# Supplementary material for: Chemodiversity of Calophyllum inophyllum L. oil bioactive components related to their specific geographical distribution in the South Pacific region
Source: PeerJ. 2019 May 22;7:e6896. doi: 10.7717/peerj.6896 (PMC6535043; doi:10.7717/peerj.6896)
Supplement: Supplemental Information 2 — Time and absorbance values at 280 nm. The site and the number of the collected sample from Fiji are in the separate file names. [file peerj-07-6896-s002.zip]

Archive with 15 entries (15 files):
- FIJI_EAST_N2.CSV
- FIJI_EAST_N4.csv
- FIJI_EAST_N5.CSV
- FIJI_NORTH_N2DUP.CSV
- FIJI_NORTH_N4.csv
- FIJI_NORTH_N5.csv
- FIJI_ROTUMA_N2.CSV
- FIJI_ROTUMA_N4.CSV
- FIJI_ROTUMA_N5.CSV
- FIJI_SOUTH_N2.csv
- FIJI_SOUTH_N4.CSV
- FIJI_SOUTH_N5.CSV
- FIJI_WEST_N1.CSV
- FIJI_WEST_N2.csv
- FIJI_WEST_N4.CSV
