# Supplementary material for: Chemodiversity of Calophyllum inophyllum L. oil bioactive components related to their specific geographical distribution in the South Pacific region
Source: PeerJ. 2019 May 22;7:e6896. doi: 10.7717/peerj.6896 (PMC6535043; doi:10.7717/peerj.6896)
Supplement: Supplemental Information 2 — Time and absorbance values at 280 nm. The site and the number of the collected sample from Fiji are in the separate file names. [file peerj-07-6896-s002.zip › FIJI_EAST_N2.CSV]

0.003	0.025749207
0.009666667	0.022411346
0.016333333	0.019550323
0.023	0.024795532
0.029666667	0.037193298
0.036333333	0.050067902
0.043	0.05531311
0.049666667	0.054359436
0.056333333	0.053882599
0.063	0.053405762
0.069666667	0.054836273
0.076333333	0.057697296
0.083	0.062465668
0.089666667	0.067710876
0.096333333	0.072479248
0.103	0.076293945
0.109666667	0.078678131
0.116333333	0.080108643
0.123	0.081539154
0.129666667	0.082492828
0.136333333	0.081062317
0.143	0.078678131
0.149666667	0.075817108
0.156333333	0.072956085
0.163	0.072956085
0.169666667	0.074863434
0.176333333	0.079154968
0.183	0.082969666
0.189666667	0.086307526
0.196333333	0.088691711
0.203	0.088691711
0.209666667	0.0872612
0.216333333	0.085830688
0.223	0.085353851
0.229666667	0.0872612
0.236333333	0.090122223
0.243	0.092506409
0.249666667	0.09393692
0.256333333	0.094890594
0.263	0.098228455
0.269666667	0.101566315
0.276333333	0.1039505
0.283	0.102996826
0.289666667	0.100135803
0.296333333	0.096797943
0.303	0.092983246
0.309666667	0.089645386
0.316333333	0.086307526
0.323	0.085353851
0.329666667	0.088214874
0.336333333	0.091075897
0.343	0.090122223
0.349666667	0.085830688
0.356333333	0.082015991
0.363	0.080108643
0.369666667	0.078201294
0.376333333	0.075340271
0.383	0.072956085
0.389666667	0.07390976
0.396333333	0.076293945
0.403	0.078201294
0.409666667	0.08058548
0.416333333	0.083446503
0.423	0.085830688
0.429666667	0.085353851
0.436333333	0.082969666
0.443	0.081539154
0.449666667	0.080108643
0.456333333	0.079631805
0.463	0.079631805
0.469666667	0.08058548
0.476333333	0.081062317
0.483	0.081062317
0.489666667	0.08058548
0.496333333	0.08058548
0.503	0.081539154
0.509666667	0.083446503
0.516333333	0.086784363
0.523	0.089645386
0.529666667	0.089168549
0.536333333	0.087738037
0.543	0.084400177
0.549666667	0.082492828
0.556333333	0.082015991
0.563	0.082969666
0.569666667	0.084877014
0.576333333	0.086784363
0.583	0.090122223
0.589666667	0.094890594
0.596333333	0.10061264
0.603	0.104427338
0.609666667	0.107765198
0.616333333	0.111103058
0.623	0.112533569
0.629666667	0.111103058
0.636333333	0.107765198
0.643	0.1039505
0.649666667	0.102519989
0.656333333	0.104427338
0.663	0.106334686
0.669666667	0.107288361
0.676333333	0.106811523
0.683	0.105381012
0.689666667	0.1039505
0.696333333	0.101089478
0.703	0.099658966
0.709666667	0.102043152
0.716333333	0.106334686
0.723	0.111579895
0.729666667	0.115871429
0.736333333	0.121116638
0.743	0.124931335
0.749666667	0.128269196
0.756333333	0.130176544
0.763	0.131607056
0.769666667	0.131607056
0.776333333	0.129699707
0.783	0.127792358
0.789666667	0.126361847
0.796333333	0.126361847
0.803	0.12588501
0.809666667	0.127315521
0.816333333	0.130176544
0.823	0.133037567
0.829666667	0.135421753
0.836333333	0.136375427
0.843	0.136375427
0.849666667	0.135421753
0.856333333	0.133037567
0.863	0.130653381
0.869666667	0.12922287
0.876333333	0.127315521
0.883	0.125408173
0.889666667	0.123977661
0.896333333	0.124454498
0.903	0.125408173
0.909666667	0.128269196
0.916333333	0.130653381
0.923	0.133514404
0.929666667	0.136852264
0.936333333	0.13923645
0.943	0.139713287
0.949666667	0.138759613
0.956333333	0.139713287
0.963	0.143051147
0.969666667	0.146389008
0.976333333	0.148773193
0.983	0.152111053
0.989666667	0.154972076
0.996333333	0.154972076
1.003	0.151634216
1.009666667	0.145435333
1.016333333	0.141143799
1.023	0.138759613
1.029666667	0.137805939
1.036333333	0.136375427
1.043	0.137329102
1.049666667	0.141143799
1.056333333	0.14591217
1.063	0.149250031
1.069666667	0.151157379
1.076333333	0.154018402
1.083	0.156879425
1.089666667	0.157833099
1.096333333	0.156879425
1.103	0.155448914
1.109666667	0.154972076
1.116333333	0.153541565
1.123	0.153064728
1.129666667	0.154972076
1.136333333	0.158309937
1.143	0.162124634
1.149666667	0.166893005
1.156333333	0.172615051
1.163	0.176906586
1.169666667	0.177383423
1.176333333	0.173091888
1.183	0.166416168
1.189666667	0.158786774
1.196333333	0.153541565
1.203	0.151157379
1.209666667	0.152587891
1.216333333	0.158309937
1.223	0.165462494
1.229666667	0.171661377
1.236333333	0.174045563
1.243	0.1745224
1.249666667	0.174045563
1.256333333	0.172615051
1.263	0.170707703
1.269666667	0.169277191
1.276333333	0.166893005
1.283	0.164985657
1.289666667	0.16450882
1.296333333	0.16784668
1.303	0.172615051
1.309666667	0.177383423
1.316333333	0.182628632
1.323	0.187397003
1.329666667	0.189304352
1.336333333	0.186443329
1.343	0.183582306
1.349666667	0.182628632
1.356333333	0.183582306
1.363	0.18453598
1.369666667	0.184059143
1.376333333	0.183105469
1.383	0.18119812
1.389666667	0.178813934
1.396333333	0.175476074
1.403	0.173568726
1.409666667	0.174999237
1.416333333	0.179767609
1.423	0.18453598
1.429666667	0.188350677
1.436333333	0.192642212
1.443	0.195980072
1.449666667	0.196933746
1.456333333	0.197410583
1.463	0.198841095
1.469666667	0.198841095
1.476333333	0.195503235
1.483	0.1912117
1.489666667	0.186920166
1.496333333	0.184059143
1.503	0.18119812
1.509666667	0.179767609
1.516333333	0.18119812
1.523	0.183582306
1.529666667	0.185012817
1.536333333	0.186443329
1.543	0.186920166
1.549666667	0.189304352
1.556333333	0.192165375
1.563	0.195503235
1.569666667	0.197410583
1.576333333	0.196456909
1.583	0.193119049
1.589666667	0.188350677
1.596333333	0.183105469
1.603	0.177383423
1.609666667	0.174045563
1.616333333	0.173091888
1.623	0.175476074
1.629666667	0.179290771
1.636333333	0.183582306
1.643	0.188827515
1.649666667	0.193595886
1.656333333	0.195980072
1.663	0.195026398
1.669666667	0.192642212
1.676333333	0.190734863
1.683	0.1912117
1.689666667	0.193595886
1.696333333	0.198364258
1.703	0.200271606
1.709666667	0.200271606
1.716333333	0.196933746
1.723	0.192642212
1.729666667	0.188350677
1.736333333	0.18453598
1.743	0.183582306
1.749666667	0.186443329
1.756333333	0.1912117
1.763	0.194549561
1.769666667	0.195503235
1.776333333	0.195503235
1.783	0.195026398
1.789666667	0.194549561
1.796333333	0.191688538
1.803	0.187397003
1.809666667	0.183582306
1.816333333	0.182628632
1.823	0.18453598
1.829666667	0.18453598
1.836333333	0.183582306
1.843	0.182151794
1.849666667	0.18119812
1.856333333	0.179290771
1.863	0.176906586
1.869666667	0.17786026
1.876333333	0.180721283
1.883	0.183582306
1.889666667	0.185012817
1.896333333	0.186920166
1.903	0.189781189
1.909666667	0.191688538
1.916333333	0.193595886
1.923	0.195503235
1.929666667	0.199317932
1.936333333	0.201702118
1.943	0.201225281
1.949666667	0.198841095
1.956333333	0.195980072
1.963	0.195026398
1.969666667	0.194549561
1.976333333	0.195980072
1.983	0.197410583
1.989666667	0.200271606
1.996333333	0.204563141
2.003	0.208854675
2.009666667	0.210285187
2.016333333	0.209331512
2.023	0.209331512
2.029666667	0.20980835
2.036333333	0.208854675
2.043	0.20647049
2.049666667	0.204563141
2.056333333	0.204563141
2.063	0.20647049
2.069666667	0.207901001
2.076333333	0.211238861
2.083	0.214099884
2.089666667	0.21648407
2.096333333	0.217437744
2.103	0.216007233
2.109666667	0.211715698
2.116333333	0.206947327
2.123	0.203132629
2.129666667	0.200271606
2.136333333	0.198364258
2.143	0.197887421
2.149666667	0.199317932
2.156333333	0.200748444
2.163	0.201225281
2.169666667	0.202178955
2.176333333	0.204563141
2.183	0.207901001
2.189666667	0.211238861
2.196333333	0.214576721
2.203	0.218868256
2.209666667	0.224113464
2.216333333	0.228881836
2.223	0.231266022
2.229666667	0.23317337
2.236333333	0.235080719
2.243	0.23651123
2.249666667	0.236988068
2.256333333	0.235557556
2.263	0.235557556
2.269666667	0.235080719
2.276333333	0.233650208
2.283	0.231266022
2.289666667	0.228404999
2.296333333	0.227451324
2.303	0.227451324
2.309666667	0.227928162
2.316333333	0.230312347
2.323	0.23317337
2.329666667	0.236034393
2.336333333	0.23651123
2.343	0.236034393
2.349666667	0.234603882
2.356333333	0.232696533
2.363	0.22983551
2.369666667	0.227451324
2.376333333	0.22649765
2.383	0.225067139
2.389666667	0.224113464
2.396333333	0.224113464
2.403	0.226020813
2.409666667	0.229358673
2.416333333	0.232219696
2.423	0.235080719
2.429666667	0.237464905
2.436333333	0.239372253
2.443	0.239849091
2.449666667	0.237464905
2.456333333	0.234603882
2.463	0.23317337
2.469666667	0.232219696
2.476333333	0.231742859
2.483	0.23317337
2.489666667	0.235080719
2.496333333	0.236988068
2.503	0.237464905
2.509666667	0.236988068
2.516333333	0.236988068
2.523	0.236034393
2.529666667	0.233650208
2.536333333	0.231266022
2.543	0.229358673
2.549666667	0.228404999
2.556333333	0.228404999
2.563	0.230312347
2.569666667	0.23317337
2.576333333	0.235557556
2.583	0.237941742
2.589666667	0.239849091
2.596333333	0.240802765
2.603	0.241756439
2.609666667	0.243663788
2.616333333	0.247955322
2.623	0.251293182
2.629666667	0.254154205
2.636333333	0.25510788
2.643	0.254154205
2.649666667	0.250816345
2.656333333	0.249385834
2.663	0.250339508
2.669666667	0.25177002
2.676333333	0.25510788
2.683	0.260829926
2.689666667	0.266551971
2.696333333	0.26845932
2.703	0.267028809
2.709666667	0.266075134
2.716333333	0.264644623
2.723	0.263690948
2.729666667	0.263214111
2.736333333	0.26512146
2.743	0.26845932
2.749666667	0.27179718
2.756333333	0.27513504
2.763	0.276565552
2.769666667	0.277519226
2.776333333	0.277519226
2.783	0.2784729
2.789666667	0.279903412
2.796333333	0.280857086
2.803	0.281333923
2.809666667	0.28181076
2.816333333	0.283241272
2.823	0.283241272
2.829666667	0.283718109
2.836333333	0.284671783
2.843	0.287532806
2.849666667	0.290870667
2.856333333	0.294208527
2.863	0.296592712
2.869666667	0.296592712
2.876333333	0.296115875
2.883	0.296592712
2.889666667	0.29706955
2.896333333	0.296592712
2.903	0.296592712
2.909666667	0.298976898
2.916333333	0.301361084
2.923	0.302791595
2.929666667	0.303268433
2.936333333	0.306129456
2.943	0.308036804
2.949666667	0.308036804
2.956333333	0.308513641
2.963	0.309467316
2.969666667	0.309944153
2.976333333	0.308513641
2.983	0.306606293
2.989666667	0.306129456
2.996333333	0.305175781
3.003	0.303268433
3.009666667	0.301361084
3.016333333	0.30040741
3.023	0.30040741
3.029666667	0.301361084
3.036333333	0.302791595
3.043	0.304222107
3.049666667	0.304698944
3.056333333	0.306129456
3.063	0.308513641
3.069666667	0.309467316
3.076333333	0.309467316
3.083	0.309944153
3.089666667	0.312328339
3.096333333	0.315189362
3.103	0.317573547
3.109666667	0.319957733
3.116333333	0.322341919
3.123	0.323295593
3.129666667	0.320911407
3.136333333	0.31709671
3.143	0.315666199
3.149666667	0.316143036
3.156333333	0.319004059
3.163	0.32377243
3.169666667	0.331878662
3.176333333	0.340461731
3.183	0.344753265
3.189666667	0.344276428
3.196333333	0.341415405
3.203	0.338554382
3.209666667	0.336647034
3.216333333	0.336647034
3.223	0.339984894
3.229666667	0.344753265
3.236333333	0.350475311
3.243	0.354290009
3.249666667	0.357151031
3.256333333	0.360965729
3.263	0.366687775
3.269666667	0.375270844
3.276333333	0.383853912
3.283	0.391483307
3.289666667	0.398159027
3.296333333	0.402927399
3.303	0.406265259
3.309666667	0.40769577
3.316333333	0.410079956
3.323	0.415802002
3.329666667	0.424861908
3.336333333	0.434875488
3.343	0.44298172
3.349666667	0.450611115
3.356333333	0.459671021
3.363	0.468730927
3.369666667	0.475406647
3.376333333	0.482559204
3.383	0.49161911
3.389666667	0.502586365
3.396333333	0.511646271
3.403	0.518798828
3.409666667	0.525474548
3.416333333	0.529766083
3.423	0.533103943
3.429666667	0.535964966
3.436333333	0.539779663
3.443	0.546455383
3.449666667	0.551223755
3.456333333	0.556945801
3.463	0.561714172
3.469666667	0.56552887
3.476333333	0.567436218
3.483	0.566959381
3.489666667	0.567913055
3.496333333	0.570774078
3.503	0.57554245
3.509666667	0.58221817
3.516333333	0.589847565
3.523	0.597953796
3.529666667	0.603675842
3.536333333	0.608444214
3.543	0.61416626
3.549666667	0.619411469
3.556333333	0.626087189
3.563	0.63419342
3.569666667	0.645637512
3.576333333	0.658512115
3.583	0.670433044
3.589666667	0.682353973
3.596333333	0.696182251
3.603	0.715732574
3.609666667	0.739097595
3.616333333	0.765800476
3.623	0.79536438
3.629666667	0.829696655
3.636333333	0.866413116
3.643	0.902175903
3.649666667	0.936031342
3.656333333	0.967502594
3.663	0.997066498
3.669666667	1.021385193
3.676333333	1.039981842
3.683	1.052379608
3.689666667	1.059532166
3.696333333	1.062870026
3.703	1.062870026
3.709666667	1.059532166
3.716333333	1.054763794
3.723	1.05047226
3.729666667	1.045703888
3.736333333	1.039981842
3.743	1.033782959
3.749666667	1.029014587
3.756333333	1.024246216
3.763	1.020908356
3.769666667	1.019001007
3.776333333	1.01852417
3.783	1.020908356
3.789666667	1.027584076
3.796333333	1.039505005
3.803	1.05714798
3.809666667	1.081466675
3.816333333	1.112937927
3.823	1.148700714
3.829666667	1.184463501
3.836333333	1.217842102
3.843	1.249790192
3.849666667	1.279830933
3.856333333	1.308917999
3.863	1.337051392
3.869666667	1.366138458
3.876333333	1.395225525
3.883	1.421451569
3.889666667	1.441478729
3.896333333	1.455783844
3.903	1.467227936
3.909666667	1.476764679
3.916333333	1.481533051
3.923	1.480579376
3.929666667	1.474380493
3.936333333	1.461982727
3.943	1.441478729
3.949666667	1.413822174
3.956333333	1.381397247
3.963	1.349925995
3.969666667	1.320362091
3.976333333	1.292228699
3.983	1.266002655
3.989666667	1.239776611
3.996333333	1.213550568
4.003	1.187801361
4.009666667	1.16443634
4.016333333	1.141548157
4.023	1.118659973
4.029666667	1.094341278
4.036333333	1.07049942
4.043	1.046180725
4.049666667	1.019477844
4.056333333	0.993728638
4.063	0.971317291
4.069666667	0.953197479
4.076333333	0.936508179
4.083	0.922203064
4.089666667	0.913143158
4.096333333	0.905513763
4.103	0.898361206
4.109666667	0.893115997
4.116333333	0.889778137
4.123	0.886917114
4.129666667	0.883102417
4.136333333	0.881195068
4.143	0.881671906
4.149666667	0.88262558
4.156333333	0.884056091
4.163	0.886440277
4.169666667	0.888824463
4.176333333	0.890731812
4.183	0.893115997
4.189666667	0.898838043
4.196333333	0.905513763
4.203	0.912189484
4.209666667	0.918865204
4.216333333	0.92458725
4.223	0.930786133
4.229666667	0.93793869
4.236333333	0.948905945
4.243	0.962734222
4.249666667	0.977993011
4.256333333	0.993728638
4.263	1.009941101
4.269666667	1.024723053
4.276333333	1.035690308
4.283	1.046657562
4.289666667	1.06048584
4.296333333	1.074790955
4.303	1.089096069
4.309666667	1.101493835
4.316333333	1.114845276
4.323	1.128196716
4.329666667	1.140594482
4.336333333	1.152992249
4.343	1.164913177
4.349666667	1.176357269
4.356333333	1.186847687
4.363	1.194477081
4.369666667	1.201152802
4.376333333	1.20639801
4.383	1.209259033
4.389666667	1.212120056
4.396333333	1.215457916
4.403	1.217365265
4.409666667	1.218795776
4.416333333	1.219272614
4.423	1.220703125
4.429666667	1.222133636
4.436333333	1.223087311
4.443	1.225948334
4.449666667	1.23167038
4.456333333	1.24168396
4.463	1.255512238
4.469666667	1.272678375
4.476333333	1.292228699
4.483	1.313686371
4.489666667	1.336097717
4.496333333	1.358509064
4.503	1.382827759
4.509666667	1.410007477
4.516333333	1.442432404
4.523	1.479148865
4.529666667	1.518726349
4.536333333	1.557350159
4.543	1.595973969
4.549666667	1.634597778
4.556333333	1.672267914
4.563	1.709461212
4.569666667	1.747608185
4.576333333	1.789093018
4.583	1.832485199
4.589666667	1.873016357
4.596333333	1.912593842
4.603	1.94978714
4.609666667	1.986980438
4.616333333	2.018928528
4.623	2.046585083
4.629666667	2.072811127
4.636333333	2.096176147
4.643	2.118110657
4.649666667	2.138137817
4.656333333	2.158641815
4.663	2.178668976
4.669666667	2.197742462
4.676333333	2.215862274
4.683	2.233028412
4.689666667	2.247810364
4.696333333	2.259731293
4.703	2.269268036
4.709666667	2.275466919
4.716333333	2.278327942
4.723	2.278327942
4.729666667	2.274990082
4.736333333	2.270698547
4.743	2.264499664
4.749666667	2.25687027
4.756333333	2.247810364
4.763	2.235889435
4.769666667	2.222537994
4.776333333	2.207756042
4.783	2.192974091
4.789666667	2.181529999
4.796333333	2.171993256
4.803	2.16293335
4.809666667	2.153873444
4.816333333	2.145767212
4.823	2.14099884
4.829666667	2.136230469
4.836333333	2.133369446
4.843	2.132892609
4.849666667	2.137184143
4.856333333	2.145290375
4.863	2.155780792
4.869666667	2.168655396
4.876333333	2.187252045
4.883	2.214431763
4.889666667	2.251148224
4.896333333	2.296447754
4.903	2.349376678
4.909666667	2.412319183
4.916333333	2.485275269
4.923	2.568244934
4.929666667	2.659797668
4.936333333	2.760887146
4.943	2.871513367
4.949666667	2.989768982
4.956333333	3.11422348
4.963	3.244400024
4.969666667	3.378391266
4.976333333	3.513336182
4.983	3.645896912
4.989666667	3.772735596
4.996333333	3.890514374
5.003	3.996372223
5.009666667	4.088878632
5.016333333	4.169464111
5.023	4.238128662
5.029666667	4.29725647
5.036333333	4.347801208
5.043	4.392623901
5.049666667	4.430294037
5.056333333	4.459857941
5.063	4.484653473
5.069666667	4.508018494
5.076333333	4.528045654
5.083	4.547119141
5.089666667	4.567146301
5.096333333	4.590511322
5.103	4.617214203
5.109666667	4.645347595
5.116333333	4.675865173
5.123	4.706859589
5.129666667	4.735946655
5.136333333	4.762172699
5.143	4.784584045
5.149666667	4.80222702
5.156333333	4.815578461
5.163	4.826068878
5.169666667	4.83417511
5.176333333	4.838943481
5.183	4.841327667
5.189666667	4.840373993
5.196333333	4.835605621
5.203	4.825115204
5.209666667	4.806995392
5.216333333	4.783153534
5.223	4.754066467
5.229666667	4.722118378
5.236333333	4.687309265
5.243	4.651546478
5.249666667	4.613876343
5.256333333	4.572868347
5.263	4.527568817
5.269666667	4.474639893
5.276333333	4.413604736
5.283	4.343509674
5.289666667	4.26530838
5.296333333	4.18138504
5.303	4.095554352
5.309666667	4.007816315
5.316333333	3.917694092
5.323	3.827095032
5.329666667	3.735542297
5.336333333	3.642559052
5.343	3.54719162
5.349666667	3.451824188
5.356333333	3.357410431
5.363	3.265857697
5.369666667	3.178596497
5.376333333	3.095626831
5.383	3.017902374
5.389666667	2.945423126
5.396333333	2.878189087
5.403	2.814292908
5.409666667	2.750396729
5.416333333	2.687454224
5.423	2.628326416
5.429666667	2.571582794
5.436333333	2.514362335
5.443	2.456188202
5.449666667	2.402305603
5.456333333	2.351760864
5.463	2.304077148
5.469666667	2.26020813
5.476333333	2.222537994
5.483	2.190113068
5.489666667	2.158641815
5.496333333	2.1276474
5.503	2.096652985
5.509666667	2.064704895
5.516333333	2.032756805
5.523	2.004623413
5.529666667	1.984596252
5.536333333	1.970291138
5.543	1.95980072
5.549666667	1.954078674
5.556333333	1.952648163
5.563	1.953601837
5.569666667	1.957893372
5.576333333	1.967906952
5.583	1.983165741
5.589666667	2.003669739
5.596333333	2.029418945
5.603	2.059459686
5.609666667	2.092838287
5.616333333	2.127170563
5.623	2.161502838
5.629666667	2.197265625
5.636333333	2.233982086
5.643	2.270698547
5.649666667	2.307415009
5.656333333	2.344608307
5.663	2.380371094
5.669666667	2.413272858
5.676333333	2.441883087
5.683	2.468585968
5.689666667	2.491950989
5.696333333	2.510547638
5.703	2.526283264
5.709666667	2.539157867
5.716333333	2.548694611
5.723	2.554416656
5.729666667	2.558231354
5.736333333	2.559185028
5.743	2.557277679
5.749666667	2.553939819
5.756333333	2.548217773
5.763	2.539157867
5.769666667	2.526283264
5.776333333	2.511978149
5.783	2.498149872
5.789666667	2.486228943
5.796333333	2.4766922
5.803	2.467632294
5.809666667	2.458095551
5.816333333	2.449989319
5.823	2.443313599
5.829666667	2.437591553
5.836333333	2.433300018
5.843	2.432346344
5.849666667	2.437591553
5.856333333	2.447128296
5.863	2.459049225
5.869666667	2.475261688
5.876333333	2.495288849
5.883	2.520561218
5.889666667	2.548694611
5.896333333	2.5806427
5.903	2.615451813
5.909666667	2.6512146
5.916333333	2.687454224
5.923	2.724170685
5.929666667	2.763271332
5.936333333	2.802371979
5.943	2.843856812
5.949666667	2.887248993
5.956333333	2.930164337
5.963	2.969741821
5.969666667	3.005027771
5.976333333	3.036975861
5.983	3.066062927
5.989666667	3.088951111
5.996333333	3.106594086
6.003	3.121376038
6.009666667	3.133773804
6.016333333	3.144264221
6.023	3.150463104
6.029666667	3.154277802
6.036333333	3.15618515
6.043	3.155231476
6.049666667	3.151416779
6.056333333	3.144741058
6.063	3.135681152
6.069666667	3.123760223
6.076333333	3.111362457
6.083	3.099441528
6.089666667	3.089427948
6.096333333	3.081321716
6.103	3.073692322
6.109666667	3.06892395
6.116333333	3.066539764
6.123	3.066062927
6.129666667	3.066062927
6.136333333	3.064632416
6.143	3.064155579
6.149666667	3.065109253
6.156333333	3.068447113
6.163	3.074645996
6.169666667	3.082752228
6.176333333	3.093719482
6.183	3.105163574
6.189666667	3.118038177
6.196333333	3.131866455
6.203	3.143787384
6.209666667	3.153800964
6.216333333	3.161430359
6.223	3.167629242
6.229666667	3.172397614
6.236333333	3.174304962
6.243	3.176212311
6.249666667	3.176212311
6.256333333	3.174304962
6.263	3.168106079
6.269666667	3.159046173
6.276333333	3.149032593
6.283	3.136634827
6.289666667	3.121852875
6.296333333	3.108024597
6.303	3.096103668
6.309666667	3.084182739
6.316333333	3.070354462
6.323	3.05891037
6.329666667	3.050804138
6.336333333	3.043651581
6.343	3.036022186
6.349666667	3.028869629
6.356333333	3.024101257
6.363	3.023147583
6.369666667	3.025054932
6.376333333	3.03030014
6.383	3.041267395
6.389666667	3.059387207
6.396333333	3.082275391
6.403	3.107070923
6.409666667	3.134727478
6.416333333	3.167629242
6.423	3.206729889
6.429666667	3.250598907
6.436333333	3.297805786
6.443	3.351211548
6.449666667	3.408908844
6.456333333	3.469944
6.463	3.532409668
6.469666667	3.599643707
6.476333333	3.672599792
6.483	3.747940063
6.489666667	3.825187683
6.496333333	3.904342651
6.503	3.983974457
6.509666667	4.060268402
6.516333333	4.12940979
6.523	4.191875458
6.529666667	4.247665405
6.536333333	4.297733307
6.543	4.343509674
6.549666667	4.384040833
6.556333333	4.421234131
6.563	4.456043243
6.569666667	4.487037659
6.576333333	4.510879517
6.583	4.525661469
6.589666667	4.530906677
6.596333333	4.527568817
6.603	4.517555237
6.609666667	4.502296448
6.616333333	4.480838776
6.623	4.45318222
6.629666667	4.422187805
6.636333333	4.386901855
6.643	4.346847534
6.649666667	4.302024841
6.656333333	4.256248474
6.663	4.211902618
6.669666667	4.169940948
6.676333333	4.130363464
6.683	4.094600677
6.689666667	4.064083099
6.696333333	4.036903381
6.703	4.013061523
6.709666667	3.991603851
6.716333333	3.973960876
6.723	3.960609436
6.729666667	3.953456879
6.736333333	3.952026367
6.743	3.956794739
6.749666667	3.967285156
6.756333333	3.982067108
6.763	4.002094269
6.769666667	4.024028778
6.776333333	4.051208496
6.783	4.082679749
6.789666667	4.121303558
6.796333333	4.167556763
6.803	4.219532013
6.809666667	4.277229309
6.816333333	4.339694977
6.823	4.40454483
6.829666667	4.470825195
6.836333333	4.539489746
6.843	4.610538483
6.849666667	4.683494568
6.856333333	4.759311676
6.863	4.840373993
6.869666667	4.92811203
6.876333333	5.023002625
6.883	5.126953125
6.889666667	5.239963531
6.896333333	5.36441803
6.903	5.49697876
6.909666667	5.636692047
6.916333333	5.783081055
6.923	5.933761597
6.929666667	6.088733673
6.936333333	6.244182587
6.943	6.401062012
6.949666667	6.556510925
6.956333333	6.706237793
6.963	6.84595108
6.969666667	6.974220276
6.976333333	7.091522217
6.983	7.192134857
6.989666667	7.276058197
6.996333333	7.342338562
7.003	7.390975952
7.009666667	7.419586182
7.016333333	7.426738739
7.023	7.414340973
7.029666667	7.383346558
7.036333333	7.33423233
7.043	7.268428802
7.049666667	7.18832016
7.056333333	7.096290588
7.063	6.990909576
7.069666667	6.87456131
7.076333333	6.7486763
7.083	6.616592407
7.089666667	6.48021698
7.096333333	6.34098053
7.103	6.202697754
7.109666667	6.065368652
7.116333333	5.930423737
7.123	5.796909332
7.129666667	5.664348602
7.136333333	5.534172058
7.143	5.408287048
7.149666667	5.285739899
7.156333333	5.165576935
7.163	5.048751831
7.169666667	4.935264587
7.176333333	4.824638367
7.183	4.715442657
7.189666667	4.608631134
7.196333333	4.507541656
7.203	4.411220551
7.209666667	4.319190979
7.216333333	4.231452942
7.223	4.147529602
7.229666667	4.065990448
7.236333333	3.986358643
7.243	3.909111023
7.249666667	3.835201263
7.256333333	3.764629364
7.263	3.696918488
7.269666667	3.630638123
7.276333333	3.566741943
7.283	3.504753113
7.289666667	3.445148468
7.296333333	3.387451172
7.303	3.332614899
7.309666667	3.281116486
7.316333333	3.23343277
7.323	3.187656403
7.329666667	3.141880035
7.336333333	3.094673157
7.343	3.045558929
7.349666667	2.996444702
7.356333333	2.947807312
7.363	2.902030945
7.369666667	2.857685089
7.376333333	2.815723419
7.383	2.777099609
7.389666667	2.739429474
7.396333333	2.70318985
7.403	2.665519714
7.409666667	2.628326416
7.416333333	2.591133118
7.423	2.554416656
7.429666667	2.520084381
7.436333333	2.487182617
7.443	2.455711365
7.449666667	2.425670624
7.456333333	2.397537231
7.463	2.368450165
7.469666667	2.336978912
7.476333333	2.3021698
7.483	2.265453339
7.489666667	2.227783203
7.496333333	2.190589905
7.503	2.154350281
7.509666667	2.120494843
7.516333333	2.089500427
7.523	2.063274384
7.529666667	2.039909363
7.536333333	2.016544342
7.543	1.990318298
7.549666667	1.965045929
7.556333333	1.939296722
7.563	1.91116333
7.569666667	1.881122589
7.576333333	1.853466034
7.583	1.829624176
7.589666667	1.806735992
7.596333333	1.783847809
7.603	1.760005951
7.609666667	1.73664093
7.616333333	1.714229584
7.623	1.693248749
7.629666667	1.673221588
7.636333333	1.655101776
7.643	1.63936615
7.649666667	1.623630524
7.656333333	1.606941223
7.663	1.589298248
7.669666667	1.573562622
7.676333333	1.559257507
7.683	1.546859741
7.689666667	1.536846161
7.696333333	1.529216766
7.703	1.523017883
7.709666667	1.516819
7.716333333	1.510620117
7.723	1.50680542
7.729666667	1.503944397
7.736333333	1.501083374
7.743	1.495361328
7.749666667	1.487731934
7.756333333	1.482963562
7.763	1.481056213
7.769666667	1.481056213
7.776333333	1.481056213
7.783	1.486301422
7.789666667	1.493930817
7.796333333	1.502037048
7.803	1.509189606
7.809666667	1.517772675
7.816333333	1.529216766
7.823	1.540660858
7.829666667	1.551628113
7.836333333	1.563072205
7.843	1.575946808
7.849666667	1.589298248
7.856333333	1.603603363
7.863	1.618862152
7.869666667	1.633167267
7.876333333	1.648426056
7.883	1.665115356
7.889666667	1.680850983
7.896333333	1.693725586
7.903	1.706123352
7.909666667	1.720428467
7.916333333	1.731872559
7.923	1.73997879
7.929666667	1.74665451
7.936333333	1.754283905
7.943	1.762866974
7.949666667	1.769065857
7.956333333	1.774787903
7.963	1.779556274
7.969666667	1.782894135
7.976333333	1.785755157
7.983	1.789569855
7.989666667	1.795768738
7.996333333	1.802921295
8.003	1.810073853
8.009666667	1.814365387
8.016333333	1.816749573
8.023	1.817703247
8.029666667	1.818180084
8.036333333	1.819610596
8.043	1.822471619
8.049666667	1.828193665
8.056333333	1.837253571
8.063	1.8491745
8.069666667	1.860618591
8.076333333	1.869678497
8.083	1.876831055
8.089666667	1.883506775
8.096333333	1.890659332
8.103	1.896381378
8.109666667	1.902103424
8.116333333	1.909732819
8.123	1.920700073
8.129666667	1.932144165
8.136333333	1.94311142
8.143	1.953601837
8.149666667	1.965045929
8.156333333	1.978874207
8.163	1.994609833
8.169666667	2.01177597
8.176333333	2.031803131
8.183	2.055168152
8.189666667	2.080917358
8.196333333	2.108573914
8.203	2.140045166
8.209666667	2.177715302
8.216333333	2.222537994
8.223	2.274036407
8.229666667	2.330780029
8.236333333	2.391815186
8.243	2.456188202
8.249666667	2.521514893
8.256333333	2.58731842
8.263	2.65455246
8.269666667	2.724647522
8.276333333	2.799510956
8.283	2.876281738
8.289666667	2.954483032
8.296333333	3.032684326
8.303	3.109455109
8.309666667	3.182411194
8.316333333	3.251552582
8.323	3.318309784
8.329666667	3.380298615
8.336333333	3.438472748
8.343	3.491401672
8.349666667	3.539562225
8.356333333	3.580570221
8.363	3.614425659
8.369666667	3.642559052
8.376333333	3.664493561
8.383	3.678798676
8.389666667	3.686904907
8.396333333	3.689289093
8.403	3.685951233
8.409666667	3.675937653
8.416333333	3.658294678
8.423	3.633975983
8.429666667	3.605365753
8.436333333	3.573894501
8.443	3.538131714
8.449666667	3.499984741
8.456333333	3.460407257
8.463	3.420829773
8.469666667	3.37934494
8.476333333	3.334522247
8.483	3.290176392
8.489666667	3.245830536
8.496333333	3.200531006
8.503	3.154277802
8.509666667	3.107070923
8.516333333	3.059864044
8.523	3.010749817
8.529666667	2.959251404
8.536333333	2.906799316
8.543	2.856254578
8.549666667	2.808094025
8.556333333	2.760887146
8.563	2.71320343
8.569666667	2.664089203
8.576333333	2.614974976
8.583	2.564907074
8.589666667	2.51531601
8.596333333	2.468585968
8.603	2.426624298
8.609666667	2.389431
8.616333333	2.355575562
8.623	2.320289612
8.629666667	2.282619476
8.636333333	2.243995667
8.643	2.205371857
8.649666667	2.16627121
8.656333333	2.128124237
8.663	2.09236145
8.669666667	2.058506012
8.676333333	2.025604248
8.683	1.993656158
8.689666667	1.962184906
8.696333333	1.930713654
8.703	1.899242401
8.709666667	1.866817474
8.716333333	1.835823059
8.723	1.806259155
8.729666667	1.778125763
8.736333333	1.751899719
8.743	1.727104187
8.749666667	1.703262329
8.756333333	1.67798996
8.763	1.649856567
8.769666667	1.621723175
8.776333333	1.59406662
8.783	1.568317413
8.789666667	1.54542923
8.796333333	1.526355743
8.803	1.510620117
8.809666667	1.495838165
8.816333333	1.481056213
8.823	1.467704773
8.829666667	1.454353333
8.836333333	1.442909241
8.843	1.431941986
8.849666667	1.419067383
8.856333333	1.407146454
8.863	1.397132874
8.869666667	1.388549805
8.876333333	1.38092041
8.883	1.375198364
8.889666667	1.37424469
8.896333333	1.376628876
8.903	1.38092041
8.909666667	1.387119293
8.916333333	1.396656036
8.923	1.410007477
8.929666667	1.425266266
8.936333333	1.442909241
8.943	1.466274261
8.949666667	1.493930817
8.956333333	1.525402069
8.963	1.560211182
8.969666667	1.598834991
8.976333333	1.640796661
8.983	1.684188843
8.989666667	1.72996521
8.996333333	1.777648926
9.003	1.829147339
9.009666667	1.884937286
9.016333333	1.944541931
9.023	2.008914948
9.029666667	2.078056335
9.036333333	2.152442932
9.043	2.22826004
9.049666667	2.306938171
9.056333333	2.388477325
9.063	2.471923828
9.069666667	2.554893494
9.076333333	2.635478973
9.083	2.71320343
9.089666667	2.789020538
9.096333333	2.860546112
9.103	2.925395966
9.109666667	2.984046936
9.116333333	3.036975861
9.123	3.085136414
9.129666667	3.128051758
9.136333333	3.165245056
9.143	3.196716309
9.149666667	3.223419189
9.156333333	3.244876862
9.163	3.260135651
9.169666667	3.267765045
9.176333333	3.268718719
9.183	3.264427185
9.189666667	3.25345993
9.196333333	3.234863281
9.203	3.210544586
9.209666667	3.182411194
9.216333333	3.150939941
9.223	3.116130829
9.229666667	3.078460693
9.236333333	3.040313721
9.243	3.000259399
9.249666667	2.957344055
9.256333333	2.910614014
9.263	2.862453461
9.269666667	2.813816071
9.276333333	2.768039703
9.283	2.725601196
9.289666667	2.685546875
9.296333333	2.647399902
9.303	2.610683441
9.309666667	2.576351166
9.316333333	2.541542053
9.323	2.506732941
9.329666667	2.472877502
9.336333333	2.443790436
9.343	2.418518066
9.349666667	2.398967743
9.356333333	2.383232117
9.363	2.375125885
9.369666667	2.376079559
9.376333333	2.387046814
9.383	2.408027649
9.389666667	2.439975739
9.396333333	2.485275269
9.403	2.543449402
9.409666667	2.616882324
9.416333333	2.707481384
9.423	2.815246582
9.429666667	2.941608429
9.436333333	3.089904785
9.443	3.263473511
9.449666667	3.46326828
9.456333333	3.686904907
9.463	3.935813904
9.469666667	4.214286804
9.476333333	4.522800446
9.483	4.861831665
9.489666667	5.231380463
9.496333333	5.635261536
9.503	6.074905396
9.509666667	6.547927856
9.516333333	7.051467896
9.523	7.582187653
9.529666667	8.139610291
9.536333333	8.720874786
9.543	9.322166443
9.549666667	9.93680954
9.556333333	10.56194305
9.563	11.1913681
9.569666667	11.81697845
9.576333333	12.43114471
9.583	13.03052902
9.589666667	13.60845566
9.596333333	14.15729523
9.603	14.67323303
9.609666667	15.1553154
9.616333333	15.59972763
9.623	15.99884033
9.629666667	16.35026932
9.636333333	16.65401459
9.643	16.90816879
9.649666667	17.10653305
9.656333333	17.2495842
9.663	17.33922958
9.669666667	17.37689972
9.676333333	17.3625946
9.683	17.30012894
9.689666667	17.1918869
9.696333333	17.04120636
9.703	16.85285568
9.709666667	16.63398743
9.716333333	16.39080048
9.723	16.12377167
9.729666667	15.83719254
9.736333333	15.53535461
9.743	15.22111893
9.749666667	14.89639282
9.756333333	14.56165314
9.763	14.22071457
9.769666667	13.87834549
9.776333333	13.53883743
9.783	13.20123672
9.789666667	12.86363602
9.796333333	12.52841949
9.803	12.19654083
9.809666667	11.8689537
9.816333333	11.54327393
9.823	11.22140884
9.829666667	10.90860367
9.836333333	10.60676575
9.843	10.31541824
9.849666667	10.03265381
9.856333333	9.75894928
9.863	9.494781494
9.869666667	9.23871994
9.876333333	8.988380432
9.883	8.744239807
9.889666667	8.508205414
9.896333333	8.282661438
9.903	8.068084717
9.909666667	7.86447525
9.916333333	7.673740387
9.923	7.496833801
9.929666667	7.333278656
9.936333333	7.181167603
9.943	7.038593292
9.949666667	6.907939911
9.956333333	6.789207458
9.963	6.681442261
9.969666667	6.58416748
9.976333333	6.496906281
9.983	6.419181824
9.989666667	6.349563599
9.996333333	6.287097931
10.003	6.230831146
10.00966667	6.181240082
10.01633333	6.1378479
10.023	6.098747253
10.02966667	6.060600281
10.03633333	6.02388382
10.043	5.989074707
10.04966667	5.954742432
10.05633333	5.918979645
10.063	5.881309509
10.06966667	5.842208862
10.07633333	5.800247192
10.083	5.752086639
10.08966667	5.698204041
10.09633333	5.640029907
10.103	5.57756424
10.10966667	5.511283875
10.11633333	5.441665649
10.123	5.366802216
10.12966667	5.285739899
10.13633333	5.197048187
10.143	5.104064941
10.14966667	5.00869751
10.15633333	4.911422729
10.163	4.813671112
10.16966667	4.716396332
10.17633333	4.6210289
10.183	4.526615143
10.18966667	4.430770874
10.19633333	4.333496094
10.203	4.234313965
10.20966667	4.135131836
10.21633333	4.036903381
10.223	3.940105438
10.22966667	3.845691681
10.23633333	3.753185272
10.243	3.664970398
10.24966667	3.581047058
10.25633333	3.499507904
10.263	3.42130661
10.26966667	3.34405899
10.27633333	3.268718719
10.283	3.193855286
10.28966667	3.119945526
10.29633333	3.045558929
10.303	2.971172333
10.30966667	2.899169922
10.31633333	2.829551697
10.323	2.761363983
10.32966667	2.695560455
10.33633333	2.634525299
10.343	2.575874329
10.34966667	2.519130707
10.35633333	2.464294434
10.363	2.413272858
10.36966667	2.365112305
10.37633333	2.316951752
10.383	2.268314362
10.38966667	2.22158432
10.39633333	2.177715302
10.403	2.13766098
10.40966667	2.102375031
10.41633333	2.070426941
10.423	2.042293549
10.42966667	2.018451691
10.43633333	1.994609833
10.443	1.967906952
10.44966667	1.93977356
10.45633333	1.916408539
10.463	1.896381378
10.46966667	1.876354218
10.47633333	1.857280731
10.483	1.842498779
10.48966667	1.831054688
10.49633333	1.82056427
10.503	1.81055069
10.50966667	1.802444458
10.51633333	1.797199249
10.523	1.794338226
10.52966667	1.792430878
10.53633333	1.790523529
10.543	1.78861618
10.54966667	1.787662506
10.55633333	1.785755157
10.563	1.782894135
10.56966667	1.780033112
10.57633333	1.7786026
10.583	1.7786026
10.58966667	1.780033112
10.59633333	1.784801483
10.603	1.791477203
10.60966667	1.798152924
10.61633333	1.803874969
10.623	1.810073853
10.62966667	1.817703247
10.63633333	1.826286316
10.643	1.835823059
10.64966667	1.849651337
10.65633333	1.8658638
10.663	1.884937286
10.66966667	1.907348633
10.67633333	1.934051514
10.683	1.965045929
10.68966667	1.998901367
10.69633333	2.038955688
10.703	2.084732056
10.70966667	2.137184143
10.71633333	2.195835114
10.723	2.263069153
10.72966667	2.339839935
10.73633333	2.426624298
10.743	2.524375916
10.74966667	2.635002136
10.75633333	2.756595612
10.763	2.888679504
10.76966667	3.031253815
10.77633333	3.183841705
10.783	3.346920013
10.78966667	3.519535065
10.79633333	3.701210022
10.803	3.891468048
10.80966667	4.092693329
10.81633333	4.30393219
10.823	4.519939423
10.82966667	4.739761353
10.83633333	4.965305328
10.843	5.196094513
10.84966667	5.42640686
10.85633333	5.654335022
10.863	5.879878998
10.86966667	6.100654602
10.87633333	6.313323975
10.883	6.515979767
10.88966667	6.70671463
10.89633333	6.88457489
10.903	7.048130035
10.90966667	7.197856903
10.91633333	7.332324982
10.923	7.448673248
10.92966667	7.54737854
10.93633333	7.628440857
10.943	7.692337036
10.94966667	7.737636566
10.95633333	7.764339447
10.963	7.772922516
10.96966667	7.76386261
10.97633333	7.737636566
10.983	7.696151733
10.98966667	7.640361786
10.99633333	7.572174072
11.003	7.492542267
11.00966667	7.402896881
11.01633333	7.304191589
11.023	7.196903229
11.02966667	7.081985474
11.03633333	6.960868835
11.043	6.836414337
11.04966667	6.708145142
11.05633333	6.577014923
11.063	6.444454193
11.06966667	6.311416626
11.07633333	6.178379059
11.083	6.044387817
11.08966667	5.909442902
11.09633333	5.773544312
11.103	5.638599396
11.10966667	5.505561829
11.11633333	5.373954773
11.123	5.243301392
11.12966667	5.11598587
11.13633333	4.991054535
11.143	4.868030548
11.14966667	4.746437073
11.15633333	4.626750946
11.163	4.509449005
11.16966667	4.395961761
11.17633333	4.285812378
11.183	4.179000854
11.18966667	4.076480865
11.19633333	3.976821899
11.203	3.879070282
11.20966667	3.781318665
11.21633333	3.684520721
11.223	3.591060638
11.22966667	3.499507904
11.23633333	3.409385681
11.243	3.322601318
11.24966667	3.242015839
11.25633333	3.164291382
11.263	3.087997437
11.26966667	3.01361084
11.27633333	2.942085266
11.283	2.873897552
11.28966667	2.808570862
11.29633333	2.746582031
11.303	2.687931061
11.30966667	2.633094788
11.31633333	2.580165863
11.323	2.528190613
11.32966667	2.478599548
11.33633333	2.433300018
11.343	2.39276886
11.34966667	2.356529236
11.35633333	2.324581146
11.363	2.296924591
11.36966667	2.271652222
11.37633333	2.247810364
11.383	2.225399017
11.38966667	2.206325531
11.39633333	2.191543579
11.403	2.18296051
11.40966667	2.181053162
11.41633333	2.184391022
11.423	2.192020416
11.42966667	2.205848694
11.43633333	2.225875854
11.443	2.254486084
11.44966667	2.292156219
11.45633333	2.34079361
11.463	2.400875092
11.46966667	2.470970154
11.47633333	2.549171448
11.483	2.635955811
11.48966667	2.733230591
11.49633333	2.841949463
11.503	2.963542938
11.50966667	3.099441528
11.51633333	3.252983093
11.523	3.422737122
11.52966667	3.606796265
11.53633333	3.80563736
11.543	4.018783569
11.54966667	4.246234894
11.55633333	4.48846817
11.563	4.744529724
11.56966667	5.016326904
11.57633333	5.302906036
11.583	5.601882935
11.58966667	5.909919739
11.59633333	6.223678589
11.603	6.542205811
11.60966667	6.865024567
11.61633333	7.191181183
11.623	7.518768311
11.62966667	7.846832275
11.63633333	8.171081543
11.643	8.488178253
11.64966667	8.793830872
11.65633333	9.085178375
11.663	9.358406067
11.66966667	9.612083435
11.67633333	9.846687317
11.683	10.06269455
11.68966667	10.25867462
11.69633333	10.43224335
11.703	10.58149338
11.70966667	10.70451736
11.71633333	10.80226898
11.723	10.87284088
11.72966667	10.91623306
11.73633333	10.9333992
11.743	10.92672348
11.74966667	10.89811325
11.75633333	10.84804535
11.763	10.77699661
11.76966667	10.68735123
11.77633333	10.58292389
11.783	10.46514511
11.78966667	10.33401489
11.79633333	10.19287109
11.803	10.04314423
11.80966667	9.885311127
11.81633333	9.717941284
11.823	9.541988373
11.82966667	9.36126709
11.83633333	9.176254272
11.843	8.988380432
11.84966667	8.797645569
11.85633333	8.605003357
11.863	8.411407471
11.86966667	8.215427399
11.87633333	8.020877838
11.883	7.827758789
11.88966667	7.635593414
11.89633333	7.448196411
11.903	7.265090942
11.90966667	7.087230682
11.91633333	6.911754608
11.923	6.738185883
11.92966667	6.567955017
11.93633333	6.401062012
11.943	6.236076355
11.94966667	6.072998047
11.95633333	5.912303925
11.963	5.754470825
11.96966667	5.60092926
11.97633333	5.449771881
11.983	5.301475525
11.98966667	5.156993866
11.99633333	5.016803741
12.003	4.880905151
12.00966667	4.747390747
12.01633333	4.619598389
12.023	4.496097565
12.02966667	4.379272461
12.03633333	4.266738892
12.043	4.158496857
12.04966667	4.056930542
12.05633333	3.957748413
12.063	3.862857819
12.06966667	3.77035141
12.07633333	3.68309021
12.083	3.600120544
12.08966667	3.520488739
12.09633333	3.448009491
12.103	3.383636475
12.10966667	3.32736969
12.11633333	3.279209137
12.123	3.241062164
12.12966667	3.214359283
12.13633333	3.19814682
12.143	3.192424774
12.14966667	3.20148468
12.15633333	3.22675705
12.163	3.270626068
12.16966667	3.334999084
12.17633333	3.423213959
12.183	3.536224365
12.18966667	3.676891327
12.19633333	3.848075867
12.203	4.058837891
12.20966667	4.314899445
12.21633333	4.623889923
12.223	4.992485046
12.22966667	5.431175232
12.23633333	5.948543549
12.243	6.553649902
12.24966667	7.258892059
12.25633333	8.079528809
12.263	9.034156799
12.26966667	10.13851166
12.27633333	11.41119003
12.283	12.87794113
12.28966667	14.56356049
12.29633333	16.49332047
12.303	18.69440079
12.30966667	21.19970322
12.31633333	24.04546738
12.323	27.26221085
12.32966667	30.88092804
12.33633333	34.93785858
12.343	39.47496414
12.34966667	44.52943802
12.35633333	50.13418198
12.363	56.32352829
12.36966667	63.13180923
12.37633333	70.59049606
12.383	78.72247696
12.38966667	87.54348755
12.39633333	97.06735611
12.403	107.3045731
12.40966667	118.2589531
12.41633333	129.9219131
12.423	142.2734261
12.42966667	155.2886963
12.43633333	168.9276695
12.443	183.1436157
12.44966667	197.8731155
12.45633333	213.0432129
12.463	228.5695076
12.46966667	244.3561554
12.47633333	260.3025436
12.483	276.2942314
12.48966667	292.2205925
12.49633333	307.970047
12.503	323.4400749
12.50966667	338.5210037
12.51633333	353.1036377
12.523	367.0806885
12.52966667	380.3524971
12.53633333	392.8275108
12.543	404.4132233
12.54966667	415.0338173
12.55633333	424.6282578
12.563	433.1488609
12.56966667	440.54842
12.57633333	446.7926025
12.583	451.8685341
12.58966667	455.7800293
12.59633333	458.5385323
12.603	460.164547
12.60966667	460.6981277
12.61633333	460.1855278
12.623	458.6734772
12.62966667	456.2091827
12.63633333	452.8460503
12.643	448.6494064
12.64966667	443.6798096
12.65633333	438.0068779
12.663	431.6954613
12.66966667	424.8166084
12.67633333	417.4432755
12.683	409.637928
12.68966667	401.4639854
12.69633333	392.9748535
12.703	384.2291832
12.70966667	375.2717972
12.71633333	366.1441803
12.723	356.8930626
12.72966667	347.5666046
12.73633333	338.203907
12.743	328.8326263
12.74966667	319.4785118
12.75633333	310.1668358
12.763	300.9147644
12.76966667	291.7318344
12.77633333	282.6294899
12.783	273.6268044
12.78966667	264.7404671
12.79633333	255.9843063
12.803	247.3664284
12.80966667	238.8958931
12.81633333	230.5793762
12.823	222.4235535
12.82966667	214.4327164
12.83633333	206.6078186
12.843	198.9531517
12.84966667	191.473484
12.85633333	184.1716766
12.863	177.0453453
12.86966667	170.0963974
12.87633333	163.3267403
12.883	156.7373276
12.88966667	150.3272057
12.89633333	144.0968513
12.903	138.0500793
12.90966667	132.185936
12.91633333	126.5044212
12.923	121.0021973
12.92966667	115.676403
12.93633333	110.5256081
12.943	105.5455208
12.94966667	100.7342339
12.95633333	96.08983994
12.963	91.61186218
12.96966667	87.29791641
12.97633333	83.14180374
12.983	79.13923264
12.98966667	75.29067993
12.99633333	71.59376144
13.003	68.04513931
13.00966667	64.64290619
13.01633333	61.3822937
13.023	58.2575798
13.02966667	55.26399612
13.03633333	52.39868164
13.043	49.659729
13.04966667	47.04332352
13.05633333	44.54803467
13.063	42.17433929
13.06966667	39.91746902
13.07633333	37.76979446
13.083	35.72654724
13.08966667	33.78534317
13.09633333	31.94284439
13.103	30.19094467
13.10966667	28.52725983
13.11633333	26.95083618
13.123	25.45881271
13.12966667	24.04642105
13.13633333	22.71175385
13.143	21.45385742
13.14966667	20.26987076
13.15633333	19.15407181
13.163	18.1016922
13.16966667	17.10891724
13.17633333	16.17193222
13.183	15.28787613
13.18966667	14.45531845
13.19633333	13.67521286
13.203	12.94517517
13.20966667	12.26329803
13.21633333	11.62862778
13.223	11.03782654
13.22966667	10.48707962
13.23633333	9.97209549
13.243	9.491443634
13.24966667	9.045600891
13.25633333	8.636951447
13.263	8.264064789
13.26966667	7.925510406
13.27633333	7.619857788
13.283	7.346153259
13.28966667	7.102966309
13.29633333	6.889820099
13.303	6.704330444
13.30966667	6.549358368
13.31633333	6.427288055
13.323	6.340503693
13.32966667	6.289482117
[truncated: 7,000 more rows]
