# Supplementary material for: Chemodiversity of Calophyllum inophyllum L. oil bioactive components related to their specific geographical distribution in the South Pacific region
Source: PeerJ. 2019 May 22;7:e6896. doi: 10.7717/peerj.6896 (PMC6535043; doi:10.7717/peerj.6896)
Supplement: Supplemental Information 2 — Time and absorbance values at 280 nm. The site and the number of the collected sample from Fiji are in the separate file names. [file peerj-07-6896-s002.zip › FIJI_EAST_N4.csv]

0.003	0.138282776
0.009666667	0.134468079
0.016333333	0.134944916
0.023	0.137805939
0.029666667	0.14257431
0.036333333	0.146389008
0.043	0.148773193
0.049666667	0.147819519
0.056333333	0.144958496
0.063	0.14257431
0.069666667	0.140190125
0.076333333	0.13923645
0.083	0.140190125
0.089666667	0.144481659
0.096333333	0.148773193
0.103	0.150680542
0.109666667	0.151157379
0.116333333	0.151157379
0.123	0.149726868
0.129666667	0.146865845
0.136333333	0.143527985
0.143	0.140666962
0.149666667	0.138282776
0.156333333	0.134944916
0.163	0.131607056
0.169666667	0.128746033
0.176333333	0.127315521
0.183	0.124931335
0.189666667	0.12254715
0.196333333	0.122070313
0.203	0.123977661
0.209666667	0.125408173
0.216333333	0.124454498
0.223	0.122070313
0.229666667	0.120639801
0.236333333	0.117301941
0.243	0.112056732
0.249666667	0.108242035
0.256333333	0.106811523
0.263	0.106811523
0.269666667	0.107288361
0.276333333	0.107765198
0.283	0.108242035
0.289666667	0.107288361
0.296333333	0.104904175
0.303	0.101566315
0.309666667	0.099182129
0.316333333	0.098228455
0.323	0.095844269
0.329666667	0.092029572
0.336333333	0.089645386
0.343	0.09059906
0.349666667	0.092506409
0.356333333	0.091552734
0.363	0.091075897
0.369666667	0.091552734
0.376333333	0.09059906
0.383	0.088691711
0.389666667	0.087738037
0.396333333	0.090122223
0.403	0.094413757
0.409666667	0.098705292
0.416333333	0.102519989
0.423	0.102519989
0.429666667	0.098705292
0.436333333	0.092506409
0.443	0.086307526
0.449666667	0.083446503
0.456333333	0.084400177
0.463	0.089645386
0.469666667	0.096797943
0.476333333	0.102996826
0.483	0.105857849
0.489666667	0.106334686
0.496333333	0.1039505
0.503	0.098228455
0.509666667	0.09059906
0.516333333	0.08392334
0.523	0.08058548
0.529666667	0.079631805
0.536333333	0.080108643
0.543	0.081539154
0.549666667	0.085830688
0.556333333	0.09059906
0.563	0.092029572
0.569666667	0.091552734
0.576333333	0.091552734
0.583	0.09393692
0.589666667	0.095367432
0.596333333	0.095367432
0.603	0.094890594
0.609666667	0.095844269
0.616333333	0.094890594
0.623	0.091075897
0.629666667	0.086307526
0.636333333	0.084400177
0.643	0.082969666
0.649666667	0.08058548
0.656333333	0.077724457
0.663	0.075340271
0.669666667	0.074386597
0.676333333	0.07390976
0.683	0.074863434
0.689666667	0.077724457
0.696333333	0.082492828
0.703	0.087738037
0.709666667	0.092506409
0.716333333	0.095367432
0.723	0.09727478
0.729666667	0.099182129
0.736333333	0.101566315
0.743	0.103473663
0.749666667	0.1039505
0.756333333	0.102519989
0.763	0.10061264
0.769666667	0.099658966
0.776333333	0.098705292
0.783	0.096321106
0.789666667	0.094413757
0.796333333	0.096321106
0.803	0.10061264
0.809666667	0.104427338
0.816333333	0.107288361
0.823	0.111579895
0.829666667	0.114917755
0.836333333	0.116825104
0.843	0.115871429
0.849666667	0.113964081
0.856333333	0.110626221
0.863	0.106334686
0.869666667	0.101089478
0.876333333	0.098705292
0.883	0.098705292
0.889666667	0.101566315
0.896333333	0.106811523
0.903	0.114440918
0.909666667	0.123023987
0.916333333	0.129699707
0.923	0.13256073
0.929666667	0.133514404
0.936333333	0.133514404
0.943	0.132083893
0.949666667	0.130176544
0.956333333	0.12922287
0.963	0.128746033
0.969666667	0.128269196
0.976333333	0.128269196
0.983	0.130653381
0.989666667	0.133037567
0.996333333	0.134468079
1.003	0.136375427
1.009666667	0.13923645
1.016333333	0.140666962
1.023	0.139713287
1.029666667	0.137805939
1.036333333	0.136375427
1.043	0.134468079
1.049666667	0.132083893
1.056333333	0.131130219
1.063	0.131607056
1.069666667	0.132083893
1.076333333	0.130176544
1.083	0.126838684
1.089666667	0.12588501
1.096333333	0.127315521
1.103	0.127315521
1.109666667	0.126838684
1.116333333	0.127315521
1.123	0.131130219
1.129666667	0.133514404
1.136333333	0.133514404
1.143	0.130653381
1.149666667	0.127792358
1.156333333	0.125408173
1.163	0.123023987
1.169666667	0.120639801
1.176333333	0.120162964
1.183	0.123977661
1.189666667	0.129699707
1.196333333	0.137329102
1.203	0.143527985
1.209666667	0.148296356
1.216333333	0.148773193
1.223	0.145435333
1.229666667	0.141620636
1.236333333	0.137805939
1.243	0.134468079
1.249666667	0.131607056
1.256333333	0.131130219
1.263	0.131607056
1.269666667	0.131607056
1.276333333	0.131607056
1.283	0.132083893
1.289666667	0.134468079
1.296333333	0.137329102
1.303	0.140666962
1.309666667	0.144481659
1.316333333	0.147342682
1.323	0.148773193
1.329666667	0.148296356
1.336333333	0.147819519
1.343	0.148296356
1.349666667	0.148773193
1.356333333	0.148773193
1.363	0.148296356
1.369666667	0.146865845
1.376333333	0.145435333
1.383	0.145435333
1.389666667	0.146389008
1.396333333	0.148296356
1.403	0.150680542
1.409666667	0.153541565
1.416333333	0.154495239
1.423	0.153541565
1.429666667	0.150680542
1.436333333	0.148296356
1.443	0.144958496
1.449666667	0.143527985
1.456333333	0.143051147
1.463	0.144481659
1.469666667	0.144958496
1.476333333	0.144004822
1.483	0.141620636
1.489666667	0.138282776
1.496333333	0.136375427
1.503	0.134468079
1.509666667	0.13256073
1.516333333	0.130653381
1.523	0.130653381
1.529666667	0.130653381
1.536333333	0.129699707
1.543	0.128746033
1.549666667	0.127792358
1.556333333	0.128269196
1.563	0.128746033
1.569666667	0.130176544
1.576333333	0.131130219
1.583	0.130176544
1.589666667	0.12922287
1.596333333	0.12922287
1.603	0.129699707
1.609666667	0.130176544
1.616333333	0.130176544
1.623	0.130653381
1.629666667	0.130176544
1.636333333	0.128269196
1.643	0.124454498
1.649666667	0.123023987
1.656333333	0.125408173
1.663	0.132083893
1.669666667	0.140666962
1.676333333	0.147342682
1.683	0.152111053
1.689666667	0.152587891
1.696333333	0.149250031
1.703	0.143527985
1.709666667	0.140190125
1.716333333	0.140666962
1.723	0.143051147
1.729666667	0.147342682
1.736333333	0.152587891
1.743	0.156402588
1.749666667	0.157833099
1.756333333	0.157833099
1.763	0.158786774
1.769666667	0.160694122
1.776333333	0.163555145
1.783	0.165939331
1.789666667	0.168323517
1.796333333	0.169754028
1.803	0.170230865
1.809666667	0.170230865
1.816333333	0.169277191
1.823	0.167369843
1.829666667	0.165939331
1.836333333	0.164985657
1.843	0.165939331
1.849666667	0.166416168
1.856333333	0.166416168
1.863	0.166416168
1.869666667	0.165939331
1.876333333	0.16450882
1.883	0.161170959
1.889666667	0.158309937
1.896333333	0.156402588
1.903	0.155925751
1.909666667	0.155925751
1.916333333	0.158786774
1.923	0.162124634
1.929666667	0.163555145
1.936333333	0.161647797
1.943	0.161170959
1.949666667	0.160694122
1.956333333	0.161170959
1.963	0.161170959
1.969666667	0.162601471
1.976333333	0.165462494
1.983	0.168323517
1.989666667	0.171661377
1.996333333	0.176429749
2.003	0.182151794
2.009666667	0.188350677
2.016333333	0.193119049
2.023	0.196933746
2.029666667	0.196933746
2.036333333	0.191688538
2.043	0.184059143
2.049666667	0.17786026
2.056333333	0.175952911
2.063	0.175476074
2.069666667	0.175952911
2.076333333	0.176906586
2.083	0.180244446
2.089666667	0.182151794
2.096333333	0.183105469
2.103	0.183105469
2.109666667	0.183582306
2.116333333	0.18453598
2.123	0.18453598
2.129666667	0.18453598
2.136333333	0.185489655
2.143	0.186920166
2.149666667	0.18787384
2.156333333	0.188827515
2.163	0.189781189
2.169666667	0.192165375
2.176333333	0.193595886
2.183	0.194549561
2.189666667	0.195026398
2.196333333	0.195980072
2.203	0.196933746
2.209666667	0.196933746
2.216333333	0.195980072
2.223	0.195503235
2.229666667	0.196456909
2.236333333	0.197887421
2.243	0.197887421
2.249666667	0.197887421
2.256333333	0.198841095
2.263	0.198841095
2.269666667	0.197887421
2.276333333	0.198364258
2.283	0.201702118
2.289666667	0.204086304
2.296333333	0.205516815
2.303	0.205516815
2.309666667	0.205516815
2.316333333	0.204086304
2.323	0.201225281
2.329666667	0.198364258
2.336333333	0.196933746
2.343	0.195503235
2.349666667	0.193119049
2.356333333	0.191688538
2.363	0.192642212
2.369666667	0.194072723
2.376333333	0.195503235
2.383	0.195980072
2.389666667	0.196456909
2.396333333	0.195503235
2.403	0.193119049
2.409666667	0.189781189
2.416333333	0.185012817
2.423	0.180244446
2.429666667	0.178337097
2.436333333	0.178337097
2.443	0.180244446
2.449666667	0.18453598
2.456333333	0.190734863
2.463	0.197410583
2.469666667	0.201225281
2.476333333	0.203132629
2.483	0.203609467
2.489666667	0.203132629
2.496333333	0.201225281
2.503	0.199794769
2.509666667	0.199794769
2.516333333	0.199794769
2.523	0.198841095
2.529666667	0.196456909
2.536333333	0.195026398
2.543	0.195503235
2.549666667	0.197887421
2.556333333	0.199317932
2.563	0.201225281
2.569666667	0.202655792
2.576333333	0.203609467
2.583	0.203132629
2.589666667	0.200748444
2.596333333	0.198841095
2.603	0.196456909
2.609666667	0.195026398
2.616333333	0.193595886
2.623	0.192642212
2.629666667	0.194072723
2.636333333	0.197410583
2.643	0.202178955
2.649666667	0.20647049
2.656333333	0.208854675
2.663	0.208377838
2.669666667	0.205516815
2.676333333	0.202178955
2.683	0.199317932
2.689666667	0.197410583
2.696333333	0.197887421
2.703	0.201702118
2.709666667	0.205993652
2.716333333	0.207901001
2.723	0.206947327
2.729666667	0.205516815
2.736333333	0.204563141
2.743	0.203609467
2.749666667	0.202178955
2.756333333	0.201225281
2.763	0.202178955
2.769666667	0.202655792
2.776333333	0.201702118
2.783	0.199317932
2.789666667	0.195980072
2.796333333	0.194072723
2.803	0.193119049
2.809666667	0.195503235
2.816333333	0.200271606
2.823	0.205993652
2.829666667	0.211238861
2.836333333	0.21648407
2.843	0.222682953
2.849666667	0.226020813
2.856333333	0.227928162
2.863	0.229358673
2.869666667	0.230312347
2.876333333	0.228881836
2.883	0.225543976
2.889666667	0.221729279
2.896333333	0.219345093
2.903	0.218391418
2.909666667	0.219345093
2.916333333	0.222206116
2.923	0.223636627
2.929666667	0.224590302
2.936333333	0.226020813
2.943	0.229358673
2.949666667	0.231266022
2.956333333	0.231266022
2.963	0.231266022
2.969666667	0.23317337
2.976333333	0.236034393
2.983	0.237941742
2.989666667	0.240325928
2.996333333	0.244140625
3.003	0.249385834
3.009666667	0.25510788
3.016333333	0.257968903
3.023	0.258922577
3.029666667	0.2617836
3.036333333	0.267505646
3.043	0.274181366
3.049666667	0.279426575
3.056333333	0.283718109
3.063	0.288486481
3.069666667	0.292301178
3.076333333	0.293254852
3.083	0.292301178
3.089666667	0.292301178
3.096333333	0.294685364
3.103	0.300884247
3.109666667	0.308513641
3.116333333	0.316619873
3.123	0.323295593
3.129666667	0.327110291
3.136333333	0.329494476
3.143	0.329017639
3.149666667	0.326156616
3.156333333	0.321388245
3.163	0.317573547
3.169666667	0.318050385
3.176333333	0.32043457
3.183	0.322341919
3.189666667	0.322818756
3.196333333	0.324249268
3.203	0.326156616
3.209666667	0.324726105
3.216333333	0.321388245
3.223	0.319004059
3.229666667	0.317573547
3.236333333	0.315666199
3.243	0.314712524
3.249666667	0.316619873
3.256333333	0.317573547
3.263	0.316143036
3.269666667	0.314235687
3.276333333	0.314712524
3.283	0.316143036
3.289666667	0.316143036
3.296333333	0.316143036
3.303	0.319480896
3.309666667	0.324249268
3.316333333	0.329494476
3.323	0.332355499
3.329666667	0.335216522
3.336333333	0.339984894
3.343	0.343799591
3.349666667	0.346183777
3.356333333	0.347614288
3.363	0.350952148
3.369666667	0.353813171
3.376333333	0.356674194
3.383	0.359535217
3.389666667	0.36239624
3.396333333	0.363826752
3.403	0.364780426
3.409666667	0.3657341
3.416333333	0.3657341
3.423	0.366210938
3.429666667	0.368595123
3.436333333	0.373363495
3.443	0.378608704
3.449666667	0.382423401
3.456333333	0.386238098
3.463	0.390529633
3.469666667	0.393867493
3.476333333	0.394821167
3.483	0.395774841
3.489666667	0.400066376
3.496333333	0.40769577
3.503	0.415802002
3.509666667	0.423431396
3.516333333	0.431060791
3.523	0.438690186
3.529666667	0.441551208
3.536333333	0.441074371
3.543	0.440120697
3.549666667	0.441551208
3.556333333	0.444412231
3.563	0.446796417
3.569666667	0.450134277
3.576333333	0.453472137
3.583	0.45633316
3.589666667	0.458240509
3.596333333	0.461101532
3.603	0.467777252
3.609666667	0.476360321
3.616333333	0.485420227
3.623	0.496387482
3.629666667	0.507354736
3.636333333	0.518798828
3.643	0.528812408
3.649666667	0.539779663
3.656333333	0.552177429
3.663	0.563621521
3.669666667	0.573158264
3.676333333	0.580787659
3.683	0.585079193
3.689666667	0.586509705
3.696333333	0.584125519
3.703	0.57888031
3.709666667	0.572681427
3.716333333	0.567436218
3.723	0.562667847
3.729666667	0.557422638
3.736333333	0.551223755
3.743	0.545978546
3.749666667	0.54359436
3.756333333	0.544548035
3.763	0.549316406
3.769666667	0.559806824
3.776333333	0.576496124
3.783	0.598430634
3.789666667	0.624656677
3.796333333	0.657081604
3.803	0.695228577
3.809666667	0.739574432
3.816333333	0.787734985
3.823	0.839233398
3.829666667	0.894069672
3.836333333	0.948905945
3.843	0.999927521
3.849666667	1.044273376
3.856333333	1.085281372
3.863	1.124382019
3.869666667	1.160621643
3.876333333	1.192092896
3.883	1.220226288
3.889666667	1.246452332
3.896333333	1.270771027
3.903	1.288890839
3.909666667	1.298427582
3.916333333	1.301765442
3.923	1.297950745
3.929666667	1.286506653
3.936333333	1.266002655
3.943	1.24168396
3.949666667	1.214981079
3.956333333	1.18637085
3.963	1.155853271
3.969666667	1.126766205
3.976333333	1.098632813
3.983	1.068592072
3.989666667	1.034736633
3.996333333	0.999450684
4.003	0.965118408
4.009666667	0.932693481
4.016333333	0.903129578
4.023	0.876903534
4.029666667	0.853538513
4.036333333	0.830173492
4.043	0.809192657
4.049666667	0.789165497
4.056333333	0.768661499
4.063	0.748157501
4.069666667	0.730037689
4.076333333	0.715732574
4.083	0.702381134
4.089666667	0.687599182
4.096333333	0.675201416
4.103	0.667572021
4.109666667	0.664234161
4.116333333	0.66280365
4.123	0.66280365
4.129666667	0.664710999
4.136333333	0.665664673
4.143	0.664710999
4.149666667	0.663280487
4.156333333	0.661373138
4.163	0.660419464
4.169666667	0.660896301
4.176333333	0.664234161
4.183	0.672340393
4.189666667	0.683307648
4.196333333	0.694274902
4.203	0.702857971
4.209666667	0.708580017
4.216333333	0.713825226
4.223	0.71811676
4.229666667	0.723838806
4.236333333	0.734329224
4.243	0.751972198
4.249666667	0.773906708
4.256333333	0.79536438
4.263	0.813007355
4.269666667	0.827312469
4.276333333	0.839233398
4.283	0.849246979
4.289666667	0.859260559
4.296333333	0.871181488
4.303	0.885486603
4.309666667	0.899791718
4.316333333	0.911235809
4.323	0.921726227
4.329666667	0.932693481
4.336333333	0.944137573
4.343	0.955104828
4.349666667	0.967502594
4.356333333	0.980377197
4.363	0.991821289
4.369666667	1.000404358
4.376333333	1.007556915
4.383	1.014709473
4.389666667	1.02186203
4.396333333	1.02853775
4.403	1.036167145
4.409666667	1.045227051
4.416333333	1.054286957
4.423	1.064777374
4.429666667	1.074790955
4.436333333	1.085281372
4.443	1.098155975
4.449666667	1.115322113
4.456333333	1.134872437
4.463	1.156806946
4.469666667	1.181125641
4.476333333	1.210212708
4.483	1.242160797
4.489666667	1.277923584
4.496333333	1.317024231
4.503	1.360416412
4.509666667	1.406669617
4.516333333	1.453876495
4.523	1.499652863
4.529666667	1.543045044
4.536333333	1.583099365
4.543	1.618385315
4.549666667	1.649856567
4.556333333	1.679897308
4.563	1.709461212
4.569666667	1.73664093
4.576333333	1.7619133
4.583	1.784801483
4.589666667	1.804351807
4.596333333	1.819133759
4.603	1.832008362
4.609666667	1.843929291
4.616333333	1.85585022
4.623	1.867771149
4.629666667	1.87921524
4.636333333	1.891613007
4.643	1.90448761
4.649666667	1.916408539
4.656333333	1.925945282
4.663	1.935482025
4.669666667	1.946926117
4.676333333	1.957893372
4.683	1.967906952
4.689666667	1.976966858
4.696333333	1.98841095
4.703	2.001285553
4.709666667	2.013683319
4.716333333	2.024650574
4.723	2.033233643
4.729666667	2.041339874
4.736333333	2.047538757
4.743	2.050876617
4.749666667	2.052307129
4.756333333	2.051353455
4.763	2.050876617
4.769666667	2.047538757
4.776333333	2.041339874
4.783	2.035140991
4.789666667	2.030849457
4.796333333	2.030849457
4.803	2.035140991
4.809666667	2.044200897
4.816333333	2.058506012
4.823	2.078056335
4.829666667	2.100944519
4.836333333	2.126693726
4.843	2.157211304
4.849666667	2.194404602
4.856333333	2.238750458
4.863	2.289772034
4.869666667	2.349853516
4.876333333	2.422809601
4.883	2.508640289
4.889666667	2.607822418
4.896333333	2.722740173
4.903	2.855300903
4.909666667	3.005027771
4.916333333	3.171920776
4.923	3.357410431
4.929666667	3.561496735
4.936333333	3.784179688
4.943	4.024505615
4.949666667	4.280090332
4.956333333	4.547595978
4.963	4.822254181
4.969666667	5.101203918
4.976333333	5.380153656
4.983	5.651473999
4.989666667	5.912780762
4.996333333	6.161212921
5.003	6.395339966
5.009666667	6.610870361
5.016333333	6.807327271
5.023	6.984710693
5.029666667	7.14302063
5.036333333	7.283210754
5.043	7.407188416
5.049666667	7.517814636
5.056333333	7.616996765
5.063	7.707595825
5.069666667	7.790565491
5.076333333	7.866859436
5.083	7.940292358
5.089666667	8.012771606
5.096333333	8.083820343
5.103	8.153438568
5.109666667	8.22019577
5.116333333	8.284568787
5.123	8.344173431
5.129666667	8.397579193
5.136333333	8.442401886
5.143	8.481502533
5.149666667	8.516311646
5.156333333	8.544921875
5.163	8.566379547
5.169666667	8.578300476
5.176333333	8.583545685
5.183	8.579730988
5.189666667	8.567333221
5.196333333	8.547306061
5.203	8.521556854
5.209666667	8.492946625
5.216333333	8.459568024
5.223	8.418083191
5.229666667	8.366584778
5.236333333	8.305549622
5.243	8.234500885
5.249666667	8.147716522
5.256333333	8.042812347
5.263	7.922649384
5.269666667	7.790565491
5.276333333	7.647514343
5.283	7.49206543
5.289666667	7.327079773
5.296333333	7.153987885
5.303	6.975650787
5.309666667	6.792068481
5.316333333	6.603717804
5.323	6.411552429
5.329666667	6.217479706
5.336333333	6.026268005
5.343	5.838871002
5.349666667	5.654335022
5.356333333	5.473136902
5.363	5.297660828
5.369666667	5.128860474
5.376333333	4.96673584
5.383	4.80890274
5.389666667	4.656791687
5.396333333	4.51374054
5.403	4.378318787
5.409666667	4.248142242
5.416333333	4.123210907
5.423	4.006385803
5.429666667	3.896713257
5.436333333	3.790378571
5.443	3.688812256
5.449666667	3.592967987
5.456333333	3.503322601
5.463	3.41796875
5.469666667	3.334999084
5.476333333	3.254890442
5.483	3.176689148
5.489666667	3.102302551
5.496333333	3.032207489
5.503	2.965927124
5.509666667	2.905845642
5.516333333	2.852916718
5.523	2.806186676
5.529666667	2.764225006
5.536333333	2.727508545
5.543	2.697944641
5.549666667	2.67457962
5.556333333	2.657413483
5.563	2.646446228
5.569666667	2.641677856
5.576333333	2.642631531
5.583	2.649307251
5.589666667	2.663135529
5.596333333	2.684116364
5.603	2.710819244
5.609666667	2.747058868
5.616333333	2.792835236
5.623	2.847194672
5.629666667	2.906322479
5.636333333	2.967834473
5.643	3.030776978
5.649666667	3.092765808
5.656333333	3.152370453
5.663	3.207206726
5.669666667	3.258228302
5.676333333	3.304004669
5.683	3.344535828
5.689666667	3.378868103
5.696333333	3.404140472
5.703	3.420829773
5.709666667	3.428936005
5.716333333	3.430843353
5.723	3.42798233
5.729666667	3.420829773
5.736333333	3.40795517
5.743	3.389358521
5.749666667	3.366470337
5.756333333	3.341197968
5.763	3.310203552
5.769666667	3.274440765
5.776333333	3.237724304
5.783	3.202915192
5.789666667	3.169536591
5.796333333	3.137588501
5.803	3.108978271
5.809666667	3.084182739
5.816333333	3.061771393
5.823	3.039836884
5.829666667	3.019809723
5.836333333	3.001689911
5.843	2.985477448
5.849666667	2.97164917
5.856333333	2.961158752
5.863	2.952098846
5.869666667	2.944469452
5.876333333	2.938270569
5.883	2.933979034
5.889666667	2.931118011
5.896333333	2.932071686
5.903	2.935886383
5.909666667	2.943515778
5.916333333	2.954006195
5.923	2.965927124
5.929666667	2.977371216
5.936333333	2.987861633
5.943	2.998828888
5.949666667	3.009319305
5.956333333	3.018379211
5.963	3.027439117
5.969666667	3.037929535
5.976333333	3.048419952
5.983	3.058433533
5.989666667	3.06558609
5.996333333	3.071308136
6.003	3.073692322
6.009666667	3.071784973
6.016333333	3.065109253
6.023	3.052711487
6.029666667	3.036022186
6.036333333	3.016471863
6.043	2.995967865
6.049666667	2.975940704
6.056333333	2.954006195
6.063	2.932071686
6.069666667	2.911567688
6.076333333	2.89106369
6.083	2.870559692
6.089666667	2.846717834
6.096333333	2.825737
6.103	2.807617188
6.109666667	2.789497375
6.116333333	2.771377563
6.123	2.754688263
6.129666667	2.742767334
6.136333333	2.733230591
6.143	2.725601196
6.149666667	2.71987915
6.156333333	2.716064453
6.163	2.714157104
6.169666667	2.714157104
6.176333333	2.713680267
6.183	2.71320343
6.189666667	2.713680267
6.196333333	2.715587616
6.203	2.717494965
6.209666667	2.717971802
6.216333333	2.718448639
6.223	2.719402313
6.229666667	2.719402313
6.236333333	2.716064453
6.243	2.711772919
6.249666667	2.707481384
6.256333333	2.701759338
6.263	2.694129944
6.269666667	2.685070038
6.276333333	2.676486969
6.283	2.664089203
6.289666667	2.648830414
6.296333333	2.631664276
6.303	2.614974976
6.309666667	2.598762512
6.316333333	2.582550049
6.323	2.569675446
6.329666667	2.560138702
6.336333333	2.553462982
6.343	2.547740936
6.349666667	2.545833588
6.356333333	2.547740936
6.363	2.552986145
6.369666667	2.565383911
6.376333333	2.585411072
6.383	2.61259079
6.389666667	2.64787674
6.396333333	2.69317627
6.403	2.74848938
6.409666667	2.814292908
6.416333333	2.892971039
6.423	2.98500061
6.429666667	3.092765808
6.436333333	3.213882446
6.443	3.348350525
6.449666667	3.493309021
6.456333333	3.64780426
6.463	3.809928894
6.469666667	3.977298737
6.476333333	4.148483276
6.483	4.321098328
6.489666667	4.49514389
6.496333333	4.668235779
6.503	4.837989807
6.509666667	5.003452301
6.516333333	5.159378052
6.523	5.300998688
6.529666667	5.425453186
6.536333333	5.533695221
6.543	5.622386932
6.549666667	5.689620972
6.556333333	5.738735199
6.563	5.772590637
6.569666667	5.790710449
6.576333333	5.791187286
6.583	5.776405334
6.589666667	5.746841431
6.596333333	5.703926086
6.603	5.648612976
6.609666667	5.587100983
6.616333333	5.518913269
6.623	5.446434021
6.629666667	5.370140076
6.636333333	5.29384613
6.643	5.218029022
6.649666667	5.141735077
6.656333333	5.066394806
6.663	4.992961884
6.669666667	4.922866821
6.676333333	4.856586456
6.683	4.795074463
6.689666667	4.737854004
6.696333333	4.684448242
6.703	4.634857178
6.709666667	4.592895508
6.716333333	4.557132721
6.723	4.524707794
6.729666667	4.498004913
6.736333333	4.479885101
6.743	4.469394684
6.749666667	4.463195801
6.756333333	4.461288452
6.763	4.466056824
6.769666667	4.474163055
6.776333333	4.484176636
6.783	4.499912262
6.789666667	4.522800446
6.796333333	4.551887512
6.803	4.585266113
6.809666667	4.623889923
6.816333333	4.667758942
6.823	4.714012146
6.829666667	4.76026535
6.836333333	4.807949066
6.843	4.857540131
6.849666667	4.905223846
6.856333333	4.951477051
6.863	4.997253418
6.869666667	5.042076111
6.876333333	5.082607269
6.883	5.118846893
6.889666667	5.150794983
6.896333333	5.178451538
6.903	5.201339722
6.909666667	5.218982697
6.916333333	5.234718323
6.923	5.247116089
6.929666667	5.254268646
6.936333333	5.253791809
6.943	5.245685577
6.949666667	5.230426788
6.956333333	5.207538605
6.963	5.178451538
6.969666667	5.144119263
6.976333333	5.106449127
6.983	5.064964294
6.989666667	5.017280579
6.996333333	4.963874817
7.003	4.902362823
7.009666667	4.833698273
7.016333333	4.758358002
7.023	4.679203033
7.029666667	4.595756531
7.036333333	4.507064819
7.043	4.416465759
7.049666667	4.326343536
7.056333333	4.237651825
7.063	4.146575928
7.069666667	4.055976868
7.076333333	3.967761993
7.083	3.881931305
7.089666667	3.798007965
7.096333333	3.713607788
7.103	3.63111496
7.109666667	3.55052948
7.116333333	3.471851349
7.123	3.396034241
7.129666667	3.323078156
7.136333333	3.255367279
7.143	3.195285797
7.149666667	3.13949585
7.156333333	3.088474274
7.163	3.039360046
7.169666667	2.995014191
7.176333333	2.954006195
7.183	2.915382385
7.189666667	2.88105011
7.196333333	2.851009369
7.203	2.825260162
7.209666667	2.801895142
7.216333333	2.78377533
7.223	2.772808075
7.229666667	2.770900726
7.236333333	2.776145935
7.243	2.786636353
7.249666667	2.80046463
7.256333333	2.815723419
7.263	2.830982208
7.269666667	2.844810486
7.276333333	2.859115601
7.283	2.875328064
7.289666667	2.891540527
7.296333333	2.905368805
7.303	2.916812897
7.309666667	2.923965454
7.316333333	2.924919128
7.323	2.921581268
7.329666667	2.913475037
7.336333333	2.902984619
7.343	2.888202667
7.349666667	2.871513367
7.356333333	2.851486206
7.363	2.826213837
7.369666667	2.799034119
7.376333333	2.769470215
7.383	2.736568451
7.389666667	2.699375153
7.396333333	2.659320831
7.403	2.620220184
7.409666667	2.578735352
7.416333333	2.534866333
7.423	2.490520477
7.429666667	2.447605133
7.436333333	2.404689789
7.443	2.36082077
7.449666667	2.315998077
7.456333333	2.27022171
7.463	2.224445343
7.469666667	2.178192139
7.476333333	2.131462097
7.483	2.08568573
7.489666667	2.041816711
7.496333333	2.002716064
7.503	1.965045929
7.509666667	1.926422119
7.516333333	1.887321472
7.523	1.847743988
7.529666667	1.806735992
7.536333333	1.762866974
7.543	1.719474792
7.549666667	1.67798996
7.556333333	1.638889313
7.563	1.602172852
7.569666667	1.567840576
7.576333333	1.536369324
7.583	1.507282257
7.589666667	1.479625702
7.596333333	1.452922821
7.603	1.424312592
7.609666667	1.393795013
7.616333333	1.362800598
7.623	1.33228302
7.629666667	1.302242279
7.636333333	1.275539398
7.643	1.252651215
7.649666667	1.234054565
7.656333333	1.215934753
7.663	1.198291779
7.669666667	1.180171967
7.676333333	1.163959503
7.683	1.149654388
7.689666667	1.139163971
7.696333333	1.132488251
7.703	1.128673553
7.709666667	1.126289368
7.716333333	1.122951508
7.723	1.118659973
7.729666667	1.114368439
7.736333333	1.111030579
7.743	1.10912323
7.749666667	1.107692719
7.756333333	1.107215881
7.763	1.110076904
7.769666667	1.113891602
7.776333333	1.118183136
7.783	1.123905182
7.789666667	1.134872437
7.796333333	1.148700714
7.803	1.161575317
7.809666667	1.173496246
7.816333333	1.188755035
7.823	1.205921173
7.829666667	1.224040985
7.836333333	1.242160797
7.843	1.261711121
7.849666667	1.282691956
7.856333333	1.303195953
7.863	1.323223114
7.869666667	1.341819763
7.876333333	1.359462738
7.883	1.378536224
7.889666667	1.401901245
7.896333333	1.427650452
7.903	1.453876495
7.909666667	1.479148865
7.916333333	1.504421234
7.923	1.529216766
7.929666667	1.551151276
7.936333333	1.570701599
7.943	1.591205597
7.949666667	1.615524292
7.956333333	1.642227173
7.963	1.670837402
7.969666667	1.70135498
7.976333333	1.730442047
7.983	1.757144928
7.989666667	1.7786026
7.996333333	1.797676086
8.003	1.816272736
8.009666667	1.83391571
8.016333333	1.852035522
8.023	1.870632172
8.029666667	1.890659332
8.036333333	1.91116333
8.043	1.930236816
8.049666667	1.948833466
8.056333333	1.965999603
8.063	1.982212067
8.069666667	1.996040344
8.076333333	2.008914948
8.083	2.019882202
8.089666667	2.027988434
8.096333333	2.034187317
8.103	2.038955688
8.109666667	2.041339874
8.116333333	2.0403862
8.123	2.03704834
8.129666667	2.033233643
8.136333333	2.029418945
8.143	2.025127411
8.149666667	2.022743225
8.156333333	2.022266388
8.163	2.024650574
8.169666667	2.026557922
8.176333333	2.029418945
8.183	2.03371048
8.189666667	2.038002014
8.196333333	2.044677734
8.203	2.053260803
8.209666667	2.064228058
8.216333333	2.075195313
8.223	2.08902359
8.229666667	2.106666565
8.236333333	2.124786377
8.243	2.143383026
8.249666667	2.161979675
8.256333333	2.183914185
8.263	2.207279205
8.269666667	2.2315979
8.276333333	2.255916595
8.283	2.281188965
8.289666667	2.306938171
8.296333333	2.331256866
8.303	2.351760864
8.309666667	2.368450165
8.316333333	2.384662628
8.323	2.398967743
8.329666667	2.410411835
8.336333333	2.418518066
8.343	2.424240112
8.349666667	2.427577972
8.356333333	2.426624298
8.363	2.422332764
8.369666667	2.413749695
8.376333333	2.401351929
8.383	2.385616302
8.389666667	2.36415863
8.396333333	2.339363098
8.403	2.312660217
8.409666667	2.287387848
8.416333333	2.262592316
8.423	2.236843109
8.429666667	2.210617065
8.436333333	2.183437347
8.443	2.154827118
8.449666667	2.123832703
8.456333333	2.090930939
8.463	2.058982849
8.469666667	2.027511597
8.476333333	1.997470856
8.483	1.966953278
8.489666667	1.935958862
8.496333333	1.904010773
8.503	1.870632172
8.509666667	1.837253571
8.516333333	1.804828644
8.523	1.773357391
8.529666667	1.744270325
8.536333333	1.715660095
8.543	1.687526703
8.549666667	1.658439636
8.556333333	1.630783081
8.563	1.603603363
8.569666667	1.577377319
8.576333333	1.550674438
8.583	1.526832581
8.589666667	1.504421234
8.596333333	1.482486725
8.603	1.458644867
8.609666667	1.434803009
8.616333333	1.411914825
8.623	1.389026642
8.629666667	1.366138458
8.636333333	1.343250275
8.643	1.32226944
8.649666667	1.301765442
8.656333333	1.281261444
8.663	1.261711121
8.669666667	1.242637634
8.676333333	1.224517822
8.683	1.20639801
8.689666667	1.190662384
8.696333333	1.175403595
8.703	1.159191132
8.709666667	1.142978668
8.716333333	1.128196716
8.723	1.113891602
8.729666667	1.100063324
8.736333333	1.088619232
8.743	1.080036163
8.749666667	1.074314117
8.756333333	1.069068909
8.763	1.062870026
8.769666667	1.054286957
8.776333333	1.044273376
8.783	1.034736633
8.789666667	1.024246216
8.796333333	1.014232635
8.803	1.007556915
8.809666667	1.006126404
8.816333333	1.009464264
8.823	1.018047333
8.829666667	1.030921936
8.836333333	1.046657562
8.843	1.065254211
8.849666667	1.087188721
8.856333333	1.113891602
8.863	1.146793365
8.869666667	1.188278198
8.876333333	1.238822937
8.883	1.296520233
8.889666667	1.361370087
8.896333333	1.432418823
8.903	1.508712769
8.909666667	1.589298248
8.916333333	1.677513123
8.923	1.774787903
8.929666667	1.879692078
8.936333333	1.989841461
8.943	2.106666565
8.949666667	2.232551575
8.956333333	2.365589142
8.963	2.505302429
8.969666667	2.651691437
8.976333333	2.804279327
8.983	2.960681915
8.989666667	3.116607666
8.996333333	3.273010254
9.003	3.429412842
9.009666667	3.583908081
9.016333333	3.734588623
9.023	3.880023956
9.029666667	4.020690918
9.036333333	4.155158997
9.043	4.282951355
9.049666667	4.403114319
9.056333333	4.514694214
9.063	4.616737366
9.069666667	4.706859589
9.076333333	4.786968231
9.083	4.855632782
9.089666667	4.912376404
9.096333333	4.957199097
9.103	4.989624023
9.109666667	5.010604858
9.116333333	5.020618439
9.123	5.020141602
9.129666667	5.008220673
9.136333333	4.982948303
9.143	4.947662354
9.149666667	4.904747009
9.156333333	4.853248596
9.163	4.793167114
9.169666667	4.728317261
9.176333333	4.661560059
9.183	4.592895508
9.189666667	4.521846771
9.196333333	4.448890686
9.203	4.372596741
9.209666667	4.294395447
9.216333333	4.21667099
9.223	4.141330719
9.229666667	4.068851471
9.236333333	3.997325897
9.243	3.929615021
9.249666667	3.867149353
9.256333333	3.810405731
9.263	3.758907318
9.269666667	3.715515137
9.276333333	3.682613373
9.283	3.661632538
9.289666667	3.652572632
9.296333333	3.658294678
9.303	3.679275513
9.309666667	3.715515137
9.316333333	3.767490387
9.323	3.838539124
9.329666667	3.928661346
9.336333333	4.03881073
9.343	4.169464111
9.349666667	4.326820374
9.356333333	4.511833191
9.363	4.727363586
9.369666667	4.972934723
9.376333333	5.246639252
9.383	5.548477173
9.389666667	5.875110626
9.396333333	6.226062775
9.403	6.601810455
9.409666667	7.000923157
9.416333333	7.423877716
9.423	7.86781311
9.429666667	8.329868317
9.436333333	8.805274963
9.443	9.286403656
9.449666667	9.769916534
9.456333333	10.25390625
9.463	10.73455811
9.469666667	11.20471954
9.476333333	11.65676117
9.483	12.0882988
9.489666667	12.49599457
9.496333333	12.87651062
9.503	13.22412491
9.509666667	13.53597641
9.516333333	13.81063461
9.523	14.04523849
9.529666667	14.23883438
9.536333333	14.38999176
9.543	14.49632645
9.549666667	14.55879211
9.556333333	14.58024979
9.563	14.56069946
9.569666667	14.50061798
9.576333333	14.40095901
9.583	14.26792145
9.589666667	14.10484314
9.596333333	13.91458511
9.603	13.7014389
9.609666667	13.46874237
9.616333333	13.22126389
9.623	12.95900345
9.629666667	12.68768311
9.636333333	12.40825653
9.643	12.12024689
9.649666667	11.82699203
9.656333333	11.53278351
9.663	11.24048233
9.669666667	10.9500885
9.676333333	10.66398621
9.683	10.38694382
9.689666667	10.1184845
9.696333333	9.856700897
9.703	9.599208832
9.709666667	9.349346161
9.716333333	9.109973907
9.723	8.880615234
9.729666667	8.661746979
9.736333333	8.451461792
9.743	8.253097534
9.749666667	8.066654205
9.756333333	7.893562317
9.763	7.733345032
9.769666667	7.58600235
9.776333333	7.452964783
9.783	7.335186005
9.789666667	7.233142853
9.796333333	7.144927979
9.803	7.07244873
9.809666667	7.016181946
9.816333333	6.976604462
9.823	6.950378418
9.829666667	6.939411163
9.836333333	6.942272186
9.843	6.955623627
9.849666667	6.976127625
9.856333333	7.003307343
9.863	7.038116455
9.869666667	7.080554962
9.876333333	7.127761841
9.883	7.179260254
9.889666667	7.232189178
9.896333333	7.284641266
9.903	7.334709167
9.909666667	7.37953186
9.916333333	7.416248322
9.923	7.441043854
9.929666667	7.457733154
9.936333333	7.465839386
9.943	7.464885712
9.949666667	7.450580597
9.956333333	7.423877716
9.963	7.388114929
9.969666667	7.342815399
9.976333333	7.287502289
9.983	7.22026825
9.989666667	7.141590118
9.996333333	7.05242157
10.003	6.953716278
10.00966667	6.844997406
10.01633333	6.728649139
10.023	6.606578827
10.02966667	6.481170654
10.03633333	6.351947784
10.043	6.220340729
10.04966667	6.08921051
10.05633333	5.95664978
10.063	5.821228027
10.06966667	5.684375763
10.07633333	5.548000336
10.083	5.412578583
10.08966667	5.27715683
10.09633333	5.143642426
10.103	5.01537323
10.10966667	4.891395569
10.11633333	4.771709442
10.123	4.65631485
10.12966667	4.546642303
10.13633333	4.438877106
10.143	4.333019257
10.14966667	4.231452942
10.15633333	4.13608551
10.163	4.04548645
10.16966667	3.960132599
10.17633333	3.880500793
10.183	3.80563736
10.18966667	3.734588623
10.19633333	3.664970398
10.203	3.59916687
10.20966667	3.53717804
10.21633333	3.479003906
10.223	3.428936005
10.22966667	3.386497498
10.23633333	3.350734711
10.243	3.316879272
10.24966667	3.284454346
10.25633333	3.256320953
10.263	3.229141235
10.26966667	3.202915192
10.27633333	3.176689148
10.283	3.15284729
10.28966667	3.132343292
10.29633333	3.113269806
10.303	3.096580505
10.30966667	3.082752228
10.31633333	3.070831299
10.323	3.058433533
10.32966667	3.045082092
10.33633333	3.031253815
10.343	3.016471863
10.34966667	2.999782562
10.35633333	2.98166275
10.363	2.964496613
10.36966667	2.949237823
10.37633333	2.935409546
10.383	2.918720245
10.38966667	2.899169922
10.39633333	2.876758575
10.403	2.853870392
10.40966667	2.830028534
10.41633333	2.804756165
10.423	2.778053284
10.42966667	2.752304077
10.43633333	2.728462219
10.443	2.705097198
10.44966667	2.681255341
10.45633333	2.656936646
10.463	2.631664276
10.46966667	2.604007721
10.47633333	2.573013306
10.483	2.540588379
10.48966667	2.507686615
10.49633333	2.474784851
10.503	2.442836761
10.50966667	2.411842346
10.51633333	2.380847931
10.523	2.348423004
10.52966667	2.315998077
10.53633333	2.284526825
10.543	2.254486084
10.54966667	2.22492218
10.55633333	2.195358276
10.563	2.167224884
10.56966667	2.140045166
10.57633333	2.114295959
10.583	2.087593079
10.58966667	2.064228058
10.59633333	2.044200897
10.603	2.028465271
10.60966667	2.013206482
10.61633333	1.99842453
10.623	1.987457275
10.62966667	1.980781555
10.63633333	1.979827881
10.643	1.983165741
10.64966667	1.993179321
10.65633333	2.009868622
10.663	2.033233643
10.66966667	2.062797546
10.67633333	2.098083496
10.683	2.140522003
10.68966667	2.189159393
10.69633333	2.247810364
10.703	2.317428589
10.70966667	2.401351929
10.71633333	2.498149872
10.723	2.607345581
10.72966667	2.728462219
10.73633333	2.860546112
10.743	3.005504608
10.74966667	3.16286087
10.75633333	3.33404541
10.763	3.51858139
10.76966667	3.71837616
10.77633333	3.931522369
10.783	4.155635834
10.78966667	4.386901855
10.79633333	4.628181458
10.803	4.879951477
10.80966667	5.139350891
10.81633333	5.404949188
10.823	5.67483902
10.82966667	5.947589874
10.83633333	6.21843338
10.843	6.48355484
10.84966667	6.741046906
10.85633333	6.990909576
10.863	7.229804993
10.86966667	7.455348969
10.87633333	7.667541504
10.883	7.866382599
10.88966667	8.051395416
10.89633333	8.219718933
10.903	8.368492126
10.90966667	8.498191833
10.91633333	8.60786438
10.923	8.69512558
10.92966667	8.758544922
10.93633333	8.79907608
10.943	8.817672729
10.94966667	8.816719055
10.95633333	8.79573822
10.963	8.75711441
10.96966667	8.7018013
10.97633333	8.631706238
10.983	8.546829224
10.98966667	8.44669342
10.99633333	8.335113525
11.003	8.214473724
11.00966667	8.084774017
11.01633333	7.947921753
11.023	7.806777954
11.02966667	7.661342621
11.03633333	7.510185242
11.043	7.353305817
11.04966667	7.193088531
11.05633333	7.031440735
11.063	6.870746613
11.06966667	6.710529327
11.07633333	6.550312042
11.083	6.388664246
11.08966667	6.227970123
11.09633333	6.068706512
11.103	5.91135025
11.10966667	5.755901337
11.11633333	5.60426712
11.123	5.457401276
11.12966667	5.314350128
11.13633333	5.173683167
11.143	5.034923553
11.14966667	4.899978638
11.15633333	4.769802094
11.163	4.642009735
11.16966667	4.517555237
11.17633333	4.396915436
11.183	4.280090332
11.18966667	4.164218903
11.19633333	4.051685333
11.203	3.945827484
11.20966667	3.846168518
11.21633333	3.749847412
11.223	3.657341003
11.22966667	3.570556641
11.23633333	3.490924835
11.243	3.41463089
11.24966667	3.34072113
11.25633333	3.271102905
11.263	3.210544586
11.26966667	3.158092499
11.27633333	3.112316132
11.283	3.074169159
11.28966667	3.047466278
11.29633333	3.033638
11.303	3.028869629
11.30966667	3.032207489
11.31633333	3.044128418
11.323	3.068447113
11.32966667	3.104686737
11.33633333	3.150939941
11.343	3.211021423
11.34966667	3.288269043
11.35633333	3.383636475
11.363	3.495693207
11.36966667	3.623485565
11.37633333	3.768920898
11.383	3.931999207
11.38966667	4.113197327
11.39633333	4.311084747
11.403	4.523277283
11.40966667	4.75358963
11.41633333	5.000591278
11.423	5.263805389
11.42966667	5.539894104
11.43633333	5.826473236
11.443	6.124019623
11.44966667	6.430149078
11.45633333	6.742954254
11.463	7.060527802
11.46966667	7.381916046
11.47633333	7.706642151
11.483	8.033275604
11.48966667	8.359909058
11.49633333	8.682727814
11.503	8.996486664
11.50966667	9.298324585
11.51633333	9.586334229
11.523	9.85956192
11.52966667	10.11323929
11.53633333	10.3430748
11.543	10.54859161
11.54966667	10.72978973
11.55633333	10.88523865
11.563	11.01207733
11.56966667	11.11078262
11.57633333	11.18469238
11.583	11.23476028
11.58966667	11.26194
11.59633333	11.26766205
11.603	11.25144958
11.60966667	11.21330261
11.61633333	11.15226746
11.623	11.06834412
11.62966667	10.9629631
11.63633333	10.83517075
11.643	10.68973541
11.64966667	10.53094864
11.65633333	10.36310196
11.663	10.18476486
11.66966667	9.998321533
11.67633333	9.809494019
11.683	9.618759155
11.68966667	9.424209595
11.69633333	9.224414825
11.703	9.021759033
11.70966667	8.816719055
11.71633333	8.60786438
11.723	8.395671844
11.72966667	8.182048798
11.73633333	7.971286774
11.743	7.762908936
11.74966667	7.556438446
11.75633333	7.353305817
11.763	7.155418396
11.76966667	6.962299347
11.77633333	6.771564484
11.783	6.583213806
11.78966667	6.399154663
11.79633333	6.21843338
11.803	6.039142609
11.80966667	5.858898163
11.81633333	5.680084229
11.823	5.504131317
11.82966667	5.331516266
11.83633333	5.164146423
11.843	5.002975464
11.84966667	4.852294922
11.85633333	4.71162796
11.863	4.580020905
11.86966667	4.456043243
11.87633333	4.336357117
11.883	4.218578339
11.88966667	4.100799561
11.89633333	3.983974457
11.903	3.868103027
11.90966667	3.751754761
11.91633333	3.639698029
11.923	3.534317017
11.92966667	3.437042236
11.93633333	3.346443176
11.943	3.262996674
11.94966667	3.186225891
11.95633333	3.113746643
11.963	3.043174744
11.96966667	2.974033356
11.97633333	2.907276154
11.983	2.8424263
11.98966667	2.779006958
11.99633333	2.717971802
12.003	2.662658691
12.00966667	2.612113953
12.01633333	2.566814423
12.023	2.526283264
12.02966667	2.491950989
12.03633333	2.464294434
12.043	2.442836761
12.04966667	2.429008484
12.05633333	2.422332764
12.063	2.426147461
12.06966667	2.441883087
12.07633333	2.472400665
12.083	2.519607544
12.08966667	2.583503723
12.09633333	2.668380737
12.103	2.776622772
12.10966667	2.911567688
12.11633333	3.077030182
12.123	3.277778625
12.12966667	3.51858139
12.13633333	3.807067871
12.143	4.150867462
12.14966667	4.559993744
12.15633333	5.043506622
12.163	5.613803864
12.16966667	6.283283234
12.17633333	7.06577301
12.183	7.978439331
12.18966667	9.038448334
12.19633333	10.26773453
12.203	11.69061661
12.20966667	13.33665848
12.21633333	15.2349472
12.223	17.41933823
12.22966667	19.92702484
12.23633333	22.79853821
12.243	26.07774734
12.24966667	29.81090546
12.25633333	34.04855728
12.263	38.83934021
12.26966667	44.23713684
12.27633333	50.29535294
12.283	57.06596375
12.28966667	64.60094452
12.29633333	72.94797897
12.303	82.15522766
12.30966667	92.26512909
12.31633333	103.3205986
12.323	115.3607368
12.32966667	128.4174919
12.33633333	142.5099373
12.343	157.6447487
12.34966667	173.8204956
12.35633333	191.0152435
12.363	209.1879845
12.36966667	228.2829285
12.37633333	248.2271194
12.383	268.9418793
12.38966667	290.3289795
12.39633333	312.2811317
12.403	334.6796036
12.40966667	357.3927879
12.41633333	380.2752495
12.423	403.1615257
12.42966667	425.8832932
12.43633333	448.2784271
12.443	470.1838493
12.44966667	491.4288521
12.45633333	511.8513107
12.463	531.3081741
12.46966667	549.6659279
12.47633333	566.7920113
12.483	582.5796127
12.48966667	596.9581604
12.49633333	609.8613739
12.503	621.2248802
12.50966667	631.0033798
12.51633333	639.1730309
12.523	645.7190514
12.52966667	650.6333351
12.53633333	653.9444923
12.543	655.705452
12.54966667	655.9753418
12.55633333	654.8128128
12.563	652.2803307
12.56966667	648.4494209
12.57633333	643.4030533
12.583	637.2265816
12.58966667	630.0139427
12.59633333	621.860981
12.603	612.8768921
12.60966667	603.1618118
12.61633333	592.7963257
12.623	581.8586349
12.62966667	570.4183578
12.63633333	558.5408211
12.643	546.2784767
12.64966667	533.6956978
12.65633333	520.8659172
12.663	507.8525543
12.66966667	494.7133064
12.67633333	481.4996719
12.683	468.2602882
12.68966667	455.0247192
12.69633333	441.8196678
12.703	428.6746979
12.70966667	415.6198502
12.71633333	402.6808739
12.723	389.8763657
12.72966667	377.2325516
12.73633333	364.7680283
12.743	352.4999619
12.74966667	340.4421806
12.75633333	328.6037445
12.763	316.9932365
12.76966667	305.6111336
12.77633333	294.459343
12.783	283.5359573
12.78966667	272.8424072
12.79633333	262.3853683
12.803	252.1724701
12.80966667	242.2127724
12.81633333	232.5100899
12.823	223.0677605
12.82966667	213.8876915
12.83633333	204.9689293
12.843	196.3100433
12.84966667	187.91008
12.85633333	179.766655
12.863	171.877861
12.86966667	164.2398834
12.87633333	156.8493843
12.883	149.7049332
12.88966667	142.8055763
12.89633333	136.1508369
12.903	129.7369003
12.90966667	123.5589981
12.91633333	117.6128387
12.923	111.8941307
12.92966667	106.3985825
12.93633333	101.1219025
12.943	96.05789185
12.94966667	91.2027359
12.95633333	86.55261993
12.963	82.10039139
12.96966667	77.83937454
12.97633333	73.76241684
12.983	69.86856461
12.98966667	66.15209579
12.99633333	62.60728836
13.003	59.22746658
13.00966667	56.0092926
13.01633333	52.95038223
13.023	50.04310608
13.02966667	47.27888107
13.03633333	44.65484619
13.043	42.16957092
13.04966667	39.81733322
13.05633333	37.59098053
13.063	35.48431396
13.06966667	33.49590302
13.07633333	31.62097931
13.083	29.85334396
13.08966667	28.18727493
13.09633333	26.61943436
13.103	25.14648438
13.10966667	23.76270294
13.11633333	22.4647522
13.123	21.25024796
13.12966667	20.11537552
13.13633333	19.05679703
13.143	18.07498932
13.14966667	17.16947556
13.15633333	16.33882523
13.163	15.57922363
13.16966667	14.89114761
13.17633333	14.27459717
13.183	13.72766495
13.18966667	13.24796677
13.19633333	12.83693314
13.203	12.49885559
13.20966667	12.23468781
13.21633333	12.04442978
13.223	11.92903519
13.22966667	11.89279556
13.23633333	11.94190979
13.243	12.08019257
13.24966667	12.31479645
13.25633333	12.6543045
13.263	13.10777664
13.26966667	13.68188858
13.27633333	14.38379288
13.283	15.22159576
13.28966667	16.2062645
13.29633333	17.34685898
13.303	18.65243912
13.30966667	20.13111115
13.31633333	21.79288864
13.323	23.64969254
13.32966667	25.70819855
[truncated: 7,000 more rows]
