# Supplementary material for: Chemodiversity of Calophyllum inophyllum L. oil bioactive components related to their specific geographical distribution in the South Pacific region
Source: PeerJ. 2019 May 22;7:e6896. doi: 10.7717/peerj.6896 (PMC6535043; doi:10.7717/peerj.6896)
Supplement: Supplemental Information 2 — Time and absorbance values at 280 nm. The site and the number of the collected sample from Fiji are in the separate file names. [file peerj-07-6896-s002.zip › FIJI_EAST_N5.CSV]

0.002666667	0.08058548
0.009333333	0.075817108
0.016	0.072002411
0.022666667	0.071048737
0.029333333	0.072956085
0.036	0.076770782
0.042666667	0.082969666
0.049333333	0.089645386
0.056	0.094413757
0.062666667	0.096321106
0.069333333	0.095367432
0.076	0.094413757
0.082666667	0.092983246
0.089333333	0.091552734
0.096	0.092029572
0.102666667	0.094890594
0.109333333	0.10061264
0.116	0.106811523
0.122666667	0.111579895
0.129333333	0.114440918
0.136	0.114917755
0.142666667	0.113964081
0.149333333	0.111103058
0.156	0.107288361
0.162666667	0.104904175
0.169333333	0.104904175
0.176	0.108718872
0.182666667	0.114917755
0.189333333	0.11920929
0.196	0.121116638
0.202666667	0.120639801
0.209333333	0.119686127
0.216	0.114917755
0.222666667	0.106334686
0.229333333	0.099182129
0.236	0.095844269
0.242666667	0.096797943
0.249333333	0.099182129
0.256	0.102043152
0.262666667	0.105381012
0.269333333	0.109195709
0.276	0.110626221
0.282666667	0.109195709
0.289333333	0.105857849
0.296	0.103473663
0.302666667	0.102996826
0.309333333	0.104427338
0.316	0.107288361
0.322666667	0.110149384
0.329333333	0.111103058
0.336	0.109672546
0.342666667	0.106334686
0.349333333	0.102519989
0.356	0.098705292
0.362666667	0.095844269
0.369333333	0.095367432
0.376	0.096797943
0.382666667	0.099182129
0.389333333	0.101566315
0.396	0.103473663
0.402666667	0.1039505
0.409333333	0.104427338
0.416	0.104904175
0.422666667	0.106811523
0.429333333	0.108242035
0.436	0.109672546
0.442666667	0.112533569
0.449333333	0.116825104
0.456	0.120162964
0.462666667	0.120639801
0.469333333	0.119686127
0.476	0.120162964
0.482666667	0.121593475
0.489333333	0.121593475
0.496	0.120639801
0.502666667	0.121593475
0.509333333	0.12254715
0.516	0.123500824
0.522666667	0.124454498
0.529333333	0.124931335
0.536	0.125408173
0.542666667	0.124454498
0.549333333	0.123500824
0.556	0.121116638
0.562666667	0.117301941
0.569333333	0.115394592
0.576	0.115871429
0.582666667	0.11920929
0.589333333	0.12254715
0.596	0.125408173
0.602666667	0.128269196
0.609333333	0.130176544
0.616	0.130653381
0.622666667	0.12922287
0.629333333	0.127792358
0.636	0.12588501
0.642666667	0.123023987
0.649333333	0.11920929
0.656	0.113964081
0.662666667	0.110626221
0.669333333	0.109195709
0.676	0.110626221
0.682666667	0.114440918
0.689333333	0.119686127
0.696	0.126361847
0.702666667	0.131130219
0.709333333	0.134468079
0.716	0.137329102
0.722666667	0.139713287
0.729333333	0.140666962
0.736	0.138282776
0.742666667	0.135421753
0.749333333	0.133991241
0.756	0.133037567
0.762666667	0.131130219
0.769333333	0.130653381
0.776	0.132083893
0.782666667	0.133514404
0.789333333	0.131607056
0.796	0.12588501
0.802666667	0.121116638
0.809333333	0.11920929
0.816	0.119686127
0.822666667	0.12254715
0.829333333	0.127792358
0.836	0.134468079
0.842666667	0.13923645
0.849333333	0.142097473
0.856	0.144958496
0.862666667	0.146865845
0.869333333	0.147819519
0.876	0.149250031
0.882666667	0.150203705
0.889333333	0.150680542
0.896	0.148773193
0.902666667	0.146389008
0.909333333	0.14257431
0.916	0.137329102
0.922666667	0.13256073
0.929333333	0.129699707
0.936	0.128269196
0.942666667	0.128269196
0.949333333	0.12922287
0.956	0.130176544
0.962666667	0.129699707
0.969333333	0.127792358
0.976	0.126361847
0.982666667	0.125408173
0.989333333	0.124931335
0.996	0.12588501
1.002666667	0.126838684
1.009333333	0.128746033
1.016	0.130653381
1.022666667	0.133037567
1.029333333	0.133991241
1.036	0.13256073
1.042666667	0.131130219
1.049333333	0.131130219
1.056	0.131130219
1.062666667	0.131607056
1.069333333	0.134944916
1.076	0.142097473
1.082666667	0.149726868
1.089333333	0.154495239
1.096	0.156879425
1.102666667	0.159740448
1.109333333	0.162124634
1.116	0.163555145
1.122666667	0.162601471
1.129333333	0.162124634
1.136	0.162124634
1.142666667	0.163078308
1.149333333	0.16450882
1.156	0.16784668
1.162666667	0.172615051
1.169333333	0.176429749
1.176	0.17786026
1.182666667	0.176906586
1.189333333	0.173568726
1.196	0.17118454
1.202666667	0.170707703
1.209333333	0.17118454
1.216	0.173568726
1.222666667	0.175952911
1.229333333	0.177383423
1.236	0.175476074
1.242666667	0.172138214
1.249333333	0.169277191
1.256	0.165462494
1.262666667	0.162124634
1.269333333	0.159263611
1.276	0.159263611
1.282666667	0.159740448
1.289333333	0.159263611
1.296	0.159263611
1.302666667	0.157833099
1.309333333	0.155448914
1.316	0.152587891
1.322666667	0.151157379
1.329333333	0.152587891
1.336	0.155925751
1.342666667	0.161170959
1.349333333	0.166893005
1.356	0.171661377
1.362666667	0.174045563
1.369333333	0.174999237
1.376	0.173568726
1.382666667	0.169277191
1.389333333	0.163078308
1.396	0.157833099
1.402666667	0.155448914
1.409333333	0.153541565
1.416	0.153064728
1.422666667	0.153541565
1.429333333	0.156402588
1.436	0.158786774
1.442666667	0.158309937
1.449333333	0.157833099
1.456	0.158309937
1.462666667	0.161170959
1.469333333	0.163555145
1.476	0.165462494
1.482666667	0.165462494
1.489333333	0.164985657
1.496	0.16450882
1.502666667	0.164031982
1.509333333	0.163078308
1.516	0.163555145
1.522666667	0.166893005
1.529333333	0.170230865
1.536	0.172138214
1.542666667	0.173091888
1.549333333	0.174999237
1.556	0.176906586
1.562666667	0.17786026
1.569333333	0.17786026
1.576	0.178337097
1.582666667	0.178337097
1.589333333	0.178813934
1.596	0.178813934
1.602666667	0.179290771
1.609333333	0.179290771
1.616	0.180244446
1.622666667	0.182151794
1.629333333	0.182628632
1.636	0.183582306
1.642666667	0.184059143
1.649333333	0.185012817
1.656	0.186443329
1.662666667	0.18787384
1.669333333	0.190258026
1.676	0.191688538
1.682666667	0.192165375
1.689333333	0.1912117
1.696	0.188350677
1.702666667	0.184059143
1.709333333	0.178813934
1.716	0.174045563
1.722666667	0.172138214
1.729333333	0.171661377
1.736	0.172615051
1.742666667	0.171661377
1.749333333	0.170707703
1.756	0.16784668
1.762666667	0.16450882
1.769333333	0.162124634
1.776	0.160694122
1.782666667	0.160217285
1.789333333	0.161647797
1.796	0.163078308
1.802666667	0.164031982
1.809333333	0.16450882
1.816	0.165462494
1.822666667	0.166893005
1.829333333	0.16784668
1.836	0.169754028
1.842666667	0.172615051
1.849333333	0.1745224
1.856	0.174999237
1.862666667	0.176429749
1.869333333	0.180244446
1.876	0.183582306
1.882666667	0.18453598
1.889333333	0.18453598
1.896	0.186443329
1.902666667	0.185966492
1.909333333	0.183105469
1.916	0.180721283
1.922666667	0.182628632
1.929333333	0.189781189
1.936	0.195026398
1.942666667	0.200271606
1.949333333	0.20647049
1.956	0.213623047
1.962666667	0.217914581
1.969333333	0.217437744
1.976	0.215530396
1.982666667	0.215530396
1.989333333	0.217914581
1.996	0.218391418
2.002666667	0.217437744
2.009333333	0.215530396
2.016	0.213623047
2.022666667	0.211715698
2.029333333	0.208854675
2.036	0.208377838
2.042666667	0.208377838
2.049333333	0.209331512
2.056	0.211715698
2.062666667	0.214576721
2.069333333	0.217914581
2.076	0.219345093
2.082666667	0.220775604
2.089333333	0.22315979
2.096	0.225067139
2.102666667	0.22649765
2.109333333	0.226020813
2.116	0.22315979
2.122666667	0.219345093
2.129333333	0.215530396
2.136	0.21314621
2.142666667	0.211715698
2.149333333	0.211238861
2.156	0.214099884
2.162666667	0.219345093
2.169333333	0.22315979
2.176	0.224590302
2.182666667	0.225543976
2.189333333	0.226974487
2.196	0.226974487
2.202666667	0.227451324
2.209333333	0.230312347
2.216	0.235557556
2.222666667	0.239372253
2.229333333	0.242710114
2.236	0.246047974
2.242666667	0.248908997
2.249333333	0.250339508
2.256	0.249385834
2.262666667	0.247955322
2.269333333	0.246524811
2.276	0.245094299
2.282666667	0.243663788
2.289333333	0.243663788
2.296	0.244617462
2.302666667	0.245571136
2.309333333	0.246524811
2.316	0.248432159
2.322666667	0.249862671
2.329333333	0.250816345
2.336	0.249862671
2.342666667	0.248432159
2.349333333	0.248432159
2.356	0.248432159
2.362666667	0.248908997
2.369333333	0.249385834
2.376	0.251293182
2.382666667	0.255584717
2.389333333	0.257968903
2.396	0.25844574
2.402666667	0.256538391
2.409333333	0.25510788
2.416	0.254154205
2.422666667	0.253677368
2.429333333	0.254154205
2.436	0.254154205
2.442666667	0.254631042
2.449333333	0.254631042
2.456	0.25510788
2.462666667	0.256538391
2.469333333	0.258922577
2.476	0.261306763
2.482666667	0.264644623
2.489333333	0.267028809
2.496	0.267505646
2.502666667	0.263690948
2.509333333	0.260829926
2.516	0.259876251
2.522666667	0.25844574
2.529333333	0.256538391
2.536	0.257015228
2.542666667	0.2617836
2.549333333	0.267028809
2.556	0.269412994
2.562666667	0.270843506
2.569333333	0.27179718
2.576	0.270843506
2.582666667	0.266551971
2.589333333	0.263690948
2.596	0.262260437
2.602666667	0.261306763
2.609333333	0.260353088
2.616	0.260829926
2.622666667	0.263214111
2.629333333	0.26512146
2.636	0.267505646
2.642666667	0.270843506
2.649333333	0.277519226
2.656	0.284671783
2.662666667	0.290870667
2.669333333	0.293731689
2.676	0.294208527
2.682666667	0.294208527
2.689333333	0.292778015
2.696	0.289440155
2.702666667	0.284194946
2.709333333	0.280857086
2.716	0.279903412
2.722666667	0.280380249
2.729333333	0.279903412
2.736	0.280380249
2.742666667	0.282287598
2.749333333	0.283718109
2.756	0.284194946
2.762666667	0.285148621
2.769333333	0.287532806
2.776	0.290393829
2.782666667	0.293254852
2.789333333	0.294685364
2.796	0.296115875
2.802666667	0.29706955
2.809333333	0.297546387
2.816	0.296592712
2.822666667	0.294208527
2.829333333	0.292778015
2.836	0.291824341
2.842666667	0.291824341
2.849333333	0.291824341
2.856	0.292301178
2.862666667	0.294208527
2.869333333	0.296115875
2.876	0.298023224
2.882666667	0.299930573
2.889333333	0.303268433
2.896	0.306129456
2.902666667	0.308990479
2.909333333	0.311374664
2.916	0.31375885
2.922666667	0.315189362
2.929333333	0.312805176
2.936	0.309467316
2.942666667	0.305652618
2.949333333	0.30374527
2.956	0.304222107
2.962666667	0.305175781
2.969333333	0.306606293
2.976	0.308513641
2.982666667	0.309944153
2.989333333	0.308990479
2.996	0.305652618
3.002666667	0.302791595
3.009333333	0.30040741
3.016	0.298976898
3.022666667	0.298023224
3.029333333	0.298023224
3.036	0.298976898
3.042666667	0.29706955
3.049333333	0.294685364
3.056	0.292778015
3.062666667	0.291824341
3.069333333	0.290870667
3.076	0.288486481
3.082666667	0.289440155
3.089333333	0.292301178
3.096	0.295162201
3.102666667	0.295162201
3.109333333	0.292778015
3.116	0.289916992
3.122666667	0.285625458
3.129333333	0.28181076
3.136	0.2784729
3.142666667	0.277042389
3.149333333	0.277996063
3.156	0.279426575
3.162666667	0.282764435
3.169333333	0.284194946
3.176	0.285148621
3.182666667	0.284194946
3.189333333	0.283241272
3.196	0.282764435
3.202666667	0.282287598
3.209333333	0.282764435
3.216	0.283241272
3.222666667	0.286102295
3.229333333	0.288963318
3.236	0.290393829
3.242666667	0.288486481
3.249333333	0.285625458
3.256	0.283241272
3.262666667	0.281333923
3.269333333	0.281333923
3.276	0.284194946
3.282666667	0.288963318
3.289333333	0.292778015
3.296	0.295162201
3.302666667	0.296115875
3.309333333	0.29706955
3.316	0.299453735
3.322666667	0.304698944
3.329333333	0.311851501
3.336	0.317573547
3.342666667	0.32043457
3.349333333	0.32043457
3.356	0.318527222
3.362666667	0.316143036
3.369333333	0.315189362
3.376	0.316143036
3.382666667	0.319957733
3.389333333	0.32377243
3.396	0.324249268
3.402666667	0.323295593
3.409333333	0.324726105
3.416	0.329017639
3.422666667	0.333309174
3.429333333	0.337600708
3.436	0.341892242
3.442666667	0.347137451
3.449333333	0.352859497
3.456	0.358581543
3.462666667	0.365257263
3.469333333	0.373363495
3.476	0.381946564
3.482666667	0.388145447
3.489333333	0.393390656
3.496	0.399589539
3.502666667	0.406742096
3.509333333	0.41437149
3.516	0.420570374
3.522666667	0.425338745
3.529333333	0.427722931
3.536	0.427722931
3.542666667	0.427246094
3.549333333	0.428676605
3.556	0.433921814
3.562666667	0.441074371
3.569333333	0.44965744
3.576	0.458240509
3.582666667	0.466823578
3.589333333	0.477313995
3.596	0.490188599
3.602666667	0.506877899
3.609333333	0.527381897
3.616	0.551700592
3.622666667	0.581264496
3.629333333	0.615596771
3.636	0.654697418
3.642666667	0.698566437
3.649333333	0.749111176
3.656	0.805854797
3.662666667	0.866889954
3.669333333	0.929832458
3.676	0.990867615
3.682666667	1.049041748
3.689333333	1.102924347
3.696	1.151561737
3.702666667	1.190185547
3.709333333	1.218318939
3.716	1.2383461
3.722666667	1.25169754
3.729333333	1.255989075
3.736	1.251220703
3.742666667	1.24168396
3.749333333	1.22833252
3.756	1.21307373
3.762666667	1.195430756
3.769333333	1.177310944
3.776	1.162052155
3.782666667	1.150131226
3.789333333	1.142024994
3.796	1.135349274
3.802666667	1.133918762
3.809333333	1.139640808
3.816	1.152038574
3.822666667	1.170158386
3.829333333	1.192569733
3.836	1.220226288
3.842666667	1.248836517
3.849333333	1.27696991
3.856	1.301765442
3.862666667	1.322746277
3.869333333	1.341342926
3.876	1.358985901
3.882666667	1.377105713
3.889333333	1.391887665
3.896	1.404285431
3.902666667	1.414775848
3.909333333	1.42288208
3.916	1.425266266
3.922666667	1.420021057
3.929333333	1.40953064
3.936	1.392364502
3.942666667	1.37090683
3.949333333	1.345157623
3.956	1.315116882
3.962666667	1.281738281
3.969333333	1.246929169
3.976	1.214504242
3.982666667	1.180648804
3.989333333	1.14440918
3.996	1.106739044
4.002666667	1.070976257
4.009333333	1.037597656
4.016	1.005649567
4.022666667	0.975608826
4.029333333	0.947475433
4.036	0.924110413
4.042666667	0.903129578
4.049333333	0.881195068
4.056	0.857830048
4.062666667	0.833511353
4.069333333	0.809669495
4.076	0.78868866
4.082666667	0.771522522
4.089333333	0.757694244
4.096	0.74672699
4.102666667	0.738620758
4.109333333	0.734329224
4.116	0.730037689
4.122666667	0.722408295
4.129333333	0.712871552
4.136	0.706672668
4.142666667	0.705718994
4.149333333	0.707149506
4.156	0.710010529
4.162666667	0.714302063
4.169333333	0.719070435
4.176	0.722408295
4.182666667	0.722885132
4.189333333	0.723361969
4.196	0.725269318
4.202666667	0.729560852
4.209333333	0.736713409
4.216	0.746250153
4.222666667	0.757694244
4.229333333	0.769615173
4.236	0.781059265
4.242666667	0.793933868
4.249333333	0.806331635
4.256	0.819206238
4.262666667	0.831604004
4.269333333	0.84400177
4.276	0.856876373
4.282666667	0.868320465
4.289333333	0.87928772
4.296	0.890731812
4.302666667	0.901699066
4.309333333	0.914573669
4.316	0.929355621
4.322666667	0.945091248
4.329333333	0.960826874
4.336	0.974178314
4.342666667	0.985622406
4.349333333	0.995159149
4.356	1.003265381
4.362666667	1.009464264
4.369333333	1.015663147
4.376	1.024246216
4.382666667	1.033782959
4.389333333	1.040935516
4.396	1.047134399
4.402666667	1.052856445
4.409333333	1.059055328
4.416	1.065254211
4.422666667	1.072406769
4.429333333	1.080513
4.436	1.089572906
4.442666667	1.09910965
4.449333333	1.10912323
4.456	1.119613647
4.462666667	1.129150391
4.469333333	1.14107132
4.476	1.156806946
4.482666667	1.177310944
4.489333333	1.200675964
4.496	1.226425171
4.502666667	1.255512238
4.509333333	1.288890839
4.516	1.325130463
4.522666667	1.362323761
4.529333333	1.400470734
4.536	1.440048218
4.542666667	1.482009888
4.549333333	1.525878906
4.556	1.56879425
4.562666667	1.612186432
4.569333333	1.657962799
4.576	1.707553864
4.582666667	1.756668091
4.589333333	1.807689667
4.596	1.860618591
4.602666667	1.91450119
4.609333333	1.967430115
4.616	2.018928528
4.622666667	2.071380615
4.629333333	2.123355865
4.636	2.174377441
4.642666667	2.224445343
4.649333333	2.272129059
4.656	2.3188591
4.662666667	2.362728119
4.669333333	2.405166626
4.676	2.445697784
4.682666667	2.486228943
4.689333333	2.524852753
4.696	2.559661865
4.702666667	2.591609955
4.709333333	2.620697021
4.716	2.646923065
4.722666667	2.668857574
4.729333333	2.685546875
4.736	2.698421478
4.742666667	2.708435059
4.749333333	2.714633942
4.756	2.715587616
4.762666667	2.711772919
4.769333333	2.70318985
4.776	2.690792084
4.782666667	2.674102783
4.789333333	2.653598785
4.796	2.630710602
4.802666667	2.606868744
4.809333333	2.587795258
4.816	2.57062912
4.822666667	2.552986145
4.829333333	2.534866333
4.836	2.518177032
4.842666667	2.503395081
4.849333333	2.487659454
4.856	2.471446991
4.862666667	2.456188202
4.869333333	2.444267273
4.876	2.43473053
4.882666667	2.428531647
4.889333333	2.429485321
4.896	2.438545227
4.902666667	2.455234528
4.909333333	2.477645874
4.916	2.506256104
4.922666667	2.540588379
4.929333333	2.581119537
4.936	2.628326416
4.942666667	2.684116364
4.949333333	2.750873566
4.956	2.825260162
4.962666667	2.908706665
4.969333333	3.001689911
4.976	3.103733063
4.982666667	3.211021423
4.989333333	3.323554993
4.996	3.443717957
5.002666667	3.567218781
5.009333333	3.685951233
5.016	3.797054291
5.022666667	3.901958466
5.029333333	3.999710083
5.036	4.08744812
5.042666667	4.16469574
5.049333333	4.234313965
5.056	4.296779633
5.062666667	4.35256958
5.069333333	4.40120697
5.076	4.443645477
5.082666667	4.479885101
5.089333333	4.509925842
5.096	4.539012909
5.102666667	4.567623138
5.109333333	4.596233368
5.116	4.623889923
5.122666667	4.654407501
5.129333333	4.689693451
5.136	4.725456238
5.142666667	4.76026535
5.149333333	4.794120789
5.156	4.828929901
5.162666667	4.861354828
5.169333333	4.888534546
5.176	4.908561707
5.182666667	4.921913147
5.189333333	4.929065704
5.196	4.931926727
5.202666667	4.929542542
5.209333333	4.923820496
5.216	4.91476059
5.222666667	4.903793335
5.229333333	4.890441895
5.236	4.873275757
5.242666667	4.852771759
5.249333333	4.829883575
5.256	4.807949066
5.262666667	4.783630371
5.269333333	4.756450653
5.276	4.726409912
5.282666667	4.692077637
5.289333333	4.654884338
5.296	4.611968994
5.302666667	4.562854767
5.309333333	4.506111145
5.316	4.43983078
5.322666667	4.365921021
5.329333333	4.286289215
5.336	4.201889038
5.342666667	4.11272049
5.349333333	4.019260406
5.356	3.924846649
5.362666667	3.83234024
5.369333333	3.739833832
5.376	3.6444664
5.382666667	3.547668457
5.389333333	3.450870514
5.396	3.356933594
5.402666667	3.262519836
5.409333333	3.168582916
5.416	3.077983856
5.422666667	2.993583679
5.429333333	2.915859222
5.436	2.842903137
5.442666667	2.773761749
5.449333333	2.707481384
5.456	2.643585205
5.462666667	2.584934235
5.469333333	2.529621124
5.476	2.4766922
5.482666667	2.426624298
5.489333333	2.378940582
5.496	2.334117889
5.502666667	2.290248871
5.509333333	2.247333527
5.516	2.20489502
5.522666667	2.165317535
5.529333333	2.131462097
5.536	2.100944519
5.542666667	2.073764801
5.549333333	2.048492432
5.556	2.028465271
5.562666667	2.013206482
5.569333333	2.000808716
5.576	1.993179321
5.582666667	1.988887787
5.589333333	1.987934113
5.596	1.986980438
5.602666667	1.987934113
5.609333333	1.993179321
5.616	2.00510025
5.622666667	2.023696899
5.629333333	2.04706192
5.636	2.077102661
5.642666667	2.113342285
5.649333333	2.153396606
5.656	2.191066742
5.662666667	2.227783203
5.669333333	2.266407013
5.676	2.307891846
5.682666667	2.35080719
5.689333333	2.394676208
5.696	2.439022064
5.702666667	2.486228943
5.709333333	2.533435822
5.716	2.578735352
5.722666667	2.620697021
5.729333333	2.658843994
5.736	2.693653107
5.742666667	2.723693848
5.749333333	2.74848938
5.756	2.767086029
5.762666667	2.782821655
5.769333333	2.794742584
5.776	2.801895142
5.782666667	2.804279327
5.789333333	2.805233002
5.796	2.804756165
5.802666667	2.799987793
5.809333333	2.793312073
5.816	2.785682678
5.822666667	2.778530121
5.829333333	2.769470215
5.836	2.762317657
5.842666667	2.759456635
5.849333333	2.760410309
5.856	2.763748169
5.862666667	2.768516541
5.869333333	2.774238586
5.876	2.781391144
5.882666667	2.789974213
5.889333333	2.799987793
5.896	2.812385559
5.902666667	2.830028534
5.909333333	2.853393555
5.916	2.880573273
5.922666667	2.909183502
5.929333333	2.940177917
5.936	2.975463867
5.942666667	3.014564514
5.949333333	3.057479858
5.956	3.1042099
5.962666667	3.156661987
5.969333333	3.214359283
5.976	3.274917603
5.982666667	3.335475922
5.989333333	3.395080566
5.996	3.451347351
6.002666667	3.503322601
6.009333333	3.551006317
6.016	3.592967987
6.022666667	3.628253937
6.029333333	3.656864166
6.036	3.679275513
6.042666667	3.694534302
6.049333333	3.701210022
6.056	3.702640533
6.062666667	3.69977951
6.069333333	3.691673279
6.076	3.676891327
6.082666667	3.654956818
6.089333333	3.626823425
6.096	3.593444824
6.102666667	3.554344177
6.109333333	3.512859344
6.116	3.471851349
6.122666667	3.434181213
6.129333333	3.399848938
6.136	3.366470337
6.142666667	3.332614899
6.149333333	3.298282623
6.156	3.266334534
6.162666667	3.238201141
6.169333333	3.213882446
6.176	3.195285797
6.182666667	3.184318542
6.189333333	3.181934357
6.196	3.186225891
6.202666667	3.192901611
6.209333333	3.201961517
6.216	3.216266632
6.222666667	3.237724304
6.229333333	3.265380859
6.236	3.295898438
6.242666667	3.327846527
6.249333333	3.36265564
6.256	3.400802612
6.262666667	3.439903259
6.269333333	3.477096558
6.276	3.513336182
6.282666667	3.55052948
6.289333333	3.58915329
6.296	3.626346588
6.302666667	3.661155701
6.309333333	3.693580627
6.316	3.723621368
6.322666667	3.750324249
6.329333333	3.769874573
6.336	3.781318665
6.342666667	3.786087036
6.349333333	3.786087036
6.356	3.783226013
6.362666667	3.775596619
6.369333333	3.764152527
6.376	3.750324249
6.382666667	3.733158112
6.389333333	3.713607788
6.396	3.690719604
6.402666667	3.667354584
6.409333333	3.643989563
6.416	3.622531891
6.422666667	3.604412079
6.429333333	3.590583801
6.436	3.579616547
6.442666667	3.571987152
6.449333333	3.569126129
6.456	3.572463989
6.462666667	3.581047058
6.469333333	3.592967987
6.476	3.609657288
6.482666667	3.63445282
6.489333333	3.667354584
6.496	3.707408905
6.502666667	3.750324249
6.509333333	3.797531128
6.516	3.847122192
6.522666667	3.89957428
6.529333333	3.954410553
6.536	4.011631012
6.542666667	4.072666168
6.549333333	4.13608551
6.556	4.200458527
6.562666667	4.264354706
6.569333333	4.325389862
6.576	4.383087158
6.582666667	4.43649292
6.589333333	4.487991333
6.596	4.536628723
6.602666667	4.58240509
6.609333333	4.625320435
6.616	4.664897919
6.622666667	4.700183868
6.629333333	4.728794098
6.636	4.750728607
6.642666667	4.766941071
6.649333333	4.772663116
6.656	4.768848419
6.662666667	4.756450653
6.669333333	4.739761353
6.676	4.718780518
6.682666667	4.690647125
6.689333333	4.657268524
6.696	4.619598389
6.702666667	4.579544067
6.709333333	4.534244537
6.716	4.484176636
6.722666667	4.431724548
6.729333333	4.382610321
6.736	4.337310791
6.742666667	4.294872284
6.749333333	4.2552948
6.756	4.218101501
6.762666667	4.183292389
6.769333333	4.151344299
6.776	4.12273407
6.782666667	4.099845886
6.789333333	4.08411026
6.796	4.079341888
6.802666667	4.084587097
6.809333333	4.096031189
6.816	4.110813141
6.822666667	4.127502441
6.829333333	4.146575928
6.836	4.168510437
6.842666667	4.195213318
6.849333333	4.228115082
6.856	4.267692566
6.862666667	4.312992096
6.869333333	4.364013672
6.876	4.419326782
6.882666667	4.477977753
6.889333333	4.541873932
6.896	4.611968994
6.902666667	4.690647125
6.909333333	4.778385162
6.916	4.878997803
6.922666667	4.992961884
6.929333333	5.123138428
6.936	5.271911621
6.942666667	5.440235138
6.949333333	5.630493164
6.956	5.842208862
6.962666667	6.076812744
6.969333333	6.334781647
6.976	6.616592407
6.982666667	6.921768188
6.989333333	7.248878479
6.996	7.598400116
7.002666667	7.966995239
7.009333333	8.352279663
7.016	8.749961853
7.022666667	9.155750275
7.029333333	9.564399719
7.036	9.969711304
7.042666667	10.36596298
7.049333333	10.74457169
7.056	11.09886169
7.062666667	11.42263412
7.069333333	11.71064377
7.076	11.96050644
7.082666667	12.1679306
7.089333333	12.33291626
7.096	12.45450974
7.102666667	12.53414154
7.109333333	12.57276535
7.116	12.56942749
7.122666667	12.52841949
7.129333333	12.45260239
7.136	12.34531403
7.142666667	12.2089386
7.149333333	12.04442978
7.156	11.8560791
7.162666667	11.64531708
7.169333333	11.41643524
7.176	11.17515564
7.182666667	10.92386246
7.189333333	10.66875458
7.196	10.41269302
7.202666667	10.15901566
7.209333333	9.909152985
7.216	9.661197662
7.222666667	9.416103363
7.229333333	9.172916412
7.236	8.932590485
7.242666667	8.697032928
7.249333333	8.464813232
7.256	8.236885071
7.262666667	8.012294769
7.269333333	7.792472839
7.276	7.578849792
7.282666667	7.370948792
7.289333333	7.168292999
7.296	6.970405579
7.302666667	6.778240204
7.309333333	6.591796875
7.316	6.409168243
7.322666667	6.227970123
7.329333333	6.050109863
7.336	5.878925323
7.342666667	5.715370178
7.349333333	5.558490753
7.356	5.407333374
7.362666667	5.265712738
7.369333333	5.131721497
7.376	5.002498627
7.382666667	4.878520966
7.389333333	4.761695862
7.396	4.654407501
7.402666667	4.551887512
7.409333333	4.451274872
7.416	4.35590744
7.422666667	4.267215729
7.429333333	4.18138504
7.436	4.096984863
7.442666667	4.014015198
7.449333333	3.933906555
7.456	3.855705261
7.462666667	3.779411316
7.469333333	3.703594208
7.476	3.625869751
7.482666667	3.545761108
7.489333333	3.466129303
7.496	3.387928009
7.502666667	3.311634064
7.509333333	3.237724304
7.516	3.167152405
7.522666667	3.10087204
7.529333333	3.037452698
7.536	2.971172333
7.542666667	2.902030945
7.549333333	2.83241272
7.556	2.76517868
7.562666667	2.700328827
7.569333333	2.638816833
7.576	2.581119537
7.582666667	2.52532959
7.589333333	2.470016479
7.596	2.415180206
7.602666667	2.361297607
7.609333333	2.30884552
7.616	2.25687027
7.622666667	2.205371857
7.629333333	2.155780792
7.636	2.108097076
7.642666667	2.062320709
7.649333333	2.019405365
7.656	1.978397369
7.662666667	1.938819885
7.669333333	1.899719238
7.676	1.860618591
7.682666667	1.822471619
7.689333333	1.786231995
7.696	1.752376556
7.702666667	1.720428467
7.709333333	1.689910889
7.716	1.660346985
7.722666667	1.630306244
7.729333333	1.601219177
7.736	1.573085785
7.742666667	1.548290253
7.749333333	1.525878906
7.756	1.504898071
7.762666667	1.484870911
7.769333333	1.463890076
7.776	1.444339752
7.782666667	1.425743103
7.789333333	1.409053802
7.796	1.392841339
7.802666667	1.376152039
7.809333333	1.358032227
7.816	1.339435577
7.822666667	1.321315765
7.829333333	1.304626465
7.836	1.291751862
7.842666667	1.281738281
7.849333333	1.274585724
7.856	1.267910004
7.862666667	1.262187958
7.869333333	1.256942749
7.876	1.249790192
7.882666667	1.24168396
7.889333333	1.23500824
7.896	1.232147217
7.902666667	1.23167038
7.909333333	1.23167038
7.916	1.233577728
7.922666667	1.239776611
7.929333333	1.250267029
7.936	1.261711121
7.942666667	1.272201538
7.949333333	1.286506653
7.956	1.306056976
7.962666667	1.327037811
7.969333333	1.34563446
7.976	1.363277435
7.982666667	1.381874084
7.989333333	1.399517059
7.996	1.415729523
8.002666667	1.433372498
8.009333333	1.45483017
8.016	1.477241516
8.022666667	1.501083374
8.029333333	1.527786255
8.036	1.558303833
8.042666667	1.588344574
8.049333333	1.616954803
8.056	1.645565033
8.062666667	1.6746521
8.069333333	1.702785492
8.076	1.729011536
8.082666667	1.751899719
8.089333333	1.772880554
8.096	1.789093018
8.102666667	1.804351807
8.109333333	1.818180084
8.116	1.831531525
8.122666667	1.845359802
8.129333333	1.860141754
8.136	1.877307892
8.142666667	1.893043518
8.149333333	1.90448761
8.156	1.912593842
8.162666667	1.914978027
8.169333333	1.914978027
8.176	1.911640167
8.182666667	1.90782547
8.189333333	1.903533936
8.196	1.898765564
8.202666667	1.89447403
8.209333333	1.891136169
8.216	1.887798309
8.222666667	1.880645752
8.229333333	1.871109009
8.236	1.859664917
8.242666667	1.846313477
8.249333333	1.832008362
8.256	1.817703247
8.262666667	1.80721283
8.269333333	1.801490784
8.276	1.800060272
8.282666667	1.803874969
8.289333333	1.811981201
8.296	1.822948456
8.302666667	1.835823059
8.309333333	1.850605011
8.316	1.870632172
8.322666667	1.895427704
8.329333333	1.925945282
8.336	1.964092255
8.342666667	2.010822296
8.349333333	2.067089081
8.356	2.131938934
8.362666667	2.207279205
8.369333333	2.294540405
8.376	2.394199371
8.382666667	2.504825592
8.389333333	2.625465393
8.396	2.755641937
8.402666667	2.893924713
8.409333333	3.040313721
8.416	3.19480896
8.422666667	3.356456757
8.429333333	3.523826599
8.436	3.695487976
8.442666667	3.869056702
8.449333333	4.043102264
8.456	4.212856293
8.462666667	4.378318787
8.469333333	4.536151886
8.476	4.687309265
8.482666667	4.830360413
8.489333333	4.96339798
8.496	5.087852478
8.502666667	5.202293396
8.509333333	5.306243896
8.516	5.394935608
8.522666667	5.466461182
8.529333333	5.520820618
8.536	5.558490753
8.542666667	5.581378937
8.549333333	5.588054657
8.556	5.581378937
8.562666667	5.561351776
8.569333333	5.529403687
8.576	5.484580994
8.582666667	5.42640686
8.589333333	5.35774231
8.596	5.282402039
8.602666667	5.204200745
8.609333333	5.123615265
8.616	5.038738251
8.622666667	4.951953888
8.629333333	4.864215851
8.636	4.775047302
8.642666667	4.684448242
8.649333333	4.590511322
8.656	4.495620728
8.662666667	4.398822784
8.669333333	4.302501678
8.676	4.204750061
8.682666667	4.105567932
8.689333333	4.005432129
8.696	3.907203674
8.702666667	3.812789917
8.709333333	3.719329834
8.716	3.626346588
8.722666667	3.534793854
8.729333333	3.447532654
8.736	3.365516663
8.742666667	3.284454346
8.749333333	3.203868866
8.756	3.123283386
8.762666667	3.043174744
8.769333333	2.962112427
8.776	2.878665924
8.782666667	2.794742584
8.789333333	2.71320343
8.796	2.635955811
8.802666667	2.5639534
8.809333333	2.494812012
8.816	2.42805481
8.822666667	2.36082077
8.829333333	2.29549408
8.836	2.232074738
8.842666667	2.170562744
8.849333333	2.111434937
8.856	2.054691315
8.862666667	2.00176239
8.869333333	1.950740814
8.876	1.898765564
8.882666667	1.845836639
8.889333333	1.793384552
8.896	1.744270325
8.902666667	1.698493958
8.909333333	1.65605545
8.916	1.618385315
8.922666667	1.585960388
8.929333333	1.557350159
8.936	1.532077789
8.942666667	1.509189606
8.949333333	1.487731934
8.956	1.465320587
8.962666667	1.441478729
8.969333333	1.418113708
8.976	1.395702362
8.982666667	1.376152039
8.989333333	1.359939575
8.996	1.349925995
9.002666667	1.343727112
9.009333333	1.339912415
9.016	1.337528229
9.022666667	1.335144043
9.029333333	1.332759857
9.036	1.330852509
9.042666667	1.331806183
9.049333333	1.336574554
9.056	1.346111298
9.062666667	1.359939575
9.069333333	1.376152039
9.076	1.392364502
9.082666667	1.408100128
9.089333333	1.423835754
9.096	1.439571381
9.102666667	1.452922821
9.109333333	1.463890076
9.116	1.473903656
9.122666667	1.485347748
9.129333333	1.497268677
9.136	1.509666443
9.142666667	1.521587372
9.149333333	1.537799835
9.156	1.554012299
9.162666667	1.569271088
9.169333333	1.580715179
9.176	1.588344574
9.182666667	1.595497131
9.189333333	1.600265503
9.196	1.606464386
9.202666667	1.612186432
9.209333333	1.616477966
9.216	1.618862152
9.222666667	1.621246338
9.229333333	1.624584198
9.236	1.626491547
9.242666667	1.626014709
9.249333333	1.625537872
9.256	1.627445221
9.262666667	1.629829407
9.269333333	1.630783081
9.276	1.63269043
9.282666667	1.637935638
9.289333333	1.64604187
9.296	1.653194427
9.302666667	1.659870148
9.309333333	1.668453217
9.316	1.67798996
9.322666667	1.688480377
9.329333333	1.698493958
9.336	1.708507538
9.342666667	1.718997955
9.349333333	1.731395721
9.356	1.74331665
9.362666667	1.755237579
9.369333333	1.767158508
9.376	1.779556274
9.382666667	1.792907715
9.389333333	1.805305481
9.396	1.81722641
9.402666667	1.829147339
9.409333333	1.843452454
9.416	1.860618591
9.422666667	1.878738403
9.429333333	1.898288727
9.436	1.919746399
9.442666667	1.944541931
9.449333333	1.971721649
9.456	2.001285553
9.462666667	2.034664154
9.469333333	2.070903778
9.476	2.108097076
9.482666667	2.147197723
9.489333333	2.188682556
9.496	2.236366272
9.502666667	2.288341522
9.509333333	2.344608307
9.516	2.406597137
9.522666667	2.471446991
9.529333333	2.536773682
9.536	2.600669861
9.542666667	2.664089203
9.549333333	2.727508545
9.556	2.791404724
9.562666667	2.85577774
9.569333333	2.923488617
9.576	2.991199493
9.582666667	3.056526184
9.589333333	3.11756134
9.596	3.175258636
9.602666667	3.228664398
9.609333333	3.273963928
9.616	3.310680389
9.622666667	3.339767456
9.629333333	3.363132477
9.636	3.380775452
9.642666667	3.390789032
9.649333333	3.393650055
9.656	3.390312195
9.662666667	3.379821777
9.669333333	3.361225128
9.676	3.33738327
9.682666667	3.310680389
9.689333333	3.281116486
9.696	3.249645233
9.702666667	3.216266632
9.709333333	3.182411194
9.716	3.148078918
9.722666667	3.11088562
9.729333333	3.071784973
9.736	3.031253815
9.742666667	2.988815308
9.749333333	2.942085266
9.756	2.890586853
9.762666667	2.837181091
9.769333333	2.784729004
9.776	2.736568451
9.782666667	2.690792084
9.789333333	2.644538879
9.796	2.598762512
9.802666667	2.553462982
9.809333333	2.507209778
9.816	2.457141876
9.822666667	2.408504486
9.829333333	2.36415863
9.836	2.323150635
9.842666667	2.281665802
9.849333333	2.241611481
9.856	2.203464508
9.862666667	2.167224884
9.869333333	2.133846283
9.876	2.102851868
9.882666667	2.073287964
9.889333333	2.042293549
9.896	2.012729645
9.902666667	1.986026764
9.909333333	1.962661743
9.916	1.942634583
9.922666667	1.927852631
9.929333333	1.919269562
9.936	1.912593842
9.942666667	1.904010773
9.949333333	1.893043518
9.956	1.882076263
9.962666667	1.873970032
9.969333333	1.868247986
9.976	1.864910126
9.982666667	1.866340637
9.989333333	1.873016357
9.996	1.882076263
10.00266667	1.890659332
10.00933333	1.900672913
10.016	1.915454865
10.02266667	1.933097839
10.02933333	1.952648163
10.036	1.974105835
10.04266667	1.997470856
10.04933333	2.022743225
10.056	2.04706192
10.06266667	2.071380615
10.06933333	2.097129822
10.076	2.12430954
10.08266667	2.151966095
10.08933333	2.17962265
10.096	2.206802368
10.10266667	2.234458923
10.10933333	2.259254456
10.116	2.281665802
10.12266667	2.304077148
10.12933333	2.328395844
10.136	2.353668213
10.14266667	2.377986908
10.14933333	2.401828766
10.156	2.424240112
10.16266667	2.442836761
10.16933333	2.456188202
10.176	2.466201782
10.18266667	2.475738525
10.18933333	2.482891083
10.196	2.487659454
10.20266667	2.491474152
10.20933333	2.493858337
10.216	2.494335175
10.22266667	2.4933815
10.22933333	2.491950989
10.236	2.49004364
10.24266667	2.488136292
10.24933333	2.485275269
10.256	2.482414246
10.26266667	2.479076385
10.26933333	2.4766922
10.276	2.477169037
10.28266667	2.481937408
10.28933333	2.492427826
10.296	2.508640289
10.30266667	2.527713776
10.30933333	2.548694611
10.316	2.572536469
10.32266667	2.597808838
10.32933333	2.623081207
10.336	2.650260925
10.34266667	2.682685852
10.34933333	2.722263336
10.356	2.767562866
10.36266667	2.818107605
10.36933333	2.873897552
10.376	2.934455872
10.38266667	2.995967865
10.38933333	3.058433533
10.396	3.122329712
10.40266667	3.188610077
10.40933333	3.256797791
10.416	3.324508667
10.42266667	3.390312195
10.42933333	3.452777863
10.436	3.512382507
10.44266667	3.568172455
10.44933333	3.619194031
10.456	3.666400909
10.46266667	3.712177277
10.46933333	3.754615784
10.476	3.793239594
10.48266667	3.824234009
10.48933333	3.849983215
10.496	3.868103027
10.50266667	3.878116608
10.50933333	3.879547119
10.516	3.873348236
10.52266667	3.861427307
10.52933333	3.842353821
10.536	3.816127777
10.54266667	3.78370285
10.54933333	3.747940063
10.556	3.706932068
10.56266667	3.661632538
10.56933333	3.611564636
10.576	3.559112549
10.58266667	3.502368927
10.58933333	3.442287445
10.596	3.379821777
10.60266667	3.31401825
10.60933333	3.247737885
10.616	3.18145752
10.62266667	3.11756134
10.62933333	3.054141998
10.636	2.992153168
10.64266667	2.930641174
10.64933333	2.870082855
10.656	2.811431885
10.66266667	2.754211426
10.66933333	2.697467804
10.676	2.641677856
10.68266667	2.588748932
10.68933333	2.538204193
10.696	2.487659454
10.70266667	2.435207367
10.70933333	2.384185791
10.716	2.332687378
10.72266667	2.282619476
10.72933333	2.23493576
10.736	2.191066742
10.74266667	2.152442932
10.74933333	2.118110657
10.756	2.086639404
10.76266667	2.055168152
10.76933333	2.021312714
10.776	1.986503601
10.78266667	1.952171326
10.78933333	1.918792725
10.796	1.888275146
10.80266667	1.859664917
10.80933333	1.834392548
10.816	1.811981201
10.82266667	1.791477203
10.82933333	1.770496368
10.836	1.747608185
10.84266667	1.727104187
10.84933333	1.708507538
10.856	1.6913414
10.86266667	1.672744751
10.86933333	1.65605545
10.876	1.64270401
10.88266667	1.631259918
10.88933333	1.620292664
10.896	1.610279083
10.90266667	1.60074234
10.90933333	1.592636108
10.916	1.585960388
10.92266667	1.580238342
10.92933333	1.575946808
10.936	1.571655273
10.94266667	1.566410065
10.94933333	1.562595367
10.956	1.559734344
10.96266667	1.557350159
10.96933333	1.553058624
10.976	1.54876709
10.98266667	1.543998718
10.98933333	1.537799835
10.996	1.529693604
11.00266667	1.522541046
11.00933333	1.518249512
11.016	1.514911652
11.02266667	1.511096954
11.02933333	1.508712769
11.036	1.50680542
11.04266667	1.500606537
11.04933333	1.491546631
11.056	1.482963562
11.06266667	1.477241516
11.06933333	1.47151947
11.076	1.465797424
11.08266667	1.461029053
11.08933333	1.457691193
11.096	1.453399658
11.10266667	1.448154449
11.10933333	1.441955566
11.116	1.435756683
11.12266667	1.429080963
11.12933333	1.422405243
11.136	1.415729523
11.14266667	1.410007477
11.14933333	1.405715942
11.156	1.401901245
11.16266667	1.398086548
11.16933333	1.392841339
11.176	1.386642456
11.18266667	1.38092041
11.18933333	1.37424469
11.196	1.36756897
11.20266667	1.36089325
11.20933333	1.354217529
11.216	1.348495483
11.22266667	1.343727112
11.22933333	1.339435577
11.236	1.337051392
11.24266667	1.336574554
11.24933333	1.336097717
11.256	1.336574554
11.26266667	1.339435577
11.26933333	1.344203949
11.276	1.348018646
11.28266667	1.349925995
11.28933333	1.352310181
11.296	1.355171204
11.30266667	1.357555389
11.30933333	1.358509064
11.316	1.360416412
11.32266667	1.362800598
11.32933333	1.365661621
11.336	1.368999481
11.34266667	1.372337341
11.34933333	1.37424469
11.356	1.37424469
11.36266667	1.375675201
11.36933333	1.377105713
11.376	1.378059387
11.38266667	1.378536224
11.38933333	1.38092041
11.396	1.385211945
11.40266667	1.38759613
11.40933333	1.38759613
11.416	1.385688782
11.42266667	1.383781433
11.42933333	1.382827759
11.436	1.381397247
11.44266667	1.383304596
11.44933333	1.389980316
11.456	1.399517059
11.46266667	1.410484314
11.46933333	1.419067383
11.476	1.428604126
11.48266667	1.437664032
11.48933333	1.446247101
11.496	1.454353333
11.50266667	1.462459564
11.50933333	1.473426819
11.516	1.487255096
11.52266667	1.502037048
11.52933333	1.517772675
11.536	1.533031464
11.54266667	1.549720764
11.54933333	1.56879425
11.556	1.587867737
11.56266667	1.606941223
11.56933333	1.627922058
11.576	1.65271759
11.58266667	1.679420471
11.58933333	1.704692841
11.596	1.729011536
11.60266667	1.753330231
11.60933333	1.774787903
11.616	1.792430878
11.62266667	1.808643341
11.62933333	1.825809479
11.636	1.842498779
11.64266667	1.857757568
11.64933333	1.87253952
11.656	1.886844635
11.66266667	1.899719238
11.66933333	1.91116333
11.676	1.921653748
11.68266667	1.933097839
11.68933333	1.94311142
11.696	1.950740814
11.70266667	1.954555511
11.70933333	1.955986023
11.716	1.95646286
11.72266667	1.955509186
11.72933333	1.953125
11.736	1.950263977
11.74266667	1.947879791
11.74933333	1.94311142
11.756	1.934528351
11.76266667	1.924514771
11.76933333	1.914978027
11.776	1.906871796
11.78266667	1.90114975
11.78933333	1.896381378
11.796	1.891613007
11.80266667	1.885414124
11.80933333	1.878261566
11.816	1.86920166
11.82266667	1.857757568
11.82933333	1.845836639
11.836	1.835346222
11.84266667	1.825809479
11.84933333	1.816272736
11.856	1.806735992
11.86266667	1.796722412
11.86933333	1.787662506
11.876	1.780509949
11.88266667	1.774787903
11.88933333	1.770019531
11.896	1.765727997
11.90266667	1.7619133
11.90933333	1.757144928
11.916	1.749992371
11.92266667	1.741886139
11.92933333	1.732826233
11.936	1.72328949
11.94266667	1.713275909
11.94933333	1.703739166
11.956	1.696586609
11.96266667	1.690387726
11.96933333	1.686096191
11.976	1.681804657
11.98266667	1.678943634
11.98933333	1.675605774
11.996	1.670360565
12.00266667	1.663208008
12.00933333	1.65271759
12.016	1.642227173
12.02266667	1.630783081
12.02933333	1.619815826
12.036	1.610279083
12.04266667	1.601219177
12.04933333	1.593112946
12.056	1.583576202
12.06266667	1.573562622
12.06933333	1.563549042
12.076	1.555919647
12.08266667	1.550674438
12.08933333	1.54876709
12.096	1.550674438
12.10266667	1.554012299
12.10933333	1.556873322
12.116	1.557350159
12.12266667	1.556873322
12.12933333	1.557350159
12.136	1.55878067
12.14266667	1.561641693
12.14933333	1.568317413
12.156	1.580238342
12.16266667	1.59740448
12.16933333	1.618862152
12.176	1.643657684
12.18266667	1.673698425
12.18933333	1.709461212
12.196	1.750946045
12.20266667	1.799583435
12.20933333	1.858234406
12.216	1.930236816
12.22266667	2.017021179
12.22933333	2.120494843
12.236	2.244949341
12.24266667	2.39276886
12.24933333	2.565383911
12.256	2.764701843
12.26266667	2.995491028
12.26933333	3.262042999
12.276	3.568649292
12.28266667	3.923416138
12.28933333	4.336833954
12.296	4.819393158
12.30266667	5.380630493
12.30933333	6.031513214
12.316	6.784439087
12.32266667	7.650375366
12.32933333	8.64315033
12.336	9.779930115
12.34266667	11.07788086
12.34933333	12.55655289
12.356	14.23788071
12.36266667	16.14427567
12.36933333	18.29910278
12.376	20.72381973
12.38266667	23.44369888
12.38933333	26.48353577
12.396	29.86860275
12.40266667	33.62131119
12.40933333	37.7664566
12.416	42.32788086
12.42266667	47.32561111
12.42933333	52.77681351
12.436	58.6977005
12.44266667	65.10066986
12.44933333	71.99287415
12.456	79.3762207
12.46266667	87.24594116
12.46933333	95.59345245
12.476	104.4011116
12.48266667	113.6507988
12.48933333	123.3148575
12.496	133.3580017
12.50266667	143.7392235
12.50933333	154.4075012
12.516	165.3065681
12.52266667	176.3696671
12.52933333	187.5290871
12.536	198.7123489
12.54266667	209.8436356
12.54933333	220.8456993
12.556	231.6408157
12.56266667	242.1512604
12.56933333	252.3031235
12.576	262.0224953
12.58266667	271.2407112
12.58933333	279.894352
12.596	287.923336
12.60266667	295.2742577
12.60933333	301.8980026
12.616	307.7645302
12.62266667	312.8528595
12.62933333	317.1491623
12.636	320.649147
12.64266667	323.3599663
12.64933333	325.2954483
12.656	326.4684677
12.66266667	326.8971443
12.66933333	326.6100883
12.676	325.6406784
12.68266667	324.0232468
12.68933333	321.7930794
12.696	318.9916611
12.70266667	315.6590462
12.70933333	311.8376732
12.716	307.5695038
12.72266667	302.8974533
12.72933333	297.8663445
12.736	292.5200462
12.74266667	286.9029045
12.74933333	281.0530663
12.756	275.0072479
12.76266667	268.8016891
12.76933333	262.4707222
12.776	256.043911
12.78266667	249.5498657
12.78933333	243.0129051
12.796	236.456871
12.80266667	229.9041748
12.80933333	223.3738899
12.816	216.8798447
12.82266667	210.4330063
12.82933333	204.0491104
12.836	197.7372169
12.84266667	191.505909
12.84933333	185.3575706
12.856	179.3022156
12.86266667	173.3489037
12.86933333	167.5019264
12.876	161.7646217
12.88266667	156.1374664
12.88933333	150.6261826
12.896	145.2331543
12.90266667	139.957428
12.90933333	134.7980499
12.916	129.7588348
12.92266667	124.8450279
12.92933333	120.0566292
12.936	115.3917313
12.94266667	110.84795
12.94933333	106.4271927
12.956	102.1289825
12.96266667	97.95284271
12.96933333	93.89448166
12.976	89.95437622
12.98266667	86.13204956
12.98933333	82.42845535
12.996	78.84216309
13.00266667	75.37031174
13.00933333	72.01433182
13.016	68.775177
13.02266667	65.6542778
13.02933333	62.64686584
13.036	59.74817276
13.04266667	56.95438385
13.04933333	54.26502228
13.056	51.67627335
13.06266667	49.18479919
13.06933333	46.78964615
13.076	44.49319839
13.08266667	42.29450226
13.08933333	40.19021988
13.096	38.17796707
13.10266667	36.25535965
13.10933333	34.41762924
13.116	32.66143799
13.12266667	30.9844017
13.12933333	29.38461304
13.136	27.85634995
13.14266667	26.39627457
13.14933333	25.00247955
13.156	23.67639542
13.16266667	22.41420746
13.16933333	21.21448517
13.176	20.07961273
13.18266667	19.00959015
13.18933333	18.00107956
13.196	17.04740524
13.20266667	16.14570618
13.20933333	15.29073715
13.216	14.48202133
13.22266667	13.7181282
13.22933333	13.00001144
13.236	12.32910156
13.24266667	11.70253754
13.24933333	11.11936569
13.256	10.57529449
13.26266667	10.06603241
13.26933333	9.588241577
13.276	9.140968323
13.28266667	8.727073669
13.28933333	8.348941803
13.296	8.007049561
13.30266667	7.700443268
13.30933333	7.42816925
13.316	7.18832016
13.32266667	6.979942322
13.32933333	6.80398941
[truncated: 7,000 more rows]
