# Supplementary material for: Chemodiversity of Calophyllum inophyllum L. oil bioactive components related to their specific geographical distribution in the South Pacific region
Source: PeerJ. 2019 May 22;7:e6896. doi: 10.7717/peerj.6896 (PMC6535043; doi:10.7717/peerj.6896)
Supplement: Supplemental Information 2 — Time and absorbance values at 280 nm. The site and the number of the collected sample from Fiji are in the separate file names. [file peerj-07-6896-s002.zip › FIJI_NORTH_N2DUP.CSV]

0.004166667	-0.074386597
0.010833333	-0.08058548
0.0175	-0.082492828
0.024166667	-0.07390976
0.030833333	-0.057697296
0.0375	-0.04196167
0.044166667	-0.03528595
0.050833333	-0.033855438
0.0575	-0.032424927
0.064166667	-0.029087067
0.070833333	-0.023365021
0.0775	-0.018596649
0.084166667	-0.015735626
0.090833333	-0.016212463
0.0975	-0.019550323
0.104166667	-0.024318695
0.110833333	-0.030040741
0.1175	-0.034332275
0.124166667	-0.03862381
0.130833333	-0.040054321
0.1375	-0.039100647
0.144166667	-0.036716461
0.150833333	-0.035762787
0.1575	-0.039100647
0.164166667	-0.04529953
0.170833333	-0.052452087
0.1775	-0.058174133
0.184166667	-0.060558319
0.190833333	-0.057697296
0.1975	-0.050067902
0.204166667	-0.042438507
0.210833333	-0.037193298
0.2175	-0.034809113
0.224166667	-0.03528595
0.230833333	-0.03862381
0.2375	-0.042438507
0.244166667	-0.045776367
0.250833333	-0.050067902
0.2575	-0.056266785
0.264166667	-0.063419342
0.270833333	-0.070095062
0.2775	-0.074863434
0.284166667	-0.07724762
0.290833333	-0.075340271
0.2975	-0.071525574
0.304166667	-0.068664551
0.310833333	-0.068664551
0.3175	-0.070095062
0.324166667	-0.073432922
0.330833333	-0.079631805
0.3375	-0.085353851
0.344166667	-0.089645386
0.350833333	-0.092029572
0.3575	-0.093460083
0.364166667	-0.094890594
0.370833333	-0.09393692
0.3775	-0.091552734
0.384166667	-0.090122223
0.390833333	-0.092029572
0.3975	-0.096797943
0.404166667	-0.101089478
0.410833333	-0.105381012
0.4175	-0.111103058
0.424166667	-0.117778778
0.430833333	-0.12254715
0.4375	-0.125408173
0.444166667	-0.127792358
0.450833333	-0.130176544
0.4575	-0.12922287
0.464166667	-0.12588501
0.470833333	-0.123977661
0.4775	-0.124454498
0.484166667	-0.125408173
0.490833333	-0.126361847
0.4975	-0.126838684
0.504166667	-0.12922287
0.510833333	-0.13256073
0.5175	-0.133514404
0.524166667	-0.133514404
0.530833333	-0.134468079
0.5375	-0.137329102
0.544166667	-0.138759613
0.550833333	-0.138759613
0.5575	-0.139713287
0.564166667	-0.140190125
0.570833333	-0.13923645
0.5775	-0.136375427
0.584166667	-0.134944916
0.590833333	-0.133037567
0.5975	-0.131607056
0.604166667	-0.13256073
0.610833333	-0.134944916
0.6175	-0.137805939
0.624166667	-0.140190125
0.630833333	-0.144004822
0.6375	-0.148773193
0.644166667	-0.152111053
0.650833333	-0.155448914
0.6575	-0.157356262
0.664166667	-0.158786774
0.670833333	-0.158309937
0.6775	-0.158786774
0.684166667	-0.161170959
0.690833333	-0.16450882
0.6975	-0.16784668
0.704166667	-0.170707703
0.710833333	-0.173091888
0.7175	-0.172138214
0.724166667	-0.169754028
0.730833333	-0.16784668
0.7375	-0.168323517
0.744166667	-0.169754028
0.750833333	-0.170230865
0.7575	-0.170707703
0.764166667	-0.171661377
0.770833333	-0.174045563
0.7775	-0.175476074
0.784166667	-0.177383423
0.790833333	-0.180721283
0.7975	-0.182151794
0.804166667	-0.183105469
0.810833333	-0.182151794
0.8175	-0.182628632
0.824166667	-0.182628632
0.830833333	-0.179767609
0.8375	-0.177383423
0.844166667	-0.176429749
0.850833333	-0.175952911
0.8575	-0.175476074
0.864166667	-0.1745224
0.870833333	-0.175476074
0.8775	-0.177383423
0.884166667	-0.179767609
0.890833333	-0.180721283
0.8975	-0.179290771
0.904166667	-0.177383423
0.910833333	-0.176429749
0.9175	-0.17786026
0.924166667	-0.17786026
0.930833333	-0.17786026
0.9375	-0.178337097
0.944166667	-0.181674957
0.950833333	-0.185012817
0.9575	-0.186443329
0.964166667	-0.188350677
0.970833333	-0.189304352
0.9775	-0.190258026
0.984166667	-0.189304352
0.990833333	-0.187397003
0.9975	-0.185489655
1.004166667	-0.185489655
1.010833333	-0.188827515
1.0175	-0.194549561
1.024166667	-0.203132629
1.030833333	-0.212192535
1.0375	-0.220298767
1.044166667	-0.225067139
1.050833333	-0.228404999
1.0575	-0.229358673
1.064166667	-0.228404999
1.070833333	-0.22649765
1.0775	-0.22315979
1.084166667	-0.21982193
1.090833333	-0.21648407
1.0975	-0.21314621
1.104166667	-0.211238861
1.110833333	-0.208854675
1.1175	-0.207901001
1.124166667	-0.207901001
1.130833333	-0.208854675
1.1375	-0.209331512
1.144166667	-0.208377838
1.150833333	-0.206947327
1.1575	-0.207424164
1.164166667	-0.207901001
1.170833333	-0.207901001
1.1775	-0.208377838
1.184166667	-0.20980835
1.190833333	-0.211715698
1.1975	-0.21314621
1.204166667	-0.214099884
1.210833333	-0.215530396
1.2175	-0.21648407
1.224166667	-0.217437744
1.230833333	-0.217914581
1.2375	-0.219345093
1.244166667	-0.221252441
1.250833333	-0.22315979
1.2575	-0.22315979
1.264166667	-0.221729279
1.270833333	-0.220298767
1.2775	-0.219345093
1.284166667	-0.217914581
1.290833333	-0.214576721
1.2975	-0.212669373
1.304166667	-0.21314621
1.310833333	-0.216007233
1.3175	-0.218868256
1.324166667	-0.220775604
1.330833333	-0.22315979
1.3375	-0.227928162
1.344166667	-0.234603882
1.350833333	-0.239372253
1.3575	-0.241279602
1.364166667	-0.239849091
1.370833333	-0.23651123
1.3775	-0.230789185
1.384166667	-0.225067139
1.390833333	-0.218868256
1.3975	-0.213623047
1.404166667	-0.212192535
1.410833333	-0.215530396
1.4175	-0.220775604
1.424166667	-0.225543976
1.430833333	-0.22983551
1.4375	-0.234603882
1.444166667	-0.238418579
1.450833333	-0.238895416
1.4575	-0.236034393
1.464166667	-0.232696533
1.470833333	-0.230312347
1.4775	-0.22983551
1.484166667	-0.229358673
1.490833333	-0.229358673
1.4975	-0.228404999
1.504166667	-0.226974487
1.510833333	-0.226974487
1.5175	-0.228881836
1.524166667	-0.231742859
1.530833333	-0.235557556
1.5375	-0.240802765
1.544166667	-0.246524811
1.550833333	-0.248432159
1.5575	-0.248432159
1.564166667	-0.248432159
1.570833333	-0.250339508
1.5775	-0.250816345
1.584166667	-0.250339508
1.590833333	-0.250339508
1.5975	-0.252246857
1.604166667	-0.255584717
1.610833333	-0.257968903
1.6175	-0.260353088
1.624166667	-0.262737274
1.630833333	-0.267028809
1.6375	-0.269889832
1.644166667	-0.271320343
1.650833333	-0.27179718
1.6575	-0.270843506
1.664166667	-0.270366669
1.670833333	-0.270366669
1.6775	-0.27179718
1.684166667	-0.27179718
1.690833333	-0.268936157
1.6975	-0.267505646
1.704166667	-0.26845932
1.710833333	-0.269889832
1.7175	-0.268936157
1.724166667	-0.267982483
1.730833333	-0.26845932
1.7375	-0.270843506
1.744166667	-0.273227692
1.750833333	-0.275611877
1.7575	-0.2784729
1.764166667	-0.281333923
1.770833333	-0.283241272
1.7775	-0.282764435
1.784166667	-0.279903412
1.790833333	-0.275611877
1.7975	-0.272274017
1.804166667	-0.27179718
1.810833333	-0.273227692
1.8175	-0.276088715
1.824166667	-0.278949738
1.830833333	-0.283241272
1.8375	-0.288486481
1.844166667	-0.292301178
1.850833333	-0.295639038
1.8575	-0.298023224
1.864166667	-0.300884247
1.870833333	-0.302314758
1.8775	-0.301361084
1.884166667	-0.299453735
1.890833333	-0.29706955
1.8975	-0.294685364
1.904166667	-0.292301178
1.910833333	-0.289440155
1.9175	-0.288009644
1.924166667	-0.287532806
1.930833333	-0.288009644
1.9375	-0.289916992
1.944166667	-0.291824341
1.950833333	-0.294685364
1.9575	-0.29706955
1.964166667	-0.298023224
1.970833333	-0.29706955
1.9775	-0.296115875
1.984166667	-0.295162201
1.990833333	-0.292778015
1.9975	-0.288486481
2.004166667	-0.284671783
2.010833333	-0.282764435
2.0175	-0.28181076
2.024166667	-0.28181076
2.030833333	-0.283241272
2.0375	-0.286102295
2.044166667	-0.289916992
2.050833333	-0.293254852
2.0575	-0.296115875
2.064166667	-0.29706955
2.070833333	-0.299453735
2.0775	-0.303268433
2.084166667	-0.30708313
2.090833333	-0.31042099
2.0975	-0.31375885
2.104166667	-0.316619873
2.110833333	-0.315666199
2.1175	-0.312805176
2.124166667	-0.309467316
2.130833333	-0.308513641
2.1375	-0.30708313
2.144166667	-0.305652618
2.150833333	-0.306129456
2.1575	-0.30708313
2.164166667	-0.306606293
2.170833333	-0.305175781
2.1775	-0.30374527
2.184166667	-0.30374527
2.190833333	-0.304222107
2.1975	-0.305175781
2.204166667	-0.307559967
2.210833333	-0.309467316
2.2175	-0.312328339
2.224166667	-0.315666199
2.230833333	-0.318527222
2.2375	-0.322341919
2.244166667	-0.324726105
2.250833333	-0.328063965
2.2575	-0.329971313
2.264166667	-0.332832336
2.270833333	-0.335216522
2.2775	-0.337123871
2.284166667	-0.339984894
2.290833333	-0.34236908
2.2975	-0.342845917
2.304166667	-0.341415405
2.310833333	-0.339031219
2.3175	-0.335693359
2.324166667	-0.330448151
2.330833333	-0.326633453
2.3375	-0.326156616
2.344166667	-0.327110291
2.350833333	-0.327587128
2.3575	-0.328063965
2.364166667	-0.330924988
2.370833333	-0.335216522
2.3775	-0.337600708
2.384166667	-0.340461731
2.390833333	-0.345230103
2.3975	-0.3490448
2.404166667	-0.350952148
2.410833333	-0.349521637
2.4175	-0.347137451
2.424166667	-0.343322754
2.430833333	-0.338554382
2.4375	-0.334262848
2.444166667	-0.330448151
2.450833333	-0.328540802
2.4575	-0.326633453
2.464166667	-0.326156616
2.470833333	-0.326156616
2.4775	-0.328063965
2.484166667	-0.330924988
2.490833333	-0.334739685
2.4975	-0.339031219
2.504166667	-0.34236908
2.510833333	-0.344276428
2.5175	-0.346183777
2.524166667	-0.348567963
2.530833333	-0.349521637
2.5375	-0.3490448
2.544166667	-0.348091125
2.550833333	-0.347137451
2.5575	-0.342845917
2.564166667	-0.338077545
2.570833333	-0.334262848
2.5775	-0.331878662
2.584166667	-0.330448151
2.590833333	-0.329494476
2.5975	-0.330448151
2.604166667	-0.331401825
2.610833333	-0.330924988
2.6175	-0.329494476
2.624166667	-0.329971313
2.630833333	-0.332355499
2.6375	-0.336170197
2.644166667	-0.339508057
2.650833333	-0.341415405
2.6575	-0.344276428
2.664166667	-0.348567963
2.670833333	-0.351428986
2.6775	-0.354290009
2.684166667	-0.357151031
2.690833333	-0.361442566
2.6975	-0.363826752
2.704166667	-0.36239624
2.710833333	-0.359535217
2.7175	-0.358104706
2.724166667	-0.358581543
2.730833333	-0.360012054
2.7375	-0.360965729
2.744166667	-0.362873077
2.750833333	-0.363826752
2.7575	-0.363349915
2.764166667	-0.360965729
2.770833333	-0.357627869
2.7775	-0.354290009
2.784166667	-0.351428986
2.790833333	-0.349998474
2.7975	-0.3490448
2.804166667	-0.349998474
2.810833333	-0.353336334
2.8175	-0.359535217
2.824166667	-0.3657341
2.830833333	-0.369548798
2.8375	-0.372886658
2.844166667	-0.376224518
2.850833333	-0.377655029
2.8575	-0.375747681
2.864166667	-0.372886658
2.870833333	-0.370979309
2.8775	-0.36907196
2.884166667	-0.3657341
2.890833333	-0.364780426
2.8975	-0.368118286
2.904166667	-0.373363495
2.910833333	-0.377178192
2.9175	-0.380039215
2.924166667	-0.383377075
2.930833333	-0.386238098
2.9375	-0.386714935
2.944166667	-0.385761261
2.950833333	-0.386238098
2.9575	-0.388622284
2.964166667	-0.391483307
2.970833333	-0.392436981
2.9775	-0.392436981
2.984166667	-0.392913818
2.990833333	-0.395298004
2.9975	-0.398159027
3.004166667	-0.400066376
3.010833333	-0.402450562
3.0175	-0.40435791
3.024166667	-0.406265259
3.030833333	-0.406265259
3.0375	-0.406265259
3.044166667	-0.404834747
3.050833333	-0.401496887
3.0575	-0.396251678
3.064166667	-0.391960144
3.070833333	-0.39100647
3.0775	-0.390052795
3.084166667	-0.389099121
3.090833333	-0.390529633
3.0975	-0.394821167
3.104166667	-0.399112701
3.110833333	-0.401496887
3.1175	-0.403404236
3.124166667	-0.405311584
3.130833333	-0.408649445
3.1375	-0.411987305
3.144166667	-0.414848328
3.150833333	-0.417232513
3.1575	-0.418186188
3.164166667	-0.418186188
3.170833333	-0.416755676
3.1775	-0.414848328
3.184166667	-0.413894653
3.190833333	-0.413417816
3.1975	-0.413417816
3.204166667	-0.415325165
3.210833333	-0.418186188
3.2175	-0.419139862
3.224166667	-0.418186188
3.230833333	-0.415802002
3.2375	-0.413417816
3.244166667	-0.410556793
3.250833333	-0.408172607
3.2575	-0.406742096
3.264166667	-0.407218933
3.270833333	-0.408649445
3.2775	-0.41103363
3.284166667	-0.412940979
3.290833333	-0.413417816
3.2975	-0.413417816
3.304166667	-0.412940979
3.310833333	-0.410556793
3.3175	-0.405311584
3.324166667	-0.401496887
3.330833333	-0.400543213
3.3375	-0.398635864
3.344166667	-0.39434433
3.350833333	-0.391960144
3.3575	-0.39434433
3.364166667	-0.397205353
3.370833333	-0.39768219
3.3775	-0.397205353
3.384166667	-0.398159027
3.390833333	-0.398635864
3.3975	-0.397205353
3.404166667	-0.395298004
3.410833333	-0.393390656
3.4175	-0.390529633
3.424166667	-0.387191772
3.430833333	-0.382423401
3.4375	-0.378608704
3.444166667	-0.373363495
3.450833333	-0.368595123
3.4575	-0.364303589
3.464166667	-0.361442566
3.470833333	-0.360488892
3.4775	-0.360965729
3.484166667	-0.363349915
3.490833333	-0.3657341
3.4975	-0.36907196
3.504166667	-0.370979309
3.510833333	-0.371456146
3.5175	-0.368595123
3.524166667	-0.364303589
3.530833333	-0.359535217
3.5375	-0.353813171
3.544166667	-0.347137451
3.550833333	-0.339984894
3.5575	-0.334262848
3.564166667	-0.328540802
3.570833333	-0.321865082
3.5775	-0.314235687
3.584166667	-0.306129456
3.590833333	-0.294685364
3.5975	-0.277996063
3.604166667	-0.257492065
3.610833333	-0.235080719
3.6175	-0.210762024
3.624166667	-0.185489655
3.630833333	-0.159263611
3.6375	-0.131130219
3.644166667	-0.099182129
3.650833333	-0.066757202
3.6575	-0.035762787
3.664166667	-0.007152557
3.670833333	0.017642975
3.6775	0.036716461
3.684166667	0.04863739
3.690833333	0.055789948
3.6975	0.060081482
3.704166667	0.063896179
3.710833333	0.066280365
3.7175	0.066280365
3.724166667	0.064373016
3.730833333	0.061988831
3.7375	0.057697296
3.744166667	0.051021576
3.750833333	0.04196167
3.7575	0.034809113
3.764166667	0.03194809
3.770833333	0.033855438
3.7775	0.039100647
3.784166667	0.050067902
3.790833333	0.066280365
3.7975	0.086307526
3.804166667	0.109672546
3.810833333	0.136375427
3.8175	0.169277191
3.824166667	0.208377838
3.830833333	0.249862671
3.8375	0.291824341
3.844166667	0.335216522
3.850833333	0.379562378
3.8575	0.421524048
3.864166667	0.457763672
3.870833333	0.490188599
3.8775	0.52022934
3.884166667	0.545024872
3.890833333	0.56219101
3.8975	0.573635101
3.904166667	0.581741333
3.910833333	0.588417053
3.9175	0.591754913
3.924166667	0.591754913
3.930833333	0.586032867
3.9375	0.574111938
3.944166667	0.556945801
3.950833333	0.534534454
3.9575	0.507354736
3.964166667	0.477313995
3.970833333	0.447750092
3.9775	0.418186188
3.984166667	0.389099121
3.990833333	0.360965729
3.9975	0.334262848
4.004166667	0.308036804
4.010833333	0.282287598
4.0175	0.257015228
4.024166667	0.232696533
4.030833333	0.210285187
4.0375	0.190734863
4.044166667	0.173091888
4.050833333	0.155925751
4.0575	0.140666962
4.064166667	0.129699707
4.070833333	0.121593475
4.0775	0.114440918
4.084166667	0.109672546
4.090833333	0.108718872
4.0975	0.110149384
4.104166667	0.110626221
4.110833333	0.110626221
4.1175	0.112533569
4.124166667	0.116825104
4.130833333	0.123023987
4.1375	0.129699707
4.144166667	0.138282776
4.150833333	0.149250031
4.1575	0.161170959
4.164166667	0.1745224
4.170833333	0.188350677
4.1775	0.204563141
4.184166667	0.221252441
4.190833333	0.237941742
4.1975	0.25510788
4.204166667	0.273704529
4.210833333	0.295639038
4.2175	0.319957733
4.224166667	0.347137451
4.230833333	0.376224518
4.2375	0.406742096
4.244166667	0.437259674
4.250833333	0.466823578
4.2575	0.496387482
4.264166667	0.525951385
4.270833333	0.555515289
4.2775	0.581741333
4.284166667	0.606060028
4.290833333	0.6275177
4.2975	0.647068024
4.304166667	0.66614151
4.310833333	0.685214996
4.3175	0.706195831
4.324166667	0.728130341
4.330833333	0.750541687
4.3375	0.772476196
4.344166667	0.794410706
4.350833333	0.814914703
4.3575	0.833034515
4.364166667	0.851154327
4.370833333	0.868320465
4.3775	0.88262558
4.384166667	0.892162323
4.390833333	0.900268555
4.3975	0.908374786
4.404166667	0.916004181
4.410833333	0.923633575
4.4175	0.933170319
4.424166667	0.945568085
4.430833333	0.958442688
4.4375	0.972270966
4.444166667	0.985145569
4.450833333	0.997066498
4.4575	1.010417938
4.464166667	1.027107239
4.470833333	1.048088074
4.4775	1.07383728
4.484166667	1.104831696
4.490833333	1.142501831
4.4975	1.18637085
4.504166667	1.235485077
4.510833333	1.287460327
4.5175	1.34563446
4.524166667	1.410007477
4.530833333	1.482486725
4.5375	1.559734344
4.544166667	1.641273499
4.550833333	1.728534698
4.5575	1.818656921
4.564166667	1.911640167
4.570833333	2.004146576
4.5775	2.097129822
4.584166667	2.190113068
4.590833333	2.283096313
4.5975	2.375125885
4.604166667	2.463340759
4.610833333	2.547264099
4.6175	2.628803253
4.624166667	2.707958221
4.630833333	2.782344818
4.6375	2.851486206
4.644166667	2.91633606
4.650833333	2.979755402
4.6575	3.037929535
4.664166667	3.091335297
4.670833333	3.140926361
4.6775	3.186702728
4.684166667	3.224849701
4.690833333	3.253936768
4.6975	3.27539444
4.704166667	3.28874588
4.710833333	3.293037415
4.7175	3.286361694
4.724166667	3.273487091
4.730833333	3.256320953
4.7375	3.235340118
4.744166667	3.210067749
4.750833333	3.180503845
4.7575	3.14617157
4.764166667	3.108024597
4.770833333	3.065109253
4.7775	3.019809723
4.784166667	2.975463867
4.790833333	2.93302536
4.7975	2.893447876
4.804166667	2.858638763
4.810833333	2.828121185
4.8175	2.802848816
4.824166667	2.778530121
4.830833333	2.758979797
4.8375	2.747058868
4.844166667	2.743244171
4.850833333	2.747058868
4.8575	2.75850296
4.864166667	2.779006958
4.870833333	2.809524536
4.8775	2.84910202
4.884166667	2.900123596
4.890833333	2.96163559
4.8975	3.036022186
4.904166667	3.124713898
4.910833333	3.232002258
4.9175	3.35931778
4.924166667	3.504276276
4.930833333	3.669261932
4.9375	3.851890564
4.944166667	4.049301147
4.950833333	4.256248474
4.9575	4.471302032
4.964166667	4.691123962
4.970833333	4.913330078
4.9775	5.13458252
4.984166667	5.352973938
4.990833333	5.565166473
4.9975	5.766868591
5.004166667	5.956172943
5.010833333	6.131649017
5.0175	6.291866302
5.024166667	6.433486938
5.030833333	6.558418274
5.0375	6.669044495
5.044166667	6.768226624
5.050833333	6.854534149
5.0575	6.92987442
5.064166667	6.999492645
5.070833333	7.06911087
5.0775	7.140159607
5.084166667	7.211208344
5.090833333	7.283687592
5.0975	7.356643677
5.104166667	7.431507111
5.110833333	7.504940033
5.1175	7.573127747
5.124166667	7.635116577
5.130833333	7.690906525
5.1375	7.740020752
5.144166667	7.778644562
5.150833333	7.804393768
5.1575	7.816791534
5.164166667	7.817268372
5.170833333	7.808685303
5.1775	7.793426514
5.184166667	7.771015167
5.190833333	7.742881775
5.1975	7.709026337
5.204166667	7.66992569
5.210833333	7.625579834
5.2175	7.573127747
5.224166667	7.513523102
5.230833333	7.447719574
5.2375	7.376194
5.244166667	7.295131683
5.250833333	7.202625275
5.2575	7.099151611
5.264166667	6.983280182
5.270833333	6.855010986
5.2775	6.714344025
5.284166667	6.564617157
5.290833333	6.40630722
5.2975	6.238460541
5.304166667	6.06584549
5.310833333	5.89132309
5.3175	5.715370178
5.324166667	5.537986755
5.330833333	5.362510681
5.3375	5.191326141
5.344166667	5.023002625
5.350833333	4.858493805
5.3575	4.699230194
5.364166667	4.547595978
5.370833333	4.40120697
5.3775	4.259109497
5.384166667	4.118919373
5.390833333	3.982543945
5.3975	3.852367401
5.404166667	3.72838974
5.410833333	3.610610962
5.4175	3.499984741
5.424166667	3.397941589
5.430833333	3.302574158
5.4375	3.209590912
5.444166667	3.118991852
5.450833333	3.032684326
5.4575	2.950191498
5.464166667	2.870082855
5.470833333	2.791881561
5.4775	2.716064453
5.484166667	2.645015717
5.490833333	2.578258514
5.4975	2.517223358
5.504166667	2.463340759
5.510833333	2.417087555
5.5175	2.378463745
5.524166667	2.345561981
5.530833333	2.318382263
5.5375	2.29549408
5.544166667	2.278327942
5.550833333	2.268314362
5.5575	2.26688385
5.564166667	2.274036407
5.570833333	2.289772034
5.5775	2.315044403
5.584166667	2.348423004
5.590833333	2.388477325
5.5975	2.433300018
5.604166667	2.481937408
5.610833333	2.535820007
5.6175	2.594947815
5.624166667	2.657413483
5.630833333	2.71987915
5.6375	2.783298492
5.644166667	2.84576416
5.650833333	2.904891968
5.6575	2.957344055
5.664166667	3.00359726
5.670833333	3.045082092
5.6775	3.082275391
5.684166667	3.112316132
5.690833333	3.134250641
5.6975	3.148555756
5.704166667	3.157138824
5.710833333	3.160476685
5.7175	3.158569336
5.724166667	3.153800964
5.730833333	3.14617157
5.7375	3.135204315
5.744166667	3.119468689
5.750833333	3.099441528
5.7575	3.077507019
5.764166667	3.052711487
5.770833333	3.028869629
5.7775	3.007411957
5.784166667	2.989768982
5.790833333	2.975940704
5.7975	2.96163559
5.804166667	2.949237823
5.810833333	2.939224243
5.8175	2.934932709
5.824166667	2.933979034
5.830833333	2.934932709
5.8375	2.940654755
5.844166667	2.952575684
5.850833333	2.971172333
5.8575	2.997875214
5.864166667	3.036499023
5.870833333	3.088951111
5.8775	3.153800964
5.884166667	3.229141235
5.890833333	3.310203552
5.8975	3.393650055
5.904166667	3.477573395
5.910833333	3.56388092
5.9175	3.655433655
5.924166667	3.751754761
5.930833333	3.851413727
5.9375	3.950595856
5.944166667	4.047393799
5.950833333	4.137992859
5.9575	4.219055176
5.964166667	4.286766052
5.970833333	4.344463348
5.9775	4.393100739
5.984166667	4.430294037
5.990833333	4.454612732
5.9975	4.465579987
6.004166667	4.465103149
6.010833333	4.456520081
6.0175	4.439353943
6.024166667	4.415035248
6.030833333	4.385471344
6.0375	4.350662231
6.044166667	4.311084747
6.050833333	4.266262054
6.0575	4.217624664
6.064166667	4.167556763
6.070833333	4.11939621
6.0775	4.074573517
6.084166667	4.033088684
6.090833333	3.993988037
6.0975	3.959655762
6.104166667	3.931522369
6.110833333	3.910064697
6.1175	3.894329071
6.124166667	3.884792328
6.130833333	3.882884979
6.1375	3.889560699
6.144166667	3.902435303
6.150833333	3.921031952
6.1575	3.946304321
6.164166667	3.977298737
6.170833333	4.014015198
6.1775	4.052639008
6.184166667	4.093647003
6.190833333	4.133701324
6.1975	4.17137146
6.204166667	4.20665741
6.210833333	4.240512848
6.2175	4.271030426
6.224166667	4.295349121
6.230833333	4.312992096
6.2375	4.326820374
6.244166667	4.333972931
6.250833333	4.331588745
6.2575	4.319190979
6.264166667	4.300117493
6.270833333	4.274368286
6.2775	4.241466522
6.284166667	4.202365875
6.290833333	4.158973694
6.2975	4.111289978
6.304166667	4.058361053
6.310833333	4.000663757
6.3175	3.942012787
6.324166667	3.884315491
6.330833333	3.828048706
6.3375	3.774642944
6.344166667	3.726959229
6.350833333	3.684997559
6.3575	3.646850586
6.364166667	3.612518311
6.370833333	3.586292267
6.3775	3.569602966
6.384166667	3.561973572
6.390833333	3.561973572
6.3975	3.569126129
6.404166667	3.584384918
6.410833333	3.605365753
6.4175	3.633499146
6.424166667	3.670215607
6.430833333	3.719806671
6.4375	3.78036499
6.444166667	3.846645355
6.450833333	3.917217255
6.4575	3.992080688
6.464166667	4.070281982
6.470833333	4.150390625
6.4775	4.232883453
6.484166667	4.319667816
6.490833333	4.40788269
6.4975	4.493236542
6.504166667	4.573345184
6.510833333	4.64963913
6.5175	4.720211029
6.524166667	4.783630371
6.530833333	4.839420319
6.5375	4.889011383
6.544166667	4.935741425
6.550833333	4.975795746
6.5575	5.009174347
6.564166667	5.034446716
6.570833333	5.054950714
6.5775	5.069255829
6.584166667	5.074501038
6.590833333	5.07068634
6.5975	5.060195923
6.604166667	5.045413971
6.610833333	5.02538681
6.6175	4.999637604
6.624166667	4.9700737
6.630833333	4.937171936
6.6375	4.902362823
6.644166667	4.866123199
6.650833333	4.831790924
6.6575	4.80222702
6.664166667	4.776000977
6.670833333	4.752635956
6.6775	4.733085632
6.684166667	4.716396332
6.690833333	4.702091217
6.6975	4.689693451
6.704166667	4.681587219
6.710833333	4.680156708
6.7175	4.686355591
6.724166667	4.703044891
6.730833333	4.730224609
6.7375	4.769325256
6.744166667	4.817485809
6.750833333	4.87279892
6.7575	4.93478775
6.764166667	5.002975464
6.770833333	5.077838898
6.7775	5.157470703
6.784166667	5.244255066
6.790833333	5.337715149
6.7975	5.434989929
6.804166667	5.53560257
6.810833333	5.640983582
6.8175	5.750179291
6.824166667	5.859851837
6.830833333	5.969524384
6.8375	6.077766418
6.844166667	6.17980957
6.850833333	6.271839142
6.8575	6.351947784
6.864166667	6.422042847
6.870833333	6.481647491
6.8775	6.530284882
6.884166667	6.567955017
6.890833333	6.595611572
6.8975	6.613254547
6.904166667	6.618499756
6.910833333	6.613731384
6.9175	6.599903107
6.924166667	6.577014923
6.930833333	6.544113159
6.9375	6.503582001
6.944166667	6.457805634
6.950833333	6.405353546
6.9575	6.344795227
6.964166667	6.279468536
6.970833333	6.210803986
6.9775	6.136894226
6.984166667	6.057262421
6.990833333	5.974292755
6.9975	5.890846252
7.004166667	5.803585052
7.010833333	5.712032318
7.0175	5.618095398
7.024166667	5.522251129
7.030833333	5.424022675
7.0375	5.324840546
7.044166667	5.22518158
7.050833333	5.125999451
7.0575	5.026340485
7.064166667	4.926204681
7.070833333	4.826545715
7.0775	4.726409912
7.084166667	4.629611969
7.090833333	4.536628723
7.0975	4.448413849
7.104166667	4.363536835
7.110833333	4.281044006
7.1175	4.199981689
7.124166667	4.11939621
7.130833333	4.041671753
7.1375	3.966808319
7.144166667	3.893852234
7.150833333	3.82566452
7.1575	3.762722015
7.164166667	3.705978394
7.170833333	3.653049469
7.1775	3.606796265
7.184166667	3.568649292
7.190833333	3.53717804
7.1975	3.51190567
7.204166667	3.491401672
7.210833333	3.477096558
7.2175	3.46660614
7.224166667	3.458976746
7.230833333	3.451824188
7.2375	3.445625305
7.244166667	3.440380096
7.250833333	3.436088562
7.2575	3.430366516
7.264166667	3.422737122
7.270833333	3.415584564
7.2775	3.409385681
7.284166667	3.403663635
7.290833333	3.396034241
7.2975	3.385066986
7.304166667	3.371238708
7.310833333	3.355503082
7.3175	3.336429596
7.324166667	3.313064575
7.330833333	3.284454346
7.3375	3.252506256
7.344166667	3.217220306
7.350833333	3.175735474
7.3575	3.130435944
7.364166667	3.083229065
7.370833333	3.035545349
7.3775	2.987384796
7.384166667	2.93970108
7.390833333	2.893447876
7.3975	2.844810486
7.404166667	2.793312073
7.410833333	2.739429474
7.4175	2.683639526
7.424166667	2.62594223
7.430833333	2.569198608
7.4375	2.514839172
7.444166667	2.463817596
7.450833333	2.414226532
7.4575	2.365112305
7.464166667	2.316474915
7.470833333	2.267837524
7.4775	2.219676971
7.484166667	2.17294693
7.490833333	2.130508423
7.4975	2.090454102
7.504166667	2.052307129
7.510833333	2.016067505
7.5175	1.981735229
7.524166667	1.945495605
7.530833333	1.908779144
7.5375	1.87587738
7.544166667	1.847267151
7.550833333	1.821994781
7.5575	1.797676086
7.564166667	1.775741577
7.570833333	1.755237579
7.5775	1.734256744
7.584166667	1.712799072
7.590833333	1.69467926
7.5975	1.679897308
7.604166667	1.667976379
7.610833333	1.657962799
7.6175	1.648426056
7.624166667	1.63936615
7.630833333	1.628398895
7.6375	1.614570618
7.644166667	1.598358154
7.650833333	1.581192017
7.6575	1.564979553
7.664166667	1.549720764
7.670833333	1.535415649
7.6775	1.523017883
7.684166667	1.512527466
7.690833333	1.503944397
7.6975	1.495838165
7.704166667	1.486301422
7.710833333	1.477718353
7.7175	1.470565796
7.724166667	1.464366913
7.730833333	1.459598541
7.7375	1.456737518
7.744166667	1.457691193
7.750833333	1.459598541
7.7575	1.46150589
7.764166667	1.462936401
7.770833333	1.466751099
7.7775	1.473903656
7.784166667	1.482963562
7.790833333	1.494407654
7.7975	1.508712769
7.804166667	1.526832581
7.810833333	1.547813416
7.8175	1.570701599
7.824166667	1.595973969
7.830833333	1.626491547
7.8375	1.662731171
7.844166667	1.701831818
7.850833333	1.739501953
7.8575	1.777172089
7.864166667	1.816272736
7.870833333	1.855373383
7.8775	1.893520355
7.884166667	1.931667328
7.890833333	1.971244812
7.8975	2.009868622
7.904166667	2.044677734
7.910833333	2.076148987
7.9175	2.105712891
7.924166667	2.133369446
7.930833333	2.15959549
7.9375	2.185344696
7.944166667	2.209186554
7.950833333	2.230167389
7.9575	2.245903015
7.964166667	2.255439758
7.970833333	2.261638641
7.9775	2.264022827
7.984166667	2.264022827
7.990833333	2.259731293
7.9975	2.253055573
8.004166667	2.245903015
8.010833333	2.236366272
8.0175	2.22492218
8.024166667	2.211093903
8.030833333	2.197265625
8.0375	2.183914185
8.044166667	2.168655396
8.050833333	2.151966095
8.0575	2.13432312
8.064166667	2.11763382
8.070833333	2.101421356
8.0775	2.087116241
8.084166667	2.076148987
8.090833333	2.068519592
8.0975	2.062797546
8.104166667	2.058982849
8.110833333	2.055644989
8.1175	2.052307129
8.124166667	2.051353455
8.130833333	2.055168152
8.1375	2.063274384
8.144166667	2.074241638
8.150833333	2.089977264
8.1575	2.110958099
8.164166667	2.133846283
8.170833333	2.158164978
8.1775	2.183914185
8.184166667	2.211093903
8.190833333	2.238273621
8.1975	2.267837524
8.204166667	2.301216125
8.210833333	2.336978912
8.2175	2.372264862
8.224166667	2.407550812
8.230833333	2.445697784
8.2375	2.48670578
8.244166667	2.526760101
8.250833333	2.566337585
8.2575	2.606391907
8.264166667	2.649784088
8.270833333	2.691268921
8.2775	2.728939056
8.284166667	2.763271332
8.290833333	2.794265747
8.2975	2.820968628
8.304166667	2.843856812
8.310833333	2.861976624
8.3175	2.875804901
8.324166667	2.88438797
8.330833333	2.888202667
8.3375	2.88772583
8.344166667	2.883434296
8.350833333	2.87771225
8.3575	2.870559692
8.364166667	2.860546112
8.370833333	2.84576416
8.3775	2.827644348
8.384166667	2.808570862
8.390833333	2.785205841
8.3975	2.757549286
8.404166667	2.727985382
8.410833333	2.698898315
8.4175	2.670288086
8.424166667	2.637863159
8.430833333	2.603530884
8.4375	2.568721771
8.444166667	2.534389496
8.450833333	2.498626709
8.4575	2.461910248
8.464166667	2.425193787
8.470833333	2.390384674
8.4775	2.357959747
8.484166667	2.326488495
8.490833333	2.295017242
8.4975	2.262115479
8.504166667	2.227783203
8.510833333	2.190589905
8.5175	2.150058746
8.524166667	2.110481262
8.530833333	2.074241638
8.5375	2.042293549
8.544166667	2.012252808
8.550833333	1.983642578
8.5575	1.954555511
8.564166667	1.924991608
8.570833333	1.89447403
8.5775	1.864910126
8.584166667	1.835346222
8.590833333	1.806735992
8.5975	1.7786026
8.604166667	1.750946045
8.610833333	1.724720001
8.6175	1.699924469
8.624166667	1.675605774
8.630833333	1.652240753
8.6375	1.631259918
8.644166667	1.613616943
8.650833333	1.595973969
8.6575	1.578807831
8.664166667	1.563072205
8.670833333	1.550674438
8.6775	1.53875351
8.684166667	1.525402069
8.690833333	1.512050629
8.6975	1.499176025
8.704166667	1.487731934
8.710833333	1.475811005
8.7175	1.462936401
8.724166667	1.448154449
8.730833333	1.431941986
8.7375	1.41620636
8.744166667	1.399517059
8.750833333	1.381397247
8.7575	1.36423111
8.764166667	1.348495483
8.770833333	1.334190369
8.7775	1.317977905
8.784166667	1.302242279
8.790833333	1.287937164
8.7975	1.276016235
8.804166667	1.265048981
8.810833333	1.254081726
8.8175	1.24168396
8.824166667	1.225471497
8.830833333	1.205921173
8.8375	1.18637085
8.844166667	1.170158386
8.850833333	1.156806946
8.8575	1.14440918
8.864166667	1.135349274
8.870833333	1.129627228
8.8775	1.123428345
8.884166667	1.11579895
8.890833333	1.107692719
8.8975	1.103878021
8.904166667	1.101970673
8.910833333	1.101016998
8.9175	1.101493835
8.924166667	1.103878021
8.930833333	1.107692719
8.9375	1.112937927
8.944166667	1.121044159
8.950833333	1.132011414
8.9575	1.144886017
8.964166667	1.160144806
8.970833333	1.179695129
8.9775	1.201629639
8.984166667	1.225948334
8.990833333	1.253128052
8.9975	1.282215118
9.004166667	1.313209534
9.010833333	1.346111298
9.0175	1.381397247
9.024166667	1.418590546
9.030833333	1.456737518
9.0375	1.497745514
9.044166667	1.54209137
9.050833333	1.588344574
9.0575	1.63602829
9.064166667	1.685142517
9.070833333	1.739025116
9.0775	1.795768738
9.084166667	1.852989197
9.090833333	1.909732819
9.0975	1.967430115
9.104166667	2.026557922
9.110833333	2.08568573
9.1175	2.140522003
9.124166667	2.191066742
9.130833333	2.238273621
9.1375	2.281188965
9.144166667	2.319335938
9.150833333	2.352714539
9.1575	2.38275528
9.164166667	2.40945816
9.170833333	2.431869507
9.1775	2.449512482
9.184166667	2.461910248
9.190833333	2.469539642
9.1975	2.470970154
9.204166667	2.467632294
9.210833333	2.457618713
9.2175	2.441883087
9.224166667	2.420425415
9.230833333	2.393722534
9.2375	2.362728119
9.244166667	2.328395844
9.250833333	2.29549408
9.2575	2.26354599
9.264166667	2.229213715
9.270833333	2.191543579
9.2775	2.151012421
9.284166667	2.107143402
9.290833333	2.058506012
9.2975	2.009391785
9.304166667	1.961708069
9.310833333	1.917362213
9.3175	1.877307892
9.324166667	1.842021942
9.330833333	1.809120178
9.3375	1.774787903
9.344166667	1.73997879
9.350833333	1.706123352
9.3575	1.673221588
9.364166667	1.640319824
9.370833333	1.608848572
9.3775	1.580238342
9.384166667	1.555919647
9.390833333	1.533508301
9.3975	1.514911652
9.404166667	1.5001297
9.410833333	1.490116119
9.4175	1.482486725
9.424166667	1.476287842
9.430833333	1.472949982
9.4375	1.472473145
9.444166667	1.474380493
9.450833333	1.478672028
9.4575	1.482009888
9.464166667	1.484394073
9.470833333	1.488208771
9.4775	1.495361328
9.484166667	1.506328583
9.490833333	1.518726349
9.4975	1.534461975
9.504166667	1.557350159
9.510833333	1.585483551
9.5175	1.616001129
9.524166667	1.64937973
9.530833333	1.690864563
9.5375	1.74331665
9.544166667	1.804828644
9.550833333	1.87587738
9.5575	1.961708069
9.564166667	2.061367035
9.570833333	2.173900604
9.5775	2.299785614
9.584166667	2.441883087
9.590833333	2.603530884
9.5975	2.786636353
9.604166667	2.991676331
9.610833333	3.224849701
9.6175	3.488063812
9.624166667	3.78036499
9.630833333	4.100322723
9.6375	4.446983337
9.644166667	4.824638367
9.650833333	5.2318573
9.6575	5.6681633
9.664166667	6.131649017
9.670833333	6.621360779
9.6775	7.134914398
9.684166667	7.668018341
9.690833333	8.218765259
9.6975	8.782863617
9.704166667	9.356975555
9.710833333	9.935379028
9.7175	10.5137825
9.724166667	11.08264923
9.730833333	11.63434982
9.7375	12.16650009
9.744166667	12.67766953
9.750833333	13.16595078
9.7575	13.62276077
9.764166667	14.04380798
9.770833333	14.42527771
9.7775	14.76240158
9.784166667	15.05184174
9.790833333	15.28930664
9.7975	15.47527313
9.804166667	15.60974121
9.810833333	15.6955719
9.8175	15.73467255
9.824166667	15.72608948
9.830833333	15.67220688
9.8375	15.57826996
9.844166667	15.44904709
9.850833333	15.28644562
9.8575	15.09141922
9.864166667	14.86730576
9.870833333	14.62030411
9.8775	14.35136795
9.884166667	14.06335831
9.890833333	13.76104355
9.8975	13.44966888
9.904166667	13.13066483
9.910833333	12.80546188
9.9175	12.47882843
9.924166667	12.15314865
9.930833333	11.82794571
9.9375	11.50226593
9.944166667	11.17706299
9.950833333	10.85519791
9.9575	10.53857803
9.964166667	10.22815704
9.970833333	9.923458099
9.9775	9.627342224
9.984166667	9.339332581
9.990833333	9.05752182
9.9975	8.78238678
10.00416667	8.514404297
10.01083333	8.256435394
10.0175	8.008480072
10.02416667	7.771968842
10.03083333	7.550239563
10.0375	7.339000702
10.04416667	7.137298584
10.05083333	6.943225861
10.0575	6.759166718
10.06416667	6.586074829
10.07083333	6.425380707
10.0775	6.281375885
10.08416667	6.155014038
10.09083333	6.045818329
10.0975	5.954265594
10.10416667	5.878448486
10.11083333	5.816936493
10.1175	5.769252777
10.12416667	5.73682785
10.13083333	5.72013855
10.1375	5.718708038
10.14416667	5.731582642
10.15083333	5.75876236
10.1575	5.796909332
10.16416667	5.843639374
10.17083333	5.898475647
10.1775	5.961418152
10.18416667	6.03055954
10.19083333	6.103992462
10.1975	6.180286407
10.20416667	6.258010864
10.21083333	6.333351135
10.2175	6.40296936
10.22416667	6.465435028
10.23083333	6.523609161
10.2375	6.57749176
10.24416667	6.624221802
10.25083333	6.658554077
10.2575	6.680011749
10.26416667	6.690502167
10.27083333	6.685733795
10.2775	6.663322449
10.28416667	6.625175476
10.29083333	6.577014923
10.2975	6.516933441
10.30416667	6.443023682
10.31083333	6.355762482
10.3175	6.258487701
10.32416667	6.154537201
10.33083333	6.045341492
10.3375	5.930900574
10.34416667	5.811691284
10.35083333	5.68819046
10.3575	5.559921265
10.36416667	5.42640686
10.37083333	5.288600922
10.3775	5.150318146
10.38416667	5.012512207
10.39083333	4.87613678
10.3975	4.739284515
10.40416667	4.602909088
10.41083333	4.467964172
10.4175	4.33588028
10.42416667	4.205226898
10.43083333	4.076957703
10.4375	3.953933716
10.44416667	3.838062286
10.45083333	3.725528717
10.4575	3.612518311
10.46416667	3.501415253
10.47083333	3.394126892
10.4775	3.291130066
10.48416667	3.188610077
10.49083333	3.087043762
10.4975	2.991676331
10.50416667	2.902984619
10.51083333	2.820491791
10.5175	2.740383148
10.52416667	2.663612366
10.53083333	2.588272095
10.5375	2.514839172
10.54416667	2.440929413
10.55083333	2.366542816
10.5575	2.293109894
10.56416667	2.222537994
10.57083333	2.159118652
10.5775	2.102851868
10.58416667	2.052307129
10.59083333	2.004623413
10.5975	1.959323883
10.60416667	1.916408539
10.61083333	1.873493195
10.6175	1.832962036
10.62416667	1.796722412
10.63083333	1.766204834
10.6375	1.742362976
10.64416667	1.724720001
10.65083333	1.713275909
10.6575	1.708507538
10.66416667	1.709461212
10.67083333	1.71995163
10.6775	1.739501953
10.68416667	1.76858902
10.69083333	1.806735992
10.6975	1.85251236
10.70416667	1.905441284
10.71083333	1.965999603
10.7175	2.036094666
10.72416667	2.118587494
10.73083333	2.215862274
10.7375	2.327919006
10.74416667	2.453804016
10.75083333	2.593994141
10.7575	2.749919891
10.76416667	2.92301178
10.77083333	3.112316132
10.7775	3.316879272
10.78416667	3.535747528
10.79083333	3.770828247
10.7975	4.020690918
10.80416667	4.282474518
10.81083333	4.552841187
10.8175	4.83083725
10.82416667	5.115032196
10.83083333	5.401134491
10.8375	5.68819046
10.84416667	5.975723267
10.85083333	6.264209747
10.8575	6.549835205
10.86416667	6.82926178
10.87083333	7.101535797
10.8775	7.364749908
10.88416667	7.611751556
10.89083333	7.837772369
10.8975	8.044242859
10.90416667	8.232593536
10.91083333	8.400917053
10.9175	8.545875549
10.92416667	8.668422699
10.93083333	8.769989014
10.9375	8.849143982
10.94416667	8.905410767
10.95083333	8.938312531
10.9575	8.948326111
10.96416667	8.936882019
10.97083333	8.903980255
10.9775	8.852005005
10.98416667	8.780956268
10.99083333	8.692264557
10.9975	8.588790894
11.00416667	8.471488953
11.01083333	8.341789246
11.0175	8.202075958
11.02416667	8.053779602
11.03083333	7.895946503
11.0375	7.730007172
11.04416667	7.55739212
11.05083333	7.381916046
11.0575	7.20500946
11.06416667	7.028579712
11.07083333	6.853580475
11.0775	6.681442261
11.08416667	6.510734558
11.09083333	6.339073181
11.0975	6.167411804
11.10416667	5.994796753
11.11083333	5.822658539
11.1175	5.65290451
11.12416667	5.486011505
11.13083333	5.321502686
11.1375	5.159378052
11.14416667	5.002498627
11.15083333	4.851341248
11.1575	4.703044891
11.16416667	4.556179047
11.17083333	4.413604736
11.1775	4.274368286
11.18416667	4.135608673
11.19083333	3.997802734
11.1975	3.863334656
11.20416667	3.734111786
11.21083333	3.608703613
11.2175	3.487110138
11.22416667	3.368377686
11.23083333	3.252506256
11.2375	3.140926361
11.24416667	3.034114838
11.25083333	2.930641174
11.2575	2.830505371
11.26416667	2.736091614
11.27083333	2.647399902
11.2775	2.562522888
11.28416667	2.477645874
11.29083333	2.394199371
11.2975	2.313613892
11.30416667	2.235889435
11.31083333	2.159118652
11.3175	2.084255219
11.32416667	2.013683319
11.33083333	1.948356628
11.3375	1.884460449
11.34416667	1.824378967
11.35083333	1.768112183
11.3575	1.716136932
11.36416667	1.665115356
11.37083333	1.616477966
11.3775	1.573085785
11.38416667	1.532554626
11.39083333	1.493453979
11.3975	1.457214355
11.40416667	1.42621994
11.41083333	1.397132874
11.4175	1.368522644
11.42416667	1.341819763
11.43083333	1.315593719
11.4375	1.289367676
11.44416667	1.264572144
11.45083333	1.244544983
11.4575	1.228809357
11.46416667	1.214027405
11.47083333	1.200675964
11.4775	1.18970871
11.48416667	1.180648804
11.49083333	1.171588898
11.4975	1.163482666
11.50416667	1.157283783
11.51083333	1.152515411
11.5175	1.150131226
11.52416667	1.150131226
11.53083333	1.149654388
11.5375	1.14774704
11.54416667	1.145839691
11.55083333	1.146793365
11.5575	1.150608063
11.56416667	1.156806946
11.57083333	1.1677742
11.5775	1.182556152
11.58416667	1.19972229
11.59083333	1.219272614
11.5975	1.241207123
11.60416667	1.266002655
11.61083333	1.291751862
11.6175	1.320838928
11.62416667	1.358032227
11.63083333	1.403331757
11.6375	1.454353333
11.64416667	1.509189606
11.65083333	1.571178436
11.6575	1.641750336
11.66416667	1.718997955
11.67083333	1.804351807
11.6775	1.899719238
11.68416667	2.007007599
11.69083333	2.1276474
11.6975	2.261161804
11.70416667	2.40945816
11.71083333	2.571105957
11.7175	2.746105194
11.72416667	2.93302536
11.73083333	3.130435944
11.7375	3.338336945
11.74416667	3.5572052
11.75083333	3.785610199
11.7575	4.022598267
11.76416667	4.268169403
11.77083333	4.522800446
11.7775	4.786968231
11.78416667	5.055904388
11.79083333	5.328178406
11.7975	5.602836609
11.80416667	5.878448486
11.81083333	6.151199341
11.8175	6.415843964
11.82416667	6.671905518
11.83083333	6.916046143
11.8375	7.149219513
11.84416667	7.369995117
11.85083333	7.578372955
11.8575	7.771015167
11.86416667	7.946491241
11.87083333	8.104324341
11.8775	8.241653442
11.88416667	8.357048035
11.89083333	8.450984955
11.8975	8.524894714
11.90416667	8.578300476
11.91083333	8.613109589
11.9175	8.627891541
11.92416667	8.623123169
11.93083333	8.598804474
11.9375	8.55588913
11.94416667	8.495807648
11.95083333	8.418083191
11.9575	8.325099945
11.96416667	8.220672607
11.97083333	8.105278015
11.9775	7.979869843
11.98416667	7.844924927
11.99083333	7.704734802
11.9975	7.559299469
12.00416667	7.409095764
12.01083333	7.253170013
12.0175	7.091999054
12.02416667	6.928443909
12.03083333	6.763458252
12.0375	6.597995758
12.04416667	6.432056427
12.05083333	6.26707077
12.0575	6.103515625
12.06416667	5.941867828
12.07083333	5.780220032
12.0775	5.621433258
12.08416667	5.465507507
12.09083333	5.314350128
12.0975	5.166530609
12.10416667	5.020141602
12.11083333	4.877090454
12.1175	4.737377167
12.12416667	4.60100174
12.13083333	4.467487335
12.1375	4.33588028
12.14416667	4.208087921
12.15083333	4.085063934
12.1575	3.966331482
12.16416667	3.85093689
12.17083333	3.740787506
12.1775	3.636360168
12.18416667	3.536701202
12.19083333	3.440856934
12.1975	3.347873688
12.20416667	3.261089325
12.21083333	3.180980682
12.2175	3.10754776
12.22416667	3.041744232
12.23083333	2.983093262
12.2375	2.932548523
12.24416667	2.890586853
12.25083333	2.858638763
12.2575	2.841472626
12.26416667	2.839565277
12.27083333	2.852916718
12.2775	2.882480621
12.28416667	2.933502197
12.29083333	3.01027298
12.2975	3.116607666
12.30416667	3.256320953
12.31083333	3.435611725
12.3175	3.661632538
12.32416667	3.93819809
12.33083333	4.270076752
12.3375	4.666805267
12.34416667	5.138874054
12.35083333	5.698204041
12.3575	6.357192993
12.36416667	7.131576538
12.37083333	8.038520813
12.3775	9.096622467
12.38416667	10.3302002
12.39083333	11.76738739
12.3975	13.43584061
12.40416667	15.3632164
12.41083333	17.58527756
12.4175	20.14112473
12.42416667	23.06842804
12.43083333	26.4081955
12.4375	30.20524979
12.44416667	34.51061249
12.45083333	39.37530518
12.4575	44.85177994
12.46416667	50.99487305
12.47083333	57.86275864
12.4775	65.51361084
12.48416667	74.00417328
12.49083333	83.38594437
12.4975	93.70708466
12.50416667	105.0167084
12.51083333	117.3553467
12.5175	130.7554245
12.52416667	145.2364922
12.53083333	160.8104706
12.5375	177.4787903
12.54416667	195.2271461
12.55083333	214.0269279
12.5575	233.8280678
12.56416667	254.5666695
12.57083333	276.1678696
12.5775	298.5448837
12.58416667	321.595192
12.59083333	345.1938629
12.5975	369.2116737
12.60416667	393.5012817
12.61083333	417.9048538
12.6175	442.2521591
12.62416667	466.3724899
12.63083333	490.0870323
12.6375	513.2155418
12.64416667	535.5873108
12.65083333	557.0435524
12.6575	577.4402618
12.66416667	596.6358185
12.67083333	614.5029068
12.6775	630.9247017
12.68416667	645.8072662
12.69083333	659.0628624
12.6975	670.6104279
12.70416667	680.4022789
12.71083333	688.4117126
12.7175	694.6473122
12.72416667	699.1291046
12.73083333	701.8947601
12.7375	702.9938698
12.74416667	702.4888992
12.75083333	700.4523277
12.7575	696.9518661
12.76416667	692.0633316
12.77083333	685.8754158
12.7775	678.4920692
12.78416667	670.0043678
12.79083333	660.5095863
12.7975	650.1107216
12.80416667	638.9298439
12.81083333	627.0737648
12.8175	614.6378517
12.82416667	601.7079353
12.83083333	588.3760452
12.8375	574.7261047
12.84416667	560.8181953
12.85083333	546.6980934
12.8575	532.4220657
12.86416667	518.0644989
12.87083333	503.6854744
12.8775	489.3245697
12.88416667	475.0189781
12.89083333	460.8054161
12.8975	446.7110634
12.90416667	432.756424
12.91083333	418.9586639
12.9175	405.3397179
12.92416667	391.9224739
12.93083333	378.7274361
12.9375	365.7708168
12.94416667	353.0626297
12.95083333	340.6128883
12.9575	328.4311295
12.96416667	316.5168762
12.97083333	304.8667908
12.9775	293.4775352
12.98416667	282.3476791
12.99083333	271.4776993
12.9975	260.8656883
13.00416667	250.5178452
13.01083333	240.4370308
13.0175	230.6280136
13.02416667	221.0898399
13.03083333	211.8196487
13.0375	202.81744
13.04416667	194.0813065
13.05083333	185.614109
13.0575	177.4172783
13.06416667	169.491291
13.07083333	161.8328094
13.0775	154.4351578
13.08416667	147.2949982
13.09083333	140.4085159
13.0975	133.7733269
13.10416667	127.3827553
13.11083333	121.2325096
13.1175	115.319252
13.12416667	109.6396446
13.13083333	104.1879654
13.1375	98.95420074
13.14416667	93.93405914
13.15083333	89.12038803
13.1575	84.51080322
13.16416667	80.09719849
13.17083333	75.87528229
13.1775	71.84123993
13.18416667	67.98839569
13.19083333	64.31007385
13.1975	60.80245972
13.20416667	57.46459961
13.21083333	54.29077148
13.2175	51.27191544
13.22416667	48.40326309
13.23083333	45.68099976
13.2375	43.09749603
13.24416667	40.64369202
13.25083333	38.31863403
13.2575	36.1199379
13.26416667	34.04188156
13.27083333	32.0763588
13.2775	30.2195549
13.28416667	28.47003937
13.29083333	26.81779861
13.2975	25.25663376
13.30416667	23.78368378
13.31083333	22.39704132
13.3175	21.09575272
13.32416667	19.87314224
13.33083333	18.72491837
[truncated: 7,001 more rows]
