# Supplementary material for: Chemodiversity of Calophyllum inophyllum L. oil bioactive components related to their specific geographical distribution in the South Pacific region
Source: PeerJ. 2019 May 22;7:e6896. doi: 10.7717/peerj.6896 (PMC6535043; doi:10.7717/peerj.6896)
Supplement: Supplemental Information 2 — Time and absorbance values at 280 nm. The site and the number of the collected sample from Fiji are in the separate file names. [file peerj-07-6896-s002.zip › FIJI_NORTH_N4.csv]

0.0045	-0.581264496
0.011166667	-0.583648682
0.017833333	-0.577926636
0.0245	-0.561714172
0.031166667	-0.5402565
0.037833333	-0.524044037
0.0445	-0.517845154
0.051166667	-0.516891479
0.057833333	-0.518798828
0.0645	-0.520706177
0.071166667	-0.520706177
0.077833333	-0.519752502
0.0845	-0.519752502
0.091166667	-0.52022934
0.097833333	-0.521659851
0.1045	-0.524044037
0.111166667	-0.529289246
0.117833333	-0.53691864
0.1245	-0.542640686
0.131166667	-0.545501709
0.137833333	-0.544071198
0.1445	-0.541687012
0.151166667	-0.539779663
0.157833333	-0.540733337
0.1645	-0.54359436
0.171166667	-0.548362732
0.177833333	-0.553607941
0.1845	-0.558853149
0.191166667	-0.563144684
0.197833333	-0.564098358
0.2045	-0.565052032
0.211166667	-0.567913055
0.217833333	-0.574111938
0.2245	-0.580787659
0.231166667	-0.584602356
0.237833333	-0.58889389
0.2445	-0.593662262
0.251166667	-0.597953796
0.257833333	-0.600814819
0.2645	-0.603199005
0.271166667	-0.606536865
0.277833333	-0.609397888
0.2845	-0.609874725
0.291166667	-0.612258911
0.297833333	-0.615119934
0.3045	-0.617027283
0.311166667	-0.61750412
0.317833333	-0.619888306
0.3245	-0.62417984
0.331166667	-0.628471375
0.337833333	-0.631332397
0.3445	-0.634670258
0.351166667	-0.639915466
0.357833333	-0.645637512
0.3645	-0.648975372
0.371166667	-0.649929047
0.377833333	-0.651359558
0.3845	-0.653266907
0.391166667	-0.65279007
0.397833333	-0.650882721
0.4045	-0.650882721
0.411166667	-0.65279007
0.417833333	-0.654220581
0.4245	-0.654697418
0.431166667	-0.65612793
0.437833333	-0.657081604
0.4445	-0.65946579
0.451166667	-0.662326813
0.457833333	-0.664234161
0.4645	-0.66614151
0.471166667	-0.671386719
0.477833333	-0.680446625
0.4845	-0.688076019
0.491166667	-0.69475174
0.497833333	-0.702381134
0.5045	-0.710964203
0.511166667	-0.718593597
0.517833333	-0.725269318
0.5245	-0.731945038
0.531166667	-0.735759735
0.537833333	-0.736713409
0.5445	-0.736236572
0.551166667	-0.735759735
0.557833333	-0.732898712
0.5645	-0.728607178
0.571166667	-0.726222992
0.577833333	-0.728130341
0.5845	-0.732898712
0.591166667	-0.737667084
0.597833333	-0.742435455
0.6045	-0.746250153
0.611166667	-0.75006485
0.617833333	-0.752925873
0.6245	-0.755310059
0.631166667	-0.755786896
0.637833333	-0.755786896
0.6445	-0.75674057
0.651166667	-0.759124756
0.657833333	-0.762462616
0.6645	-0.766277313
0.671166667	-0.769138336
0.677833333	-0.771522522
0.6845	-0.771999359
0.691166667	-0.769615173
0.697833333	-0.765323639
0.7045	-0.761985779
0.711166667	-0.76007843
0.717833333	-0.761032104
0.7245	-0.764369965
0.731166667	-0.769615173
0.737833333	-0.775814056
0.7445	-0.782012939
0.751166667	-0.789642334
0.757833333	-0.796318054
0.7645	-0.801563263
0.771166667	-0.803470612
0.777833333	-0.803947449
0.7845	-0.804424286
0.791166667	-0.804901123
0.797833333	-0.805854797
0.8045	-0.807762146
0.811166667	-0.810146332
0.817833333	-0.812530518
0.8245	-0.813484192
0.831166667	-0.814437866
0.837833333	-0.815868378
0.8445	-0.817298889
0.851166667	-0.818729401
0.857833333	-0.821590424
0.8645	-0.826835632
0.871166667	-0.831127167
0.877833333	-0.834465027
0.8845	-0.837802887
0.891166667	-0.843048096
0.897833333	-0.847816467
0.9045	-0.849723816
0.911166667	-0.851631165
0.917833333	-0.854969025
0.9245	-0.859737396
0.931166667	-0.861644745
0.937833333	-0.861167908
0.9445	-0.862121582
0.951166667	-0.863552094
0.957833333	-0.864505768
0.9645	-0.865459442
0.971166667	-0.869274139
0.977833333	-0.874996185
0.9845	-0.877380371
0.991166667	-0.876426697
0.997833333	-0.875473022
1.0045	-0.874519348
1.011166667	-0.874519348
1.017833333	-0.874519348
1.0245	-0.878334045
1.031166667	-0.884056091
1.037833333	-0.8893013
1.0445	-0.890731812
1.051166667	-0.888824463
1.057833333	-0.888347626
1.0645	-0.888347626
1.071166667	-0.888347626
1.077833333	-0.888824463
1.0845	-0.891208649
1.091166667	-0.894069672
1.097833333	-0.895023346
1.1045	-0.893592834
1.111166667	-0.892162323
1.117833333	-0.892162323
1.1245	-0.894069672
1.131166667	-0.897407532
1.137833333	-0.901699066
1.1445	-0.907897949
1.151166667	-0.912666321
1.157833333	-0.912189484
1.1645	-0.908374786
1.171166667	-0.903606415
1.177833333	-0.900268555
1.1845	-0.896453857
1.191166667	-0.893592834
1.197833333	-0.894546509
1.2045	-0.899791718
1.211166667	-0.905513763
1.217833333	-0.910758972
1.2245	-0.915050507
1.231166667	-0.918865204
1.237833333	-0.922203064
1.2445	-0.92458725
1.251166667	-0.927448273
1.257833333	-0.930309296
1.2645	-0.934123993
1.271166667	-0.937461853
1.277833333	-0.941753387
1.2845	-0.947952271
1.291166667	-0.951766968
1.297833333	-0.953197479
1.3045	-0.953197479
1.311166667	-0.952720642
1.317833333	-0.951290131
1.3245	-0.949859619
1.331166667	-0.951766968
1.337833333	-0.957012177
1.3445	-0.96654892
1.351166667	-0.97990036
1.357833333	-0.994682312
1.3645	-1.006603241
1.371166667	-1.010417938
1.377833333	-1.007556915
1.3845	-1.001358032
1.391166667	-0.992298126
1.397833333	-0.981807709
1.4045	-0.971317291
1.411166667	-0.96654892
1.417833333	-0.968933105
1.4245	-0.976085663
1.431166667	-0.984668732
1.437833333	-0.991344452
1.4445	-0.996112823
1.451166667	-0.998020172
1.457833333	-0.998497009
1.4645	-0.997543335
1.471166667	-0.997543335
1.477833333	-0.998020172
1.4845	-0.999450684
1.491166667	-1.001358032
1.497833333	-1.002788544
1.5045	-1.004695892
1.511166667	-1.004695892
1.517833333	-1.003742218
1.5245	-1.003265381
1.531166667	-1.003742218
1.537833333	-1.004695892
1.5445	-1.005649567
1.551166667	-1.007556915
1.557833333	-1.011371613
1.5645	-1.017093658
1.571166667	-1.02186203
1.577833333	-1.025676727
1.5845	-1.028060913
1.591166667	-1.027584076
1.597833333	-1.027107239
1.6045	-1.027584076
1.611166667	-1.029014587
1.617833333	-1.029014587
1.6245	-1.026630402
1.631166667	-1.025676727
1.637833333	-1.026153564
1.6445	-1.027107239
1.651166667	-1.02853775
1.657833333	-1.030921936
1.6645	-1.036167145
1.671166667	-1.039505005
1.677833333	-1.041412354
1.6845	-1.040935516
1.691166667	-1.039981842
1.697833333	-1.039981842
1.7045	-1.040458679
1.711166667	-1.043319702
1.717833333	-1.046657562
1.7245	-1.049995422
1.731166667	-1.051902771
1.737833333	-1.054763794
1.7445	-1.057624817
1.751166667	-1.060962677
1.757833333	-1.061916351
1.7645	-1.062870026
1.771166667	-1.066207886
1.777833333	-1.070022583
1.7845	-1.073360443
1.791166667	-1.076698303
1.797833333	-1.080513
1.8045	-1.085281372
1.811166667	-1.088142395
1.817833333	-1.089096069
1.8245	-1.087665558
1.831166667	-1.086711884
1.837833333	-1.087188721
1.8445	-1.088619232
1.851166667	-1.091003418
1.857833333	-1.094341278
1.8645	-1.097679138
1.871166667	-1.099586487
1.877833333	-1.099586487
1.8845	-1.097679138
1.891166667	-1.097202301
1.897833333	-1.099586487
1.9045	-1.10244751
1.911166667	-1.104354858
1.917833333	-1.106262207
1.9245	-1.108169556
1.931166667	-1.110553741
1.937833333	-1.111030579
1.9445	-1.110553741
1.951166667	-1.110553741
1.957833333	-1.112937927
1.9645	-1.115322113
1.971166667	-1.116275787
1.977833333	-1.116275787
1.9845	-1.11579895
1.991166667	-1.11579895
1.997833333	-1.11579895
2.0045	-1.116752625
2.011166667	-1.11913681
2.017833333	-1.121520996
2.0245	-1.124382019
2.031166667	-1.127243042
2.037833333	-1.130580902
2.0445	-1.133441925
2.051166667	-1.134872437
2.057833333	-1.136779785
2.0645	-1.138687134
2.071166667	-1.137733459
2.077833333	-1.134872437
2.0845	-1.132011414
2.091166667	-1.129627228
2.097833333	-1.127243042
2.1045	-1.125812531
2.111166667	-1.128196716
2.117833333	-1.133918762
2.1245	-1.140117645
2.131166667	-1.145362854
2.137833333	-1.148700714
2.1445	-1.150608063
2.151166667	-1.152992249
2.157833333	-1.155853271
2.1645	-1.158237457
2.171166667	-1.159667969
2.177833333	-1.161575317
2.1845	-1.163959503
2.191166667	-1.164913177
2.197833333	-1.164913177
2.2045	-1.165390015
2.211166667	-1.166820526
2.217833333	-1.169204712
2.2245	-1.172542572
2.231166667	-1.175880432
2.237833333	-1.179218292
2.2445	-1.180648804
2.251166667	-1.181125641
2.257833333	-1.179695129
2.2645	-1.176834106
2.271166667	-1.172065735
2.277833333	-1.167297363
2.2845	-1.165866852
2.291166667	-1.168727875
2.297833333	-1.176357269
2.3045	-1.183986664
2.311166667	-1.191616058
2.317833333	-1.19972229
2.3245	-1.206874847
2.331166667	-1.211166382
2.337833333	-1.211643219
2.3445	-1.213550568
2.351166667	-1.216888428
2.357833333	-1.217842102
2.3645	-1.216888428
2.371166667	-1.21307373
2.377833333	-1.20973587
2.3845	-1.207351685
2.391166667	-1.204967499
2.397833333	-1.205921173
2.4045	-1.20973587
2.411166667	-1.216888428
2.417833333	-1.224040985
2.4245	-1.230239868
2.431166667	-1.234531403
2.437833333	-1.237869263
2.4445	-1.239299774
2.451166667	-1.240253448
2.457833333	-1.242160797
2.4645	-1.245498657
2.471166667	-1.249790192
2.477833333	-1.250267029
2.4845	-1.24835968
2.491166667	-1.245498657
2.497833333	-1.240253448
2.5045	-1.234054565
2.511166667	-1.229286194
2.517833333	-1.227855682
2.5245	-1.230239868
2.531166667	-1.233577728
2.537833333	-1.2383461
2.5445	-1.243591309
2.551166667	-1.246452332
2.557833333	-1.246452332
2.5645	-1.245498657
2.571166667	-1.24502182
2.577833333	-1.245975494
2.5845	-1.247406006
2.591166667	-1.252174377
2.597833333	-1.259326935
2.6045	-1.265525818
2.611166667	-1.266002655
2.617833333	-1.263141632
2.6245	-1.25837326
2.631166667	-1.252651215
2.637833333	-1.24502182
2.6445	-1.2383461
2.651166667	-1.235961914
2.657833333	-1.2383461
2.6645	-1.244068146
2.671166667	-1.251220703
2.677833333	-1.260280609
2.6845	-1.269817352
2.691166667	-1.278877258
2.697833333	-1.287460327
2.7045	-1.292705536
2.711166667	-1.295089722
2.717833333	-1.295089722
2.7245	-1.295089722
2.731166667	-1.29365921
2.737833333	-1.291751862
2.7445	-1.291275024
2.751166667	-1.29365921
2.757833333	-1.29699707
2.7645	-1.297950745
2.771166667	-1.297473907
2.777833333	-1.296520233
2.7845	-1.295566559
2.791166667	-1.293182373
2.797833333	-1.289367676
2.8045	-1.288890839
2.811166667	-1.291275024
2.817833333	-1.294136047
2.8245	-1.296520233
2.831166667	-1.30033493
2.837833333	-1.305580139
2.8445	-1.311302185
2.851166667	-1.317024231
2.857833333	-1.32226944
2.8645	-1.323223114
2.871166667	-1.320838928
2.877833333	-1.316547394
2.8845	-1.313209534
2.891166667	-1.309871674
2.897833333	-1.306533813
2.9045	-1.305580139
2.911166667	-1.307964325
2.917833333	-1.309871674
2.9245	-1.311779022
2.931166667	-1.312255859
2.937833333	-1.312732697
2.9445	-1.314640045
2.951166667	-1.317977905
2.957833333	-1.323223114
2.9645	-1.326084137
2.971166667	-1.327514648
2.977833333	-1.327991486
2.9845	-1.327514648
2.991166667	-1.325130463
2.997833333	-1.320838928
3.0045	-1.317024231
3.011166667	-1.314640045
3.017833333	-1.315116882
3.0245	-1.317977905
3.031166667	-1.322746277
3.037833333	-1.328468323
3.0445	-1.333713531
3.051166667	-1.336097717
3.057833333	-1.337528229
3.0645	-1.338481903
3.071166667	-1.338481903
3.077833333	-1.338481903
3.0845	-1.340866089
3.091166667	-1.345157623
3.097833333	-1.349449158
3.1045	-1.352787018
3.111166667	-1.356601715
3.117833333	-1.358509064
3.1245	-1.357078552
3.131166667	-1.354694366
3.137833333	-1.352310181
3.1445	-1.349925995
3.151166667	-1.347064972
3.157833333	-1.345157623
3.1645	-1.347064972
3.171166667	-1.351356506
3.177833333	-1.354694366
3.1845	-1.355648041
3.191166667	-1.354694366
3.197833333	-1.351356506
3.2045	-1.345157623
3.211166667	-1.337528229
3.217833333	-1.329421997
3.2245	-1.324176788
3.231166667	-1.321315765
3.237833333	-1.321315765
3.2445	-1.321792603
3.251166667	-1.321792603
3.257833333	-1.321792603
3.2645	-1.320362091
3.271166667	-1.316547394
3.277833333	-1.309394836
3.2845	-1.301765442
3.291166667	-1.296520233
3.297833333	-1.291751862
3.3045	-1.288414001
3.311166667	-1.286029816
3.317833333	-1.285076141
3.3245	-1.28364563
3.331166667	-1.279830933
3.337833333	-1.277446747
3.3445	-1.276016235
3.351166667	-1.276016235
3.357833333	-1.277446747
3.3645	-1.280784607
3.371166667	-1.281738281
3.377833333	-1.277923584
3.3845	-1.271247864
3.391166667	-1.265048981
3.397833333	-1.260280609
3.4045	-1.2550354
3.411166667	-1.250743866
3.417833333	-1.24835968
3.4245	-1.245498657
3.431166667	-1.240253448
3.437833333	-1.232147217
3.4445	-1.222133636
3.451166667	-1.210212708
3.457833333	-1.194000244
3.4645	-1.170635223
3.471166667	-1.138210297
3.477833333	-1.097202301
3.4845	-1.049518585
3.491166667	-0.997066498
3.497833333	-0.93793869
3.5045	-0.874042511
3.511166667	-0.80871582
3.517833333	-0.744819641
3.5245	-0.680923462
3.531166667	-0.618934631
3.537833333	-0.561714172
3.5445	-0.509738922
3.551166667	-0.463485718
3.557833333	-0.422477722
3.5645	-0.386238098
3.571166667	-0.356674194
3.577833333	-0.337123871
3.5845	-0.326156616
3.591166667	-0.322818756
3.597833333	-0.325202942
3.6045	-0.335216522
3.611166667	-0.347614288
3.617833333	-0.358104706
3.6245	-0.36907196
3.631166667	-0.381469727
3.637833333	-0.392436981
3.6445	-0.398635864
3.651166667	-0.399112701
3.657833333	-0.398635864
3.6645	-0.396251678
3.671166667	-0.39100647
3.677833333	-0.380992889
3.6845	-0.367164612
3.691166667	-0.350475311
3.697833333	-0.328540802
3.7045	-0.299930573
3.711166667	-0.263690948
3.717833333	-0.221252441
3.7245	-0.174999237
3.731166667	-0.126361847
3.737833333	-0.076293945
3.7445	-0.027656555
3.751166667	0.016212463
3.757833333	0.052928925
3.7645	0.084400177
3.771166667	0.112056732
3.777833333	0.134944916
3.7845	0.153064728
3.791166667	0.169277191
3.797833333	0.183105469
3.8045	0.192642212
3.811166667	0.198364258
3.817833333	0.202655792
3.8245	0.205516815
3.831166667	0.203609467
3.837833333	0.196456909
3.8445	0.184059143
3.851166667	0.168323517
3.857833333	0.148773193
3.8645	0.128269196
3.871166667	0.107288361
3.877833333	0.086784363
3.8845	0.065803528
3.891166667	0.043869019
3.897833333	0.021934509
3.9045	0.000476837
3.911166667	-0.019073486
3.917833333	-0.035762787
3.9245	-0.047206879
3.931166667	-0.052928925
3.937833333	-0.05531311
3.9445	-0.05531311
3.951166667	-0.05531311
3.957833333	-0.052452087
3.9645	-0.047206879
3.971166667	-0.039577484
3.977833333	-0.029087067
3.9845	-0.012874603
3.991166667	0.010967255
3.997833333	0.041007996
4.0045	0.07724762
4.011166667	0.116348267
4.017833333	0.156879425
4.0245	0.195980072
4.031166667	0.233650208
4.037833333	0.272274017
4.0445	0.31375885
4.051166667	0.356674194
4.057833333	0.400543213
4.0645	0.448226929
4.071166667	0.500202179
4.077833333	0.554084778
4.0845	0.606536865
4.091166667	0.658988953
4.097833333	0.711917877
4.1045	0.765323639
4.111166667	0.815868378
4.117833333	0.862598419
4.1245	0.906944275
4.131166667	0.951290131
4.137833333	0.997066498
4.1445	1.042366028
4.151166667	1.087188721
4.157833333	1.133918762
4.1645	1.181602478
4.171166667	1.226425171
4.177833333	1.267910004
4.1845	1.310348511
4.191166667	1.354217529
4.197833333	1.399040222
4.2045	1.445293427
4.211166667	1.49679184
4.217833333	1.553058624
4.2245	1.611709595
4.231166667	1.672267914
4.237833333	1.736164093
4.2445	1.805782318
4.251166667	1.880168915
4.257833333	1.958370209
4.2645	2.039432526
4.271166667	2.123832703
4.277833333	2.212047577
4.2845	2.303123474
4.291166667	2.39610672
4.297833333	2.490997314
4.3045	2.589225769
4.311166667	2.689838409
4.317833333	2.791881561
4.3245	2.895355225
4.331166667	2.999782562
4.337833333	3.103256226
4.3445	3.205776215
4.351166667	3.304004669
4.357833333	3.393173218
4.3645	3.470420837
4.371166667	3.535270691
4.377833333	3.589630127
4.3845	3.633975983
4.391166667	3.667354584
4.397833333	3.690719604
4.4045	3.704071045
4.411166667	3.709793091
4.417833333	3.705978394
4.4245	3.694057465
4.431166667	3.672599792
4.437833333	3.643989563
4.4445	3.609657288
4.451166667	3.571033478
4.457833333	3.526687622
4.4645	3.474712372
4.471166667	3.419876099
4.477833333	3.366470337
4.4845	3.315448761
4.491166667	3.264427185
4.497833333	3.215312958
4.5045	3.172397614
4.511166667	3.133296967
4.517833333	3.09419632
4.5245	3.053665161
4.531166667	3.01361084
4.537833333	2.97498703
4.5445	2.936840057
4.551166667	2.902030945
4.557833333	2.870559692
4.5645	2.840995789
4.571166667	2.810955048
4.577833333	2.780914307
4.5845	2.75182724
4.591166667	2.721786499
4.597833333	2.69317627
4.6045	2.665042877
4.611166667	2.640724182
4.617833333	2.618312836
4.6245	2.595901489
4.631166667	2.574920654
4.637833333	2.555370331
4.6445	2.539157867
4.651166667	2.526283264
4.657833333	2.515792847
4.6645	2.506732941
4.671166667	2.49671936
4.677833333	2.485275269
4.6845	2.47335434
4.691166667	2.460002899
4.697833333	2.447605133
4.7045	2.433776855
4.711166667	2.420902252
4.717833333	2.40945816
4.7245	2.398967743
4.731166667	2.391338348
4.737833333	2.384662628
4.7445	2.378463745
4.751166667	2.371311188
4.757833333	2.363681793
4.7645	2.35414505
4.771166667	2.338886261
4.777833333	2.319335938
4.7845	2.297878265
4.791166667	2.27689743
4.797833333	2.25353241
4.8045	2.227306366
4.811166667	2.202033997
4.817833333	2.176761627
4.8245	2.149105072
4.831166667	2.119064331
4.837833333	2.088069916
4.8445	2.055168152
4.851166667	2.023220062
4.857833333	1.992225647
4.8645	1.962661743
4.871166667	1.934528351
4.877833333	1.908779144
4.8845	1.884937286
4.891166667	1.861572266
4.897833333	1.839160919
4.9045	1.818656921
4.911166667	1.800060272
4.917833333	1.782417297
4.9245	1.764774323
4.931166667	1.747131348
4.937833333	1.72996521
4.9445	1.712799072
4.951166667	1.696586609
4.957833333	1.682758331
4.9645	1.668930054
4.971166667	1.65605545
4.977833333	1.644134521
4.9845	1.633644104
4.991166667	1.624107361
4.997833333	1.614093781
5.0045	1.605033875
5.011166667	1.598834991
5.017833333	1.592636108
5.0245	1.5873909
5.031166667	1.581192017
5.037833333	1.574516296
5.0445	1.567840576
5.051166667	1.560688019
5.057833333	1.55544281
5.0645	1.55210495
5.071166667	1.551628113
5.077833333	1.554012299
5.0845	1.558303833
5.091166667	1.563072205
5.097833333	1.566886902
5.1045	1.566886902
5.111166667	1.564502716
5.117833333	1.560688019
5.1245	1.554965973
5.131166667	1.546859741
5.137833333	1.53875351
5.1445	1.533985138
5.151166667	1.530647278
5.157833333	1.52349472
5.1645	1.511573792
5.171166667	1.497745514
5.177833333	1.481056213
5.1845	1.459121704
5.191166667	1.431465149
5.197833333	1.405239105
5.2045	1.381397247
5.211166667	1.358509064
5.217833333	1.336097717
5.2245	1.317501068
5.231166667	1.303195953
5.237833333	1.293182373
5.2445	1.287460327
5.251166667	1.287460327
5.257833333	1.293182373
5.2645	1.304626465
5.271166667	1.319408417
5.277833333	1.338005066
5.2845	1.362800598
5.291166667	1.393795013
5.297833333	1.428127289
5.3045	1.461982727
5.311166667	1.493930817
5.317833333	1.524448395
5.3245	1.550674438
5.331166667	1.573562622
5.337833333	1.59406662
5.3445	1.615047455
5.351166667	1.635074615
5.357833333	1.651763916
5.3645	1.664161682
5.371166667	1.670360565
5.377833333	1.670837402
5.3845	1.665115356
5.391166667	1.656532288
5.397833333	1.64604187
5.4045	1.633167267
5.411166667	1.618862152
5.417833333	1.603603363
5.4245	1.586914063
5.431166667	1.567840576
5.437833333	1.548290253
5.4445	1.528263092
5.451166667	1.507759094
5.457833333	1.485824585
5.4645	1.46150589
5.471166667	1.435279846
5.477833333	1.406669617
5.4845	1.376152039
5.491166667	1.3422966
5.497833333	1.305103302
5.5045	1.266002655
5.511166667	1.227378845
5.517833333	1.186847687
5.5245	1.14440918
5.531166667	1.100540161
5.537833333	1.058101654
5.5445	1.013278961
5.551166667	0.965595245
5.557833333	0.916957855
5.5645	0.871181488
5.571166667	0.827312469
5.577833333	0.782966614
5.5845	0.739097595
5.591166667	0.696182251
5.597833333	0.654697418
5.6045	0.613212585
5.611166667	0.570297241
5.617833333	0.528335571
5.6245	0.486850739
5.631166667	0.447273254
5.637833333	0.40769577
5.6445	0.368118286
5.651166667	0.329017639
5.657833333	0.292778015
5.6645	0.260353088
5.671166667	0.22983551
5.677833333	0.201702118
5.6845	0.1745224
5.691166667	0.147342682
5.697833333	0.118732452
5.7045	0.088691711
5.711166667	0.059127808
5.717833333	0.03194809
5.7245	0.007629395
5.731166667	-0.01335144
5.737833333	-0.030517578
5.7445	-0.044822693
5.751166667	-0.056743622
5.757833333	-0.067710876
5.7645	-0.076293945
5.771166667	-0.086307526
5.777833333	-0.096797943
5.7845	-0.108242035
5.791166667	-0.120162964
5.797833333	-0.132083893
5.8045	-0.144004822
5.811166667	-0.152587891
5.817833333	-0.159263611
5.8245	-0.16450882
5.831166667	-0.168800354
5.837833333	-0.1745224
5.8445	-0.180244446
5.851166667	-0.187397003
5.857833333	-0.195026398
5.8645	-0.202178955
5.871166667	-0.210285187
5.877833333	-0.21982193
5.8845	-0.229358673
5.891166667	-0.240325928
5.897833333	-0.253200531
5.9045	-0.267505646
5.911166667	-0.280380249
5.917833333	-0.292301178
5.9245	-0.306129456
5.931166667	-0.322818756
5.937833333	-0.339984894
5.9445	-0.356197357
5.951166667	-0.370502472
5.957833333	-0.383377075
5.9645	-0.394821167
5.971166667	-0.404834747
5.977833333	-0.413894653
5.9845	-0.423908234
5.991166667	-0.434398651
5.997833333	-0.445842743
6.0045	-0.45633316
6.011166667	-0.464439392
6.017833333	-0.471591949
6.0245	-0.477790833
6.031166667	-0.483036041
6.037833333	-0.485897064
6.0445	-0.486850739
6.051166667	-0.487327576
6.057833333	-0.486850739
6.0645	-0.487327576
6.071166667	-0.48828125
6.077833333	-0.489711761
6.0845	-0.49161911
6.091166667	-0.493526459
6.097833333	-0.494003296
6.1045	-0.494003296
6.111166667	-0.495433807
6.117833333	-0.499725342
6.1245	-0.504493713
6.131166667	-0.508308411
6.137833333	-0.510692596
6.1445	-0.513076782
6.151166667	-0.514507294
6.157833333	-0.515937805
6.1645	-0.520706177
6.171166667	-0.528335571
6.177833333	-0.538349152
6.1845	-0.547409058
6.191166667	-0.556945801
6.197833333	-0.56552887
6.2045	-0.571250916
6.211166667	-0.573635101
6.217833333	-0.576496124
6.2245	-0.583648682
6.231166667	-0.593185425
6.237833333	-0.603675842
6.2445	-0.615596771
6.251166667	-0.628471375
6.257833333	-0.640392303
6.2645	-0.650882721
6.271166667	-0.659942627
6.277833333	-0.668525696
6.2845	-0.675678253
6.291166667	-0.680923462
6.297833333	-0.684738159
6.3045	-0.686645508
6.311166667	-0.687599182
6.317833333	-0.686168671
6.3245	-0.684261322
6.331166667	-0.682830811
6.337833333	-0.683307648
6.3445	-0.685214996
6.351166667	-0.686645508
6.357833333	-0.688552856
6.3645	-0.691413879
6.371166667	-0.695228577
6.377833333	-0.700473785
6.3845	-0.704288483
6.391166667	-0.706672668
6.397833333	-0.708580017
6.4045	-0.710964203
6.411166667	-0.713348389
6.417833333	-0.714302063
6.4245	-0.715255737
6.431166667	-0.716209412
6.437833333	-0.719070435
6.4445	-0.722408295
6.451166667	-0.723838806
6.457833333	-0.720977783
6.4645	-0.716209412
6.471166667	-0.711917877
6.477833333	-0.706672668
6.4845	-0.700473785
6.491166667	-0.69475174
6.497833333	-0.692367554
6.5045	-0.689983368
6.511166667	-0.688076019
6.517833333	-0.684261322
6.5245	-0.678539276
6.531166667	-0.669956207
6.537833333	-0.658035278
6.5445	-0.647068024
6.551166667	-0.634670258
6.557833333	-0.621795654
6.5645	-0.609874725
6.571166667	-0.601768494
6.577833333	-0.596523285
6.5845	-0.591278076
6.591166667	-0.586509705
6.597833333	-0.583171844
6.6045	-0.580310822
6.611166667	-0.576496124
6.617833333	-0.571250916
6.6245	-0.566959381
6.631166667	-0.562667847
6.637833333	-0.559329987
6.6445	-0.555992126
6.651166667	-0.554561615
6.657833333	-0.554561615
6.6645	-0.556468964
6.671166667	-0.560760498
6.677833333	-0.56552887
6.6845	-0.570297241
6.691166667	-0.576496124
6.697833333	-0.585079193
6.7045	-0.593185425
6.711166667	-0.599384308
6.717833333	-0.604152679
6.7245	-0.609397888
6.731166667	-0.612735748
6.737833333	-0.616550446
6.7445	-0.622272491
6.751166667	-0.63085556
6.757833333	-0.643730164
6.7645	-0.659942627
6.771166667	-0.679016113
6.777833333	-0.697135925
6.7845	-0.716209412
6.791166667	-0.735282898
6.797833333	-0.751972198
6.8045	-0.765323639
6.811166667	-0.776290894
6.817833333	-0.788211823
6.8245	-0.800132751
6.831166667	-0.811100006
6.837833333	-0.822067261
6.8445	-0.836372375
6.851166667	-0.852108002
6.857833333	-0.867366791
6.8645	-0.881195068
6.871166667	-0.894069672
6.877833333	-0.906467438
6.8845	-0.916481018
6.891166667	-0.92458725
6.897833333	-0.929355621
6.9045	-0.93126297
6.911166667	-0.932216644
6.917833333	-0.933647156
6.9245	-0.936508179
6.931166667	-0.939369202
6.937833333	-0.941753387
6.9445	-0.943660736
6.951166667	-0.945568085
6.957833333	-0.946998596
6.9645	-0.948429108
6.971166667	-0.946998596
6.977833333	-0.943183899
6.9845	-0.93793869
6.991166667	-0.931739807
6.997833333	-0.922679901
7.0045	-0.909805298
7.011166667	-0.895500183
7.017833333	-0.879764557
7.0245	-0.861167908
7.031166667	-0.83732605
7.037833333	-0.80871582
7.0445	-0.775814056
7.051166667	-0.741004944
7.057833333	-0.704288483
7.0645	-0.666618347
7.071166667	-0.6275177
7.077833333	-0.584125519
7.0845	-0.538349152
7.091166667	-0.486850739
7.097833333	-0.432014465
7.1045	-0.372886658
7.111166667	-0.311851501
7.117833333	-0.248432159
7.1245	-0.180244446
7.131166667	-0.109195709
7.137833333	-0.03528595
7.1445	0.040531158
7.151166667	0.117778778
7.157833333	0.192642212
7.1645	0.264167786
7.171166667	0.329971313
7.177833333	0.392436981
7.1845	0.451087952
7.191166667	0.507354736
7.197833333	0.559806824
7.2045	0.60749054
7.211166667	0.648021698
7.217833333	0.67949295
7.2245	0.703811646
7.231166667	0.723838806
7.237833333	0.739574432
7.2445	0.750541687
7.251166667	0.758171082
7.257833333	0.762462616
7.2645	0.761508942
7.271166667	0.754833221
7.277833333	0.743865967
7.2845	0.732421875
7.291166667	0.717639923
7.297833333	0.698566437
7.3045	0.675201416
7.311166667	0.647544861
7.317833333	0.616550446
7.3245	0.582695007
7.331166667	0.54693222
7.337833333	0.511169434
7.3445	0.476360321
7.351166667	0.443935394
7.357833333	0.412940979
7.3645	0.381469727
7.371166667	0.349521637
7.377833333	0.318527222
7.3845	0.287532806
7.391166667	0.254631042
7.397833333	0.21982193
7.4045	0.183582306
7.411166667	0.148773193
7.417833333	0.116825104
7.4245	0.085830688
7.431166667	0.05531311
7.437833333	0.023841858
7.4445	-0.005245209
7.451166667	-0.032901764
7.457833333	-0.057697296
7.4645	-0.079631805
7.471166667	-0.098705292
7.477833333	-0.116825104
7.4845	-0.136375427
7.491166667	-0.156402588
7.497833333	-0.177383423
7.5045	-0.198841095
7.511166667	-0.218868256
7.517833333	-0.23651123
7.5245	-0.250816345
7.531166667	-0.265598297
7.537833333	-0.281333923
7.5445	-0.298023224
7.551166667	-0.314712524
7.557833333	-0.329494476
7.5645	-0.340938568
7.571166667	-0.349521637
7.577833333	-0.356197357
7.5845	-0.360012054
7.591166667	-0.363826752
7.597833333	-0.36907196
7.6045	-0.375747681
7.611166667	-0.380516052
7.617833333	-0.383853912
7.6245	-0.38766861
7.631166667	-0.391960144
7.637833333	-0.395774841
7.6445	-0.39768219
7.651166667	-0.400543213
7.657833333	-0.40435791
7.6645	-0.409603119
7.671166667	-0.416278839
7.677833333	-0.424385071
7.6845	-0.434398651
7.691166667	-0.44631958
7.697833333	-0.458717346
7.7045	-0.468730927
7.711166667	-0.476837158
7.717833333	-0.483512878
7.7245	-0.488758087
7.731166667	-0.494480133
7.737833333	-0.500202179
7.7445	-0.505447388
7.751166667	-0.511169434
7.757833333	-0.52022934
7.7645	-0.534534454
7.771166667	-0.551223755
7.777833333	-0.56886673
7.7845	-0.586032867
7.791166667	-0.602245331
7.797833333	-0.616550446
7.8045	-0.627040863
7.811166667	-0.635623932
7.817833333	-0.644683838
7.8245	-0.654697418
7.831166667	-0.665664673
7.837833333	-0.675201416
7.8445	-0.684261322
7.851166667	-0.691413879
7.857833333	-0.6980896
7.8645	-0.705718994
7.871166667	-0.712871552
7.877833333	-0.72145462
7.8845	-0.732898712
7.891166667	-0.746250153
7.897833333	-0.759601593
7.9045	-0.77009201
7.911166667	-0.778675079
7.917833333	-0.7853508
7.9245	-0.789642334
7.931166667	-0.792980194
7.937833333	-0.796794891
7.9445	-0.803947449
7.951166667	-0.813007355
7.957833333	-0.821590424
7.9645	-0.828266144
7.971166667	-0.833511353
7.977833333	-0.838756561
7.9845	-0.842094421
7.991166667	-0.845432281
7.997833333	-0.849723816
8.0045	-0.856876373
8.011166667	-0.865459442
8.017833333	-0.87594986
8.0245	-0.888824463
8.031166667	-0.902175903
8.037833333	-0.914573669
8.0445	-0.925540924
8.051166667	-0.93460083
8.057833333	-0.942707062
8.0645	-0.948429108
8.071166667	-0.951766968
8.077833333	-0.955581665
8.0845	-0.959396362
8.091166667	-0.964641571
8.097833333	-0.969409943
8.1045	-0.97322464
8.111166667	-0.978469849
8.117833333	-0.984668732
8.1245	-0.991821289
8.131166667	-0.997543335
8.137833333	-1.001358032
8.1445	-1.006126404
8.151166667	-1.012325287
8.157833333	-1.019477844
8.1645	-1.026153564
8.171166667	-1.031398773
8.177833333	-1.036643982
8.1845	-1.040935516
8.191166667	-1.042842865
8.197833333	-1.042842865
8.2045	-1.042842865
8.211166667	-1.044750214
8.217833333	-1.048564911
8.2245	-1.053333282
8.231166667	-1.057624817
8.237833333	-1.060009003
8.2445	-1.063346863
8.251166667	-1.066207886
8.257833333	-1.06716156
8.2645	-1.067638397
8.271166667	-1.069068909
8.277833333	-1.074790955
8.2845	-1.081466675
8.291166667	-1.087188721
8.297833333	-1.091003418
8.3045	-1.09577179
8.311166667	-1.100540161
8.317833333	-1.103401184
8.3245	-1.105308533
8.331166667	-1.106739044
8.337833333	-1.109600067
8.3445	-1.115322113
8.351166667	-1.12247467
8.357833333	-1.126289368
8.3645	-1.124858856
8.371166667	-1.120567322
8.377833333	-1.117706299
8.3845	-1.116752625
8.391166667	-1.116752625
8.397833333	-1.120090485
8.4045	-1.127719879
8.411166667	-1.139640808
8.417833333	-1.149177551
8.4245	-1.152515411
8.431166667	-1.151561737
8.437833333	-1.152515411
8.4445	-1.155376434
8.451166667	-1.157283783
8.457833333	-1.158714294
8.4645	-1.160144806
8.471166667	-1.163482666
8.477833333	-1.165390015
8.4845	-1.1677742
8.491166667	-1.173019409
8.497833333	-1.181602478
8.5045	-1.191139221
8.511166667	-1.199245453
8.517833333	-1.205444336
8.5245	-1.20973587
8.531166667	-1.211166382
8.537833333	-1.212596893
8.5445	-1.213550568
8.551166667	-1.213550568
8.557833333	-1.21307373
8.5645	-1.21307373
8.571166667	-1.213550568
8.577833333	-1.212596893
8.5845	-1.211643219
8.591166667	-1.211166382
8.597833333	-1.212596893
8.6045	-1.214981079
8.611166667	-1.214981079
8.617833333	-1.212120056
8.6245	-1.207828522
8.631166667	-1.20306015
8.637833333	-1.197338104
8.6445	-1.18970871
8.651166667	-1.183509827
8.657833333	-1.178741455
8.6645	-1.173496246
8.671166667	-1.166820526
8.677833333	-1.157283783
8.6845	-1.144886017
8.691166667	-1.129627228
8.697833333	-1.112937927
8.7045	-1.093864441
8.711166667	-1.075267792
8.717833333	-1.058578491
8.7245	-1.042366028
8.731166667	-1.024723053
8.737833333	-1.005172729
8.7445	-0.987052917
8.751166667	-0.968933105
8.757833333	-0.947952271
8.7645	-0.92458725
8.771166667	-0.901222229
8.777833333	-0.878810883
8.7845	-0.854969025
8.791166667	-0.830173492
8.797833333	-0.805854797
8.8045	-0.783443451
8.811166667	-0.762939453
8.817833333	-0.744342804
8.8245	-0.727176666
8.831166667	-0.710964203
8.837833333	-0.694274902
8.8445	-0.677108765
8.851166667	-0.660419464
8.857833333	-0.641822815
8.8645	-0.622272491
8.871166667	-0.600337982
8.877833333	-0.576496124
8.8845	-0.547409058
8.891166667	-0.510215759
8.897833333	-0.467300415
8.9045	-0.418186188
8.911166667	-0.364303589
8.917833333	-0.302791595
8.9245	-0.231266022
8.931166667	-0.146389008
8.937833333	-0.044345856
8.9445	0.079154968
8.951166667	0.231742859
8.957833333	0.415325165
8.9645	0.635147095
8.971166667	0.893115997
8.977833333	1.194477081
8.9845	1.545906067
8.991166667	1.955032349
8.997833333	2.42805481
9.0045	2.969264984
9.011166667	3.590583801
9.017833333	4.304885864
9.0245	5.120754242
9.031166667	6.044864655
9.037833333	7.085800171
9.0445	8.255958557
9.051166667	9.565830231
9.057833333	11.02209091
9.0645	12.63475418
9.071166667	14.41431046
9.077833333	16.36886597
9.0845	18.50795746
9.091166667	20.83587646
9.097833333	23.35977554
9.1045	26.08346939
9.111166667	29.01124954
9.117833333	32.14645386
9.1245	35.49003601
9.131166667	39.0381813
9.137833333	42.78373718
9.1445	46.7209816
9.151166667	50.84371567
9.157833333	55.14240265
9.1645	59.60321426
9.171166667	64.21041489
9.177833333	68.94731522
9.1845	73.79436493
9.191166667	78.72819901
9.197833333	83.7225914
9.2045	88.75417709
9.211166667	93.79673004
9.217833333	98.82450104
9.2245	103.8098335
9.231166667	108.7245941
9.237833333	113.5401726
9.2445	118.2260513
9.251166667	122.754097
9.257833333	127.096653
9.2645	131.2279701
9.271166667	135.122776
9.277833333	138.7577057
9.2845	142.1127319
9.291166667	145.169735
9.297833333	147.9153633
9.3045	150.3362656
9.311166667	152.4224281
9.317833333	154.1700363
9.3245	155.5743217
9.331166667	156.6352844
9.337833333	157.3586464
9.3445	157.7525139
9.351166667	157.82547
9.357833333	157.5865746
9.3645	157.0482254
9.371166667	156.2271118
9.377833333	155.1365852
9.3845	153.7942886
9.391166667	152.223587
9.397833333	150.4459381
9.4045	148.4794617
9.411166667	146.3365555
9.417833333	144.0367699
9.4245	141.5982246
9.431166667	139.0347481
9.437833333	136.3596916
9.4445	133.5949898
9.451166667	130.7649612
9.457833333	127.8824806
9.4645	124.9542236
9.471166667	121.9906807
9.477833333	119.0075874
9.4845	116.0144806
9.491166667	113.0151749
9.497833333	110.0153923
9.5045	107.0275307
9.511166667	104.0596962
9.517833333	101.1128426
9.5245	98.18744659
9.531166667	95.29209137
9.537833333	92.43345261
9.5445	89.61343765
9.551166667	86.82870865
9.557833333	84.08308029
9.5645	81.38418198
9.571166667	78.73153687
9.577833333	76.12609863
9.5845	73.56500626
9.591166667	71.05350494
9.597833333	68.59254837
9.6045	66.18261337
9.611166667	63.82226944
9.617833333	61.51151657
9.6245	59.25178528
9.631166667	57.04307556
9.637833333	54.88634109
9.6445	52.78110504
9.651166667	50.72879791
9.657833333	48.73085022
9.6645	46.78821564
9.671166667	44.90184784
9.677833333	43.07079315
9.6845	41.29314423
9.691166667	39.5655632
9.697833333	37.88661957
9.7045	36.257267
9.711166667	34.67702866
9.717833333	33.14447403
9.7245	31.66103363
9.731166667	30.22623062
9.737833333	28.83958817
9.7445	27.49967575
9.751166667	26.2055397
9.757833333	24.95956421
9.7645	23.76174927
9.771166667	22.60828018
9.777833333	21.49820328
9.7845	20.43151855
9.791166667	19.40631866
9.797833333	18.42021942
9.8045	17.47131348
9.811166667	16.56198502
9.817833333	15.69318771
9.8245	14.86253738
9.831166667	14.06526566
9.837833333	13.29898834
9.8445	12.56275177
9.851166667	11.85750961
9.857833333	11.18183136
9.8645	10.53667068
9.871166667	9.923458099
9.877833333	9.342193604
9.8845	8.790969849
9.891166667	8.265018463
9.897833333	7.761955261
9.9045	7.281303406
9.911166667	6.823062897
9.917833333	6.385803223
9.9245	5.968570709
9.931166667	5.572319031
9.937833333	5.197525024
9.9445	4.842281342
9.951166667	4.504203796
9.957833333	4.183292389
9.9645	3.878593445
9.971166667	3.588676453
9.977833333	3.314971924
9.9845	3.05891037
9.991166667	2.819538116
9.997833333	2.594947815
10.0045	2.384662628
10.01116667	2.188205719
10.01783333	2.004146576
10.0245	1.830101013
10.03116667	1.665115356
10.03783333	1.509666443
10.0445	1.36423111
10.05116667	1.229286194
10.05783333	1.103878021
10.0645	0.987052917
10.07116667	0.880718231
10.07783333	0.78868866
10.0845	0.712394714
10.09116667	0.649929047
10.09783333	0.601291656
10.1045	0.566005707
10.11116667	0.542163849
10.11783333	0.527381897
10.1245	0.5235672
10.13116667	0.532150269
10.13783333	0.553607941
10.1445	0.590324402
10.15116667	0.643253326
10.15783333	0.71144104
10.1645	0.794887543
10.17116667	0.893115997
10.17783333	1.007080078
10.1845	1.136779785
10.19116667	1.285076141
10.19783333	1.452445984
10.2045	1.638889313
10.21116667	1.842498779
10.21783333	2.064228058
10.2245	2.303600311
10.23116667	2.558708191
10.23783333	2.828598022
10.2445	3.11422348
10.25116667	3.416061401
10.25783333	3.732204437
10.2645	4.061222076
10.27116667	4.403114319
10.27783333	4.758834839
10.2845	5.125045776
10.29116667	5.501270294
10.29783333	5.887985229
10.3045	6.283283234
10.31116667	6.684303284
10.31783333	7.086753845
10.3245	7.487773895
10.33116667	7.885456085
10.33783333	8.277893066
10.3445	8.664608002
10.35116667	9.04417038
10.35783333	9.415149689
10.3645	9.774208069
10.37116667	10.11943817
10.37783333	10.44940948
10.3845	10.76030731
10.39116667	11.05165482
10.39783333	11.32154465
10.4045	11.57188416
10.41116667	11.80076599
10.41783333	12.00580597
10.4245	12.18605042
10.43116667	12.34054565
10.43783333	12.47119904
10.4445	12.57610321
10.45116667	12.65621185
10.45783333	12.71009445
10.4645	12.73870468
10.47116667	12.7415657
10.47783333	12.71867752
10.4845	12.6709938
10.49116667	12.60328293
10.49783333	12.51840591
10.5045	12.41493225
10.51116667	12.29286194
10.51783333	12.15553284
10.5245	12.00437546
10.53116667	11.83748245
10.53783333	11.6558075
10.5445	11.46316528
10.55116667	11.26194
10.55783333	11.05308533
10.5645	10.83803177
10.57116667	10.61868668
10.57783333	10.39552689
10.5845	10.16950607
10.59116667	9.942531586
10.59783333	9.718894958
10.6045	9.496212006
10.61116667	9.272098541
10.61783333	9.047985077
10.6245	8.826732635
10.63116667	8.60786438
10.63783333	8.388519287
10.6445	8.16822052
10.65116667	7.950305939
10.65783333	7.737159729
10.6645	7.527828217
10.67116667	7.323265076
10.67783333	7.125377655
10.6845	6.932735443
10.69116667	6.743431091
10.69783333	6.555080414
10.7045	6.370544434
10.71116667	6.190776825
10.71783333	6.013393402
10.7245	5.838394165
10.73116667	5.669593811
10.73783333	5.50699234
10.7445	5.348682404
10.75116667	5.191802979
10.75783333	5.037784576
10.7645	4.885673523
10.77116667	4.734992981
10.77783333	4.587173462
10.7845	4.44316864
10.79116667	4.30059433
10.79783333	4.158496857
10.8045	4.019260406
10.81116667	3.884792328
10.81783333	3.753662109
10.8245	3.62443924
10.83116667	3.49521637
10.83783333	3.365039825
10.8445	3.235340118
10.85116667	3.105163574
10.85783333	2.975463867
10.8645	2.845287323
10.87116667	2.718448639
10.87783333	2.597808838
10.8845	2.481937408
10.89116667	2.368450165
10.89783333	2.255439758
10.9045	2.143859863
10.91116667	2.032279968
10.91783333	1.921653748
10.9245	1.811981201
10.93116667	1.704692841
10.93783333	1.597881317
10.9445	1.492023468
10.95116667	1.389503479
10.95783333	1.288890839
10.9645	1.188755035
10.97116667	1.088619232
10.97783333	0.991821289
10.9845	0.897407532
10.99116667	0.805854797
10.99783333	0.718593597
11.0045	0.636577606
11.01116667	0.560283661
11.01783333	0.486850739
11.0245	0.415802002
11.03116667	0.344753265
11.03783333	0.27513504
11.0445	0.205993652
11.05116667	0.136375427
11.05783333	0.066757202
11.0645	-0.002861023
11.07116667	-0.067710876
11.07783333	-0.128746033
11.0845	-0.185489655
11.09116667	-0.237941742
11.09783333	-0.287055969
11.1045	-0.332832336
11.11116667	-0.377655029
11.11783333	-0.421524048
11.1245	-0.466346741
11.13116667	-0.510215759
11.13783333	-0.554084778
11.1445	-0.597953796
11.15116667	-0.641345978
11.15783333	-0.683784485
11.1645	-0.725269318
11.17116667	-0.767707825
11.17783333	-0.807762146
11.1845	-0.84400177
11.19116667	-0.876426697
11.19783333	-0.908374786
11.2045	-0.938892365
11.21116667	-0.965595245
11.21783333	-0.98991394
11.2245	-1.012325287
11.23116667	-1.036167145
11.23783333	-1.057624817
11.2445	-1.07717514
11.25116667	-1.096725464
11.25783333	-1.114845276
11.2645	-1.132488251
11.27116667	-1.149177551
11.27783333	-1.1677742
11.2845	-1.187324524
11.29116667	-1.205444336
11.29783333	-1.223087311
11.3045	-1.24168396
11.31116667	-1.261234283
11.31783333	-1.27696991
11.3245	-1.291275024
11.33116667	-1.305580139
11.33783333	-1.318454742
11.3445	-1.327991486
11.35116667	-1.337051392
11.35783333	-1.347064972
11.3645	-1.358509064
11.37116667	-1.369953156
11.37783333	-1.383304596
11.3845	-1.395702362
11.39116667	-1.404762268
11.39783333	-1.411437988
11.4045	-1.415729523
11.41116667	-1.420021057
11.41783333	-1.421451569
11.4245	-1.423835754
11.43116667	-1.427173615
11.43783333	-1.431465149
11.4445	-1.435279846
11.45116667	-1.440048218
11.45783333	-1.446723938
11.4645	-1.453399658
11.47116667	-1.460075378
11.47783333	-1.466274261
11.4845	-1.471042633
11.49116667	-1.472949982
11.49783333	-1.473903656
11.5045	-1.475334167
11.51116667	-1.476764679
11.51783333	-1.477241516
11.5245	-1.477718353
11.53116667	-1.479625702
11.53783333	-1.482963562
11.5445	-1.486301422
11.55116667	-1.490592957
11.55783333	-1.495361328
11.5645	-1.499652863
11.57116667	-1.501083374
11.57783333	-1.499652863
11.5845	-1.497268677
11.59116667	-1.494884491
11.59783333	-1.493453979
11.6045	-1.492023468
11.61116667	-1.489639282
11.61783333	-1.484870911
11.6245	-1.480102539
11.63116667	-1.473426819
11.63783333	-1.462459564
11.6445	-1.450061798
11.65116667	-1.439571381
11.65783333	-1.430988312
11.6645	-1.419067383
11.67116667	-1.402378082
11.67783333	-1.383304596
11.6845	-1.361846924
11.69116667	-1.338005066
11.69783333	-1.309394836
11.7045	-1.27696991
11.71116667	-1.240253448
11.71783333	-1.200199127
11.7245	-1.154899597
11.73116667	-1.10244751
11.73783333	-1.039981842
11.7445	-0.968933105
11.75116667	-0.887870789
11.75783333	-0.794887543
11.7645	-0.687122345
11.77116667	-0.56552887
11.77783333	-0.431060791
11.7845	-0.284194946
11.79116667	-0.125408173
11.79783333	0.045776367
11.8045	0.231742859
11.81116667	0.436306
11.81783333	0.663757324
11.8245	0.915050507
11.83116667	1.192092896
11.83783333	1.494407654
11.8445	1.822948456
11.85116667	2.178668976
11.85783333	2.562999725
11.8645	2.976894379
11.87116667	3.420829773
11.87783333	3.895759583
11.8845	4.404067993
11.89116667	4.944324493
11.89783333	5.516529083
11.9045	6.1211586
11.91116667	6.76202774
11.91783333	7.437705994
11.9245	8.145809174
11.93116667	8.886814117
11.93783333	9.663581848
11.9445	10.47563553
11.95116667	11.31868362
11.95783333	12.19081879
11.9645	13.0906105
11.97116667	14.01758194
11.97783333	14.9679184
11.9845	15.9368515
11.99116667	16.92438126
11.99783333	17.92669296
12.0045	18.94140244
12.01116667	19.96707916
12.01783333	20.9980011
12.0245	22.03035355
12.03116667	23.06270599
12.03783333	24.09362793
12.0445	25.11739731
12.05116667	26.12638474
12.05783333	27.11677551
12.0645	28.08570862
12.07116667	29.02936935
12.07783333	29.94346619
12.0845	30.82466125
12.09116667	31.67057037
12.09783333	32.47976303
12.1045	33.24747086
12.11116667	33.96892548
12.11783333	34.63888168
12.1245	35.25876999
12.13116667	35.82429886
12.13783333	36.33165359
12.1445	36.78035736
12.15116667	37.17088699
12.15783333	37.50324249
12.1645	37.774086
12.17116667	37.98437119
12.17783333	38.13409805
12.1845	38.22517395
12.19116667	38.25902939
12.19783333	38.23804855
12.2045	38.16509247
12.21116667	38.0396843
12.21783333	37.86563873
12.2245	37.64057159
12.23116667	37.36782074
12.23783333	37.04738617
12.2445	36.68546677
12.25116667	36.2830162
12.25783333	35.841465
12.2645	35.36367416
12.27116667	34.85298157
12.27783333	34.31367874
12.2845	33.74481201
12.29116667	33.15067291
12.29783333	32.53555298
12.3045	31.90612793
12.31116667	31.2628746
12.31783333	30.60531616
12.3245	29.93631363
12.33116667	29.25729752
12.33783333	28.56969833
12.3445	27.87208557
12.35116667	27.16779709
12.35783333	26.46303177
12.3645	25.76112747
12.37116667	25.06160736
12.37783333	24.36542511
12.3845	23.6749649
12.39116667	22.99022675
12.39783333	22.31025696
12.4045	21.6345787
12.41116667	20.96748352
12.41783333	20.30944824
12.4245	19.65999603
12.43116667	19.0205574
12.43783333	18.38874817
12.4445	17.76599884
12.45116667	17.15040207
12.45783333	16.54434204
12.4645	15.95020294
12.47116667	15.36846161
12.47783333	14.80007172
12.4845	14.2455101
12.49116667	13.70382309
12.49783333	13.17501068
12.5045	12.65764236
12.51116667	12.15362549
12.51783333	11.66057587
12.5245	11.17944717
12.53116667	10.71071625
12.53783333	10.25533676
12.5445	9.812831879
12.55116667	9.380817413
12.55783333	8.96024704
12.5645	8.552074432
12.57116667	8.155822754
12.57783333	7.77053833
12.5845	7.395267487
12.59116667	7.030963898
12.59783333	6.679534912
12.6045	6.340503693
12.61116667	6.011009216
12.61783333	5.692005157
12.6245	5.387306213
12.63116667	5.096912384
12.63783333	4.817008972
12.6445	4.544258118
12.65116667	4.279136658
12.65783333	4.023551941
12.6645	3.774642944
12.67116667	3.531932831
12.67783333	3.297805786
12.6845	3.074645996
12.69116667	2.862930298
12.69783333	2.662181854
12.7045	2.470493317
12.71116667	2.287387848
12.71783333	2.111434937
12.7245	1.943588257
12.73116667	1.783847809
12.73783333	1.629829407
12.7445	1.481056213
12.75116667	1.336574554
12.75783333	1.197814941
12.7645	1.062393188
12.77116667	0.931739807
12.77783333	0.807285309
12.7845	0.689983368
12.79116667	0.57888031
12.79783333	0.474452972
12.8045	0.375747681
12.81116667	0.283718109
12.81783333	0.196456909
12.8245	0.112533569
12.83116667	0.030994415
12.83783333	-0.04863739
12.8445	-0.124931335
12.85116667	-0.197887421
12.85783333	-0.268936157
12.8645	-0.339031219
12.87116667	-0.406265259
12.87783333	-0.466823578
12.8845	-0.522613525
12.89116667	-0.573635101
12.89783333	-0.62084198
12.9045	-0.663280487
12.91116667	-0.700950623
12.91783333	-0.737190247
12.9245	-0.771999359
12.93116667	-0.806331635
12.93783333	-0.837802887
12.9445	-0.867843628
12.95116667	-0.896453857
12.95783333	-0.924110413
12.9645	-0.951290131
12.97116667	-0.977039337
12.97783333	-1.000404358
12.9845	-1.019954681
12.99116667	-1.034736633
12.99783333	-1.046180725
13.0045	-1.054763794
13.01116667	-1.064777374
13.01783333	-1.07383728
13.0245	-1.080989838
13.03116667	-1.085758209
13.03783333	-1.092433929
13.0445	-1.09910965
13.05116667	-1.101493835
13.05783333	-1.099586487
13.0645	-1.09577179
13.07116667	-1.092910767
13.07783333	-1.088619232
13.0845	-1.080513
13.09116667	-1.068592072
13.09783333	-1.05381012
13.1045	-1.040458679
13.11116667	-1.027584076
13.11783333	-1.014709473
13.1245	-1.002311707
13.13116667	-0.988960266
13.13783333	-0.975131989
13.1445	-0.959873199
13.15116667	-0.941753387
13.15783333	-0.919818878
13.1645	-0.89597702
13.17116667	-0.874519348
13.17783333	-0.854492188
13.1845	-0.832080841
13.19116667	-0.806808472
13.19783333	-0.780105591
13.2045	-0.753879547
13.21116667	-0.726699829
13.21783333	-0.70142746
13.2245	-0.67949295
13.23116667	-0.659942627
13.23783333	-0.639438629
13.2445	-0.619888306
13.25116667	-0.602722168
13.25783333	-0.586509705
13.2645	-0.568389893
13.27116667	-0.548839569
13.27783333	-0.531196594
13.2845	-0.514030457
13.29116667	-0.494003296
13.29783333	-0.472545624
13.3045	-0.453472137
13.31116667	-0.437736511
13.31783333	-0.423431396
13.3245	-0.410079956
13.33116667	-0.40102005
[truncated: 7,001 more rows]
