# Supplementary material for: Chemodiversity of Calophyllum inophyllum L. oil bioactive components related to their specific geographical distribution in the South Pacific region
Source: PeerJ. 2019 May 22;7:e6896. doi: 10.7717/peerj.6896 (PMC6535043; doi:10.7717/peerj.6896)
Supplement: Supplemental Information 2 — Time and absorbance values at 280 nm. The site and the number of the collected sample from Fiji are in the separate file names. [file peerj-07-6896-s002.zip › FIJI_NORTH_N5.csv]

0.003	0.047206879
0.009666667	0.04196167
0.016333333	0.039577484
0.023	0.04863739
0.029666667	0.067234039
0.036333333	0.089645386
0.043	0.106334686
0.049666667	0.115871429
0.056333333	0.123023987
0.063	0.126838684
0.069666667	0.130176544
0.076333333	0.133991241
0.083	0.137805939
0.089666667	0.140666962
0.096333333	0.143051147
0.103	0.144958496
0.109666667	0.146865845
0.116333333	0.147819519
0.123	0.146865845
0.129666667	0.14591217
0.136333333	0.144958496
0.143	0.145435333
0.149666667	0.147342682
0.156333333	0.147819519
0.163	0.147342682
0.169666667	0.147819519
0.176333333	0.150680542
0.183	0.154972076
0.189666667	0.157833099
0.196333333	0.161170959
0.203	0.163555145
0.209666667	0.164031982
0.216333333	0.161647797
0.223	0.157356262
0.229666667	0.154495239
0.236333333	0.152587891
0.243	0.150680542
0.249666667	0.151157379
0.256333333	0.151634216
0.263	0.151634216
0.269666667	0.150203705
0.276333333	0.148773193
0.283	0.148296356
0.289666667	0.147819519
0.296333333	0.147819519
0.303	0.147819519
0.309666667	0.146865845
0.316333333	0.144958496
0.323	0.14257431
0.329666667	0.141143799
0.336333333	0.139713287
0.343	0.140190125
0.349666667	0.141143799
0.356333333	0.143527985
0.363	0.146389008
0.369666667	0.147342682
0.376333333	0.148296356
0.383	0.148296356
0.389666667	0.147819519
0.396333333	0.147819519
0.403	0.146389008
0.409666667	0.144958496
0.416333333	0.144004822
0.423	0.143527985
0.429666667	0.144481659
0.436333333	0.146865845
0.443	0.152111053
0.449666667	0.158309937
0.456333333	0.162601471
0.463	0.165462494
0.469666667	0.165462494
0.476333333	0.164031982
0.483	0.160217285
0.489666667	0.155925751
0.496333333	0.153541565
0.503	0.153541565
0.509666667	0.155448914
0.516333333	0.157833099
0.523	0.159740448
0.529666667	0.159740448
0.536333333	0.160217285
0.543	0.158786774
0.549666667	0.156879425
0.556333333	0.155448914
0.563	0.154972076
0.569666667	0.156402588
0.576333333	0.157356262
0.583	0.158309937
0.589666667	0.159263611
0.596333333	0.158309937
0.603	0.156879425
0.609666667	0.156402588
0.616333333	0.156879425
0.623	0.157833099
0.629666667	0.159263611
0.636333333	0.160694122
0.643	0.160694122
0.649666667	0.161170959
0.656333333	0.161647797
0.663	0.162601471
0.669666667	0.162601471
0.676333333	0.161647797
0.683	0.161647797
0.689666667	0.161170959
0.696333333	0.161170959
0.703	0.161647797
0.709666667	0.163078308
0.716333333	0.166416168
0.723	0.169277191
0.729666667	0.171661377
0.736333333	0.173568726
0.743	0.175476074
0.749666667	0.176906586
0.756333333	0.178813934
0.763	0.183582306
0.769666667	0.189781189
0.776333333	0.194549561
0.783	0.196456909
0.789666667	0.197410583
0.796333333	0.195980072
0.803	0.193119049
0.809666667	0.188350677
0.816333333	0.185489655
0.823	0.185489655
0.829666667	0.187397003
0.836333333	0.189304352
0.843	0.189304352
0.849666667	0.188827515
0.856333333	0.185966492
0.863	0.182151794
0.869666667	0.178813934
0.876333333	0.178337097
0.883	0.179767609
0.889666667	0.181674957
0.896333333	0.183582306
0.903	0.185012817
0.909666667	0.185012817
0.916333333	0.183105469
0.923	0.18119812
0.929666667	0.179767609
0.936333333	0.17786026
0.943	0.176906586
0.949666667	0.176906586
0.956333333	0.178813934
0.963	0.182151794
0.969666667	0.185966492
0.976333333	0.189781189
0.983	0.191688538
0.989666667	0.191688538
0.996333333	0.190258026
1.003	0.18787384
1.009666667	0.185966492
1.016333333	0.185966492
1.023	0.188350677
1.029666667	0.189781189
1.036333333	0.190258026
1.043	0.190258026
1.049666667	0.191688538
1.056333333	0.193119049
1.063	0.194549561
1.069666667	0.195980072
1.076333333	0.198841095
1.083	0.203609467
1.089666667	0.20647049
1.096333333	0.205993652
1.103	0.205039978
1.109666667	0.206947327
1.116333333	0.208377838
1.123	0.207424164
1.129666667	0.205516815
1.136333333	0.205039978
1.143	0.205039978
1.149666667	0.205516815
1.156333333	0.208377838
1.163	0.212192535
1.169666667	0.21648407
1.176333333	0.220775604
1.183	0.224113464
1.189666667	0.223636627
1.196333333	0.21982193
1.203	0.216007233
1.209666667	0.213623047
1.216333333	0.212669373
1.223	0.211715698
1.229666667	0.211238861
1.236333333	0.210762024
1.243	0.210285187
1.249666667	0.209331512
1.256333333	0.20980835
1.263	0.212192535
1.269666667	0.215530396
1.276333333	0.217914581
1.283	0.218868256
1.289666667	0.218391418
1.296333333	0.217914581
1.303	0.217914581
1.309666667	0.220298767
1.316333333	0.224590302
1.323	0.228404999
1.329666667	0.230789185
1.336333333	0.230789185
1.343	0.227928162
1.349666667	0.224590302
1.356333333	0.221252441
1.363	0.220298767
1.369666667	0.21982193
1.376333333	0.219345093
1.383	0.221252441
1.389666667	0.225067139
1.396333333	0.230312347
1.403	0.236034393
1.409666667	0.241279602
1.416333333	0.245571136
1.423	0.246524811
1.429666667	0.245094299
1.436333333	0.243663788
1.443	0.241756439
1.449666667	0.240325928
1.456333333	0.238418579
1.463	0.237941742
1.469666667	0.236988068
1.476333333	0.234127045
1.483	0.231742859
1.489666667	0.231742859
1.496333333	0.235557556
1.503	0.239849091
1.509666667	0.242233276
1.516333333	0.245571136
1.523	0.248432159
1.529666667	0.250339508
1.536333333	0.25177002
1.543	0.254154205
1.549666667	0.257492065
1.556333333	0.261306763
1.563	0.264167786
1.569666667	0.263690948
1.576333333	0.261306763
1.583	0.259399414
1.589666667	0.257492065
1.596333333	0.256061554
1.603	0.254154205
1.609666667	0.253677368
1.616333333	0.253677368
1.623	0.252246857
1.629666667	0.250816345
1.636333333	0.248432159
1.643	0.246047974
1.649666667	0.245571136
1.656333333	0.247955322
1.663	0.250816345
1.669666667	0.252246857
1.676333333	0.253200531
1.683	0.257492065
1.689666667	0.262260437
1.696333333	0.266075134
1.703	0.267028809
1.709666667	0.267028809
1.716333333	0.266551971
1.723	0.264167786
1.729666667	0.260829926
1.736333333	0.257492065
1.743	0.256061554
1.749666667	0.256061554
1.756333333	0.257968903
1.763	0.260353088
1.769666667	0.261306763
1.776333333	0.2617836
1.783	0.2617836
1.789666667	0.260829926
1.796333333	0.2617836
1.803	0.262260437
1.809666667	0.264167786
1.816333333	0.263690948
1.823	0.264644623
1.829666667	0.26845932
1.836333333	0.271320343
1.843	0.270366669
1.849666667	0.266075134
1.856333333	0.263690948
1.863	0.260353088
1.869666667	0.25510788
1.876333333	0.248432159
1.883	0.245571136
1.889666667	0.245571136
1.896333333	0.245571136
1.903	0.242710114
1.909666667	0.239849091
1.916333333	0.237464905
1.923	0.235080719
1.929666667	0.232219696
1.936333333	0.228881836
1.943	0.228404999
1.949666667	0.230789185
1.956333333	0.235557556
1.963	0.241756439
1.969666667	0.248908997
1.976333333	0.255584717
1.983	0.259876251
1.989666667	0.263690948
1.996333333	0.26512146
2.003	0.26512146
2.009666667	0.265598297
2.016333333	0.269889832
2.023	0.277519226
2.029666667	0.284194946
2.036333333	0.288486481
2.043	0.290870667
2.049666667	0.290393829
2.056333333	0.287532806
2.063	0.283241272
2.069666667	0.279903412
2.076333333	0.279426575
2.083	0.281333923
2.089666667	0.283718109
2.096333333	0.285625458
2.103	0.284671783
2.109666667	0.279903412
2.116333333	0.272274017
2.123	0.264167786
2.129666667	0.25844574
2.136333333	0.255584717
2.143	0.256061554
2.149666667	0.262737274
2.156333333	0.27179718
2.163	0.281333923
2.169666667	0.287055969
2.176333333	0.289440155
2.183	0.287055969
2.189666667	0.28181076
2.196333333	0.276088715
2.203	0.27179718
2.209666667	0.270366669
2.216333333	0.272750854
2.223	0.277519226
2.229666667	0.281333923
2.236333333	0.281333923
2.243	0.280380249
2.249666667	0.280857086
2.256333333	0.282764435
2.263	0.286579132
2.269666667	0.290870667
2.276333333	0.296592712
2.283	0.300884247
2.289666667	0.301837921
2.296333333	0.298500061
2.303	0.291347504
2.309666667	0.284194946
2.316333333	0.276565552
2.323	0.269889832
2.329666667	0.265598297
2.336333333	0.263690948
2.343	0.264167786
2.349666667	0.264644623
2.356333333	0.266075134
2.363	0.26845932
2.369666667	0.268936157
2.376333333	0.266551971
2.383	0.263690948
2.389666667	0.262260437
2.396333333	0.262260437
2.403	0.2617836
2.409666667	0.262260437
2.416333333	0.262737274
2.423	0.26512146
2.429666667	0.26845932
2.436333333	0.27179718
2.443	0.27513504
2.449666667	0.277996063
2.456333333	0.279426575
2.463	0.277519226
2.469666667	0.272274017
2.476333333	0.267028809
2.483	0.261306763
2.489666667	0.257015228
2.496333333	0.253677368
2.503	0.254631042
2.509666667	0.257015228
2.516333333	0.257492065
2.523	0.256061554
2.529666667	0.253677368
2.536333333	0.251293182
2.543	0.249862671
2.549666667	0.25177002
2.556333333	0.257015228
2.563	0.264644623
2.569666667	0.270843506
2.576333333	0.274181366
2.583	0.274658203
2.589666667	0.272274017
2.596333333	0.267982483
2.603	0.263690948
2.609666667	0.261306763
2.616333333	0.261306763
2.623	0.263214111
2.629666667	0.264644623
2.636333333	0.26512146
2.643	0.263690948
2.649666667	0.260829926
2.656333333	0.257968903
2.663	0.254154205
2.669666667	0.249385834
2.676333333	0.246047974
2.683	0.244140625
2.689666667	0.244140625
2.696333333	0.242233276
2.703	0.237941742
2.709666667	0.23317337
2.716333333	0.231742859
2.723	0.232696533
2.729666667	0.23651123
2.736333333	0.241279602
2.743	0.247478485
2.749666667	0.253200531
2.756333333	0.257015228
2.763	0.25844574
2.769666667	0.25844574
2.776333333	0.25844574
2.783	0.258922577
2.789666667	0.257015228
2.796333333	0.252246857
2.803	0.249385834
2.809666667	0.249385834
2.816333333	0.250339508
2.823	0.251293182
2.829666667	0.253677368
2.836333333	0.257968903
2.843	0.259399414
2.849666667	0.25844574
2.856333333	0.256538391
2.863	0.257015228
2.869666667	0.257015228
2.876333333	0.25510788
2.883	0.255584717
2.889666667	0.255584717
2.896333333	0.253677368
2.903	0.248908997
2.909666667	0.247478485
2.916333333	0.248908997
2.923	0.250339508
2.929666667	0.249385834
2.936333333	0.251293182
2.943	0.256538391
2.949666667	0.2617836
2.956333333	0.264167786
2.963	0.264167786
2.969666667	0.26512146
2.976333333	0.264167786
2.983	0.263214111
2.989666667	0.2617836
2.996333333	0.262737274
3.003	0.263690948
3.009666667	0.266075134
3.016333333	0.267982483
3.023	0.269889832
3.029666667	0.269412994
3.036333333	0.26845932
3.043	0.267982483
3.049666667	0.266551971
3.056333333	0.26512146
3.063	0.262260437
3.069666667	0.260829926
3.076333333	0.261306763
3.083	0.263690948
3.089666667	0.267028809
3.096333333	0.270366669
3.103	0.273704529
3.109666667	0.276088715
3.116333333	0.276088715
3.123	0.273704529
3.129666667	0.269412994
3.136333333	0.264167786
3.143	0.259399414
3.149666667	0.25510788
3.156333333	0.25177002
3.163	0.248432159
3.169666667	0.248432159
3.176333333	0.252246857
3.183	0.255584717
3.189666667	0.257968903
3.196333333	0.257968903
3.203	0.259399414
3.209666667	0.2617836
3.216333333	0.264644623
3.223	0.266551971
3.229666667	0.267505646
3.236333333	0.269412994
3.243	0.27179718
3.249666667	0.27179718
3.256333333	0.269889832
3.263	0.26845932
3.269666667	0.269412994
3.276333333	0.271320343
3.283	0.273227692
3.289666667	0.273704529
3.296333333	0.274181366
3.303	0.272750854
3.309666667	0.270366669
3.316333333	0.269412994
3.323	0.269889832
3.329666667	0.27179718
3.336333333	0.273704529
3.343	0.277042389
3.349666667	0.279903412
3.356333333	0.282764435
3.363	0.284194946
3.369666667	0.286579132
3.376333333	0.289916992
3.383	0.294208527
3.389666667	0.299453735
3.396333333	0.304698944
3.403	0.308990479
3.409666667	0.310897827
3.416333333	0.311374664
3.423	0.311851501
3.429666667	0.313282013
3.436333333	0.315189362
3.443	0.316143036
3.449666667	0.316619873
3.456333333	0.31709671
3.463	0.319480896
3.469666667	0.320911407
3.476333333	0.321865082
3.483	0.325202942
3.489666667	0.331401825
3.496333333	0.338554382
3.503	0.343799591
3.509666667	0.348091125
3.516333333	0.350952148
3.523	0.354290009
3.529666667	0.35572052
3.536333333	0.356197357
3.543	0.356197357
3.549666667	0.35572052
3.556333333	0.356674194
3.563	0.357151031
3.569666667	0.360488892
3.576333333	0.364780426
3.583	0.370025635
3.589666667	0.379562378
3.596333333	0.393867493
3.603	0.411987305
3.609666667	0.430583954
3.616333333	0.448703766
3.623	0.468730927
3.629666667	0.489711761
3.636333333	0.510692596
3.643	0.531673431
3.649666667	0.555038452
3.656333333	0.580310822
3.663	0.606536865
3.669666667	0.631809235
3.676333333	0.651836395
3.683	0.669002533
3.689666667	0.681877136
3.696333333	0.693321228
3.703	0.700473785
3.709666667	0.702857971
3.716333333	0.704288483
3.723	0.707149506
3.729666667	0.711917877
3.736333333	0.716209412
3.743	0.719070435
3.749666667	0.72145462
3.756333333	0.722885132
3.763	0.722408295
3.769666667	0.721931458
3.776333333	0.72479248
3.783	0.733852386
3.789666667	0.754356384
3.796333333	0.783920288
3.803	0.822544098
3.809666667	0.867843628
3.816333333	0.923633575
3.823	0.990390778
3.829666667	1.062870026
3.836333333	1.136779785
3.843	1.212120056
3.849666667	1.286506653
3.856333333	1.355648041
3.863	1.415252686
3.869666667	1.466274261
3.876333333	1.511096954
3.883	1.550674438
3.889666667	1.585960388
3.896333333	1.617431641
3.903	1.643180847
3.909666667	1.662254333
3.916333333	1.674175262
3.923	1.675605774
3.929666667	1.666545868
3.936333333	1.646995544
3.943	1.621246338
3.949666667	1.59072876
3.956333333	1.555919647
3.963	1.519203186
3.969666667	1.482963562
3.976333333	1.446723938
3.983	1.40953064
3.989666667	1.372814178
3.996333333	1.338481903
4.003	1.307010651
4.009666667	1.275539398
4.016333333	1.241207123
4.023	1.207351685
4.029666667	1.176834106
4.036333333	1.149654388
4.043	1.121520996
4.049666667	1.095294952
4.056333333	1.072406769
4.063	1.052379608
4.069666667	1.033306122
4.076333333	1.014232635
4.083	0.999927521
4.089666667	0.988960266
4.096333333	0.981330872
4.103	0.972270966
4.109666667	0.960350037
4.116333333	0.949382782
4.123	0.939846039
4.129666667	0.932216644
4.136333333	0.926494598
4.143	0.925540924
4.149666667	0.929832458
4.156333333	0.93793869
4.163	0.945568085
4.169666667	0.952720642
4.176333333	0.958442688
4.183	0.963687897
4.189666667	0.967502594
4.196333333	0.97322464
4.203	0.980377197
4.209666667	0.988960266
4.216333333	0.999927521
4.223	1.014709473
4.229666667	1.030445099
4.236333333	1.045227051
4.243	1.06048584
4.249666667	1.076221466
4.256333333	1.094341278
4.263	1.113414764
4.269666667	1.135826111
4.276333333	1.159667969
4.283	1.182556152
4.289666667	1.204490662
4.296333333	1.226425171
4.303	1.249790192
4.309666667	1.271247864
4.316333333	1.29032135
4.323	1.308917999
4.329666667	1.3256073
4.336333333	1.339912415
4.343	1.351356506
4.349666667	1.365184784
4.356333333	1.379489899
4.363	1.394271851
4.369666667	1.40953064
4.376333333	1.425743103
4.383	1.441001892
4.389666667	1.453399658
4.396333333	1.463890076
4.403	1.472473145
4.409666667	1.481533051
4.416333333	1.490116119
4.423	1.499652863
4.429666667	1.512050629
4.436333333	1.527786255
4.443	1.546859741
4.449666667	1.565933228
4.456333333	1.584529877
4.463	1.602649689
4.469666667	1.620769501
4.476333333	1.640796661
4.483	1.663684845
4.489666667	1.694202423
4.496333333	1.732826233
4.503	1.776218414
4.509666667	1.822948456
4.516333333	1.871109009
4.523	1.923084259
4.529666667	1.977443695
4.536333333	2.034187317
4.543	2.093315125
4.549666667	2.154827118
4.556333333	2.219676971
4.563	2.287387848
4.569666667	2.355098724
4.576333333	2.424716949
4.583	2.49671936
4.589666667	2.572059631
4.596333333	2.646923065
4.603	2.717494965
4.609666667	2.78377533
4.616333333	2.846717834
4.623	2.907752991
4.629666667	2.966403961
4.636333333	3.022670746
4.643	3.077507019
4.649666667	3.129959106
4.656333333	3.180027008
4.663	3.225803375
4.669666667	3.266811371
4.676333333	3.305435181
4.683	3.342628479
4.689666667	3.378391266
4.696333333	3.410339355
4.703	3.438949585
4.709666667	3.464698792
4.716333333	3.488063812
4.723	3.506183624
4.729666667	3.519535065
4.736333333	3.529071808
4.743	3.532886505
4.749666667	3.530025482
4.756333333	3.522396088
4.763	3.512859344
4.769666667	3.50189209
4.776333333	3.489971161
4.783	3.477573395
4.789666667	3.467082977
4.796333333	3.458499908
4.803	3.452777863
4.809666667	3.448963165
4.816333333	3.450393677
4.823	3.458499908
4.829666667	3.472328186
4.836333333	3.494262695
4.843	3.522872925
4.849666667	3.561019897
4.856333333	3.609657288
4.863	3.668308258
4.869666667	3.739833832
4.876333333	3.822803497
4.883	3.919124603
4.889666667	4.029750824
4.896333333	4.154205322
4.903	4.295825958
4.909666667	4.455089569
4.916333333	4.634857178
4.923	4.83417511
4.929666667	5.055427551
4.936333333	5.297660828
4.943	5.56230545
4.949666667	5.848884583
4.956333333	6.155490875
4.963	6.480693817
4.969666667	6.819248199
4.976333333	7.168292999
4.983	7.520675659
4.989666667	7.870197296
4.996333333	8.210659027
5.003	8.540153503
5.009666667	8.853912354
5.016333333	9.148597717
5.023	9.42325592
5.029666667	9.676933289
5.036333333	9.911060333
5.043	10.12659073
5.049666667	10.3263855
5.056333333	10.5099678
5.063	10.67876816
5.069666667	10.83660126
5.076333333	10.9872818
5.083	11.13414764
5.089666667	11.2786293
5.096333333	11.42406464
5.103	11.5737915
5.109666667	11.72733307
5.116333333	11.87896729
5.123	12.02487946
5.129666667	12.16411591
5.136333333	12.29429245
5.143	12.40921021
5.149666667	12.50457764
5.156333333	12.58087158
5.163	12.63809204
5.169666667	12.67433167
5.176333333	12.68863678
5.183	12.68434525
5.189666667	12.66384125
5.196333333	12.62998581
5.203	12.5837326
5.209666667	12.52746582
5.216333333	12.46261597
5.223	12.38870621
5.229666667	12.30430603
5.236333333	12.20750809
5.243	12.0973587
5.249666667	11.97147369
5.256333333	11.82985306
5.263	11.67106628
5.269666667	11.4979744
5.276333333	11.3120079
5.283	11.11125946
5.289666667	10.89334488
5.296333333	10.66160202
5.303	10.41984558
5.309666667	10.16807556
5.316333333	9.905815125
5.323	9.636878967
5.329666667	9.365558624
5.336333333	9.094238281
5.343	8.823871613
5.349666667	8.556365967
5.356333333	8.292675018
5.363	8.035182953
5.369666667	7.784843445
5.376333333	7.542610168
5.383	7.309913635
5.389666667	7.086753845
5.396333333	6.873130798
5.403	6.669998169
5.409666667	6.475925446
5.416333333	6.290435791
5.423	6.112098694
5.429666667	5.93996048
5.436333333	5.776882172
5.443	5.620479584
5.449666667	5.469799042
5.456333333	5.324840546
5.463	5.18655777
5.469666667	5.05399704
5.476333333	4.924297333
5.483	4.799365997
5.489666667	4.679679871
5.496333333	4.568099976
5.503	4.461288452
5.509666667	4.360198975
5.516333333	4.264831543
5.523	4.179477692
5.529666667	4.103660583
5.536333333	4.034042358
5.543	3.970623016
5.549666667	3.913879395
5.556333333	3.866195679
5.563	3.82900238
5.569666667	3.803730011
5.576333333	3.790855408
5.583	3.789424896
5.589666667	3.800392151
5.596333333	3.823757172
5.603	3.855228424
5.609666667	3.892421722
5.616333333	3.935337067
5.623	3.986358643
5.629666667	4.04548645
5.636333333	4.109859467
5.643	4.17804718
5.649666667	4.251480103
5.656333333	4.326820374
5.663	4.40120697
5.669666667	4.471302032
5.676333333	4.535198212
5.683	4.590988159
5.689666667	4.638195038
5.696333333	4.679203033
5.703	4.715442657
5.709666667	4.74357605
5.716333333	4.76360321
5.723	4.775524139
5.729666667	4.783630371
5.736333333	4.78553772
5.743	4.779338837
5.749666667	4.765987396
5.756333333	4.747867584
5.763	4.724979401
5.769666667	4.69493866
5.776333333	4.656791687
5.783	4.61435318
5.789666667	4.570960999
5.796333333	4.526615143
5.803	4.482269287
5.809666667	4.439353943
5.816333333	4.400253296
5.823	4.365921021
5.829666667	4.33588028
5.836333333	4.310131073
5.843	4.287719727
5.849666667	4.271030426
5.856333333	4.26197052
5.863	4.26197052
5.869666667	4.270076752
5.876333333	4.288673401
5.883	4.319667816
5.889666667	4.362106323
5.896333333	4.413127899
5.903	4.469394684
5.909666667	4.532814026
5.916333333	4.601478577
5.923	4.674434662
5.929666667	4.748344421
5.936333333	4.823684692
5.943	4.900455475
5.949666667	4.978179932
5.956333333	5.054950714
5.963	5.125045776
5.969666667	5.187034607
5.976333333	5.239963531
5.983	5.284309387
5.989666667	5.319595337
5.996333333	5.344867706
6.003	5.361557007
6.009666667	5.369186401
6.016333333	5.368232727
6.023	5.358219147
6.029666667	5.341053009
6.036333333	5.317211151
6.043	5.286693573
6.049666667	5.250453949
6.056333333	5.208492279
6.063	5.1612854
6.069666667	5.110263824
6.076333333	5.056381226
6.083	5.002498627
6.089666667	4.951000214
6.096333333	4.902362823
6.103	4.857063293
6.109666667	4.817008972
6.116333333	4.783153534
6.123	4.756450653
6.129666667	4.735469818
6.136333333	4.719734192
6.143	4.709720612
6.149666667	4.702568054
6.156333333	4.697322845
6.163	4.693984985
6.169666667	4.696369171
6.176333333	4.703998566
6.183	4.717350006
6.189666667	4.734516144
6.196333333	4.755496979
6.203	4.778385162
6.209666667	4.802703857
6.216333333	4.826068878
6.223	4.845619202
6.229666667	4.861354828
6.236333333	4.871368408
6.243	4.874706268
6.249666667	4.870891571
6.256333333	4.864215851
6.263	4.853725433
6.269666667	4.839420319
6.276333333	4.819393158
6.283	4.794120789
6.289666667	4.762649536
6.296333333	4.724979401
6.303	4.682064056
6.309666667	4.634857178
6.316333333	4.589080811
6.323	4.546165466
6.329666667	4.508018494
6.336333333	4.472732544
6.343	4.442214966
6.349666667	4.417419434
6.356333333	4.398345947
6.363	4.383087158
6.369666667	4.371166229
6.376333333	4.367351532
6.383	4.371643066
6.389666667	4.384994507
6.396333333	4.408836365
6.403	4.445075989
6.409666667	4.494190216
6.416333333	4.553794861
6.423	4.623413086
6.429666667	4.70495224
6.436333333	4.797458649
6.443	4.901409149
6.449666667	5.01537323
6.456333333	5.140304565
6.463	5.275249481
6.469666667	5.418300629
6.476333333	5.569458008
6.483	5.725860596
6.489666667	5.884647369
6.496333333	6.044387817
6.503	6.203651428
6.509666667	6.361484528
6.516333333	6.51550293
6.523	6.664276123
6.529666667	6.808280945
6.536333333	6.947040558
6.543	7.078647614
6.549666667	7.199287415
6.556333333	7.306098938
6.563	7.400035858
6.569666667	7.479190826
6.576333333	7.543087006
6.583	7.59267807
6.589666667	7.627487183
6.596333333	7.64799118
6.603	7.652282715
6.609666667	7.64131546
6.616333333	7.616996765
6.623	7.57932663
6.629666667	7.530212402
6.636333333	7.471561432
6.643	7.40480423
6.649666667	7.332324982
6.656333333	7.254123688
6.663	7.170677185
6.669666667	7.083415985
6.676333333	6.997585297
6.683	6.915092468
6.689666667	6.836891174
6.696333333	6.761074066
6.703	6.688117981
6.709666667	6.618976593
6.716333333	6.555557251
6.723	6.497383118
6.729666667	6.445407867
6.736333333	6.40296936
6.743	6.372451782
6.749666667	6.352901459
6.756333333	6.34098053
6.763	6.334781647
6.769666667	6.33764267
6.776333333	6.349086761
6.783	6.367206573
6.789666667	6.391048431
6.796333333	6.42156601
6.803	6.461143494
6.809666667	6.506443024
6.816333333	6.554603577
6.823	6.603240967
6.829666667	6.65473938
6.836333333	6.70671463
6.843	6.759643555
6.849666667	6.813526154
6.856333333	6.868839264
6.863	6.926059723
6.869666667	6.980895996
6.876333333	7.031440735
6.883	7.074356079
6.889666667	7.109642029
6.896333333	7.134914398
6.903	7.150650024
6.909666667	7.157802582
6.916333333	7.156848907
6.923	7.146835327
6.929666667	7.124423981
6.936333333	7.093429565
6.943	7.053375244
6.949666667	7.003307343
6.956333333	6.942272186
6.963	6.873130798
6.969666667	6.799697876
6.976333333	6.720542908
6.983	6.633281708
6.989666667	6.539821625
6.996333333	6.443023682
7.003	6.34098053
7.009666667	6.230831146
7.016333333	6.113529205
7.023	5.993366241
7.029666667	5.871772766
7.036333333	5.749225616
7.043	5.628108978
7.049666667	5.509853363
7.056333333	5.393981934
7.063	5.281448364
7.069666667	5.172729492
7.076333333	5.066871643
7.083	4.964828491
7.089666667	4.866600037
7.096333333	4.774570465
7.103	4.686355591
7.109666667	4.599094391
7.116333333	4.512786865
7.123	4.431247711
7.129666667	4.354953766
7.136333333	4.283428192
7.143	4.214763641
7.149666667	4.152774811
7.156333333	4.096984863
7.163	4.044055939
7.169666667	3.993034363
7.176333333	3.945350647
7.183	3.904819489
7.189666667	3.870010376
7.196333333	3.841400146
7.203	3.817558289
7.209666667	3.798961639
7.216333333	3.78370285
7.223	3.771781921
7.229666667	3.761291504
7.236333333	3.754615784
7.243	3.753185272
7.249666667	3.756046295
7.256333333	3.760814667
7.263	3.769397736
7.269666667	3.782272339
7.276333333	3.798961639
7.283	3.81565094
7.289666667	3.830909729
7.296333333	3.845691681
7.303	3.859519958
7.309666667	3.871440887
7.316333333	3.880500793
7.323	3.886222839
7.329666667	3.888607025
7.336333333	3.888607025
7.343	3.885269165
7.349666667	3.876686096
7.356333333	3.86095047
7.363	3.839015961
7.369666667	3.812789917
7.376333333	3.781795502
7.383	3.747463226
7.389666667	3.711700439
7.396333333	3.673553467
7.403	3.633975983
7.409666667	3.590106964
7.416333333	3.54385376
7.423	3.494739532
7.429666667	3.444194794
7.436333333	3.394126892
7.443	3.344535828
7.449666667	3.29875946
7.456333333	3.253936768
7.463	3.209114075
7.469666667	3.162384033
7.476333333	3.116130829
7.483	3.074169159
7.489666667	3.035068512
7.496333333	2.997875214
7.503	2.962589264
7.509666667	2.930164337
7.516333333	2.89773941
7.523	2.864360809
7.529666667	2.83241272
7.536333333	2.801895142
7.543	2.770900726
7.549666667	2.739429474
7.556333333	2.709388733
7.563	2.680301666
7.569666667	2.652168274
7.576333333	2.62594223
7.583	2.602577209
7.589666667	2.582073212
7.596333333	2.562522888
7.603	2.54201889
7.609666667	2.51865387
7.616333333	2.490520477
7.623	2.459526062
7.629666667	2.426624298
7.636333333	2.393722534
7.643	2.359390259
7.649666667	2.326011658
7.656333333	2.295017242
7.663	2.26688385
7.669666667	2.240180969
7.676333333	2.215862274
7.683	2.193450928
7.689666667	2.172470093
7.696333333	2.149581909
7.703	2.125263214
7.709666667	2.100944519
7.716333333	2.076625824
7.723	2.049922943
7.729666667	2.023696899
7.736333333	2.000808716
7.743	1.982212067
7.749666667	1.966953278
7.756333333	1.954555511
7.763	1.94644928
7.769666667	1.942157745
7.776333333	1.942157745
7.783	1.942634583
7.789666667	1.945972443
7.796333333	1.951217651
7.803	1.95980072
7.809666667	1.972675323
7.816333333	1.988887787
7.823	2.010822296
7.829666667	2.03704834
7.836333333	2.065658569
7.843	2.095222473
7.849666667	2.123355865
7.856333333	2.152442932
7.863	2.180576324
7.869666667	2.210140228
7.876333333	2.241611481
7.883	2.274513245
7.889666667	2.30884552
7.896333333	2.343654633
7.903	2.377986908
7.909666667	2.410411835
7.916333333	2.441883087
7.923	2.472877502
7.929666667	2.502441406
7.936333333	2.529144287
7.943	2.552032471
7.949666667	2.572536469
7.956333333	2.590179443
7.963	2.60591507
7.969666667	2.61926651
7.976333333	2.630710602
7.983	2.637863159
7.989666667	2.639293671
7.996333333	2.635955811
8.003	2.629756927
8.009666667	2.621173859
8.016333333	2.612113953
8.023	2.604484558
8.029666667	2.600669861
8.036333333	2.598762512
8.043	2.598285675
8.049666667	2.598285675
8.056333333	2.597332001
8.063	2.596855164
8.069666667	2.596855164
8.076333333	2.598762512
8.083	2.601146698
8.089666667	2.603530884
8.096333333	2.607345581
8.103	2.609729767
8.109666667	2.611637115
8.116333333	2.612113953
8.123	2.613544464
8.129666667	2.61592865
8.136333333	2.619743347
8.143	2.627372742
8.149666667	2.639293671
8.156333333	2.652168274
8.163	2.66456604
8.169666667	2.675533295
8.176333333	2.686977386
8.183	2.699375153
8.189666667	2.715110779
8.196333333	2.733230591
8.203	2.752304077
8.209666667	2.773761749
8.216333333	2.79712677
8.223	2.817630768
8.229666667	2.835273743
8.236333333	2.851009369
8.243	2.866744995
8.249666667	2.881526947
8.256333333	2.896308899
8.263	2.910137177
8.269666667	2.92301178
8.276333333	2.93636322
8.283	2.951145172
8.289666667	2.96831131
8.296333333	2.986431122
8.303	3.005504608
8.309666667	3.024101257
8.316333333	3.041267395
8.323	3.05891037
8.329666667	3.076553345
8.336333333	3.093242645
8.343	3.108024597
8.349666667	3.1208992
8.356333333	3.129959106
8.363	3.133773804
8.369666667	3.133773804
8.376333333	3.133296967
8.383	3.133296967
8.389666667	3.130912781
8.396333333	3.127574921
8.403	3.121852875
8.409666667	3.114700317
8.416333333	3.105163574
8.423	3.092765808
8.429666667	3.078460693
8.436333333	3.060340881
8.443	3.040313721
8.449666667	3.018379211
8.456333333	2.993106842
8.463	2.96497345
8.469666667	2.934932709
8.476333333	2.904415131
8.483	2.873897552
8.489666667	2.841472626
8.496333333	2.809047699
8.503	2.776622772
8.509666667	2.747058868
8.516333333	2.718448639
8.523	2.691268921
8.529666667	2.664089203
8.536333333	2.635955811
8.543	2.606868744
8.549666667	2.576351166
8.556333333	2.548694611
8.563	2.522468567
8.569666667	2.498149872
8.576333333	2.473831177
8.583	2.451896667
8.589666667	2.434253693
8.596333333	2.416133881
8.603	2.393722534
8.609666667	2.369403839
8.616333333	2.34746933
8.623	2.328395844
8.629666667	2.309322357
8.636333333	2.290725708
8.643	2.275943756
8.649666667	2.264499664
8.656333333	2.253055573
8.663	2.239227295
8.669666667	2.225399017
8.676333333	2.21157074
8.683	2.196788788
8.689666667	2.181529999
8.696333333	2.167224884
8.703	2.155303955
8.709666667	2.143383026
8.716333333	2.131462097
8.723	2.120018005
8.729666667	2.109050751
8.736333333	2.097606659
8.743	2.085208893
8.749666667	2.07233429
8.756333333	2.061367035
8.763	2.05039978
8.769666667	2.039432526
8.776333333	2.02703476
8.783	2.015590668
8.789666667	2.005577087
8.796333333	1.994609833
8.803	1.984119415
8.809666667	1.975059509
8.816333333	1.967430115
8.823	1.957893372
8.829666667	1.945018768
8.836333333	1.932144165
8.843	1.92117691
8.849666667	1.912117004
8.856333333	1.903057098
8.863	1.894950867
8.869666667	1.887798309
8.876333333	1.880168915
8.883	1.872062683
8.889666667	1.864910126
8.896333333	1.860141754
8.903	1.85918808
8.909666667	1.860618591
8.916333333	1.864910126
8.923	1.87253952
8.929666667	1.880645752
8.936333333	1.889705658
8.943	1.899242401
8.949666667	1.912593842
8.956333333	1.930236816
8.963	1.94978714
8.969666667	1.974582672
8.976333333	2.004623413
8.983	2.0403862
8.989666667	2.079963684
8.996333333	2.123832703
9.003	2.171516418
9.009666667	2.221107483
9.016333333	2.276420593
9.023	2.336502075
9.029666667	2.401351929
9.036333333	2.469062805
9.043	2.539634705
9.049666667	2.61259079
9.056333333	2.687454224
9.063	2.76517868
9.069666667	2.847194672
9.076333333	2.933502197
9.083	3.02362442
9.089666667	3.117084503
9.096333333	3.210067749
9.103	3.302097321
9.109666667	3.392219543
9.116333333	3.479003906
9.123	3.561019897
9.129666667	3.63779068
9.136333333	3.711700439
9.143	3.78036499
9.149666667	3.843307495
9.156333333	3.900051117
9.163	3.950119019
9.169666667	3.993034363
9.176333333	4.027843475
9.183	4.055023193
9.189666667	4.075527191
9.196333333	4.089355469
9.203	4.096031189
9.209666667	4.096031189
9.216333333	4.087924957
9.223	4.071712494
9.229666667	4.049301147
9.236333333	4.022121429
9.243	3.991603851
9.249666667	3.957271576
9.256333333	3.919124603
9.263	3.877162933
9.269666667	3.827571869
9.276333333	3.769874573
9.283	3.708839417
9.289666667	3.649711609
9.296333333	3.592967987
9.303	3.539085388
9.309666667	3.489017487
9.316333333	3.442287445
9.323	3.395557404
9.329666667	3.347873688
9.336333333	3.302097321
9.343	3.256320953
9.349666667	3.209590912
9.356333333	3.163337708
9.363	3.1208992
9.369666667	3.082275391
9.376333333	3.045082092
9.383	3.011226654
9.389666667	2.982616425
9.396333333	2.958297729
9.403	2.934932709
9.409666667	2.911090851
9.416333333	2.890586853
9.423	2.872467041
9.429666667	2.857685089
9.436333333	2.848625183
9.443	2.848625183
9.449666667	2.856731415
9.456333333	2.868652344
9.463	2.886295319
9.469666667	2.911090851
9.476333333	2.944469452
9.483	2.986431122
9.489666667	3.036975861
9.496333333	3.098011017
9.503	3.170967102
9.509666667	3.255844116
9.516333333	3.351688385
9.523	3.462314606
9.529666667	3.589630127
9.536333333	3.737926483
9.543	3.90625
9.549666667	4.096031189
9.556333333	4.308700562
9.563	4.544258118
9.569666667	4.80222702
9.576333333	5.082130432
9.583	5.386829376
9.589666667	5.715370178
9.596333333	6.068229675
9.603	6.443500519
9.609666667	6.83927536
9.616333333	7.250785828
9.623	7.677078247
9.629666667	8.114814758
9.636333333	8.560657501
9.643	9.008407593
9.649666667	9.455680847
9.656333333	9.902477264
9.663	10.34402847
9.669666667	10.77508926
9.676333333	11.18707657
9.683	11.57903671
9.689666667	11.94620132
9.696333333	12.28427887
9.703	12.59088516
9.709666667	12.86363602
9.716333333	13.10253143
9.723	13.30471039
9.729666667	13.46921921
9.736333333	13.59558105
9.743	13.68379593
9.749666667	13.73243332
9.756333333	13.74149323
9.763	13.71383667
9.769666667	13.65232468
9.776333333	13.55981827
9.783	13.43822479
9.789666667	13.29088211
9.796333333	13.12494278
9.803	12.94183731
9.809666667	12.74347305
9.816333333	12.53080368
9.823	12.30716705
9.829666667	12.07351685
9.836333333	11.83080673
9.843	11.58046722
9.849666667	11.32392883
9.856333333	11.06548309
9.863	10.80608368
9.869666667	10.5471611
9.876333333	10.29062271
9.883	10.03646851
9.889666667	9.786128998
9.896333333	9.538650513
9.903	9.294509888
9.909666667	9.05418396
9.916333333	8.817672729
9.923	8.588790894
9.929666667	8.367538452
9.936333333	8.153438568
9.943	7.946491241
9.949666667	7.747650146
9.956333333	7.557868958
9.963	7.375717163
9.969666667	7.202148438
9.976333333	7.039070129
9.983	6.886482239
9.989666667	6.742954254
9.996333333	6.610393524
10.003	6.488323212
10.00966667	6.378650665
10.01633333	6.278514862
10.023	6.189823151
10.02966667	6.115436554
10.03633333	6.056308746
10.043	6.009101868
10.04966667	5.971431732
10.05633333	5.944728851
10.063	5.929946899
10.06966667	5.924701691
10.07633333	5.927562714
10.083	5.937099457
10.08966667	5.956172943
10.09633333	5.982875824
10.103	6.015300751
10.10966667	6.0505867
10.11633333	6.086826324
10.123	6.124019623
10.12966667	6.161212921
10.13633333	6.197929382
10.143	6.230831146
10.14966667	6.258487701
10.15633333	6.281375885
10.163	6.300449371
10.16966667	6.314277649
10.17633333	6.321907043
10.183	6.323814392
10.18966667	6.320476532
10.19633333	6.310462952
10.203	6.293296814
10.20966667	6.266117096
10.21633333	6.229877472
10.223	6.18314743
10.22966667	6.127357483
10.23633333	6.062030792
10.243	5.989074707
10.24966667	5.912780762
10.25633333	5.834102631
10.263	5.751132965
10.26966667	5.665779114
10.27633333	5.578517914
10.283	5.49030304
10.28966667	5.397796631
10.29633333	5.301952362
10.303	5.206108093
10.30966667	5.109786987
10.31633333	5.012989044
10.323	4.914283752
10.32966667	4.817008972
10.33633333	4.720211029
10.343	4.623413086
10.34966667	4.528045654
10.35633333	4.436016083
10.363	4.345417023
10.36966667	4.2552948
10.37633333	4.16469574
10.383	4.075050354
10.38966667	3.986358643
10.39633333	3.899097443
10.403	3.814220428
10.40966667	3.732681274
10.41633333	3.655910492
10.423	3.582954407
10.42966667	3.511428833
10.43633333	3.440856934
10.443	3.374099731
10.44966667	3.309726715
10.45633333	3.247261047
10.463	3.187656403
10.46966667	3.130912781
10.47633333	3.078460693
10.483	3.027439117
10.48966667	2.97832489
10.49633333	2.931594849
10.503	2.885818481
10.50966667	2.840518951
10.51633333	2.795219421
10.523	2.752780914
10.52966667	2.716064453
10.53633333	2.684116364
10.543	2.65789032
10.54966667	2.635955811
10.55633333	2.61926651
10.563	2.60591507
10.56966667	2.590656281
10.57633333	2.57396698
10.583	2.557754517
10.58966667	2.543926239
10.59633333	2.531051636
10.603	2.518177032
10.60966667	2.507209778
10.61633333	2.499103546
10.623	2.492427826
10.62966667	2.488136292
10.63633333	2.48670578
10.643	2.488136292
10.64966667	2.490520477
10.65633333	2.492904663
10.663	2.495765686
10.66966667	2.50005722
10.67633333	2.506256104
10.683	2.512454987
10.68966667	2.520084381
10.69633333	2.531528473
10.703	2.548217773
10.70966667	2.569198608
10.71633333	2.594470978
10.723	2.624988556
10.72966667	2.661705017
10.73633333	2.70318985
10.743	2.749443054
10.74966667	2.80046463
10.75633333	2.854347229
10.763	2.912998199
10.76966667	2.978801727
10.77633333	3.052711487
10.783	3.132820129
10.78966667	3.219604492
10.79633333	3.312587738
10.803	3.41129303
10.80966667	3.516197205
10.81633333	3.627300262
10.823	3.743648529
10.82966667	3.863334656
10.83633333	3.987312317
10.843	4.114627838
10.84966667	4.242420197
10.85633333	4.367828369
10.863	4.491329193
10.86966667	4.613399506
10.87633333	4.733085632
10.883	4.848480225
10.88966667	4.96006012
10.89633333	5.068302155
10.903	5.170345306
10.90966667	5.263328552
10.91633333	5.346775055
10.923	5.421638489
10.92966667	5.487918854
10.93633333	5.54227829
10.943	5.584716797
10.94966667	5.614757538
10.95633333	5.63287735
10.963	5.640029907
10.96966667	5.637168884
10.97633333	5.625247955
10.983	5.605220795
10.98966667	5.578994751
10.99633333	5.547046661
11.003	5.508422852
11.00966667	5.461215973
11.01633333	5.404949188
11.023	5.342960358
11.02966667	5.27715683
11.03633333	5.207538605
11.043	5.133628845
11.04966667	5.056858063
11.05633333	4.980564117
11.063	4.900932312
11.06966667	4.817485809
11.07633333	4.731178284
11.083	4.644870758
11.08966667	4.559993744
11.09633333	4.47511673
11.103	4.392147064
11.10966667	4.31060791
11.11633333	4.231929779
11.123	4.154682159
11.12966667	4.076957703
11.13633333	3.997802734
11.143	3.916740417
11.14966667	3.836631775
11.15633333	3.756999969
11.163	3.679275513
11.16966667	3.603935242
11.17633333	3.531455994
11.183	3.46326828
11.18966667	3.396511078
11.19633333	3.330230713
11.203	3.262996674
11.20966667	3.196239471
11.21633333	3.131389618
11.223	3.067016602
11.22966667	3.002643585
11.23633333	2.93970108
11.243	2.878189087
11.24966667	2.816677094
11.25633333	2.757549286
11.263	2.702236176
11.26966667	2.6512146
11.27633333	2.602100372
11.283	2.555847168
11.28966667	2.511978149
11.29633333	2.470016479
11.303	2.42805481
11.30966667	2.387523651
11.31633333	2.352237701
11.323	2.321243286
11.32966667	2.295017242
11.33633333	2.270698547
11.343	2.248764038
11.34966667	2.226829529
11.35633333	2.202510834
11.363	2.177715302
11.36966667	2.153396606
11.37633333	2.131938934
11.383	2.113819122
11.38966667	2.09903717
11.39633333	2.087593079
11.403	2.079486847
11.40966667	2.074241638
11.41633333	2.068519592
11.423	2.063274384
11.42966667	2.059459686
11.43633333	2.057552338
11.443	2.057552338
11.44966667	2.058029175
11.45633333	2.058982849
11.463	2.059936523
11.46966667	2.062320709
11.47633333	2.065181732
11.483	2.068042755
11.48966667	2.071857452
11.49633333	2.078533173
11.503	2.089500427
11.50966667	2.104282379
11.51633333	2.123355865
11.523	2.145767212
11.52966667	2.170085907
11.53633333	2.194404602
11.543	2.220153809
11.54966667	2.247333527
11.55633333	2.277374268
11.563	2.311229706
11.56966667	2.349376678
11.57633333	2.394199371
11.583	2.44474411
11.58966667	2.50005722
11.59633333	2.560138702
11.603	2.626419067
11.60966667	2.701759338
11.61633333	2.788543701
11.623	2.888202667
11.62966667	3.001213074
11.63633333	3.126621246
11.643	3.259181976
11.64966667	3.396511078
11.65633333	3.538608551
11.663	3.68642807
11.66966667	3.839969635
11.67633333	4.00018692
11.683	4.1680336
11.68966667	4.347324371
11.69633333	4.536151886
11.703	4.729747772
11.70966667	4.926681519
11.71633333	5.126476288
11.723	5.327701569
11.72966667	5.527496338
11.73633333	5.724430084
11.743	5.917072296
11.74966667	6.103992462
11.75633333	6.283760071
11.763	6.456375122
11.76966667	6.620883942
11.77633333	6.775379181
11.783	6.918907166
11.78966667	7.049560547
11.79633333	7.166385651
11.803	7.267475128
11.80966667	7.352352142
11.81633333	7.421970367
11.823	7.474899292
11.82966667	7.514476776
11.83633333	7.539272308
11.843	7.549285889
11.84966667	7.542133331
11.85633333	7.519721985
11.863	7.483005524
11.86966667	7.432460785
11.87633333	7.369041443
11.883	7.296085358
11.88966667	7.215499878
11.89633333	7.127761841
11.903	7.032871246
11.90966667	6.931781769
11.91633333	6.825447083
11.923	6.714344025
11.92966667	6.599903107
11.93633333	6.483078003
11.943	6.365299225
11.94966667	6.24704361
11.95633333	6.12783432
11.963	6.007194519
11.96966667	5.885124207
11.97633333	5.760192871
11.983	5.635738373
11.98966667	5.512714386
11.99633333	5.391597748
12.003	5.272388458
12.00966667	5.155086517
12.01633333	5.038738251
12.023	4.922389984
12.02966667	4.806041718
12.03633333	4.693031311
12.043	4.58240509
12.04966667	4.473686218
12.05633333	4.367351532
12.063	4.263401031
12.06966667	4.164218903
12.07633333	4.068851471
12.083	3.979206085
12.08966667	3.895282745
12.09633333	3.817081451
12.103	3.74174118
12.10966667	3.666877747
12.11633333	3.592967987
12.123	3.521442413
12.12966667	3.453731537
12.13633333	3.391742706
12.143	3.338813782
12.14966667	3.294944763
12.15633333	3.256320953
12.163	3.222465515
12.16966667	3.195285797
12.17633333	3.178119659
12.183	3.170013428
12.18966667	3.172397614
12.19633333	3.190040588
12.203	3.225326538
12.20966667	3.279209137
12.21633333	3.353595734
12.223	3.44991684
12.22966667	3.572463989
12.23633333	3.726005554
12.243	3.914356232
12.24966667	4.141330719
12.25633333	4.412174225
12.263	4.736423492
12.26966667	5.122184753
12.27633333	5.578994751
12.283	6.118297577
12.28966667	6.753444672
12.29633333	7.498264313
12.303	8.368968964
12.30966667	9.382724762
12.31633333	10.56337357
12.323	11.93475723
12.32966667	13.52357864
12.33633333	15.36178589
12.343	17.4870491
12.34966667	19.93894577
12.35633333	22.75800705
12.363	25.99048615
12.36966667	29.68788147
12.37633333	33.9050293
12.383	38.69485855
12.38966667	44.11792755
12.39633333	50.23908615
12.403	57.12509155
12.40966667	64.8431778
12.41633333	73.45867157
12.423	83.04071426
12.42966667	93.65415573
12.43633333	105.3600311
12.443	118.2131767
12.44966667	132.2622299
12.45633333	147.5486755
12.463	164.0987396
12.46966667	181.9248199
12.47633333	201.0264397
12.483	221.38834
12.48966667	242.9666519
12.49633333	265.7046318
12.503	289.536953
12.50966667	314.3849373
12.51633333	340.1432037
12.523	366.6810989
12.52966667	393.8541412
12.53633333	421.4978218
12.543	449.4261742
12.54966667	477.4427414
12.55633333	505.3424835
12.563	532.9246521
12.56966667	559.9961281
12.57633333	586.3623619
12.583	611.8226051
12.58966667	636.1699104
12.59633333	659.2087746
12.603	680.7742119
12.60966667	700.7169724
12.61633333	718.9092636
12.623	735.2557182
12.62966667	749.6986389
12.63633333	762.2094154
12.643	772.7570534
12.64966667	781.3119888
12.65633333	787.8680229
12.663	792.4432755
12.66966667	795.0820923
12.67633333	795.8254814
12.683	794.7454453
12.68966667	791.9459343
12.69633333	787.5347137
12.703	781.6185951
12.70966667	774.2986679
12.71633333	765.7046318
12.723	755.9566498
12.72966667	745.1620102
12.73633333	733.4251404
12.743	720.8504677
12.74966667	707.5352669
12.75633333	693.5520172
12.763	678.9908409
12.76966667	663.9518738
12.77633333	648.5409737
12.783	632.8520775
12.78966667	616.9605255
12.79633333	600.9421349
12.803	584.8526955
12.80966667	568.734169
12.81633333	552.6185036
12.823	536.5533829
12.82966667	520.5879211
12.83633333	504.7626495
12.843	489.1023636
12.84966667	473.6261368
12.85633333	458.35495
12.863	443.2997704
12.86966667	428.4739494
12.87633333	413.8917923
12.883	399.5652199
12.88966667	385.5099678
12.89633333	371.7360497
12.903	358.2601547
12.90966667	345.0903893
12.91633333	332.2300911
12.923	319.6811676
12.92966667	307.4450493
12.93633333	295.5136299
12.943	283.8773727
12.94966667	272.5296021
12.95633333	261.4688873
12.963	250.7038116
12.96966667	240.2386665
12.97633333	230.0801277
12.983	220.225811
12.98966667	210.6757164
12.99633333	201.4260292
13.003	192.4734116
13.00966667	183.8169098
13.01633333	175.4536629
13.023	167.3803329
13.02966667	159.5892906
13.03633333	152.0791054
13.043	144.8469162
13.04966667	137.8874779
13.05633333	131.1950684
13.063	124.7653961
13.06966667	118.5927391
13.07633333	112.6689911
13.083	106.9865227
13.08966667	101.539135
13.09633333	96.32062912
13.103	91.32432938
13.10966667	86.54642105
13.11633333	81.98261261
13.123	77.62670517
13.12966667	73.47345352
13.13633333	69.51856613
13.143	65.75584412
13.14966667	62.17432022
13.15633333	58.76922607
13.163	55.53674698
13.16966667	52.47068405
13.17633333	49.56150055
13.183	46.80299759
13.18966667	44.18992996
13.19633333	41.71800613
13.203	39.38007355
13.20966667	37.16993332
13.21633333	35.08377075
13.223	33.1158638
13.22966667	31.2628746
13.23633333	29.5214653
13.243	27.88734436
13.24966667	26.35478973
13.25633333	24.91664886
13.263	23.56910706
13.26966667	22.3069191
13.27633333	21.12674713
13.283	20.02477646
13.28966667	19.00005341
13.29633333	18.05114746
13.303	17.17710495
13.30966667	16.3731575
13.31633333	15.63501358
13.323	14.960289
13.32966667	14.34850693
[truncated: 7,000 more rows]
