# Supplementary material for: Chemodiversity of Calophyllum inophyllum L. oil bioactive components related to their specific geographical distribution in the South Pacific region
Source: PeerJ. 2019 May 22;7:e6896. doi: 10.7717/peerj.6896 (PMC6535043; doi:10.7717/peerj.6896)
Supplement: Supplemental Information 2 — Time and absorbance values at 280 nm. The site and the number of the collected sample from Fiji are in the separate file names. [file peerj-07-6896-s002.zip › FIJI_ROTUMA_N2.CSV]

0.0015	0.029087067
0.008166667	0.025749207
0.014833333	0.026226044
0.0215	0.031471252
0.028166667	0.042438507
0.034833333	0.05531311
0.0415	0.064849854
0.048166667	0.068187714
0.054833333	0.068187714
0.0615	0.067234039
0.068166667	0.066757202
0.074833333	0.067710876
0.0815	0.071048737
0.088166667	0.074386597
0.094833333	0.076293945
0.1015	0.075817108
0.108166667	0.075340271
0.114833333	0.074863434
0.1215	0.075817108
0.128166667	0.076770782
0.134833333	0.079154968
0.1415	0.08392334
0.148166667	0.086784363
0.154833333	0.0872612
0.1615	0.0872612
0.168166667	0.086784363
0.174833333	0.0872612
0.1815	0.088214874
0.188166667	0.089645386
0.194833333	0.089168549
0.2015	0.086307526
0.208166667	0.08392334
0.214833333	0.082969666
0.2215	0.082015991
0.228166667	0.082969666
0.234833333	0.085353851
0.2415	0.089168549
0.248166667	0.092029572
0.254833333	0.092506409
0.2615	0.091075897
0.268166667	0.0872612
0.274833333	0.08392334
0.2815	0.081062317
0.288166667	0.079154968
0.294833333	0.078678131
0.3015	0.078678131
0.308166667	0.08058548
0.314833333	0.082969666
0.3215	0.083446503
0.328166667	0.084400177
0.334833333	0.085353851
0.3415	0.088214874
0.348166667	0.089645386
0.354833333	0.089645386
0.3615	0.089645386
0.368166667	0.089168549
0.374833333	0.089645386
0.3815	0.088214874
0.388166667	0.086307526
0.394833333	0.08392334
0.4015	0.080108643
0.408166667	0.075817108
0.414833333	0.072002411
0.4215	0.071525574
0.428166667	0.07390976
0.434833333	0.077724457
0.4415	0.081062317
0.448166667	0.083446503
0.454833333	0.085830688
0.4615	0.086307526
0.468166667	0.085830688
0.474833333	0.084400177
0.4815	0.084400177
0.488166667	0.084877014
0.494833333	0.084400177
0.5015	0.083446503
0.508166667	0.08392334
0.514833333	0.084400177
0.5215	0.085353851
0.528166667	0.088214874
0.534833333	0.092506409
0.5415	0.094413757
0.548166667	0.092506409
0.554833333	0.090122223
0.5615	0.088214874
0.568166667	0.08392334
0.574833333	0.079154968
0.5815	0.075817108
0.588166667	0.074863434
0.594833333	0.075817108
0.6015	0.078201294
0.608166667	0.081539154
0.614833333	0.084877014
0.6215	0.086784363
0.628166667	0.086307526
0.634833333	0.08392334
0.6415	0.079631805
0.648166667	0.074863434
0.654833333	0.070571899
0.6615	0.068664551
0.668166667	0.070571899
0.674833333	0.074386597
0.6815	0.078678131
0.688166667	0.081539154
0.694833333	0.08392334
0.7015	0.085353851
0.708166667	0.085830688
0.714833333	0.086307526
0.7215	0.086784363
0.728166667	0.0872612
0.734833333	0.088214874
0.7415	0.089168549
0.748166667	0.089645386
0.754833333	0.088214874
0.7615	0.085353851
0.768166667	0.082492828
0.774833333	0.080108643
0.7815	0.079154968
0.788166667	0.079154968
0.794833333	0.081062317
0.8015	0.084877014
0.808166667	0.089168549
0.814833333	0.092983246
0.8215	0.094890594
0.828166667	0.096321106
0.834833333	0.097751617
0.8415	0.097751617
0.848166667	0.095844269
0.854833333	0.09393692
0.8615	0.093460083
0.868166667	0.094890594
0.874833333	0.09393692
0.8815	0.092983246
0.888166667	0.092983246
0.894833333	0.095844269
0.9015	0.099658966
0.908166667	0.101566315
0.914833333	0.103473663
0.9215	0.107765198
0.928166667	0.112533569
0.934833333	0.113487244
0.9415	0.112056732
0.948166667	0.110626221
0.954833333	0.109672546
0.9615	0.106811523
0.968166667	0.104904175
0.974833333	0.104904175
0.9815	0.107765198
0.988166667	0.110149384
0.994833333	0.111103058
1.0015	0.112056732
1.008166667	0.112533569
1.014833333	0.113487244
1.0215	0.112533569
1.028166667	0.112533569
1.034833333	0.113964081
1.0415	0.115394592
1.048166667	0.115394592
1.054833333	0.115394592
1.0615	0.118255615
1.068166667	0.123023987
1.074833333	0.128746033
1.0815	0.133991241
1.088166667	0.138282776
1.094833333	0.139713287
1.1015	0.138282776
1.108166667	0.134944916
1.114833333	0.132083893
1.1215	0.130176544
1.128166667	0.130176544
1.134833333	0.131130219
1.1415	0.132083893
1.148166667	0.133037567
1.154833333	0.131607056
1.1615	0.127792358
1.168166667	0.123500824
1.174833333	0.120162964
1.1815	0.117301941
1.188166667	0.115871429
1.194833333	0.115394592
1.2015	0.117301941
1.208166667	0.118732452
1.214833333	0.120639801
1.2215	0.121593475
1.228166667	0.121116638
1.234833333	0.118255615
1.2415	0.114440918
1.248166667	0.111579895
1.254833333	0.110149384
1.2615	0.108718872
1.268166667	0.108718872
1.274833333	0.110626221
1.2815	0.112533569
1.288166667	0.114917755
1.294833333	0.116348267
1.3015	0.117778778
1.308166667	0.118732452
1.314833333	0.118732452
1.3215	0.118255615
1.328166667	0.116348267
1.334833333	0.114917755
1.3415	0.114917755
1.348166667	0.116348267
1.354833333	0.116825104
1.3615	0.118255615
1.368166667	0.121116638
1.374833333	0.123500824
1.3815	0.124931335
1.388166667	0.12588501
1.394833333	0.126361847
1.4015	0.125408173
1.408166667	0.124454498
1.414833333	0.123977661
1.4215	0.124454498
1.428166667	0.125408173
1.434833333	0.128269196
1.4415	0.133037567
1.448166667	0.136852264
1.454833333	0.137329102
1.4615	0.135421753
1.468166667	0.134468079
1.474833333	0.131130219
1.4815	0.128269196
1.488166667	0.128269196
1.494833333	0.131130219
1.5015	0.134944916
1.508166667	0.135421753
1.514833333	0.135421753
1.5215	0.13589859
1.528166667	0.13589859
1.534833333	0.133514404
1.5415	0.129699707
1.548166667	0.127792358
1.554833333	0.126838684
1.5615	0.124454498
1.568166667	0.120639801
1.574833333	0.118732452
1.5815	0.119686127
1.588166667	0.121593475
1.594833333	0.124931335
1.6015	0.12922287
1.608166667	0.134944916
1.614833333	0.141143799
1.6215	0.14591217
1.628166667	0.148296356
1.634833333	0.148773193
1.6415	0.148296356
1.648166667	0.147342682
1.654833333	0.144481659
1.6615	0.142097473
1.668166667	0.140666962
1.674833333	0.138759613
1.6815	0.136375427
1.688166667	0.132083893
1.694833333	0.127792358
1.7015	0.124454498
1.708166667	0.123977661
1.714833333	0.125408173
1.7215	0.127792358
1.728166667	0.133037567
1.734833333	0.138282776
1.7415	0.143051147
1.748166667	0.144481659
1.754833333	0.145435333
1.7615	0.144004822
1.768166667	0.14257431
1.774833333	0.141620636
1.7815	0.141143799
1.788166667	0.140666962
1.794833333	0.138759613
1.8015	0.138759613
1.808166667	0.13923645
1.814833333	0.137805939
1.8215	0.136375427
1.828166667	0.136852264
1.834833333	0.140190125
1.8415	0.142097473
1.848166667	0.142097473
1.854833333	0.141620636
1.8615	0.138759613
1.868166667	0.134944916
1.874833333	0.130176544
1.8815	0.127315521
1.888166667	0.126838684
1.894833333	0.124931335
1.9015	0.123023987
1.908166667	0.12254715
1.914833333	0.123500824
1.9215	0.126838684
1.928166667	0.130653381
1.934833333	0.134468079
1.9415	0.13923645
1.948166667	0.144004822
1.954833333	0.147819519
1.9615	0.148296356
1.968166667	0.148773193
1.974833333	0.150680542
1.9815	0.154495239
1.988166667	0.159263611
1.994833333	0.163078308
2.0015	0.165939331
2.008166667	0.167369843
2.014833333	0.168800354
2.0215	0.170230865
2.028166667	0.169754028
2.034833333	0.16784668
2.0415	0.165462494
2.048166667	0.16450882
2.054833333	0.16450882
2.0615	0.164031982
2.068166667	0.16450882
2.074833333	0.165939331
2.0815	0.166893005
2.088166667	0.164031982
2.094833333	0.158309937
2.1015	0.152111053
2.108166667	0.14591217
2.114833333	0.141143799
2.1215	0.137329102
2.128166667	0.137329102
2.134833333	0.140190125
2.1415	0.144481659
2.148166667	0.148773193
2.154833333	0.153064728
2.1615	0.158786774
2.168166667	0.163555145
2.174833333	0.167369843
2.1815	0.170230865
2.188166667	0.172138214
2.194833333	0.172615051
2.2015	0.17118454
2.208166667	0.169754028
2.214833333	0.16784668
2.2215	0.165462494
2.228166667	0.16450882
2.234833333	0.165462494
2.2415	0.168800354
2.248166667	0.171661377
2.254833333	0.174999237
2.2615	0.179290771
2.268166667	0.18119812
2.274833333	0.179290771
2.2815	0.175476074
2.288166667	0.172615051
2.294833333	0.170707703
2.3015	0.16784668
2.308166667	0.166416168
2.314833333	0.166416168
2.3215	0.168800354
2.328166667	0.17118454
2.334833333	0.173091888
2.3415	0.174999237
2.348166667	0.176906586
2.354833333	0.180244446
2.3615	0.182151794
2.368166667	0.182151794
2.374833333	0.180721283
2.3815	0.179767609
2.388166667	0.178337097
2.394833333	0.177383423
2.4015	0.176906586
2.408166667	0.178337097
2.414833333	0.182151794
2.4215	0.18453598
2.428166667	0.18453598
2.434833333	0.181674957
2.4415	0.178337097
2.448166667	0.175952911
2.454833333	0.172615051
2.4615	0.169277191
2.468166667	0.168800354
2.474833333	0.169754028
2.4815	0.17118454
2.488166667	0.172615051
2.494833333	0.174999237
2.5015	0.179290771
2.508166667	0.182628632
2.514833333	0.185012817
2.5215	0.185489655
2.528166667	0.185966492
2.534833333	0.18453598
2.5415	0.182628632
2.548166667	0.180244446
2.554833333	0.178813934
2.5615	0.179767609
2.568166667	0.181674957
2.574833333	0.18453598
2.5815	0.186920166
2.588166667	0.189304352
2.594833333	0.190734863
2.6015	0.190258026
2.608166667	0.189304352
2.614833333	0.188350677
2.6215	0.186920166
2.628166667	0.186443329
2.634833333	0.188350677
2.6415	0.193595886
2.648166667	0.199317932
2.654833333	0.203132629
2.6615	0.205516815
2.668166667	0.20647049
2.674833333	0.20647049
2.6815	0.203609467
2.688166667	0.199794769
2.694833333	0.195980072
2.7015	0.193595886
2.708166667	0.192642212
2.714833333	0.193595886
2.7215	0.195503235
2.728166667	0.198364258
2.734833333	0.199317932
2.7415	0.199794769
2.748166667	0.198841095
2.754833333	0.197410583
2.7615	0.196456909
2.768166667	0.195026398
2.774833333	0.195503235
2.7815	0.196933746
2.788166667	0.200748444
2.794833333	0.205516815
2.8015	0.20980835
2.808166667	0.212669373
2.814833333	0.214576721
2.8215	0.216960907
2.828166667	0.217914581
2.834833333	0.215530396
2.8415	0.212192535
2.848166667	0.20980835
2.854833333	0.209331512
2.8615	0.207901001
2.868166667	0.20647049
2.874833333	0.20647049
2.8815	0.208854675
2.888166667	0.208377838
2.894833333	0.205516815
2.9015	0.202655792
2.908166667	0.199317932
2.914833333	0.196933746
2.9215	0.193595886
2.928166667	0.193595886
2.934833333	0.197410583
2.9415	0.203609467
2.948166667	0.20980835
2.954833333	0.214099884
2.9615	0.21648407
2.968166667	0.217437744
2.974833333	0.216007233
2.9815	0.212669373
2.988166667	0.208377838
2.994833333	0.203609467
3.0015	0.198841095
3.008166667	0.195503235
3.014833333	0.193119049
3.0215	0.191688538
3.028166667	0.193119049
3.034833333	0.197887421
3.0415	0.205039978
3.048166667	0.210762024
3.054833333	0.214099884
3.0615	0.214576721
3.068166667	0.211715698
3.074833333	0.207424164
3.0815	0.204086304
3.088166667	0.202178955
3.094833333	0.202178955
3.1015	0.201702118
3.108166667	0.205039978
3.114833333	0.20980835
3.1215	0.213623047
3.128166667	0.21648407
3.134833333	0.219345093
3.1415	0.223636627
3.148166667	0.225543976
3.154833333	0.22649765
3.1615	0.228404999
3.168166667	0.232696533
3.174833333	0.236034393
3.1815	0.237941742
3.188166667	0.237941742
3.194833333	0.236034393
3.2015	0.232219696
3.208166667	0.226974487
3.214833333	0.223636627
3.2215	0.22315979
3.228166667	0.225067139
3.234833333	0.228881836
3.2415	0.231266022
3.248166667	0.23317337
3.254833333	0.236034393
3.2615	0.239849091
3.268166667	0.242710114
3.274833333	0.244140625
3.2815	0.245094299
3.288166667	0.246047974
3.294833333	0.247001648
3.3015	0.247001648
3.308166667	0.248432159
3.314833333	0.252246857
3.3215	0.257015228
3.328166667	0.262260437
3.334833333	0.267028809
3.3415	0.270843506
3.348166667	0.272750854
3.354833333	0.27513504
3.3615	0.277996063
3.368166667	0.281333923
3.374833333	0.286102295
3.3815	0.290393829
3.388166667	0.294208527
3.394833333	0.296115875
3.4015	0.296115875
3.408166667	0.293731689
3.414833333	0.289916992
3.4215	0.287532806
3.428166667	0.287055969
3.434833333	0.288009644
3.4415	0.288963318
3.448166667	0.290870667
3.454833333	0.292301178
3.4615	0.293254852
3.468166667	0.293731689
3.474833333	0.293731689
3.4815	0.295162201
3.488166667	0.298023224
3.494833333	0.302314758
3.5015	0.308036804
3.508166667	0.31375885
3.514833333	0.318050385
3.5215	0.321388245
3.528166667	0.324249268
3.534833333	0.326156616
3.5415	0.326633453
3.548166667	0.328063965
3.554833333	0.329494476
3.5615	0.330924988
3.568166667	0.330924988
3.574833333	0.330924988
3.5815	0.329971313
3.588166667	0.327587128
3.594833333	0.325679779
3.6015	0.327110291
3.608166667	0.332355499
3.614833333	0.335693359
3.6215	0.339984894
3.628166667	0.344753265
3.634833333	0.349998474
3.6415	0.35238266
3.648166667	0.350952148
3.654833333	0.350475311
3.6615	0.35238266
3.668166667	0.356197357
3.674833333	0.358581543
3.6815	0.361442566
3.688166667	0.363826752
3.694833333	0.366210938
3.7015	0.367164612
3.708166667	0.367641449
3.714833333	0.36907196
3.7215	0.371456146
3.728166667	0.374317169
3.734833333	0.377178192
3.7415	0.380516052
3.748166667	0.382423401
3.754833333	0.382423401
3.7615	0.380992889
3.768166667	0.379085541
3.774833333	0.377178192
3.7815	0.377178192
3.788166667	0.379562378
3.794833333	0.386238098
3.8015	0.39768219
3.808166667	0.410079956
3.814833333	0.424385071
3.8215	0.440597534
3.828166667	0.458240509
3.834833333	0.475883484
3.8415	0.494480133
3.848166667	0.516891479
3.854833333	0.542163849
3.8615	0.568389893
3.868166667	0.593185425
3.874833333	0.61750412
3.8815	0.640392303
3.888166667	0.662326813
3.894833333	0.681400299
3.9015	0.697135925
3.908166667	0.710964203
3.914833333	0.723838806
3.9215	0.735282898
3.928166667	0.743865967
3.934833333	0.747203827
3.9415	0.745296478
3.948166667	0.738143921
3.954833333	0.726222992
3.9615	0.709056854
3.968166667	0.687599182
3.974833333	0.664710999
3.9815	0.641822815
3.988166667	0.62084198
3.994833333	0.601768494
4.0015	0.582695007
4.008166667	0.561714172
4.014833333	0.539779663
4.0215	0.519752502
4.028166667	0.499725342
4.034833333	0.47826767
4.0415	0.458240509
4.048166667	0.441551208
4.054833333	0.42963028
4.0615	0.418186188
4.068166667	0.408649445
4.074833333	0.400066376
4.0815	0.390052795
4.088166667	0.379085541
4.094833333	0.367164612
4.1015	0.353813171
4.108166667	0.338554382
4.114833333	0.322341919
4.1215	0.309944153
4.128166667	0.302314758
4.134833333	0.297546387
4.1415	0.295162201
4.148166667	0.296115875
4.154833333	0.297546387
4.1615	0.297546387
4.168166667	0.296592712
4.174833333	0.295639038
4.1815	0.296115875
4.188166667	0.296592712
4.194833333	0.296592712
4.2015	0.296592712
4.208166667	0.298500061
4.214833333	0.301361084
4.2215	0.305652618
4.228166667	0.31042099
4.234833333	0.31709671
4.2415	0.325202942
4.248166667	0.331878662
4.254833333	0.333786011
4.2615	0.333786011
4.268166667	0.334262848
4.274833333	0.337600708
4.2815	0.344276428
4.288166667	0.352859497
4.294833333	0.362873077
4.3015	0.372886658
4.308166667	0.382900238
4.314833333	0.391960144
4.3215	0.399589539
4.328166667	0.405311584
4.334833333	0.410556793
4.3415	0.415802002
4.348166667	0.420093536
4.354833333	0.422477722
4.3615	0.423908234
4.368166667	0.424861908
4.374833333	0.425338745
4.3815	0.424385071
4.388166667	0.422477722
4.394833333	0.421047211
4.4015	0.421047211
4.408166667	0.422477722
4.414833333	0.425338745
4.4215	0.42963028
4.428166667	0.434398651
4.434833333	0.436782837
4.4415	0.435829163
4.448166667	0.432491302
4.454833333	0.42963028
4.4615	0.429153442
4.468166667	0.431537628
4.474833333	0.438213348
4.4815	0.446796417
4.488166667	0.455379486
4.494833333	0.462532043
4.5015	0.469207764
4.508166667	0.474452972
4.514833333	0.477790833
4.5215	0.482082367
4.528166667	0.487804413
4.534833333	0.495433807
4.5415	0.502109528
4.548166667	0.508308411
4.554833333	0.515460968
4.5615	0.5235672
4.568166667	0.530719757
4.574833333	0.536441803
4.5815	0.542163849
4.588166667	0.548362732
4.594833333	0.554561615
4.6015	0.561237335
4.608166667	0.56886673
4.614833333	0.577926636
4.6215	0.58555603
4.628166667	0.59223175
4.634833333	0.598430634
4.6415	0.604629517
4.648166667	0.6108284
4.654833333	0.615119934
4.6615	0.618457794
4.668166667	0.622272491
4.674833333	0.625610352
4.6815	0.628471375
4.688166667	0.631332397
4.694833333	0.635623932
4.7015	0.641345978
4.708166667	0.645160675
4.714833333	0.647068024
4.7215	0.646114349
4.728166667	0.644683838
4.734833333	0.642776489
4.7415	0.641822815
4.748166667	0.642776489
4.754833333	0.646591187
4.7615	0.653266907
4.768166667	0.65946579
4.774833333	0.663757324
4.7815	0.664710999
4.788166667	0.662326813
4.794833333	0.65612793
4.8015	0.647544861
4.808166667	0.640869141
4.814833333	0.637054443
4.8215	0.635147095
4.828166667	0.636100769
4.834833333	0.639438629
4.8415	0.643730164
4.848166667	0.645160675
4.854833333	0.644207001
4.8615	0.645160675
4.868166667	0.644683838
4.874833333	0.642299652
4.8815	0.638961792
4.888166667	0.637054443
4.894833333	0.634670258
4.9015	0.631809235
4.908166667	0.631332397
4.914833333	0.635623932
4.9215	0.646591187
4.928166667	0.659942627
4.934833333	0.675201416
4.9415	0.691413879
4.948166667	0.707626343
4.954833333	0.722885132
4.9615	0.736236572
4.968166667	0.75006485
4.974833333	0.766277313
4.9815	0.786304474
4.988166667	0.807762146
4.994833333	0.829696655
5.0015	0.853061676
5.008166667	0.876903534
5.014833333	0.900745392
5.0215	0.923633575
5.028166667	0.946044922
5.034833333	0.970363617
5.0415	0.995635986
5.048166667	1.019477844
5.054833333	1.039028168
5.0615	1.05381012
5.068166667	1.065254211
5.074833333	1.072406769
5.0815	1.076698303
5.088166667	1.081466675
5.094833333	1.089096069
5.1015	1.098632813
5.108166667	1.108646393
5.114833333	1.117706299
5.1215	1.124382019
5.128166667	1.128196716
5.134833333	1.132488251
5.1415	1.139163971
5.148166667	1.148700714
5.154833333	1.160144806
5.1615	1.172065735
5.168166667	1.184463501
5.174833333	1.194953918
5.1815	1.201152802
5.188166667	1.20306015
5.194833333	1.202583313
5.2015	1.20306015
5.208166667	1.205444336
5.214833333	1.207351685
5.2215	1.210212708
5.228166667	1.214504242
5.234833333	1.221656799
5.2415	1.227855682
5.248166667	1.231193542
5.254833333	1.233100891
5.2615	1.232624054
5.268166667	1.231193542
5.274833333	1.227378845
5.2815	1.223564148
5.288166667	1.219272614
5.294833333	1.214027405
5.3015	1.208305359
5.308166667	1.200675964
5.314833333	1.190662384
5.3215	1.178264618
5.328166667	1.163482666
5.334833333	1.146793365
5.3415	1.129627228
5.348166667	1.111030579
5.354833333	1.090526581
5.3615	1.068115234
5.368166667	1.046180725
5.374833333	1.02519989
5.3815	1.005649567
5.388166667	0.987052917
5.394833333	0.969409943
5.4015	0.953197479
5.408166667	0.936031342
5.414833333	0.917434692
5.4215	0.896453857
5.428166667	0.87594986
5.434833333	0.855922699
5.4415	0.836849213
5.448166667	0.819683075
5.454833333	0.80537796
5.4615	0.792980194
5.468166667	0.780582428
5.474833333	0.769138336
5.4815	0.757694244
5.488166667	0.744342804
5.494833333	0.730037689
5.5015	0.715732574
5.508166667	0.702381134
5.514833333	0.690460205
5.5215	0.67949295
5.528166667	0.669956207
5.534833333	0.661373138
5.5415	0.655174255
5.548166667	0.649929047
5.554833333	0.643730164
5.5615	0.635623932
5.568166667	0.626564026
5.574833333	0.619411469
5.5815	0.613212585
5.588166667	0.606060028
5.594833333	0.599861145
5.6015	0.596046448
5.608166667	0.593185425
5.614833333	0.589847565
5.6215	0.588417053
5.628166667	0.589370728
5.634833333	0.590801239
5.6415	0.592708588
5.648166667	0.596046448
5.654833333	0.600814819
5.6615	0.605106354
5.668166667	0.607967377
5.674833333	0.608921051
5.6815	0.608921051
5.688166667	0.609397888
5.694833333	0.609874725
5.7015	0.6108284
5.708166667	0.613212585
5.714833333	0.61750412
5.7215	0.622272491
5.728166667	0.6275177
5.734833333	0.633716583
5.7415	0.639915466
5.748166667	0.645637512
5.754833333	0.651359558
5.7615	0.657081604
5.768166667	0.661849976
5.774833333	0.665187836
5.7815	0.666618347
5.788166667	0.666618347
5.794833333	0.667095184
5.8015	0.667095184
5.808166667	0.667095184
5.814833333	0.666618347
5.8215	0.665187836
5.828166667	0.66280365
5.834833333	0.659942627
5.8415	0.658512115
5.848166667	0.658512115
5.854833333	0.658988953
5.8615	0.658512115
5.868166667	0.658512115
5.874833333	0.658512115
5.8815	0.657081604
5.888166667	0.653266907
5.894833333	0.650405884
5.9015	0.648975372
5.908166667	0.648975372
5.914833333	0.648975372
5.9215	0.649929047
5.928166667	0.650882721
5.934833333	0.651359558
5.9415	0.653266907
5.948166667	0.654697418
5.954833333	0.655651093
5.9615	0.655651093
5.968166667	0.658035278
5.974833333	0.664234161
5.9815	0.672340393
5.988166667	0.680923462
5.994833333	0.689029694
6.0015	0.696659088
6.008166667	0.702381134
6.014833333	0.705718994
6.0215	0.70810318
6.028166667	0.712394714
6.034833333	0.720500946
6.0415	0.730514526
6.048166667	0.739574432
6.054833333	0.745773315
6.0615	0.747203827
6.068166667	0.745296478
6.074833333	0.742435455
6.0815	0.74005127
6.088166667	0.74005127
6.094833333	0.740528107
6.1015	0.741004944
6.108166667	0.740528107
6.114833333	0.739097595
6.1215	0.735759735
6.128166667	0.730991364
6.134833333	0.726222992
6.1415	0.722885132
6.148166667	0.720977783
6.154833333	0.71811676
6.1615	0.712871552
6.168166667	0.707149506
6.174833333	0.70142746
6.1815	0.696182251
6.188166667	0.690937042
6.194833333	0.683784485
6.2015	0.677585602
6.208166667	0.671863556
6.214833333	0.667572021
6.2215	0.664234161
6.228166667	0.660896301
6.234833333	0.660419464
6.2415	0.663757324
6.248166667	0.668048859
6.254833333	0.670909882
6.2615	0.672340393
6.268166667	0.675678253
6.274833333	0.67949295
6.2815	0.683307648
6.288166667	0.685214996
6.294833333	0.688552856
6.3015	0.692367554
6.308166667	0.69475174
6.314833333	0.695705414
6.3215	0.696182251
6.328166667	0.697612762
6.334833333	0.699043274
6.3415	0.701904297
6.348166667	0.705718994
6.354833333	0.709533691
6.3615	0.711917877
6.368166667	0.710964203
6.374833333	0.709056854
6.3815	0.705718994
6.388166667	0.703811646
6.394833333	0.701904297
6.4015	0.70142746
6.408166667	0.702381134
6.414833333	0.702857971
6.4215	0.703811646
6.428166667	0.703811646
6.434833333	0.704288483
6.4415	0.70476532
6.448166667	0.706195831
6.454833333	0.706195831
6.4615	0.70476532
6.468166667	0.702857971
6.474833333	0.700950623
6.4815	0.700473785
6.488166667	0.702381134
6.494833333	0.709056854
6.5015	0.717639923
6.508166667	0.727176666
6.514833333	0.737190247
6.5215	0.748157501
6.528166667	0.759601593
6.534833333	0.770568848
6.5415	0.781059265
6.548166667	0.792980194
6.554833333	0.805854797
6.5615	0.819683075
6.568166667	0.835418701
6.574833333	0.851631165
6.5815	0.868797302
6.588166667	0.886917114
6.594833333	0.905990601
6.6015	0.92458725
6.608166667	0.939846039
6.614833333	0.953197479
6.6215	0.964641571
6.628166667	0.97322464
6.634833333	0.97990036
6.6415	0.984668732
6.648166667	0.988483429
6.654833333	0.991344452
6.6615	0.993251801
6.668166667	0.995635986
6.674833333	0.999450684
6.6815	1.003265381
6.688166667	1.006126404
6.694833333	1.010417938
6.7015	1.012325287
6.708166667	1.009941101
6.714833333	1.001834869
6.7215	0.989437103
6.728166667	0.975131989
6.734833333	0.959873199
6.7415	0.948429108
6.748166667	0.939846039
6.754833333	0.932693481
6.7615	0.927448273
6.768166667	0.924110413
6.774833333	0.918865204
6.7815	0.910758972
6.788166667	0.903129578
6.794833333	0.898361206
6.8015	0.895023346
6.808166667	0.890254974
6.814833333	0.887393951
6.8215	0.888824463
6.828166667	0.892162323
6.834833333	0.893115997
6.8415	0.891208649
6.848166667	0.8893013
6.854833333	0.890254974
6.8615	0.889778137
6.868166667	0.885486603
6.874833333	0.881671906
6.8815	0.880241394
6.888166667	0.882148743
6.894833333	0.882148743
6.9015	0.882148743
6.908166667	0.883102417
6.914833333	0.885009766
6.9215	0.886440277
6.928166667	0.887393951
6.934833333	0.888824463
6.9415	0.890254974
6.948166667	0.893115997
6.954833333	0.89597702
6.9615	0.898361206
6.968166667	0.89931488
6.974833333	0.899791718
6.9815	0.899791718
6.988166667	0.898361206
6.994833333	0.896930695
7.0015	0.895023346
7.008166667	0.894546509
7.014833333	0.894546509
7.0215	0.895500183
7.028166667	0.89597702
7.034833333	0.896453857
7.0415	0.895023346
7.048166667	0.892162323
7.054833333	0.888824463
7.0615	0.885009766
7.068166667	0.880241394
7.074833333	0.874519348
7.0815	0.867843628
7.088166667	0.861644745
7.094833333	0.855922699
7.1015	0.850200653
7.108166667	0.844955444
7.114833333	0.839233398
7.1215	0.83398819
7.128166667	0.826358795
7.134833333	0.816345215
7.1415	0.803947449
7.148166667	0.790596008
7.154833333	0.776767731
7.1615	0.762462616
7.168166667	0.749588013
7.174833333	0.739097595
7.1815	0.728130341
7.188166667	0.716686249
7.194833333	0.708580017
7.2015	0.703811646
7.208166667	0.699520111
7.214833333	0.693798065
7.2215	0.687122345
7.228166667	0.680923462
7.234833333	0.67281723
7.2415	0.660896301
7.248166667	0.647544861
7.254833333	0.635147095
7.2615	0.625610352
7.268166667	0.61750412
7.274833333	0.609397888
7.2815	0.602245331
7.288166667	0.595092773
7.294833333	0.588417053
7.3015	0.583171844
7.308166667	0.578403473
7.314833333	0.574588776
7.3215	0.570297241
7.328166667	0.566959381
7.334833333	0.563621521
7.3415	0.561237335
7.348166667	0.559806824
7.354833333	0.560760498
7.3615	0.563621521
7.368166667	0.567436218
7.374833333	0.569820404
7.3815	0.569820404
7.388166667	0.569343567
7.394833333	0.567913055
7.4015	0.567436218
7.408166667	0.567913055
7.414833333	0.570774078
7.4215	0.576019287
7.428166667	0.581264496
7.434833333	0.584602356
7.4415	0.587463379
7.448166667	0.591278076
7.454833333	0.593662262
7.4615	0.593185425
7.468166667	0.59223175
7.474833333	0.590801239
7.4815	0.588417053
7.488166667	0.584602356
7.494833333	0.579833984
7.5015	0.576972961
7.508166667	0.575065613
7.514833333	0.57554245
7.5215	0.576019287
7.528166667	0.576019287
7.534833333	0.576019287
7.5415	0.575065613
7.548166667	0.572681427
7.554833333	0.56886673
7.5615	0.563621521
7.568166667	0.558853149
7.574833333	0.553131104
7.5815	0.548362732
7.588166667	0.54359436
7.594833333	0.539302826
7.6015	0.534057617
7.608166667	0.527858734
7.614833333	0.524044037
7.6215	0.521659851
7.628166667	0.519275665
7.634833333	0.515937805
7.6415	0.513076782
7.648166667	0.510215759
7.654833333	0.505447388
7.6615	0.497817993
7.668166667	0.49161911
7.674833333	0.489234924
7.6815	0.490188599
7.688166667	0.493049622
7.694833333	0.49495697
7.7015	0.497341156
7.708166667	0.496864319
7.714833333	0.492572784
7.7215	0.485897064
7.728166667	0.477790833
7.734833333	0.470161438
7.7415	0.463008881
7.748166667	0.457763672
7.754833333	0.453948975
7.7615	0.450134277
7.768166667	0.445365906
7.774833333	0.441074371
7.7815	0.439167023
7.788166667	0.438213348
7.794833333	0.438213348
7.8015	0.438213348
7.808166667	0.43964386
7.814833333	0.441551208
7.8215	0.442028046
7.828166667	0.440120697
7.834833333	0.436782837
7.8415	0.433444977
7.848166667	0.432014465
7.854833333	0.430583954
7.8615	0.429153442
7.868166667	0.427246094
7.874833333	0.426292419
7.8815	0.425815582
7.888166667	0.423908234
7.894833333	0.421047211
7.9015	0.418186188
7.908166667	0.417232513
7.914833333	0.417232513
7.9215	0.417709351
7.928166667	0.418186188
7.934833333	0.419139862
7.9415	0.421524048
7.948166667	0.423908234
7.954833333	0.425815582
7.9615	0.426769257
7.968166667	0.428199768
7.974833333	0.430583954
7.9815	0.43296814
7.988166667	0.433921814
7.994833333	0.434875488
8.0015	0.439167023
8.008166667	0.445842743
8.014833333	0.452518463
8.0215	0.458717346
8.028166667	0.465869904
8.034833333	0.472068787
8.0415	0.477313995
8.048166667	0.480175018
8.054833333	0.482559204
8.0615	0.485897064
8.068166667	0.489711761
8.074833333	0.49495697
8.0815	0.499248505
8.088166667	0.503063202
8.094833333	0.506401062
8.1015	0.507831573
8.108166667	0.508785248
8.114833333	0.508785248
8.1215	0.511169434
8.128166667	0.515460968
8.134833333	0.519275665
8.1415	0.522136688
8.148166667	0.5235672
8.154833333	0.5235672
8.1615	0.521659851
8.168166667	0.516891479
8.174833333	0.513076782
8.1815	0.511646271
8.188166667	0.511646271
8.194833333	0.511646271
8.2015	0.511646271
8.208166667	0.512123108
8.214833333	0.513553619
8.2215	0.515460968
8.228166667	0.516414642
8.234833333	0.516414642
8.2415	0.516414642
8.248166667	0.515937805
8.254833333	0.514984131
8.2615	0.511646271
8.268166667	0.507354736
8.274833333	0.504016876
8.2815	0.501155853
8.288166667	0.49829483
8.294833333	0.495910645
8.3015	0.494480133
8.308166667	0.493526459
8.314833333	0.492572784
8.3215	0.492095947
8.328166667	0.492572784
8.334833333	0.493526459
8.3415	0.492095947
8.348166667	0.490665436
8.354833333	0.489711761
8.3615	0.489234924
8.368166667	0.489234924
8.374833333	0.488758087
8.3815	0.489711761
8.388166667	0.491142273
8.394833333	0.492095947
8.4015	0.491142273
8.408166667	0.486850739
8.414833333	0.483036041
8.4215	0.48160553
8.428166667	0.482559204
8.434833333	0.483512878
8.4415	0.485897064
8.448166667	0.489711761
8.454833333	0.492572784
8.4615	0.494003296
8.468166667	0.495433807
8.474833333	0.497341156
8.4815	0.498771667
8.488166667	0.50163269
8.494833333	0.505447388
8.5015	0.510215759
8.508166667	0.514030457
8.514833333	0.516414642
8.5215	0.518321991
8.528166667	0.517845154
8.534833333	0.516414642
8.5415	0.514984131
8.548166667	0.514030457
8.554833333	0.513553619
8.5615	0.514030457
8.568166667	0.514984131
8.574833333	0.515460968
8.5815	0.514030457
8.588166667	0.511646271
8.594833333	0.509262085
8.6015	0.506877899
8.608166667	0.506401062
8.614833333	0.507831573
8.6215	0.509262085
8.628166667	0.510215759
8.634833333	0.509262085
8.6415	0.506877899
8.648166667	0.504493713
8.654833333	0.502109528
8.6615	0.498771667
8.668166667	0.49495697
8.674833333	0.492095947
8.6815	0.490665436
8.688166667	0.488758087
8.694833333	0.486373901
8.7015	0.485420227
8.708166667	0.486850739
8.714833333	0.486850739
8.7215	0.48494339
8.728166667	0.481128693
8.734833333	0.476360321
8.7415	0.471115112
8.748166667	0.466346741
8.754833333	0.464439392
8.7615	0.463962555
8.768166667	0.463962555
8.774833333	0.463485718
8.7815	0.462532043
8.788166667	0.460147858
8.794833333	0.454425812
8.8015	0.447273254
8.808166667	0.441074371
8.814833333	0.436306
8.8215	0.431537628
8.828166667	0.426769257
8.834833333	0.422954559
8.8415	0.422000885
8.848166667	0.420570374
8.854833333	0.418663025
8.8615	0.415802002
8.868166667	0.414848328
8.874833333	0.417232513
8.8815	0.420093536
8.888166667	0.422477722
8.894833333	0.423431396
8.9015	0.424861908
8.908166667	0.426292419
8.914833333	0.424861908
8.9215	0.422954559
8.928166667	0.424861908
8.934833333	0.428199768
8.9415	0.43296814
8.948166667	0.437736511
8.954833333	0.444412231
8.9615	0.451087952
8.968166667	0.45633316
8.974833333	0.461101532
8.9815	0.466823578
8.988166667	0.472545624
8.994833333	0.479221344
9.0015	0.48494339
9.008166667	0.490665436
9.014833333	0.49495697
9.0215	0.501155853
9.028166667	0.509262085
9.034833333	0.519275665
9.0415	0.534057617
9.048166667	0.553607941
9.054833333	0.575065613
9.0615	0.597953796
9.068166667	0.62084198
9.074833333	0.644683838
9.0815	0.665187836
9.088166667	0.684261322
9.094833333	0.702857971
9.1015	0.720500946
9.108166667	0.738143921
9.114833333	0.754356384
9.1215	0.773429871
9.128166667	0.793457031
9.134833333	0.814437866
9.1415	0.835418701
9.148166667	0.856399536
9.154833333	0.874996185
9.1615	0.891208649
9.168166667	0.905990601
9.174833333	0.918388367
9.1815	0.930309296
9.188166667	0.940799713
9.194833333	0.949859619
9.2015	0.956535339
9.208166667	0.960826874
9.214833333	0.963687897
9.2215	0.964641571
9.228166667	0.964164734
9.234833333	0.962734222
9.2415	0.961303711
9.248166667	0.958919525
9.254833333	0.956535339
9.2615	0.954151154
9.268166667	0.951290131
9.274833333	0.948905945
9.2815	0.946044922
9.288166667	0.943183899
9.294833333	0.93793869
9.3015	0.929355621
9.308166667	0.918388367
9.314833333	0.906467438
9.3215	0.896453857
9.328166667	0.890254974
9.334833333	0.886440277
9.3415	0.883102417
9.348166667	0.880241394
9.354833333	0.878810883
9.3615	0.875473022
9.368166667	0.868320465
9.374833333	0.860691071
9.3815	0.855445862
9.388166667	0.851154327
9.394833333	0.845909119
9.4015	0.842094421
9.408166667	0.840187073
9.414833333	0.839710236
9.4215	0.837802887
9.428166667	0.836849213
9.434833333	0.835418701
9.4415	0.833511353
9.448166667	0.832557678
9.454833333	0.832557678
9.4615	0.835418701
9.468166667	0.840187073
9.474833333	0.848770142
9.4815	0.860691071
9.488166667	0.871658325
9.494833333	0.880718231
9.5015	0.889778137
9.508166667	0.899791718
9.514833333	0.909328461
9.5215	0.916004181
9.528166667	0.923156738
9.534833333	0.934123993
9.5415	0.948905945
9.548166667	0.964641571
9.554833333	0.980377197
9.5615	0.998973846
9.568166667	1.019477844
9.574833333	1.039028168
9.5815	1.055240631
9.588166667	1.069545746
9.594833333	1.083374023
9.6015	1.096248627
9.608166667	1.10912323
9.614833333	1.120090485
9.6215	1.130580902
9.628166667	1.140594482
9.634833333	1.150131226
9.6415	1.157283783
9.648166667	1.160144806
9.654833333	1.159667969
9.6615	1.155853271
9.668166667	1.149177551
9.674833333	1.140117645
9.6815	1.130104065
9.688166667	1.118659973
9.694833333	1.107692719
9.7015	1.098632813
9.708166667	1.090526581
9.714833333	1.081943512
9.7215	1.072406769
9.728166667	1.062393188
9.734833333	1.050949097
9.7415	1.035690308
9.748166667	1.01852417
9.754833333	1.000881195
9.7615	0.985145569
9.768166667	0.970840454
9.774833333	0.958442688
9.7815	0.948429108
9.788166667	0.939846039
9.794833333	0.931739807
9.8015	0.922679901
9.808166667	0.910282135
9.814833333	0.894546509
9.8215	0.877380371
9.828166667	0.861644745
9.834833333	0.845909119
9.8415	0.830173492
9.848166667	0.817775726
9.854833333	0.808238983
9.8615	0.79870224
9.868166667	0.786781311
9.874833333	0.773906708
9.8815	0.76341629
9.888166667	0.754356384
9.894833333	0.748157501
9.9015	0.74338913
9.908166667	0.74005127
9.914833333	0.737667084
9.9215	0.734329224
9.928166667	0.730514526
9.934833333	0.727176666
9.9415	0.724315643
9.948166667	0.721931458
9.954833333	0.718593597
9.9615	0.712871552
9.968166667	0.705718994
9.974833333	0.697135925
9.9815	0.689506531
9.988166667	0.682353973
9.994833333	0.677108765
10.0015	0.675201416
10.00816667	0.675678253
10.01483333	0.675678253
10.0215	0.674247742
10.02816667	0.674247742
10.03483333	0.676631927
10.0415	0.679969788
10.04816667	0.683784485
10.05483333	0.687122345
10.0615	0.689029694
10.06816667	0.686645508
10.07483333	0.680446625
10.0815	0.671863556
10.08816667	0.664710999
10.09483333	0.658988953
10.1015	0.65279007
10.10816667	0.645160675
10.11483333	0.638961792
10.1215	0.633716583
10.12816667	0.629901886
10.13483333	0.626087189
10.1415	0.623226166
10.14816667	0.62417984
10.15483333	0.626087189
10.1615	0.626564026
10.16816667	0.62084198
10.17483333	0.613689423
10.1815	0.609397888
10.18816667	0.607013702
10.19483333	0.605106354
10.2015	0.602722168
10.20816667	0.601768494
10.21483333	0.601768494
10.2215	0.599384308
10.22816667	0.594615936
10.23483333	0.587940216
10.2415	0.58221817
10.24816667	0.57888031
10.25483333	0.576972961
10.2615	0.576972961
10.26816667	0.57888031
10.27483333	0.583648682
10.2815	0.586986542
10.28816667	0.587940216
10.29483333	0.587463379
10.3015	0.588417053
10.30816667	0.587940216
10.31483333	0.586032867
10.3215	0.584602356
10.32816667	0.586032867
10.33483333	0.587463379
10.3415	0.587463379
10.34816667	0.586986542
10.35483333	0.587463379
10.3615	0.589847565
10.36816667	0.59223175
10.37483333	0.594615936
10.3815	0.598907471
10.38816667	0.604629517
10.39483333	0.611782074
10.4015	0.618457794
10.40816667	0.622272491
10.41483333	0.625133514
10.4215	0.625133514
10.42816667	0.623226166
10.43483333	0.619411469
10.4415	0.616073608
10.44816667	0.615119934
10.45483333	0.615119934
10.4615	0.617980957
10.46816667	0.620365143
10.47483333	0.623703003
10.4815	0.6275177
10.48816667	0.63085556
10.49483333	0.63419342
10.5015	0.636100769
10.50816667	0.638008118
10.51483333	0.638008118
10.5215	0.637054443
10.52816667	0.635147095
10.53483333	0.634670258
10.5415	0.634670258
10.54816667	0.633239746
10.55483333	0.628471375
10.5615	0.621318817
10.56816667	0.614643097
10.57483333	0.60749054
10.5815	0.601768494
10.58816667	0.598907471
10.59483333	0.599384308
10.6015	0.602245331
10.60816667	0.604152679
10.61483333	0.604152679
10.6215	0.601768494
10.62816667	0.598907471
10.63483333	0.596046448
10.6415	0.59223175
10.64816667	0.589370728
10.65483333	0.585079193
10.6615	0.581741333
10.66816667	0.57888031
10.67483333	0.577449799
10.6815	0.576972961
10.68816667	0.57554245
10.69483333	0.573635101
10.7015	0.571250916
10.70816667	0.56886673
10.71483333	0.56552887
10.7215	0.563621521
10.72816667	0.565052032
10.73483333	0.568389893
10.7415	0.57220459
10.74816667	0.574111938
10.75483333	0.573158264
10.7615	0.570297241
10.76816667	0.566482544
10.77483333	0.564575195
10.7815	0.564098358
10.78816667	0.566005707
10.79483333	0.567913055
10.8015	0.570297241
10.80816667	0.571727753
10.81483333	0.571250916
10.8215	0.568389893
10.82816667	0.564098358
10.83483333	0.559329987
10.8415	0.555515289
10.84816667	0.553131104
10.85483333	0.553131104
10.8615	0.555992126
10.86816667	0.559329987
10.87483333	0.563144684
10.8815	0.565052032
10.88816667	0.566482544
10.89483333	0.566959381
10.9015	0.567436218
10.90816667	0.569343567
10.91483333	0.571250916
10.9215	0.573158264
10.92816667	0.575065613
10.93483333	0.577449799
10.9415	0.577449799
10.94816667	0.576019287
10.95483333	0.576496124
10.9615	0.579357147
10.96816667	0.582695007
10.97483333	0.583648682
10.9815	0.584125519
10.98816667	0.586032867
10.99483333	0.587463379
11.0015	0.588417053
11.00816667	0.591278076
11.01483333	0.595569611
11.0215	0.599861145
11.02816667	0.602245331
11.03483333	0.603199005
11.0415	0.602722168
11.04816667	0.600337982
11.05483333	0.595569611
11.0615	0.591278076
11.06816667	0.58889389
11.07483333	0.58555603
11.0815	0.581741333
11.08816667	0.577449799
11.09483333	0.575065613
11.1015	0.574111938
11.10816667	0.574588776
11.11483333	0.576496124
11.1215	0.579357147
11.12816667	0.582695007
11.13483333	0.585079193
11.1415	0.586986542
11.14816667	0.586986542
11.15483333	0.586032867
11.1615	0.584125519
11.16816667	0.581741333
11.17483333	0.576972961
11.1815	0.572681427
11.18816667	0.567913055
11.19483333	0.565052032
11.2015	0.561237335
11.20816667	0.557899475
11.21483333	0.555992126
11.2215	0.554084778
11.22816667	0.552654266
11.23483333	0.551223755
11.2415	0.550746918
11.24816667	0.550270081
11.25483333	0.550746918
11.2615	0.550746918
11.26816667	0.550746918
11.27483333	0.550746918
11.2815	0.551700592
11.28816667	0.553131104
11.29483333	0.555515289
11.3015	0.557899475
11.30816667	0.559329987
11.31483333	0.560283661
11.3215	0.56219101
11.32816667	0.564575195
11.33483333	0.567436218
11.3415	0.56886673
11.34816667	0.570774078
11.35483333	0.571727753
11.3615	0.571727753
11.36816667	0.569820404
11.37483333	0.567436218
11.3815	0.566482544
11.38816667	0.566959381
11.39483333	0.567913055
11.4015	0.567913055
11.40816667	0.567913055
11.41483333	0.566482544
11.4215	0.565052032
11.42816667	0.562667847
11.43483333	0.562667847
11.4415	0.564575195
11.44816667	0.567913055
11.45483333	0.57220459
11.4615	0.57554245
11.46816667	0.576972961
11.47483333	0.576972961
11.4815	0.576972961
11.48816667	0.57888031
11.49483333	0.581264496
11.5015	0.584602356
11.50816667	0.589847565
11.51483333	0.596523285
11.5215	0.603675842
11.52816667	0.610351563
11.53483333	0.617027283
11.5415	0.624656677
11.54816667	0.633716583
11.55483333	0.640869141
11.5615	0.646591187
11.56816667	0.653743744
11.57483333	0.663280487
11.5815	0.673770905
11.58816667	0.681877136
11.59483333	0.688552856
11.6015	0.69475174
11.60816667	0.699996948
11.61483333	0.703811646
11.6215	0.708580017
11.62816667	0.714302063
11.63483333	0.723838806
11.6415	0.733375549
11.64816667	0.744819641
11.65483333	0.754356384
11.6615	0.761508942
11.66816667	0.768184662
11.67483333	0.773906708
11.6815	0.778675079
11.68816667	0.779628754
11.69483333	0.779151917
11.7015	0.779628754
11.70816667	0.780582428
11.71483333	0.782012939
11.7215	0.783920288
11.72816667	0.786304474
11.73483333	0.788211823
11.7415	0.785827637
11.74816667	0.781059265
11.75483333	0.777244568
11.7615	0.773429871
11.76816667	0.771045685
11.77483333	0.770568848
11.7815	0.773429871
11.78816667	0.776290894
11.79483333	0.776290894
11.8015	0.775814056
11.80816667	0.776767731
11.81483333	0.777244568
11.8215	0.775337219
11.82816667	0.773429871
11.83483333	0.772476196
11.8415	0.769138336
11.84816667	0.76341629
11.85483333	0.755310059
11.8615	0.749588013
11.86816667	0.745773315
11.87483333	0.741004944
11.8815	0.736713409
11.88816667	0.733852386
11.89483333	0.732421875
11.9015	0.729084015
11.90816667	0.725746155
11.91483333	0.722408295
11.9215	0.717163086
11.92816667	0.710964203
11.93483333	0.706672668
11.9415	0.70476532
11.94816667	0.703811646
11.95483333	0.702857971
11.9615	0.702857971
11.96816667	0.702857971
11.97483333	0.700473785
11.9815	0.695228577
11.98816667	0.689029694
11.99483333	0.685214996
12.0015	0.682830811
12.00816667	0.679016113
12.01483333	0.67615509
12.0215	0.676631927
12.02816667	0.678062439
12.03483333	0.678062439
12.0415	0.677585602
12.04816667	0.677108765
12.05483333	0.675201416
12.0615	0.669956207
12.06816667	0.664234161
12.07483333	0.659942627
12.0815	0.658035278
12.08816667	0.658988953
12.09483333	0.660419464
12.1015	0.663757324
12.10816667	0.667572021
12.11483333	0.66947937
12.1215	0.669002533
12.12816667	0.664710999
12.13483333	0.659942627
12.1415	0.654697418
12.14816667	0.650882721
12.15483333	0.648021698
12.1615	0.648498535
12.16816667	0.650405884
12.17483333	0.654697418
12.1815	0.660896301
12.18816667	0.668525696
12.19483333	0.677108765
12.2015	0.687122345
12.20816667	0.699520111
12.21483333	0.712394714
12.2215	0.723361969
12.22816667	0.735282898
12.23483333	0.750541687
12.2415	0.769138336
12.24816667	0.79202652
12.25483333	0.820636749
12.2615	0.856399536
12.26816667	0.89931488
12.27483333	0.948905945
12.2815	1.005172729
12.28816667	1.069068909
12.29483333	1.143932343
12.3015	1.231193542
12.30816667	1.33228302
12.31483333	1.447677612
12.3215	1.582145691
12.32816667	1.737117767
12.33483333	1.91450119
12.3415	2.117156982
12.34816667	2.348423004
12.35483333	2.612113953
12.3615	2.912521362
12.36816667	3.254890442
12.37483333	3.6444664
12.3815	4.085063934
12.38816667	4.580020905
12.39483333	5.134105682
12.4015	5.754470825
12.40816667	6.446838379
12.41483333	7.216453552
12.4215	8.069992065
12.42816667	9.014129639
12.43483333	10.05744934
12.4415	11.20233536
12.44816667	12.44878769
12.45483333	13.80062103
12.4615	15.26260376
12.46816667	16.8390274
12.47483333	18.52846146
12.4815	20.33376694
12.48816667	22.25446701
12.49483333	24.29103851
12.5015	26.43632889
12.50816667	28.68270874
12.51483333	31.02397919
12.5215	33.45155716
12.52816667	35.95590591
12.53483333	38.52653503
12.5415	41.14961624
12.54816667	43.80893707
12.55483333	46.48971558
12.5615	49.17621613
12.56816667	51.85174942
12.57483333	54.49867249
12.5815	57.10124969
12.58816667	59.6408844
12.59483333	62.09897995
12.6015	64.45598602
12.60816667	66.69425964
12.61483333	68.79901886
12.6215	70.75548172
12.62816667	72.55220413
12.63483333	74.18012619
12.6415	75.63066483
12.64816667	76.89666748
12.65483333	77.97431946
12.6615	78.86219025
12.66816667	79.55884933
12.67483333	80.06191254
12.6815	80.37376404
12.68816667	80.50060272
12.69483333	80.44576645
12.7015	80.21354675
12.70816667	79.81538773
12.71483333	79.26702499
12.7215	78.57894897
12.72816667	77.75974274
12.73483333	76.81798935
12.7415	75.76465607
12.74816667	74.61309433
12.75483333	73.37141037
12.7615	72.05057144
12.76816667	70.66249847
12.77483333	69.2191124
12.7815	67.72947311
12.78816667	66.19882584
12.79483333	64.63432312
12.8015	63.04550171
12.80816667	61.43903732
12.81483333	59.82255936
12.8215	58.20417404
12.82816667	56.58864975
12.83483333	54.97932434
12.8415	53.378582
12.84816667	51.79071426
12.85483333	50.2166748
12.8615	48.65694046
12.86816667	47.11532593
12.87483333	45.59803009
12.8815	44.10743713
12.88816667	42.6440239
12.89483333	41.2106514
12.9015	39.80922699
12.90816667	38.43832016
12.91483333	37.09506989
12.9215	35.77804565
12.92816667	34.48724747
12.93483333	33.22315216
12.9415	31.98766708
12.94816667	30.78174591
12.95483333	29.6049118
12.9615	28.45954895
12.96816667	27.34565735
12.97483333	26.26276016
12.9815	25.21085739
12.98816667	24.19090271
12.99483333	23.20337296
13.0015	22.24588394
13.00816667	21.31605148
13.01483333	20.41339874
13.0215	19.53983307
13.02816667	18.69344711
13.03483333	17.87424088
13.0415	17.08316803
13.04816667	16.32070541
13.05483333	15.5878067
13.0615	14.88304138
13.06816667	14.20593262
13.07483333	13.55409622
13.0815	12.92848587
13.08816667	12.32767105
13.09483333	11.75117493
13.1015	11.19565964
13.10816667	10.66160202
13.11483333	10.15138626
13.1215	9.662628174
13.12816667	9.193897247
13.13483333	8.745670319
13.1415	8.319377899
13.14816667	7.914543152
13.15483333	7.525920868
13.1615	7.153511047
13.16816667	6.799697876
13.17483333	6.46686554
13.1815	6.153583527
13.18816667	5.856990814
13.19483333	5.576133728
13.2015	5.311489105
13.20816667	5.060195923
13.21483333	4.818439484
13.2215	4.58574295
13.22816667	4.365921021
13.23483333	4.159927368
13.2415	3.965854645
13.24816667	3.782749176
13.25483333	3.611087799
13.2615	3.450870514
13.26816667	3.300666809
13.27483333	3.161907196
13.2815	3.034591675
13.28816667	2.917766571
13.29483333	2.809047699
13.3015	2.708435059
13.30816667	2.616882324
13.31483333	2.532482147
13.3215	2.455234528
13.32816667	2.388000488
[truncated: 7,001 more rows]
