# Supplementary material for: Chemodiversity of Calophyllum inophyllum L. oil bioactive components related to their specific geographical distribution in the South Pacific region
Source: PeerJ. 2019 May 22;7:e6896. doi: 10.7717/peerj.6896 (PMC6535043; doi:10.7717/peerj.6896)
Supplement: Supplemental Information 2 — Time and absorbance values at 280 nm. The site and the number of the collected sample from Fiji are in the separate file names. [file peerj-07-6896-s002.zip › FIJI_ROTUMA_N4.CSV]

0.004333333	0.145435333
0.011	0.144958496
0.017666667	0.144958496
0.024333333	0.14591217
0.031	0.149726868
0.037666667	0.154972076
0.044333333	0.160694122
0.051	0.163555145
0.057666667	0.16450882
0.064333333	0.164985657
0.071	0.165462494
0.077666667	0.167369843
0.084333333	0.169277191
0.091	0.170707703
0.097666667	0.173091888
0.104333333	0.175952911
0.111	0.179767609
0.117666667	0.183105469
0.124333333	0.186443329
0.131	0.18787384
0.137666667	0.185489655
0.144333333	0.182151794
0.151	0.18119812
0.157666667	0.181674957
0.164333333	0.181674957
0.171	0.180721283
0.177666667	0.181674957
0.184333333	0.184059143
0.191	0.184059143
0.197666667	0.18119812
0.204333333	0.178337097
0.211	0.176429749
0.217666667	0.174045563
0.224333333	0.170230865
0.231	0.166416168
0.237666667	0.165462494
0.244333333	0.167369843
0.251	0.168800354
0.257666667	0.169277191
0.264333333	0.169277191
0.271	0.17118454
0.277666667	0.173091888
0.284333333	0.172615051
0.291	0.17118454
0.297666667	0.170230865
0.304333333	0.169277191
0.311	0.165939331
0.317666667	0.161170959
0.324333333	0.157833099
0.331	0.158786774
0.337666667	0.163078308
0.344333333	0.169277191
0.351	0.175476074
0.357666667	0.18119812
0.364333333	0.186443329
0.371	0.189304352
0.377666667	0.190734863
0.384333333	0.191688538
0.391	0.192642212
0.397666667	0.193595886
0.404333333	0.195026398
0.411	0.196456909
0.417666667	0.196456909
0.424333333	0.195980072
0.431	0.194549561
0.437666667	0.192642212
0.444333333	0.1912117
0.451	0.191688538
0.457666667	0.195503235
0.464333333	0.198841095
0.471	0.201225281
0.477666667	0.202655792
0.484333333	0.205516815
0.491	0.20980835
0.497666667	0.214099884
0.504333333	0.218868256
0.511	0.224113464
0.517666667	0.228404999
0.524333333	0.22983551
0.531	0.228881836
0.537666667	0.228404999
0.544333333	0.227451324
0.551	0.225543976
0.557666667	0.225067139
0.564333333	0.226020813
0.571	0.228404999
0.577666667	0.228881836
0.584333333	0.229358673
0.591	0.231266022
0.597666667	0.23317337
0.604333333	0.232696533
0.611	0.231266022
0.617666667	0.232219696
0.624333333	0.235080719
0.631	0.238895416
0.637666667	0.242233276
0.644333333	0.246047974
0.651	0.248432159
0.657666667	0.247955322
0.664333333	0.246047974
0.671	0.244617462
0.677666667	0.243663788
0.684333333	0.241756439
0.691	0.237941742
0.697666667	0.234603882
0.704333333	0.233650208
0.711	0.236034393
0.717666667	0.239849091
0.724333333	0.244617462
0.731	0.249862671
0.737666667	0.252246857
0.744333333	0.251293182
0.751	0.246047974
0.757666667	0.240802765
0.764333333	0.236988068
0.771	0.236034393
0.777666667	0.238418579
0.784333333	0.242710114
0.791	0.247955322
0.797666667	0.252246857
0.804333333	0.25510788
0.811	0.25844574
0.817666667	0.260353088
0.824333333	0.259399414
0.831	0.256061554
0.837666667	0.254631042
0.844333333	0.253200531
0.851	0.249385834
0.857666667	0.244140625
0.864333333	0.241756439
0.871	0.243186951
0.877666667	0.244140625
0.884333333	0.242233276
0.891	0.242233276
0.897666667	0.246047974
0.904333333	0.251293182
0.911	0.252723694
0.917666667	0.25177002
0.924333333	0.252246857
0.931	0.253677368
0.937666667	0.254154205
0.944333333	0.253200531
0.951	0.252723694
0.957666667	0.252723694
0.964333333	0.253200531
0.971	0.254631042
0.977666667	0.255584717
0.984333333	0.255584717
0.991	0.25510788
0.997666667	0.256538391
1.004333333	0.259399414
1.011	0.262737274
1.017666667	0.26512146
1.024333333	0.267505646
1.031	0.26845932
1.037666667	0.267505646
1.044333333	0.264644623
1.051	0.259876251
1.057666667	0.257015228
1.064333333	0.257492065
1.071	0.259876251
1.077666667	0.263690948
1.084333333	0.267505646
1.091	0.269889832
1.097666667	0.271320343
1.104333333	0.271320343
1.111	0.272274017
1.117666667	0.272750854
1.124333333	0.27513504
1.131	0.278949738
1.137666667	0.28181076
1.144333333	0.282287598
1.151	0.279903412
1.157666667	0.275611877
1.164333333	0.270843506
1.171	0.265598297
1.177666667	0.2617836
1.184333333	0.260829926
1.191	0.263214111
1.197666667	0.267028809
1.204333333	0.27179718
1.211	0.277996063
1.217666667	0.283241272
1.224333333	0.288009644
1.231	0.289916992
1.237666667	0.288963318
1.244333333	0.287532806
1.251	0.284671783
1.257666667	0.282287598
1.264333333	0.279426575
1.271	0.277042389
1.277666667	0.276565552
1.284333333	0.277042389
1.291	0.277996063
1.297666667	0.277519226
1.304333333	0.275611877
1.311	0.273704529
1.317666667	0.273227692
1.324333333	0.272750854
1.331	0.271320343
1.337666667	0.271320343
1.344333333	0.274181366
1.351	0.277996063
1.357666667	0.279903412
1.364333333	0.279903412
1.371	0.278949738
1.377666667	0.277519226
1.384333333	0.274181366
1.391	0.269412994
1.397666667	0.26512146
1.404333333	0.2617836
1.411	0.260829926
1.417666667	0.2617836
1.424333333	0.2617836
1.431	0.260353088
1.437666667	0.25844574
1.444333333	0.25844574
1.451	0.259399414
1.457666667	0.260829926
1.464333333	0.263214111
1.471	0.267028809
1.477666667	0.270843506
1.484333333	0.272750854
1.491	0.27179718
1.497666667	0.267982483
1.504333333	0.26512146
1.511	0.263690948
1.517666667	0.264167786
1.524333333	0.266551971
1.531	0.269889832
1.537666667	0.273704529
1.544333333	0.276565552
1.551	0.277042389
1.557666667	0.274658203
1.564333333	0.270366669
1.571	0.264644623
1.577666667	0.259399414
1.584333333	0.25510788
1.591	0.252723694
1.597666667	0.252723694
1.604333333	0.253200531
1.611	0.254154205
1.617666667	0.256061554
1.624333333	0.257492065
1.631	0.25844574
1.637666667	0.25844574
1.644333333	0.258922577
1.651	0.261306763
1.657666667	0.262737274
1.664333333	0.264167786
1.671	0.26512146
1.677666667	0.266551971
1.684333333	0.266551971
1.691	0.266075134
1.697666667	0.264644623
1.704333333	0.2617836
1.711	0.257015228
1.717666667	0.252246857
1.724333333	0.248908997
1.731	0.247001648
1.737666667	0.246524811
1.744333333	0.248432159
1.751	0.25177002
1.757666667	0.257015228
1.764333333	0.263214111
1.771	0.267505646
1.777666667	0.269889832
1.784333333	0.270366669
1.791	0.269889832
1.797666667	0.267505646
1.804333333	0.260829926
1.811	0.252246857
1.817666667	0.246524811
1.824333333	0.243663788
1.831	0.243186951
1.837666667	0.244617462
1.844333333	0.249862671
1.851	0.254631042
1.857666667	0.257015228
1.864333333	0.25844574
1.871	0.25844574
1.877666667	0.257968903
1.884333333	0.255584717
1.891	0.253677368
1.897666667	0.252246857
1.904333333	0.252246857
1.911	0.252723694
1.917666667	0.254631042
1.924333333	0.256061554
1.931	0.257492065
1.937666667	0.257492065
1.944333333	0.256538391
1.951	0.253677368
1.957666667	0.249862671
1.964333333	0.247955322
1.971	0.247955322
1.977666667	0.251293182
1.984333333	0.256538391
1.991	0.262737274
1.997666667	0.269412994
2.004333333	0.274658203
2.011	0.276088715
2.017666667	0.27513504
2.024333333	0.273704529
2.031	0.273227692
2.037666667	0.272274017
2.044333333	0.270843506
2.051	0.270366669
2.057666667	0.269412994
2.064333333	0.267028809
2.071	0.262260437
2.077666667	0.25844574
2.084333333	0.257015228
2.091	0.257492065
2.097666667	0.257968903
2.104333333	0.256538391
2.111	0.25510788
2.117666667	0.254154205
2.124333333	0.253200531
2.131	0.251293182
2.137666667	0.250339508
2.144333333	0.252723694
2.151	0.257015228
2.157666667	0.259399414
2.164333333	0.25844574
2.171	0.257015228
2.177666667	0.256061554
2.184333333	0.253677368
2.191	0.249385834
2.197666667	0.245094299
2.204333333	0.242710114
2.211	0.241279602
2.217666667	0.239849091
2.224333333	0.237941742
2.231	0.236034393
2.237666667	0.235557556
2.244333333	0.236988068
2.251	0.239849091
2.257666667	0.242233276
2.264333333	0.244140625
2.271	0.247001648
2.277666667	0.248432159
2.284333333	0.248432159
2.291	0.246524811
2.297666667	0.245094299
2.304333333	0.242710114
2.311	0.240325928
2.317666667	0.239849091
2.324333333	0.242233276
2.331	0.246524811
2.337666667	0.249862671
2.344333333	0.251293182
2.351	0.253677368
2.357666667	0.25510788
2.364333333	0.253677368
2.371	0.249385834
2.377666667	0.246524811
2.384333333	0.246524811
2.391	0.245094299
2.397666667	0.243186951
2.404333333	0.242233276
2.411	0.242233276
2.417666667	0.242233276
2.424333333	0.241756439
2.431	0.243186951
2.437666667	0.247001648
2.444333333	0.249862671
2.451	0.250816345
2.457666667	0.250339508
2.464333333	0.249862671
2.471	0.247478485
2.477666667	0.245094299
2.484333333	0.243186951
2.491	0.242710114
2.497666667	0.242233276
2.504333333	0.240325928
2.511	0.237941742
2.517666667	0.234127045
2.524333333	0.228881836
2.531	0.224590302
2.537666667	0.223636627
2.544333333	0.22649765
2.551	0.230789185
2.557666667	0.235080719
2.564333333	0.239849091
2.571	0.244140625
2.577666667	0.246047974
2.584333333	0.244140625
2.591	0.239849091
2.597666667	0.236034393
2.604333333	0.231266022
2.611	0.226974487
2.617666667	0.224113464
2.624333333	0.222682953
2.631	0.223636627
2.637666667	0.227451324
2.644333333	0.232219696
2.651	0.235557556
2.657666667	0.235557556
2.664333333	0.234127045
2.671	0.229358673
2.677666667	0.22315979
2.684333333	0.218391418
2.691	0.21648407
2.697666667	0.21648407
2.704333333	0.217437744
2.711	0.219345093
2.717666667	0.22315979
2.724333333	0.228881836
2.731	0.234603882
2.737666667	0.238895416
2.744333333	0.240802765
2.751	0.241279602
2.757666667	0.240802765
2.764333333	0.237464905
2.771	0.231266022
2.777666667	0.226974487
2.784333333	0.225543976
2.791	0.22649765
2.797666667	0.226020813
2.804333333	0.224590302
2.811	0.223636627
2.817666667	0.22315979
2.824333333	0.225543976
2.831	0.230312347
2.837666667	0.235557556
2.844333333	0.240325928
2.851	0.242710114
2.857666667	0.241756439
2.864333333	0.237464905
2.871	0.231742859
2.877666667	0.22649765
2.884333333	0.222682953
2.891	0.220298767
2.897666667	0.220298767
2.904333333	0.220775604
2.911	0.219345093
2.917666667	0.218391418
2.924333333	0.220298767
2.931	0.225543976
2.937666667	0.230312347
2.944333333	0.23317337
2.951	0.234603882
2.957666667	0.234603882
2.964333333	0.233650208
2.971	0.231266022
2.977666667	0.230312347
2.984333333	0.231742859
2.991	0.235080719
2.997666667	0.238895416
3.004333333	0.240325928
3.011	0.239372253
3.017666667	0.237464905
3.024333333	0.235557556
3.031	0.23317337
3.037666667	0.22983551
3.044333333	0.227451324
3.051	0.226974487
3.057666667	0.22649765
3.064333333	0.225067139
3.071	0.22315979
3.077666667	0.219345093
3.084333333	0.215053558
3.091	0.211238861
3.097666667	0.208377838
3.104333333	0.207424164
3.111	0.208854675
3.117666667	0.211715698
3.124333333	0.215530396
3.131	0.21982193
3.137666667	0.224590302
3.144333333	0.228404999
3.151	0.231266022
3.157666667	0.234603882
3.164333333	0.237464905
3.171	0.238895416
3.177666667	0.237464905
3.184333333	0.234127045
3.191	0.230789185
3.197666667	0.226974487
3.204333333	0.222682953
3.211	0.218868256
3.217666667	0.216960907
3.224333333	0.218391418
3.231	0.220775604
3.237666667	0.223636627
3.244333333	0.225067139
3.251	0.225543976
3.257666667	0.224113464
3.264333333	0.222206116
3.271	0.219345093
3.277666667	0.217437744
3.284333333	0.216960907
3.291	0.217437744
3.297666667	0.220298767
3.304333333	0.22315979
3.311	0.225067139
3.317666667	0.224113464
3.324333333	0.221252441
3.331	0.218391418
3.337666667	0.216960907
3.344333333	0.217914581
3.351	0.21982193
3.357666667	0.224113464
3.364333333	0.231266022
3.371	0.239849091
3.377666667	0.246524811
3.384333333	0.250816345
3.391	0.254154205
3.397666667	0.257492065
3.404333333	0.258922577
3.411	0.257492065
3.417666667	0.255584717
3.424333333	0.255584717
3.431	0.257015228
3.437666667	0.257968903
3.444333333	0.258922577
3.451	0.260829926
3.457666667	0.263214111
3.464333333	0.263690948
3.471	0.261306763
3.477666667	0.25844574
3.484333333	0.257968903
3.491	0.260829926
3.497666667	0.266075134
3.504333333	0.273704529
3.511	0.282764435
3.517666667	0.293254852
3.524333333	0.301361084
3.531	0.304222107
3.537666667	0.30374527
3.544333333	0.302791595
3.551	0.302791595
3.557666667	0.302314758
3.564333333	0.302314758
3.571	0.302314758
3.577666667	0.30374527
3.584333333	0.305175781
3.591	0.305175781
3.597666667	0.30374527
3.604333333	0.30374527
3.611	0.306606293
3.617666667	0.31042099
3.624333333	0.314235687
3.631	0.318527222
3.637666667	0.326633453
3.644333333	0.339031219
3.651	0.351428986
3.657666667	0.363349915
3.664333333	0.374794006
3.671	0.386714935
3.677666667	0.396728516
3.684333333	0.402927399
3.691	0.40435791
3.697666667	0.404834747
3.704333333	0.405788422
3.711	0.409126282
3.717666667	0.412464142
3.724333333	0.415802002
3.731	0.419616699
3.737666667	0.420570374
3.744333333	0.419616699
3.751	0.415802002
3.757666667	0.412940979
3.764333333	0.410556793
3.771	0.409126282
3.777666667	0.409603119
3.784333333	0.412940979
3.791	0.418186188
3.797666667	0.424385071
3.804333333	0.434875488
3.811	0.451564789
3.817666667	0.473976135
3.824333333	0.499248505
3.831	0.525474548
3.837666667	0.554084778
3.844333333	0.583648682
3.851	0.612735748
3.857666667	0.640392303
3.864333333	0.666618347
3.871	0.692844391
3.877666667	0.71811676
3.884333333	0.742435455
3.891	0.764369965
3.897666667	0.783443451
3.904333333	0.800609589
3.911	0.815391541
3.917666667	0.826835632
3.924333333	0.831604004
3.931	0.83065033
3.937666667	0.823974609
3.944333333	0.813961029
3.951	0.800132751
3.957666667	0.782966614
3.964333333	0.763893127
3.971	0.74338913
3.977666667	0.721931458
3.984333333	0.699996948
3.991	0.679016113
3.997666667	0.658512115
4.004333333	0.639915466
4.011	0.622749329
4.017666667	0.607967377
4.024333333	0.592708588
4.031	0.575065613
4.037666667	0.555515289
4.044333333	0.53691864
4.051	0.519275665
4.057666667	0.503063202
4.064333333	0.487804413
4.071	0.475406647
4.077666667	0.464916229
4.084333333	0.454902649
4.091	0.444889069
4.097666667	0.435352325
4.104333333	0.426292419
4.111	0.418186188
4.117666667	0.413894653
4.124333333	0.411510468
4.131	0.410556793
4.137666667	0.412464142
4.144333333	0.416755676
4.151	0.422000885
4.157666667	0.427246094
4.164333333	0.434398651
4.171	0.444412231
4.177666667	0.454902649
4.184333333	0.464439392
4.191	0.474452972
4.197666667	0.484466553
4.204333333	0.49495697
4.211	0.504016876
4.217666667	0.513553619
4.224333333	0.524044037
4.231	0.535488129
4.237666667	0.545501709
4.244333333	0.552177429
4.251	0.559329987
4.257666667	0.567436218
4.264333333	0.576972961
4.271	0.587463379
4.277666667	0.600814819
4.284333333	0.61750412
4.291	0.63419342
4.297666667	0.649929047
4.304333333	0.664710999
4.311	0.678062439
4.317666667	0.689029694
4.324333333	0.697135925
4.331	0.703811646
4.337666667	0.709533691
4.344333333	0.714302063
4.351	0.720024109
4.357666667	0.728607178
4.364333333	0.737667084
4.371	0.743865967
4.377666667	0.748157501
4.384333333	0.753879547
4.391	0.758647919
4.397666667	0.759124756
4.404333333	0.759124756
4.411	0.76007843
4.417666667	0.76341629
4.424333333	0.768661499
4.431	0.775337219
4.437666667	0.784873962
4.444333333	0.795841217
4.451	0.807285309
4.457666667	0.818252563
4.464333333	0.827312469
4.471	0.833511353
4.477666667	0.838756561
4.484333333	0.848293304
4.491	0.861167908
4.497666667	0.87594986
4.504333333	0.89263916
4.511	0.912666321
4.517666667	0.936031342
4.524333333	0.959396362
4.531	0.984668732
4.537666667	1.012325287
4.544333333	1.041412354
4.551	1.069545746
4.557666667	1.095294952
4.564333333	1.118183136
4.571	1.139640808
4.577666667	1.160144806
4.584333333	1.180171967
4.591	1.201152802
4.597666667	1.224040985
4.604333333	1.247882843
4.611	1.272201538
4.617666667	1.294612885
4.624333333	1.316547394
4.631	1.337528229
4.637666667	1.358032227
4.644333333	1.379013062
4.651	1.399040222
4.657666667	1.420497894
4.664333333	1.443386078
4.671	1.46818161
4.677666667	1.491546631
4.684333333	1.511573792
4.691	1.528739929
4.697666667	1.543045044
4.704333333	1.554489136
4.711	1.564502716
4.717666667	1.575469971
4.724333333	1.586437225
4.731	1.59740448
4.737666667	1.605987549
4.744333333	1.612186432
4.751	1.616954803
4.757666667	1.618385315
4.764333333	1.616477966
4.771	1.612663269
4.777666667	1.607894897
4.784333333	1.602172852
4.791	1.592636108
4.797666667	1.580238342
4.804333333	1.566886902
4.811	1.554965973
4.817666667	1.545906067
4.824333333	1.539230347
4.831	1.538276672
4.837666667	1.542568207
4.844333333	1.549720764
4.851	1.55878067
4.857666667	1.569747925
4.864333333	1.585006714
4.871	1.6040802
4.877666667	1.627445221
4.884333333	1.657962799
4.891	1.696586609
4.897666667	1.742839813
4.904333333	1.797199249
4.911	1.860141754
4.917666667	1.932144165
4.924333333	2.015113831
4.931	2.109527588
4.937666667	2.215862274
4.944333333	2.331733704
4.951	2.456188202
4.957666667	2.588748932
4.964333333	2.725601196
4.971	2.863883972
4.977666667	2.999305725
4.984333333	3.129959106
4.991	3.255844116
4.997666667	3.373622894
5.004333333	3.481388092
5.011	3.578186035
5.017666667	3.663539886
5.024333333	3.735542297
5.031	3.794193268
5.037666667	3.841400146
5.044333333	3.877162933
5.051	3.90291214
5.057666667	3.920555115
5.064333333	3.931999207
5.071	3.939151764
5.077666667	3.940582275
5.084333333	3.937721252
5.091	3.930568695
5.097666667	3.921031952
5.104333333	3.908634186
5.111	3.893852234
5.117666667	3.877162933
5.124333333	3.859043121
5.131	3.841400146
5.137666667	3.82232666
5.144333333	3.802776337
5.151	3.782272339
5.157666667	3.761291504
5.164333333	3.739356995
5.171	3.7150383
5.177666667	3.68976593
5.184333333	3.662586212
5.191	3.633975983
5.197666667	3.604412079
5.204333333	3.573417664
5.211	3.540039063
5.217666667	3.504276276
5.224333333	3.467082977
5.231	3.428459167
5.237666667	3.388881683
5.244333333	3.347873688
5.251	3.307819366
5.257666667	3.267288208
5.264333333	3.225326538
5.271	3.181934357
5.277666667	3.138542175
5.284333333	3.091335297
5.291	3.038883209
5.297666667	2.981185913
5.304333333	2.920627594
5.311	2.858161926
5.317666667	2.790927887
5.324333333	2.724647522
5.331	2.659320831
5.337666667	2.595901489
5.344333333	2.532958984
5.351	2.469539642
5.357666667	2.408027649
5.364333333	2.345085144
5.371	2.281188965
5.377666667	2.218723297
5.384333333	2.159118652
5.391	2.102375031
5.397666667	2.046585083
5.404333333	1.99174881
5.411	1.940727234
5.417666667	1.892089844
5.424333333	1.845836639
5.431	1.800060272
5.437666667	1.757144928
5.444333333	1.719474792
5.451	1.68466568
5.457666667	1.651763916
5.464333333	1.619338989
5.471	1.588821411
5.477666667	1.560211182
5.484333333	1.533031464
5.491	1.508235931
5.497666667	1.485824585
5.504333333	1.466274261
5.511	1.449108124
5.517666667	1.435279846
5.524333333	1.421928406
5.531	1.410007477
5.537666667	1.399040222
5.544333333	1.389980316
5.551	1.383304596
5.557666667	1.378059387
5.564333333	1.373767853
5.571	1.369953156
5.577666667	1.368522644
5.584333333	1.369476318
5.591	1.373291016
5.597666667	1.379489899
5.604333333	1.389503479
5.611	1.403331757
5.617666667	1.418590546
5.624333333	1.436233521
5.631	1.456260681
5.637666667	1.479625702
5.644333333	1.504898071
5.651	1.532077789
5.657666667	1.560688019
5.664333333	1.586914063
5.671	1.610279083
5.677666667	1.631259918
5.684333333	1.652240753
5.691	1.673698425
5.697666667	1.695156097
5.704333333	1.716136932
5.711	1.739501953
5.717666667	1.763343811
5.724333333	1.783847809
5.731	1.800537109
5.737666667	1.814365387
5.744333333	1.828670502
5.751	1.842021942
5.757666667	1.852035522
5.764333333	1.858711243
5.771	1.8658638
5.777666667	1.873970032
5.784333333	1.87921524
5.791	1.880645752
5.797666667	1.880645752
5.804333333	1.884460449
5.811	1.889705658
5.817666667	1.89447403
5.824333333	1.898765564
5.831	1.905918121
5.837666667	1.916408539
5.844333333	1.929759979
5.851	1.945018768
5.857666667	1.962661743
5.864333333	1.984119415
5.871	2.007961273
5.877666667	2.035140991
5.884333333	2.063751221
5.891	2.095222473
5.897666667	2.129554749
5.904333333	2.167701721
5.911	2.207279205
5.917666667	2.248287201
5.924333333	2.289772034
5.931	2.332687378
5.937666667	2.375602722
5.944333333	2.419471741
5.951	2.464294434
5.957666667	2.509117126
5.964333333	2.553462982
5.971	2.595901489
5.977666667	2.636909485
5.984333333	2.675056458
5.991	2.707481384
5.997666667	2.734184265
6.004333333	2.755641937
6.011	2.772808075
6.017666667	2.78711319
6.024333333	2.799987793
6.031	2.811431885
6.037666667	2.819538116
6.044333333	2.823829651
6.051	2.822875977
6.057666667	2.816677094
6.064333333	2.806186676
6.071	2.793312073
6.077666667	2.779006958
6.084333333	2.762794495
6.091	2.746105194
6.097666667	2.731323242
6.104333333	2.718925476
6.111	2.707004547
6.117666667	2.697944641
6.124333333	2.69317627
6.131	2.692699432
6.137666667	2.698898315
6.144333333	2.708911896
6.151	2.724170685
6.157666667	2.744197845
6.164333333	2.769470215
6.171	2.799034119
6.177666667	2.829551697
6.184333333	2.860069275
6.191	2.892494202
6.197666667	2.927303314
6.204333333	2.965450287
6.211	3.004074097
6.217666667	3.043174744
6.224333333	3.083705902
6.231	3.125667572
6.237666667	3.16619873
6.244333333	3.203392029
6.251	3.235340118
6.257666667	3.262996674
6.264333333	3.287315369
6.271	3.306865692
6.277666667	3.323554993
6.284333333	3.336429596
6.291	3.346920013
6.297666667	3.355503082
6.304333333	3.359794617
6.311	3.359794617
6.317666667	3.355979919
6.324333333	3.350734711
6.331	3.344535828
6.337666667	3.33738327
6.344333333	3.332614899
6.351	3.329753876
6.357666667	3.329277039
6.364333333	3.328800201
6.371	3.33070755
6.377666667	3.334522247
6.384333333	3.339290619
6.391	3.34405899
6.397666667	3.347396851
6.404333333	3.352642059
6.411	3.361225128
6.417666667	3.370761871
6.424333333	3.381252289
6.431	3.393650055
6.437666667	3.409862518
6.444333333	3.429412842
6.451	3.449440002
6.457666667	3.470420837
6.464333333	3.491401672
6.471	3.510951996
6.477666667	3.530025482
6.484333333	3.549098969
6.491	3.570079803
6.497666667	3.592967987
6.504333333	3.618240356
6.511	3.645420074
6.517666667	3.674030304
6.524333333	3.704547882
6.531	3.733158112
6.537666667	3.761291504
6.544333333	3.789424896
6.551	3.818035126
6.557666667	3.846168518
6.564333333	3.871917725
6.571	3.894329071
6.577666667	3.911972046
6.584333333	3.925323486
6.591	3.935337067
6.597666667	3.942012787
6.604333333	3.943920135
6.611	3.94153595
6.617666667	3.935813904
6.624333333	3.928184509
6.631	3.917217255
6.637666667	3.901958466
6.644333333	3.883838654
6.651	3.86428833
6.657666667	3.843784332
6.664333333	3.82232666
6.671	3.799438477
6.677666667	3.775596619
6.684333333	3.753185272
6.691	3.732204437
6.697666667	3.711700439
6.704333333	3.690242767
6.711	3.672122955
6.717666667	3.656387329
6.724333333	3.6444664
6.731	3.63445282
6.737666667	3.629684448
6.744333333	3.63111496
6.751	3.638744354
6.757666667	3.652095795
6.764333333	3.670215607
6.771	3.697395325
6.777666667	3.732204437
6.784333333	3.773212433
6.791	3.8189888
6.797666667	3.870487213
6.804333333	3.926277161
6.811	3.983974457
6.817666667	4.043579102
6.824333333	4.104614258
6.831	4.167556763
6.837666667	4.231929779
6.844333333	4.296302795
6.851	4.358768463
6.857666667	4.419803619
6.864333333	4.478931427
6.871	4.537582397
6.877666667	4.594802856
6.884333333	4.652500153
6.891	4.712581635
6.897666667	4.776477814
6.904333333	4.843235016
6.911	4.911422729
6.917666667	4.98342514
6.924333333	5.060195923
6.931	5.141735077
6.937666667	5.22851944
6.944333333	5.322933197
6.951	5.425930023
6.957666667	5.53560257
6.964333333	5.650997162
6.971	5.770206451
6.977666667	5.889892578
6.984333333	6.006717682
6.991	6.118297577
6.997666667	6.226539612
7.004333333	6.329536438
7.011	6.424427032
7.017666667	6.508827209
7.024333333	6.58082962
7.031	6.642341614
7.037666667	6.690502167
7.044333333	6.724834442
7.051	6.744384766
7.057666667	6.7486763
7.064333333	6.739139557
7.071	6.714344025
7.077666667	6.673336029
7.084333333	6.617069244
7.091	6.549835205
7.097666667	6.475925446
7.104333333	6.395816803
7.111	6.30903244
7.117666667	6.216526031
7.124333333	6.120204926
7.131	6.021022797
7.137666667	5.917549133
7.144333333	5.811691284
7.151	5.704879761
7.157666667	5.598545074
7.164333333	5.493164063
7.171	5.389213562
7.177666667	5.288600922
7.184333333	5.190372467
7.191	5.094528198
7.197666667	5.000114441
7.204333333	4.907131195
7.211	4.814147949
7.217666667	4.720687866
7.224333333	4.628181458
7.231	4.539012909
7.237666667	4.45318222
7.244333333	4.369735718
7.251	4.286766052
7.257666667	4.207134247
7.264333333	4.12940979
7.271	4.052639008
7.277666667	3.975868225
7.284333333	3.900051117
7.291	3.826618195
7.297666667	3.754138947
7.304333333	3.68309021
7.311	3.613471985
7.317666667	3.546714783
7.324333333	3.481864929
7.331	3.419399261
7.337666667	3.360271454
7.344333333	3.304004669
7.351	3.25012207
7.357666667	3.199100494
7.364333333	3.150463104
7.371	3.102779388
7.377666667	3.051280975
7.384333333	2.998352051
7.391	2.946376801
7.397666667	2.895355225
7.404333333	2.843856812
7.411	2.792835236
7.417666667	2.746105194
7.424333333	2.702713013
7.431	2.658367157
7.437666667	2.611637115
7.444333333	2.566337585
7.451	2.521514893
7.457666667	2.4766922
7.464333333	2.43139267
7.471	2.388000488
7.477666667	2.346992493
7.484333333	2.307891846
7.491	2.267837524
7.497666667	2.227306366
7.504333333	2.18629837
7.511	2.146244049
7.517666667	2.106666565
7.524333333	2.067089081
7.531	2.029895782
7.537666667	1.99508667
7.544333333	1.96313858
7.551	1.932144165
7.557666667	1.90114975
7.564333333	1.872062683
7.571	1.842975616
7.577666667	1.815795898
7.584333333	1.788139343
7.591	1.760959625
7.597666667	1.733779907
7.604333333	1.705646515
7.611	1.679420471
7.617666667	1.654624939
7.624333333	1.632213593
7.631	1.612186432
7.637666667	1.593112946
7.644333333	1.575469971
7.651	1.55878067
7.657666667	1.541614532
7.664333333	1.524925232
7.671	1.509189606
7.677666667	1.495361328
7.684333333	1.482486725
7.691	1.469612122
7.697666667	1.459598541
7.704333333	1.449584961
7.711	1.437187195
7.717666667	1.421451569
7.724333333	1.405239105
7.731	1.392364502
7.737666667	1.38092041
7.744333333	1.370429993
7.751	1.361370087
7.757666667	1.357078552
7.764333333	1.354694366
7.771	1.351833344
7.777666667	1.347064972
7.784333333	1.341819763
7.791	1.338005066
7.797666667	1.333236694
7.804333333	1.327037811
7.811	1.319408417
7.817666667	1.312255859
7.824333333	1.307487488
7.831	1.303195953
7.837666667	1.30033493
7.844333333	1.299381256
7.851	1.300811768
7.857666667	1.305103302
7.864333333	1.312732697
7.871	1.323699951
7.877666667	1.337051392
7.884333333	1.350879669
7.891	1.364707947
7.897666667	1.377105713
7.904333333	1.388549805
7.911	1.396656036
7.917666667	1.402854919
7.924333333	1.410484314
7.931	1.421451569
7.937666667	1.434803009
7.944333333	1.449108124
7.951	1.463413239
7.957666667	1.479148865
7.964333333	1.494407654
7.971	1.507282257
7.977666667	1.517295837
7.984333333	1.526832581
7.991	1.536846161
7.997666667	1.544952393
8.004333333	1.55210495
8.011	1.560211182
8.017666667	1.567840576
8.024333333	1.574993134
8.031	1.582145691
8.037666667	1.587867737
8.044333333	1.592159271
8.051	1.594543457
8.057666667	1.596927643
8.064333333	1.598358154
8.071	1.599788666
8.077666667	1.60074234
8.084333333	1.599311829
8.091	1.597881317
8.097666667	1.596450806
8.104333333	1.595497131
8.111	1.594543457
8.117666667	1.593589783
8.124333333	1.594543457
8.131	1.59406662
8.137666667	1.59072876
8.144333333	1.585960388
8.151	1.580715179
8.157666667	1.574993134
8.164333333	1.569747925
8.171	1.566410065
8.177666667	1.566410065
8.184333333	1.567840576
8.191	1.569747925
8.197666667	1.572608948
8.204333333	1.576900482
8.211	1.581668854
8.217666667	1.585483551
8.224333333	1.588821411
8.231	1.594543457
8.237666667	1.6040802
8.244333333	1.616001129
8.251	1.62935257
8.257666667	1.643657684
8.264333333	1.660823822
8.271	1.681804657
8.277666667	1.705169678
8.284333333	1.729488373
8.291	1.757144928
8.297666667	1.791477203
8.304333333	1.832962036
8.311	1.878261566
8.317666667	1.924037933
8.324333333	1.973628998
8.331	2.028465271
8.337666667	2.08568573
8.344333333	2.142429352
8.351	2.198696136
8.357666667	2.255916595
8.364333333	2.312660217
8.371	2.368450165
8.377666667	2.422332764
8.384333333	2.474784851
8.391	2.524852753
8.397666667	2.572059631
8.404333333	2.616882324
8.411	2.657413483
8.417666667	2.695083618
8.424333333	2.728462219
8.431	2.758026123
8.437666667	2.782821655
8.444333333	2.801418304
8.451	2.814292908
8.457666667	2.818584442
8.464333333	2.814769745
8.471	2.805233002
8.477666667	2.791404724
8.484333333	2.774238586
8.491	2.755641937
8.497666667	2.737522125
8.504333333	2.720355988
8.511	2.701759338
8.517666667	2.680301666
8.524333333	2.656936646
8.531	2.630233765
8.537666667	2.599239349
8.544333333	2.566337585
8.551	2.532482147
8.557666667	2.499103546
8.564333333	2.464771271
8.571	2.429485321
8.577666667	2.394676208
8.584333333	2.359867096
8.591	2.326488495
8.597666667	2.295970917
8.604333333	2.268791199
8.611	2.243041992
8.617666667	2.215862274
8.624333333	2.18629837
8.631	2.157211304
8.637666667	2.1276474
8.644333333	2.097129822
8.651	2.066135406
8.657666667	2.034664154
8.664333333	2.004146576
8.671	1.972198486
8.677666667	1.938343048
8.684333333	1.903533936
8.691	1.868724823
8.697666667	1.836299896
8.704333333	1.804828644
8.711	1.774311066
8.717666667	1.741886139
8.724333333	1.709461212
8.731	1.678466797
8.737666667	1.648902893
8.744333333	1.621723175
8.751	1.594543457
8.757666667	1.571655273
8.764333333	1.551151276
8.771	1.532077789
8.777666667	1.511096954
8.784333333	1.488685608
8.791	1.466751099
8.797666667	1.443386078
8.804333333	1.419067383
8.811	1.394748688
8.817666667	1.371860504
8.824333333	1.352310181
8.831	1.334190369
8.837666667	1.316547394
8.844333333	1.30033493
8.851	1.284599304
8.857666667	1.270771027
8.864333333	1.255989075
8.871	1.242160797
8.877666667	1.231193542
8.884333333	1.224040985
8.891	1.219272614
8.897666667	1.214504242
8.904333333	1.207351685
8.911	1.200675964
8.917666667	1.195907593
8.924333333	1.193523407
8.931	1.191139221
8.937666667	1.190662384
8.944333333	1.19638443
8.951	1.20639801
8.957666667	1.218795776
8.964333333	1.234531403
8.971	1.256465912
8.977666667	1.283168793
8.984333333	1.310348511
8.991	1.338005066
8.997666667	1.366138458
9.004333333	1.397132874
9.011	1.430988312
9.017666667	1.467704773
9.024333333	1.510620117
9.031	1.559257507
9.037666667	1.611709595
9.044333333	1.665592194
9.051	1.720428467
9.057666667	1.777172089
9.064333333	1.834392548
9.071	1.892566681
9.077666667	1.950740814
9.084333333	2.010345459
9.091	2.068996429
9.097666667	2.126216888
9.104333333	2.180576324
9.111	2.232074738
9.117666667	2.281188965
9.124333333	2.326965332
9.131	2.371311188
9.137666667	2.412319183
9.144333333	2.451896667
9.151	2.488136292
9.157666667	2.520084381
9.164333333	2.546310425
9.171	2.564430237
9.177666667	2.576351166
9.184333333	2.583503723
9.191	2.586841583
9.197666667	2.587795258
9.204333333	2.586364746
9.211	2.582550049
9.217666667	2.575397491
9.224333333	2.564907074
9.231	2.550125122
9.237666667	2.529621124
9.244333333	2.505302429
9.251	2.478599548
9.257666667	2.449989319
9.264333333	2.419948578
9.271	2.388477325
9.277666667	2.356052399
9.284333333	2.321720123
9.291	2.287864685
9.297666667	2.255916595
9.304333333	2.22492218
9.311	2.195835114
9.317666667	2.168178558
9.324333333	2.143383026
9.331	2.120018005
9.337666667	2.09569931
9.344333333	2.072811127
9.351	2.050876617
9.357666667	2.029418945
9.364333333	2.008914948
9.371	1.990318298
9.377666667	1.974582672
9.384333333	1.960277557
9.391	1.949310303
9.397666667	1.94311142
9.404333333	1.93977356
9.411	1.940250397
9.417666667	1.944065094
9.424333333	1.950263977
9.431	1.958847046
9.437666667	1.970291138
9.444333333	1.986503601
9.451	2.006530762
9.457666667	2.030849457
9.464333333	2.058029175
9.471	2.087593079
9.477666667	2.12097168
9.484333333	2.156734467
9.491	2.195835114
9.497666667	2.236843109
9.504333333	2.277374268
9.511	2.319335938
9.517666667	2.362728119
9.524333333	2.405166626
9.531	2.446651459
9.537666667	2.49004364
9.544333333	2.536773682
9.551	2.583503723
9.557666667	2.62594223
9.564333333	2.664089203
9.571	2.698898315
9.577666667	2.728939056
9.584333333	2.75182724
9.591	2.768039703
9.597666667	2.781391144
9.604333333	2.791881561
9.611	2.799034119
9.617666667	2.804279327
9.624333333	2.805233002
9.631	2.80380249
9.637666667	2.798557281
9.644333333	2.789497375
9.651	2.774715424
9.657666667	2.753257751
9.664333333	2.726554871
9.671	2.696990967
9.677666667	2.665996552
9.684333333	2.633094788
9.691	2.599716187
9.697666667	2.566337585
9.704333333	2.532958984
9.711	2.498626709
9.717666667	2.463340759
9.724333333	2.427577972
9.731	2.390384674
9.737666667	2.352714539
9.744333333	2.314567566
9.751	2.277374268
9.757666667	2.238750458
9.764333333	2.200126648
9.771	2.162456512
9.777666667	2.128601074
9.784333333	2.096176147
9.791	2.065181732
9.797666667	2.03704834
9.804333333	2.013206482
9.811	1.991271973
9.817666667	1.968860626
9.824333333	1.94644928
9.831	1.925945282
9.837666667	1.905918121
9.844333333	1.887798309
9.851	1.870155334
9.857666667	1.855373383
9.864333333	1.843452454
9.871	1.832962036
9.877666667	1.822471619
9.884333333	1.811027527
9.891	1.801967621
9.897666667	1.794815063
9.904333333	1.78861618
9.911	1.782894135
9.917666667	1.777172089
9.924333333	1.773357391
9.931	1.770019531
9.937666667	1.76525116
9.944333333	1.7619133
9.951	1.760005951
9.957666667	1.763343811
9.964333333	1.765727997
9.971	1.765727997
9.977666667	1.764774323
9.984333333	1.764774323
9.991	1.76525116
9.997666667	1.763343811
10.00433333	1.760959625
10.011	1.760959625
10.01766667	1.763343811
10.02433333	1.762866974
10.031	1.758575439
10.03766667	1.752853394
10.04433333	1.745223999
10.051	1.73330307
10.05766667	1.719474792
10.06433333	1.708030701
10.071	1.700878143
10.07766667	1.696586609
10.08433333	1.692295074
10.091	1.68800354
10.09766667	1.682758331
10.10433333	1.676082611
10.111	1.666545868
10.11766667	1.654624939
10.12433333	1.643657684
10.131	1.63602829
10.13766667	1.630306244
10.14433333	1.624584198
10.151	1.616954803
10.15766667	1.607894897
10.16433333	1.598834991
10.171	1.589298248
10.17766667	1.579284668
10.18433333	1.570701599
10.191	1.56545639
10.19766667	1.56545639
10.20433333	1.569271088
10.211	1.572608948
10.21766667	1.573085785
10.22433333	1.571655273
10.231	1.570224762
10.23766667	1.566410065
10.24433333	1.562595367
10.251	1.560688019
10.25766667	1.562595367
10.26433333	1.56879425
10.271	1.576423645
10.27766667	1.584529877
10.28433333	1.593112946
10.291	1.601219177
10.29766667	1.610279083
10.30433333	1.622676849
10.311	1.636981964
10.31766667	1.651763916
10.32433333	1.665592194
10.331	1.679897308
10.33766667	1.69467926
10.34433333	1.708984375
10.351	1.724243164
10.35766667	1.740932465
10.36433333	1.757144928
10.371	1.770496368
10.37766667	1.780509949
10.38433333	1.78861618
10.391	1.794338226
10.39766667	1.798629761
10.40433333	1.803874969
10.411	1.81055069
10.41766667	1.81722641
10.42433333	1.822471619
10.431	1.822948456
10.43766667	1.819133759
10.44433333	1.811504364
10.451	1.802921295
10.45766667	1.794338226
10.46433333	1.78527832
10.471	1.777172089
10.47766667	1.770019531
10.48433333	1.763343811
10.491	1.755714417
10.49766667	1.747608185
10.50433333	1.73664093
10.511	1.722335815
10.51766667	1.706123352
10.52433333	1.690864563
10.531	1.675605774
10.53766667	1.659870148
10.54433333	1.643657684
10.551	1.630783081
10.55766667	1.619815826
10.56433333	1.608848572
10.571	1.596450806
10.57766667	1.583099365
10.58433333	1.570701599
10.591	1.558303833
10.59766667	1.546859741
10.60433333	1.535415649
10.611	1.524925232
10.61766667	1.515388489
10.62433333	1.505374908
10.631	1.493930817
10.63766667	1.480579376
10.64433333	1.467227936
10.651	1.455307007
10.65766667	1.445293427
10.66433333	1.436233521
10.671	1.429080963
10.67766667	1.423835754
10.68433333	1.41954422
10.691	1.414299011
10.69766667	1.406669617
10.70433333	1.398086548
10.711	1.390457153
10.71766667	1.382827759
10.72433333	1.375198364
10.731	1.368999481
10.73766667	1.368045807
10.74433333	1.372814178
10.751	1.378059387
10.75766667	1.382350922
10.76433333	1.386642456
10.771	1.391410828
10.77766667	1.395702362
10.78433333	1.398086548
10.791	1.403331757
10.79766667	1.413345337
10.80433333	1.429080963
10.811	1.450061798
10.81766667	1.476764679
10.82433333	1.509189606
10.831	1.546382904
10.83766667	1.586914063
10.84433333	1.630306244
10.851	1.675128937
10.85766667	1.720905304
10.86433333	1.770496368
10.871	1.826763153
10.87766667	1.891613007
10.88433333	1.963615417
10.891	2.040863037
10.89766667	2.121925354
10.90433333	2.206325531
10.911	2.292633057
10.91766667	2.380371094
10.92433333	2.471923828
10.931	2.566814423
10.93766667	2.66456604
10.94433333	2.76184082
10.951	2.857685089
10.95766667	2.951622009
10.96433333	3.044605255
10.971	3.136634827
10.97766667	3.226280212
10.98433333	3.313064575
10.991	3.394126892
10.99766667	3.468990326
11.00433333	3.535270691
11.011	3.595352173
11.01766667	3.648281097
11.02433333	3.694057465
11.031	3.732204437
11.03766667	3.76033783
11.04433333	3.779888153
11.051	3.790378571
11.05766667	3.795146942
11.06433333	3.792762756
11.071	3.784179688
11.07766667	3.769874573
11.08433333	3.751754761
11.091	3.729343414
11.09766667	3.701210022
11.10433333	3.668785095
11.111	3.633022308
11.11766667	3.596305847
11.12433333	3.556728363
11.131	3.514766693
11.13766667	3.470420837
11.14433333	3.424167633
11.151	3.376483917
11.15766667	3.326892853
11.16433333	3.277301788
11.171	3.22675705
11.17766667	3.176212311
11.18433333	3.125667572
11.191	3.074645996
11.19766667	3.024101257
11.20433333	2.973079681
11.211	2.92301178
11.21766667	2.874851227
11.22433333	2.828598022
11.231	2.785682678
11.23766667	2.742767334
11.24433333	2.700805664
11.251	2.658367157
11.25766667	2.61592865
11.26433333	2.574920654
11.271	2.534866333
11.27766667	2.495288849
11.28433333	2.456665039
11.291	2.420902252
11.29766667	2.386569977
11.30433333	2.349853516
11.311	2.311706543
11.31766667	2.274990082
11.32433333	2.239704132
11.331	2.20489502
11.33766667	2.170085907
11.34433333	2.138614655
11.351	2.111434937
11.35766667	2.087593079
11.36433333	2.066612244
11.371	2.04706192
11.37766667	2.028942108
11.38433333	2.010345459
11.391	1.989841461
11.39766667	1.96647644
11.40433333	1.941680908
11.411	1.91783905
11.41766667	1.896858215
11.42433333	1.878261566
11.431	1.863002777
11.43766667	1.852035522
11.44433333	1.842975616
11.451	1.832962036
11.45766667	1.823425293
11.46433333	1.816749573
11.471	1.812458038
11.47766667	1.808643341
11.48433333	1.804351807
11.491	1.801490784
11.49766667	1.800060272
11.50433333	1.799106598
11.511	1.797199249
11.51766667	1.797676086
11.52433333	1.801013947
11.531	1.805305481
11.53766667	1.808643341
11.54433333	1.811504364
11.551	1.815319061
11.55766667	1.820087433
11.56433333	1.825332642
11.571	1.831531525
11.57766667	1.840591431
11.58433333	1.851558685
11.591	1.863002777
11.59766667	1.873970032
11.60433333	1.884460449
11.611	1.893520355
11.61766667	1.900672913
11.62433333	1.905918121
11.631	1.910686493
11.63766667	1.91450119
11.64433333	1.916885376
11.651	1.919746399
11.65766667	1.922130585
11.66433333	1.923084259
11.671	1.922130585
11.67766667	1.920223236
11.68433333	1.919269562
11.691	1.918315887
11.69766667	1.915931702
11.70433333	1.913070679
11.711	1.911640167
11.71766667	1.910209656
11.72433333	1.90782547
11.731	1.90448761
11.73766667	1.901626587
11.74433333	1.898288727
11.751	1.893997192
11.75766667	1.885890961
11.76433333	1.876354218
11.771	1.866817474
11.77766667	1.856803894
11.78433333	1.844882965
11.791	1.833438873
11.79766667	1.825332642
11.80433333	1.819610596
11.811	1.815319061
11.81766667	1.809120178
11.82433333	1.802921295
11.831	1.796245575
11.83766667	1.790523529
11.84433333	1.785755157
11.851	1.78194046
11.85766667	1.780509949
11.86433333	1.779556274
11.871	1.778125763
11.87766667	1.774311066
11.88433333	1.76858902
11.891	1.762390137
11.89766667	1.755237579
11.90433333	1.746177673
11.911	1.738071442
11.91766667	1.731872559
11.92433333	1.726150513
11.931	1.71995163
11.93766667	1.713752747
11.94433333	1.708507538
11.951	1.703739166
11.95766667	1.698493958
11.96433333	1.692295074
11.971	1.686096191
11.97766667	1.681804657
11.98433333	1.678466797
11.991	1.674175262
11.99766667	1.668930054
12.00433333	1.663208008
12.011	1.657009125
12.01766667	1.650810242
12.02433333	1.64270401
12.031	1.633644104
12.03766667	1.624107361
12.04433333	1.615524292
12.051	1.605987549
12.05766667	1.595020294
12.06433333	1.583576202
12.071	1.573085785
12.07766667	1.564025879
12.08433333	1.555919647
12.091	1.548290253
12.09766667	1.54209137
12.10433333	1.53875351
12.111	1.538276672
12.11766667	1.539707184
12.12433333	1.540660858
12.131	1.541137695
12.13766667	1.543998718
12.14433333	1.547336578
12.151	1.551151276
12.15766667	1.555919647
12.16433333	1.564502716
12.171	1.578807831
12.17766667	1.596450806
12.18433333	1.618385315
12.191	1.648426056
12.19766667	1.68466568
12.20433333	1.728534698
12.211	1.7786026
12.21766667	1.838207245
12.22433333	1.908302307
12.231	1.989364624
12.23766667	2.084732056
12.24433333	2.200126648
12.251	2.340316772
12.25766667	2.509593964
12.26433333	2.712249756
12.271	2.951145172
12.27766667	3.231048584
12.28433333	3.553390503
12.291	3.922939301
12.29766667	4.347324371
12.30433333	4.838466644
12.311	5.4063797
12.31766667	6.060600281
12.32433333	6.812095642
12.331	7.674694061
12.33766667	8.661746979
12.34433333	9.784221649
12.351	11.05594635
12.35766667	12.49647141
12.36433333	14.12439346
12.371	15.95783234
12.37766667	18.01300049
12.38433333	20.30897141
12.391	22.8638649
12.39766667	25.69437027
12.40433333	28.81574631
12.411	32.24515915
12.41766667	35.9992981
12.42433333	40.09437561
12.431	44.54231262
12.43766667	49.35264587
12.44433333	54.53205109
12.451	60.08434296
12.45766667	66.0071373
12.46433333	72.28851318
12.471	78.91273499
12.47766667	85.86215973
12.48433333	93.11389923
12.491	100.6350517
12.49766667	108.3903313
12.50433333	116.3449287
12.511	124.461174
12.51766667	132.6942444
12.52433333	140.9907341
12.531	149.2972374
12.53766667	157.5603485
12.54433333	165.7214165
12.551	173.7194061
12.55766667	181.4932823
12.56433333	188.9867783
12.571	196.1455345
12.57766667	202.9180527
12.58433333	209.2571259
12.591	215.1169777
12.59766667	220.4580307
12.60433333	225.2531052
12.611	229.4816971
12.61766667	233.1233025
12.62433333	236.1626625
12.631	238.5988235
12.63766667	240.4375076
12.64433333	241.6830063
12.651	242.3424721
12.65766667	242.4378395
12.66433333	241.997242
12.671	241.0502434
12.67766667	239.6216393
12.68433333	237.7414703
12.691	235.4431152
12.69766667	232.7589989
12.70433333	229.7196388
12.711	226.35746
12.71766667	222.7087021
12.72433333	218.8096046
12.731	214.6964073
12.73766667	210.398674
12.74433333	205.9440613
12.751	201.3568878
12.75766667	196.6633797
12.76433333	191.8859482
12.771	187.0427132
12.77766667	182.1537018
12.78433333	177.2398949
12.791	172.3232269
12.79766667	167.4137115
12.80433333	162.5270844
12.811	157.6757431
12.81766667	152.8687477
12.82433333	148.1118202
12.831	143.4092522
12.83766667	138.7724876
12.84433333	134.2067719
12.851	129.7154427
12.85766667	125.3013611
12.86433333	120.9683418
12.871	116.7206764
12.87766667	112.5588417
12.88433333	108.4828377
12.891	104.4940948
12.89766667	100.5945206
12.90433333	96.78602219
12.911	93.06907654
12.91766667	89.44320679
12.92433333	85.91032028
12.931	82.47232437
12.93766667	79.13017273
12.94433333	75.88434219
12.951	72.73435593
12.95766667	69.67830658
12.96433333	66.7142868
12.971	63.84325027
12.97766667	61.06281281
12.98433333	58.3729744
12.991	55.77087402
12.99766667	53.25746536
13.00433333	50.8313179
13.011	48.4919548
13.01766667	46.23746872
13.02433333	44.06738281
13.031	41.98026657
13.03766667	39.97182846
13.04433333	38.04111481
13.051	36.18812561
13.05766667	34.41286087
13.06433333	32.71245956
13.071	31.08310699
13.07766667	29.52432632
13.08433333	28.03707123
13.091	26.61561966
13.09766667	25.25663376
13.10433333	23.95963669
13.111	22.72415161
13.11766667	21.54874802
13.12433333	20.42770386
13.131	19.35911179
13.13766667	18.34154129
13.14433333	17.37689972
13.151	16.46327972
13.15766667	15.59972763
13.16433333	14.78481293
13.171	14.01472092
13.17766667	13.28706741
13.18433333	12.59803772
13.191	11.94810867
13.19766667	11.33489609
13.20433333	10.75649261
13.211	10.21194458
13.21766667	9.701728821
13.22433333	9.221553802
13.231	8.768081665
13.23766667	8.343219757
13.24433333	7.947444916
13.251	7.581710815
13.25766667	7.244110107
13.26433333	6.93321228
13.271	6.64806366
13.27766667	6.387710571
13.28433333	6.151676178
13.291	5.939483643
13.29766667	5.750656128
13.30433333	5.58757782
13.311	5.449295044
13.31766667	5.336284637
13.32433333	5.246162415
13.331	5.180358887
[truncated: 7,001 more rows]
