# Supplementary material for: Chemodiversity of Calophyllum inophyllum L. oil bioactive components related to their specific geographical distribution in the South Pacific region
Source: PeerJ. 2019 May 22;7:e6896. doi: 10.7717/peerj.6896 (PMC6535043; doi:10.7717/peerj.6896)
Supplement: Supplemental Information 2 — Time and absorbance values at 280 nm. The site and the number of the collected sample from Fiji are in the separate file names. [file peerj-07-6896-s002.zip › FIJI_ROTUMA_N5.CSV]

0.003166667	-0.465869904
0.009833333	-0.468730927
0.0165	-0.466346741
0.023166667	-0.451564789
0.029833333	-0.428676605
0.0365	-0.406742096
0.043166667	-0.396728516
0.049833333	-0.395298004
0.0565	-0.396251678
0.063166667	-0.397205353
0.069833333	-0.396728516
0.0765	-0.396251678
0.083166667	-0.392436981
0.089833333	-0.38766861
0.0965	-0.383853912
0.103166667	-0.382423401
0.109833333	-0.383377075
0.1165	-0.388145447
0.123166667	-0.396251678
0.129833333	-0.404834747
0.1365	-0.410079956
0.143166667	-0.413894653
0.149833333	-0.417232513
0.1565	-0.419616699
0.163166667	-0.420570374
0.169833333	-0.421047211
0.1765	-0.423431396
0.183166667	-0.424861908
0.189833333	-0.426292419
0.1965	-0.427246094
0.203166667	-0.42963028
0.209833333	-0.43296814
0.2165	-0.436306
0.223166667	-0.438213348
0.229833333	-0.438690186
0.2365	-0.438690186
0.243166667	-0.440597534
0.249833333	-0.442504883
0.2565	-0.44298172
0.263166667	-0.443458557
0.269833333	-0.445842743
0.2765	-0.44965744
0.283166667	-0.452518463
0.289833333	-0.455856323
0.2965	-0.460147858
0.303166667	-0.465393066
0.309833333	-0.471115112
0.3165	-0.476837158
0.323166667	-0.483036041
0.329833333	-0.48828125
0.3365	-0.492095947
0.343166667	-0.494480133
0.349833333	-0.496864319
0.3565	-0.49829483
0.363166667	-0.496864319
0.369833333	-0.493049622
0.3765	-0.489234924
0.383166667	-0.486850739
0.389833333	-0.483989716
0.3965	-0.480175018
0.403166667	-0.477313995
0.409833333	-0.477790833
0.4165	-0.479698181
0.423166667	-0.483036041
0.429833333	-0.489234924
0.4365	-0.496864319
0.443166667	-0.504016876
0.449833333	-0.507831573
0.4565	-0.509738922
0.463166667	-0.509738922
0.469833333	-0.507354736
0.4765	-0.505924225
0.483166667	-0.507831573
0.489833333	-0.511646271
0.4965	-0.514507294
0.503166667	-0.515937805
0.509833333	-0.515460968
0.5165	-0.514030457
0.523166667	-0.510215759
0.529833333	-0.508308411
0.5365	-0.508308411
0.543166667	-0.514030457
0.549833333	-0.522613525
0.5565	-0.529766083
0.563166667	-0.535488129
0.569833333	-0.543117523
0.5765	-0.552177429
0.583166667	-0.555992126
0.589833333	-0.554561615
0.5965	-0.553607941
0.603166667	-0.556945801
0.609833333	-0.561237335
0.6165	-0.563144684
0.623166667	-0.564575195
0.629833333	-0.568389893
0.6365	-0.572681427
0.643166667	-0.574588776
0.649833333	-0.572681427
0.6565	-0.571727753
0.663166667	-0.573158264
0.669833333	-0.576019287
0.6765	-0.577449799
0.683166667	-0.576019287
0.689833333	-0.575065613
0.6965	-0.57554245
0.703166667	-0.57554245
0.709833333	-0.574111938
0.7165	-0.574111938
0.723166667	-0.577449799
0.729833333	-0.583171844
0.7365	-0.586509705
0.743166667	-0.588417053
0.749833333	-0.591278076
0.7565	-0.595092773
0.763166667	-0.598907471
0.769833333	-0.601768494
0.7765	-0.605106354
0.783166667	-0.608444214
0.789833333	-0.612258911
0.7965	-0.614643097
0.803166667	-0.614643097
0.809833333	-0.612735748
0.8165	-0.611305237
0.823166667	-0.611305237
0.829833333	-0.613212585
0.8365	-0.617027283
0.843166667	-0.621795654
0.849833333	-0.627994537
0.8565	-0.632762909
0.863166667	-0.635147095
0.869833333	-0.635147095
0.8765	-0.632286072
0.883166667	-0.629425049
0.889833333	-0.628471375
0.8965	-0.629901886
0.903166667	-0.633239746
0.909833333	-0.635623932
0.9165	-0.637531281
0.923166667	-0.638008118
0.929833333	-0.637054443
0.9365	-0.637054443
0.943166667	-0.638484955
0.949833333	-0.640869141
0.9565	-0.641822815
0.963166667	-0.643253326
0.969833333	-0.646591187
0.9765	-0.648498535
0.983166667	-0.648498535
0.989833333	-0.649452209
0.9965	-0.652313232
1.003166667	-0.655174255
1.009833333	-0.654220581
1.0165	-0.653266907
1.023166667	-0.653743744
1.029833333	-0.654220581
1.0365	-0.654220581
1.043166667	-0.657081604
1.049833333	-0.664234161
1.0565	-0.671863556
1.063166667	-0.679016113
1.069833333	-0.685214996
1.0765	-0.689506531
1.083166667	-0.689983368
1.089833333	-0.686168671
1.0965	-0.684261322
1.103166667	-0.681877136
1.109833333	-0.679016113
1.1165	-0.677108765
1.123166667	-0.678062439
1.129833333	-0.680446625
1.1365	-0.680923462
1.143166667	-0.679969788
1.149833333	-0.67949295
1.1565	-0.680446625
1.163166667	-0.682353973
1.169833333	-0.682830811
1.1765	-0.682353973
1.183166667	-0.682353973
1.189833333	-0.684261322
1.1965	-0.687122345
1.203166667	-0.688552856
1.209833333	-0.691413879
1.2165	-0.697135925
1.223166667	-0.704288483
1.229833333	-0.710010529
1.2365	-0.716209412
1.243166667	-0.721931458
1.249833333	-0.72479248
1.2565	-0.723838806
1.263166667	-0.722885132
1.269833333	-0.723361969
1.2765	-0.723838806
1.283166667	-0.723838806
1.289833333	-0.725269318
1.2965	-0.727653503
1.303166667	-0.728607178
1.309833333	-0.726222992
1.3165	-0.724315643
1.323166667	-0.725269318
1.329833333	-0.728607178
1.3365	-0.732421875
1.343166667	-0.736713409
1.349833333	-0.742435455
1.3565	-0.745773315
1.363166667	-0.747203827
1.369833333	-0.745773315
1.3765	-0.744342804
1.383166667	-0.74338913
1.389833333	-0.741958618
1.3965	-0.741481781
1.403166667	-0.74005127
1.409833333	-0.739574432
1.4165	-0.739574432
1.423166667	-0.74005127
1.429833333	-0.742912292
1.4365	-0.747680664
1.443166667	-0.753879547
1.449833333	-0.758171082
1.4565	-0.761032104
1.463166667	-0.76341629
1.469833333	-0.76341629
1.4765	-0.761508942
1.483166667	-0.760555267
1.489833333	-0.761985779
1.4965	-0.76341629
1.503166667	-0.762462616
1.509833333	-0.762939453
1.5165	-0.765323639
1.523166667	-0.767707825
1.529833333	-0.768661499
1.5365	-0.769615173
1.543166667	-0.773429871
1.549833333	-0.777721405
1.5565	-0.779151917
1.563166667	-0.780105591
1.569833333	-0.781059265
1.5765	-0.783443451
1.583166667	-0.7853508
1.589833333	-0.7853508
1.5965	-0.785827637
1.603166667	-0.786781311
1.609833333	-0.788211823
1.6165	-0.790119171
1.623166667	-0.792980194
1.629833333	-0.796318054
1.6365	-0.800132751
1.643166667	-0.804901123
1.649833333	-0.80871582
1.6565	-0.811100006
1.663166667	-0.81205368
1.669833333	-0.812530518
1.6765	-0.813484192
1.683166667	-0.815391541
1.689833333	-0.818252563
1.6965	-0.822544098
1.703166667	-0.826835632
1.709833333	-0.832557678
1.7165	-0.834941864
1.723166667	-0.83398819
1.729833333	-0.831127167
1.7365	-0.83065033
1.743166667	-0.832080841
1.749833333	-0.832557678
1.7565	-0.833034515
1.763166667	-0.83398819
1.769833333	-0.835418701
1.7765	-0.834465027
1.783166667	-0.833034515
1.789833333	-0.833034515
1.7965	-0.835895538
1.803166667	-0.838756561
1.809833333	-0.839710236
1.8165	-0.840187073
1.823166667	-0.84066391
1.829833333	-0.842094421
1.8365	-0.842571259
1.843166667	-0.845432281
1.849833333	-0.848770142
1.8565	-0.849246979
1.863166667	-0.847816467
1.869833333	-0.844955444
1.8765	-0.843524933
1.883166667	-0.844478607
1.889833333	-0.847816467
1.8965	-0.853061676
1.903166667	-0.859260559
1.909833333	-0.864982605
1.9165	-0.870227814
1.923166667	-0.871658325
1.929833333	-0.869750977
1.9365	-0.866413116
1.943166667	-0.862598419
1.949833333	-0.85735321
1.9565	-0.852108002
1.963166667	-0.848770142
1.969833333	-0.850200653
1.9765	-0.855445862
1.983166667	-0.861644745
1.989833333	-0.866413116
1.9965	-0.871658325
2.003166667	-0.874996185
2.009833333	-0.874996185
2.0165	-0.871658325
2.023166667	-0.867366791
2.029833333	-0.866413116
2.0365	-0.866889954
2.043166667	-0.868797302
2.049833333	-0.871181488
2.0565	-0.876903534
2.063166667	-0.88596344
2.069833333	-0.89263916
2.0765	-0.896453857
2.083166667	-0.898838043
2.089833333	-0.900268555
2.0965	-0.89931488
2.103166667	-0.896453857
2.109833333	-0.894069672
2.1165	-0.895023346
2.123166667	-0.896453857
2.129833333	-0.900268555
2.1365	-0.905990601
2.143166667	-0.912666321
2.149833333	-0.916957855
2.1565	-0.91791153
2.163166667	-0.916481018
2.169833333	-0.914096832
2.1765	-0.912189484
2.183166667	-0.911235809
2.189833333	-0.911712646
2.1965	-0.915050507
2.203166667	-0.920295715
2.209833333	-0.922679901
2.2165	-0.919818878
2.223166667	-0.916004181
2.229833333	-0.912666321
2.2365	-0.909805298
2.243166667	-0.910282135
2.249833333	-0.915050507
2.2565	-0.924110413
2.263166667	-0.932216644
2.269833333	-0.93793869
2.2765	-0.940799713
2.283166667	-0.942707062
2.289833333	-0.943660736
2.2965	-0.944137573
2.303166667	-0.945568085
2.309833333	-0.948429108
2.3165	-0.952720642
2.323166667	-0.954151154
2.329833333	-0.952243805
2.3365	-0.946998596
2.343166667	-0.941753387
2.349833333	-0.937461853
2.3565	-0.932693481
2.363166667	-0.928401947
2.369833333	-0.926494598
2.3765	-0.929832458
2.383166667	-0.933647156
2.389833333	-0.935554504
2.3965	-0.93793869
2.403166667	-0.942230225
2.409833333	-0.946998596
2.4165	-0.949382782
2.423166667	-0.953674316
2.429833333	-0.960350037
2.4365	-0.967025757
2.443166667	-0.971317291
2.449833333	-0.972747803
2.4565	-0.973701477
2.463166667	-0.973701477
2.469833333	-0.974178314
2.4765	-0.9765625
2.483166667	-0.981330872
2.489833333	-0.987052917
2.4965	-0.992298126
2.503166667	-0.995635986
2.509833333	-0.994682312
2.5165	-0.991821289
2.523166667	-0.988006592
2.529833333	-0.985622406
2.5365	-0.983715057
2.543166667	-0.98323822
2.549833333	-0.986099243
2.5565	-0.988960266
2.563166667	-0.991821289
2.569833333	-0.995159149
2.5765	-0.998973846
2.583166667	-1.001834869
2.589833333	-1.003265381
2.5965	-1.002788544
2.603166667	-1.002311707
2.609833333	-1.001834869
2.6165	-1.001834869
2.623166667	-1.002311707
2.629833333	-1.003742218
2.6365	-1.006603241
2.643166667	-1.00851059
2.649833333	-1.006603241
2.6565	-1.003265381
2.663166667	-0.999450684
2.669833333	-0.998497009
2.6765	-0.997543335
2.683166667	-0.997066498
2.689833333	-1.000404358
2.6965	-1.006126404
2.703166667	-1.012325287
2.709833333	-1.014232635
2.7165	-1.013278961
2.723166667	-1.01184845
2.729833333	-1.010894775
2.7365	-1.009464264
2.743166667	-1.00851059
2.749833333	-1.008033752
2.7565	-1.010894775
2.763166667	-1.016616821
2.769833333	-1.022815704
2.7765	-1.029014587
2.783166667	-1.033306122
2.789833333	-1.034736633
2.7965	-1.032352448
2.803166667	-1.027107239
2.809833333	-1.020908356
2.8165	-1.014709473
2.823166667	-1.008987427
2.829833333	-1.00851059
2.8365	-1.013278961
2.843166667	-1.020431519
2.849833333	-1.026630402
2.8565	-1.031398773
2.863166667	-1.03521347
2.869833333	-1.036167145
2.8765	-1.032352448
2.883166667	-1.026630402
2.889833333	-1.023769379
2.8965	-1.023292542
2.903166667	-1.024246216
2.909833333	-1.026153564
2.9165	-1.030445099
2.923166667	-1.034736633
2.929833333	-1.036167145
2.9365	-1.036643982
2.943166667	-1.036167145
2.949833333	-1.036643982
2.9565	-1.03521347
2.963166667	-1.033306122
2.969833333	-1.031398773
2.9765	-1.029968262
2.983166667	-1.027584076
2.989833333	-1.02519989
2.9965	-1.025676727
3.003166667	-1.030445099
3.009833333	-1.035690308
3.0165	-1.040935516
3.023166667	-1.045703888
3.029833333	-1.050949097
3.0365	-1.054286957
3.043166667	-1.054763794
3.049833333	-1.052856445
3.0565	-1.050949097
3.063166667	-1.049518585
3.069833333	-1.046657562
3.0765	-1.043796539
3.083166667	-1.043796539
3.089833333	-1.047611237
3.0965	-1.052856445
3.103166667	-1.05714798
3.109833333	-1.058578491
3.1165	-1.057624817
3.123166667	-1.053333282
3.129833333	-1.047134399
3.1365	-1.041412354
3.143166667	-1.037120819
3.149833333	-1.035690308
3.1565	-1.036643982
3.163166667	-1.038074493
3.169833333	-1.038074493
3.1765	-1.036167145
3.183166667	-1.034736633
3.189833333	-1.032829285
3.1965	-1.030921936
3.203166667	-1.031398773
3.209833333	-1.033782959
3.2165	-1.03521347
3.223166667	-1.032829285
3.229833333	-1.029968262
3.2365	-1.027107239
3.243166667	-1.023292542
3.249833333	-1.018047333
3.2565	-1.013755798
3.263166667	-1.010417938
3.269833333	-1.006126404
3.2765	-0.998973846
3.283166667	-0.98991394
3.289833333	-0.981807709
3.2965	-0.975131989
3.303166667	-0.969409943
3.309833333	-0.966072083
3.3165	-0.966072083
3.323166667	-0.967502594
3.329833333	-0.965118408
3.3365	-0.959396362
3.343166667	-0.954151154
3.349833333	-0.950336456
3.3565	-0.946521759
3.363166667	-0.94127655
3.369833333	-0.937461853
3.3765	-0.935077667
3.383166667	-0.933170319
3.389833333	-0.929832458
3.3965	-0.923633575
3.403166667	-0.917434692
3.409833333	-0.913619995
3.4165	-0.910282135
3.423166667	-0.907421112
3.429833333	-0.906467438
3.4365	-0.907897949
3.443166667	-0.908851624
3.449833333	-0.906467438
3.4565	-0.901222229
3.463166667	-0.894546509
3.469833333	-0.887393951
3.4765	-0.878810883
3.483166667	-0.871658325
3.489833333	-0.867843628
3.4965	-0.866413116
3.503166667	-0.866413116
3.509833333	-0.865459442
3.5165	-0.865936279
3.523166667	-0.864028931
3.529833333	-0.861644745
3.5365	-0.85735321
3.543166667	-0.852108002
3.549833333	-0.845909119
3.5565	-0.84066391
3.563166667	-0.836372375
3.569833333	-0.83398819
3.5765	-0.831127167
3.583166667	-0.826835632
3.589833333	-0.818252563
3.5965	-0.802516937
3.603166667	-0.781059265
3.609833333	-0.755786896
3.6165	-0.730514526
3.623166667	-0.705718994
3.629833333	-0.683784485
3.6365	-0.66614151
3.643166667	-0.650882721
3.649833333	-0.637054443
3.6565	-0.623226166
3.663166667	-0.612258911
3.669833333	-0.605106354
3.6765	-0.601768494
3.683166667	-0.600814819
3.689833333	-0.599861145
3.6965	-0.602245331
3.703166667	-0.60749054
3.709833333	-0.61416626
3.7165	-0.621318817
3.723166667	-0.6275177
3.729833333	-0.635623932
3.7365	-0.640869141
3.743166667	-0.641822815
3.749833333	-0.637531281
3.7565	-0.629425049
3.763166667	-0.619888306
3.769833333	-0.60749054
3.7765	-0.592708588
3.783166667	-0.574111938
3.789833333	-0.551700592
3.7965	-0.525474548
3.803166667	-0.496387482
3.809833333	-0.463962555
3.8165	-0.428676605
3.823166667	-0.390052795
3.829833333	-0.349998474
3.8365	-0.307559967
3.843166667	-0.263690948
3.849833333	-0.220775604
3.8565	-0.179290771
3.863166667	-0.141620636
3.869833333	-0.107288361
3.8765	-0.078678131
3.883166667	-0.05531311
3.889833333	-0.03528595
3.8965	-0.018119812
3.903166667	-0.005245209
3.909833333	0.00333786
3.9165	0.00667572
3.923166667	0.004291534
3.929833333	-0.007152557
3.9365	-0.025749207
3.943166667	-0.049114227
3.949833333	-0.07724762
3.9565	-0.108242035
3.963166667	-0.141620636
3.969833333	-0.172615051
3.9765	-0.203132629
3.983166667	-0.235557556
3.989833333	-0.26845932
3.9965	-0.300884247
4.003166667	-0.331401825
4.009833333	-0.360012054
4.0165	-0.387191772
4.023166667	-0.411987305
4.029833333	-0.435352325
4.0365	-0.456809998
4.043166667	-0.477313995
4.049833333	-0.496864319
4.0565	-0.515460968
4.063166667	-0.532627106
4.069833333	-0.548362732
4.0765	-0.563621521
4.083166667	-0.578403473
4.089833333	-0.592708588
4.0965	-0.605106354
4.103166667	-0.616073608
4.109833333	-0.6275177
4.1165	-0.638008118
4.123166667	-0.645637512
4.129833333	-0.649452209
4.1365	-0.652313232
4.143166667	-0.653266907
4.149833333	-0.648975372
4.1565	-0.640869141
4.163166667	-0.63085556
4.169833333	-0.622749329
4.1765	-0.613689423
4.183166667	-0.603675842
4.189833333	-0.594615936
4.1965	-0.587940216
4.203166667	-0.579357147
4.209833333	-0.567913055
4.2165	-0.555038452
4.223166667	-0.542163849
4.229833333	-0.529766083
4.2365	-0.518321991
4.243166667	-0.508785248
4.249833333	-0.502586365
4.2565	-0.498771667
4.263166667	-0.495433807
4.269833333	-0.48828125
4.2765	-0.476360321
4.283166667	-0.462055206
4.289833333	-0.448226929
4.2965	-0.435352325
4.303166667	-0.424385071
4.309833333	-0.416755676
4.3165	-0.412940979
4.323166667	-0.41103363
4.329833333	-0.407218933
4.3365	-0.400543213
4.343166667	-0.391483307
4.349833333	-0.380992889
4.3565	-0.370502472
4.363166667	-0.358581543
4.369833333	-0.348567963
4.3765	-0.341415405
4.383166667	-0.336170197
4.389833333	-0.329494476
4.3965	-0.322341919
4.403166667	-0.31375885
4.409833333	-0.302314758
4.4165	-0.286579132
4.423166667	-0.266551971
4.429833333	-0.244140625
4.4365	-0.217914581
4.443166667	-0.189304352
4.449833333	-0.160217285
4.4565	-0.129699707
4.463166667	-0.09727478
4.469833333	-0.062465668
4.4765	-0.025272369
4.483166667	0.015258789
4.489833333	0.059604645
4.4965	0.1039505
4.503166667	0.146865845
4.509833333	0.18787384
4.5165	0.227451324
4.523166667	0.264644623
4.529833333	0.301837921
4.5365	0.339508057
4.543166667	0.377178192
4.549833333	0.411987305
4.5565	0.442504883
4.563166667	0.469207764
4.569833333	0.491142273
4.5765	0.510215759
4.583166667	0.52690506
4.589833333	0.543117523
4.5965	0.558376312
4.603166667	0.571727753
4.609833333	0.582695007
4.6165	0.59223175
4.623166667	0.599384308
4.629833333	0.603675842
4.6365	0.605106354
4.643166667	0.607013702
4.649833333	0.609874725
4.6565	0.609874725
4.663166667	0.607013702
4.669833333	0.601768494
4.6765	0.597000122
4.683166667	0.589370728
4.689833333	0.577926636
4.6965	0.566959381
4.703166667	0.559329987
4.709833333	0.555992126
4.7165	0.553131104
4.723166667	0.551223755
4.729833333	0.552654266
4.7365	0.558376312
4.743166667	0.566005707
4.749833333	0.57554245
4.7565	0.587940216
4.763166667	0.602245331
4.769833333	0.618934631
4.7765	0.637054443
4.783166667	0.658035278
4.789833333	0.682830811
4.7965	0.714302063
4.803166667	0.755786896
4.809833333	0.807762146
4.8165	0.872612
4.823166667	0.950813293
4.829833333	1.041889191
4.8365	1.144886017
4.843166667	1.260280609
4.849833333	1.39093399
4.8565	1.536846161
4.863166667	1.695156097
4.869833333	1.866340637
4.8765	2.049446106
4.883166667	2.243041992
4.889833333	2.443790436
4.8965	2.648353577
4.903166667	2.854347229
4.909833333	3.059387207
4.9165	3.262996674
4.923166667	3.46326828
4.929833333	3.656387329
4.9365	3.840446472
4.943166667	4.014492035
4.949833333	4.178524017
4.9565	4.330158234
4.963166667	4.468917847
4.969833333	4.598617554
4.9765	4.723072052
4.983166667	4.84085083
4.989833333	4.954338074
4.9965	5.06401062
5.003166667	5.170822144
5.009833333	5.274772644
5.0165	5.374908447
5.023166667	5.469322205
5.029833333	5.558490753
5.0365	5.643367767
5.043166667	5.72347641
5.049833333	5.793571472
5.0565	5.85269928
5.063166667	5.901813507
5.069833333	5.941390991
5.0765	5.966663361
5.083166667	5.977630615
5.089833333	5.976676941
5.0965	5.964279175
5.103166667	5.940437317
5.109833333	5.903720856
5.1165	5.857944489
5.123166667	5.803585052
5.129833333	5.739688873
5.1365	5.666732788
5.143166667	5.585670471
5.149833333	5.497455597
5.1565	5.400180817
5.163166667	5.293369293
5.169833333	5.179405212
5.1765	5.056381226
5.183166667	4.924297333
5.189833333	4.781723022
5.1965	4.633426666
5.203166667	4.480838776
5.209833333	4.323959351
5.2165	4.164218903
5.223166667	4.002571106
5.229833333	3.844261169
5.2365	3.690719604
5.243166667	3.540992737
5.249833333	3.395080566
5.2565	3.254890442
5.263166667	3.122806549
5.269833333	2.995491028
5.2765	2.870559692
5.283166667	2.749443054
5.289833333	2.633094788
5.2965	2.522468567
5.303166667	2.416133881
5.309833333	2.313613892
5.3165	2.216815948
5.323166667	2.123355865
5.329833333	2.032756805
5.3365	1.945018768
5.343166667	1.860618591
5.349833333	1.778125763
5.3565	1.69801712
5.363166667	1.623153687
5.369833333	1.554489136
5.3765	1.489639282
5.383166667	1.428127289
5.389833333	1.371860504
5.3965	1.321315765
5.403166667	1.275539398
5.409833333	1.233577728
5.4165	1.196861267
5.423166667	1.166343689
5.429833333	1.140594482
5.4365	1.119613647
5.443166667	1.10244751
5.449833333	1.090049744
5.4565	1.082420349
5.463166667	1.080989838
5.469833333	1.086235046
5.4765	1.096248627
5.483166667	1.111030579
5.489833333	1.129627228
5.4965	1.153469086
5.503166667	1.179695129
5.509833333	1.207828522
5.5165	1.237392426
5.523166667	1.268863678
5.529833333	1.299858093
5.5365	1.326084137
5.543166667	1.347064972
5.549833333	1.363277435
5.5565	1.376152039
5.563166667	1.383304596
5.569833333	1.38425827
5.5765	1.381397247
5.583166667	1.377105713
5.589833333	1.37090683
5.5965	1.361846924
5.603166667	1.349925995
5.609833333	1.336097717
5.6165	1.320362091
5.623166667	1.299858093
5.629833333	1.272678375
5.6365	1.242160797
5.643166667	1.211166382
5.649833333	1.180171967
5.6565	1.149654388
5.663166667	1.121520996
5.669833333	1.097679138
5.6765	1.076698303
5.683166667	1.056194305
5.689833333	1.038074493
5.6965	1.02519989
5.703166667	1.016616821
5.709833333	1.009941101
5.7165	1.004219055
5.723166667	1.002311707
5.729833333	1.002311707
5.7365	1.004219055
5.743166667	1.007556915
5.749833333	1.012802124
5.7565	1.023292542
5.763166667	1.037597656
5.769833333	1.055240631
5.7765	1.074790955
5.783166667	1.095294952
5.789833333	1.117706299
5.7965	1.139640808
5.803166667	1.160621643
5.809833333	1.179695129
5.8165	1.197814941
5.823166667	1.215934753
5.829833333	1.232147217
5.8365	1.24502182
5.843166667	1.2550354
5.849833333	1.260280609
5.8565	1.261234283
5.863166667	1.256942749
5.869833333	1.250267029
5.8765	1.239776611
5.883166667	1.226902008
5.889833333	1.214504242
5.8965	1.205444336
5.903166667	1.199245453
5.909833333	1.191616058
5.9165	1.182079315
5.923166667	1.173496246
5.929833333	1.165866852
5.9365	1.156806946
5.943166667	1.146316528
5.949833333	1.136779785
5.9565	1.131534576
5.963166667	1.126289368
5.969833333	1.119613647
5.9765	1.113891602
5.983166667	1.110553741
5.989833333	1.111984253
5.9965	1.115322113
6.003166667	1.121997833
6.009833333	1.129150391
6.0165	1.135826111
6.023166667	1.14107132
6.029833333	1.143455505
6.0365	1.144886017
6.043166667	1.143932343
6.049833333	1.14107132
6.0565	1.138687134
6.063166667	1.138687134
6.069833333	1.139163971
6.0765	1.139640808
6.083166667	1.140594482
6.089833333	1.142024994
6.0965	1.142024994
6.103166667	1.14107132
6.109833333	1.140594482
6.1165	1.14107132
6.123166667	1.14107132
6.129833333	1.142501831
6.1365	1.14440918
6.143166667	1.145362854
6.149833333	1.145839691
6.1565	1.148223877
6.163166667	1.155376434
6.169833333	1.165866852
6.1765	1.178264618
6.183166667	1.192569733
6.189833333	1.210689545
6.1965	1.234531403
6.203166667	1.264572144
6.209833333	1.302719116
6.2165	1.349449158
6.223166667	1.403808594
6.229833333	1.465320587
6.2365	1.534938812
6.243166667	1.615524292
6.249833333	1.703262329
6.2565	1.796722412
6.263166667	1.89781189
6.269833333	2.003669739
6.2765	2.110004425
6.283166667	2.21157074
6.289833333	2.311229706
6.2965	2.411365509
6.303166667	2.510547638
6.309833333	2.605438232
6.3165	2.69317627
6.323166667	2.771854401
6.329833333	2.837657928
6.3365	2.889633179
6.343166667	2.9296875
6.349833333	2.958774567
6.3565	2.979755402
6.363166667	2.990722656
6.369833333	2.993106842
6.3765	2.987861633
6.383166667	2.973556519
6.389833333	2.950191498
6.3965	2.920627594
6.403166667	2.887248993
6.409833333	2.850532532
6.4165	2.81047821
6.423166667	2.769470215
6.429833333	2.728462219
6.4365	2.686977386
6.443166667	2.645492554
6.449833333	2.604484558
6.4565	2.56729126
6.463166667	2.532958984
6.469833333	2.502441406
6.4765	2.47335434
6.483166667	2.445697784
6.489833333	2.420902252
6.4965	2.398967743
6.503166667	2.379894257
6.509833333	2.364635468
6.5165	2.352714539
6.523166667	2.344608307
6.529833333	2.337932587
6.5365	2.332210541
6.543166667	2.326965332
6.549833333	2.323150635
6.5565	2.32219696
6.563166667	2.325534821
6.569833333	2.334117889
6.5765	2.346992493
6.583166667	2.362251282
6.589833333	2.377986908
6.5965	2.391815186
6.603166667	2.404212952
6.609833333	2.415657043
6.6165	2.426624298
6.623166667	2.433300018
6.629833333	2.435207367
6.6365	2.433776855
6.643166667	2.428531647
6.649833333	2.416610718
6.6565	2.39944458
6.663166667	2.380371094
6.669833333	2.359390259
6.6765	2.334117889
6.683166667	2.3021698
6.689833333	2.265930176
6.6965	2.226829529
6.703166667	2.185821533
6.709833333	2.144813538
6.7165	2.105236053
6.723166667	2.066612244
6.729833333	2.026557922
6.7365	1.985549927
6.743166667	1.940727234
6.749833333	1.890659332
6.7565	1.836299896
6.763166667	1.782417297
6.769833333	1.728057861
6.7765	1.672744751
6.783166667	1.618385315
6.789833333	1.566886902
6.7965	1.517772675
6.803166667	1.46818161
6.809833333	1.419067383
6.8165	1.368999481
6.823166667	1.316070557
6.829833333	1.259326935
6.8365	1.201152802
6.843166667	1.145839691
6.849833333	1.092910767
6.8565	1.040935516
6.863166667	0.989437103
6.869833333	0.940799713
6.8765	0.893592834
6.883166667	0.845909119
6.889833333	0.796794891
6.8965	0.75006485
6.903166667	0.710487366
6.909833333	0.67615509
6.9165	0.644683838
6.923166667	0.616073608
6.929833333	0.591278076
6.9365	0.569343567
6.943166667	0.549793243
6.949833333	0.532627106
6.9565	0.519275665
6.963166667	0.508308411
6.969833333	0.500679016
6.9765	0.49495697
6.983166667	0.490188599
6.989833333	0.488758087
6.9965	0.490665436
7.003166667	0.49495697
7.009833333	0.499248505
7.0165	0.502109528
7.023166667	0.502586365
7.029833333	0.498771667
7.0365	0.490665436
7.043166667	0.48160553
7.049833333	0.473976135
7.0565	0.467300415
7.063166667	0.458717346
7.069833333	0.445842743
7.0765	0.430107117
7.083166667	0.411987305
7.089833333	0.390529633
7.0965	0.3657341
7.103166667	0.340461731
7.109833333	0.318527222
7.1165	0.29706955
7.123166667	0.274658203
7.129833333	0.249862671
7.1365	0.225543976
7.143166667	0.201225281
7.149833333	0.175952911
7.1565	0.151634216
7.163166667	0.126838684
7.169833333	0.102996826
7.1765	0.080108643
7.183166667	0.05865097
7.189833333	0.036239624
7.1965	0.012397766
7.203166667	-0.011444092
7.209833333	-0.03528595
7.2165	-0.059127808
7.223166667	-0.084400177
7.229833333	-0.107765198
7.2365	-0.129699707
7.243166667	-0.148296356
7.249833333	-0.164985657
7.2565	-0.179290771
7.263166667	-0.192642212
7.269833333	-0.204563141
7.2765	-0.216007233
7.283166667	-0.226020813
7.289833333	-0.236988068
7.2965	-0.249385834
7.303166667	-0.262737274
7.309833333	-0.274658203
7.3165	-0.284671783
7.323166667	-0.293731689
7.329833333	-0.300884247
7.3365	-0.305652618
7.343166667	-0.310897827
7.349833333	-0.319957733
7.3565	-0.331878662
7.363166667	-0.34570694
7.369833333	-0.358104706
7.3765	-0.367641449
7.383166667	-0.372409821
7.389833333	-0.372886658
7.3965	-0.371456146
7.403166667	-0.368595123
7.409833333	-0.368118286
7.4165	-0.36907196
7.423166667	-0.370502472
7.429833333	-0.36907196
7.4365	-0.3657341
7.443166667	-0.364780426
7.449833333	-0.366210938
7.4565	-0.368595123
7.463166667	-0.370025635
7.469833333	-0.36907196
7.4765	-0.367641449
7.483166667	-0.364303589
7.489833333	-0.360012054
7.4965	-0.357627869
7.503166667	-0.358581543
7.509833333	-0.364303589
7.5165	-0.370502472
7.523166667	-0.374317169
7.529833333	-0.372409821
7.5365	-0.366210938
7.543166667	-0.360488892
7.549833333	-0.356674194
7.5565	-0.353813171
7.563166667	-0.353813171
7.569833333	-0.358581543
7.5765	-0.36907196
7.583166667	-0.380992889
7.589833333	-0.39100647
7.5965	-0.40102005
7.603166667	-0.408649445
7.609833333	-0.413417816
7.6165	-0.413417816
7.623166667	-0.410079956
7.629833333	-0.408649445
7.6365	-0.411510468
7.643166667	-0.420570374
7.649833333	-0.432491302
7.6565	-0.44298172
7.663166667	-0.451087952
7.669833333	-0.457286835
7.6765	-0.462532043
7.683166667	-0.465393066
7.689833333	-0.467777252
7.6965	-0.472068787
7.703166667	-0.477790833
7.709833333	-0.483036041
7.7165	-0.486373901
7.723166667	-0.489234924
7.729833333	-0.49161911
7.7365	-0.493049622
7.743166667	-0.494003296
7.749833333	-0.49495697
7.7565	-0.496387482
7.763166667	-0.496387482
7.769833333	-0.494480133
7.7765	-0.492095947
7.783166667	-0.49161911
7.789833333	-0.492095947
7.7965	-0.492572784
7.803166667	-0.492095947
7.809833333	-0.493526459
7.8165	-0.493049622
7.823166667	-0.490188599
7.829833333	-0.48494339
7.8365	-0.47826767
7.843166667	-0.470161438
7.849833333	-0.461101532
7.8565	-0.451564789
7.863166667	-0.444412231
7.869833333	-0.440120697
7.8765	-0.438213348
7.883166667	-0.436782837
7.889833333	-0.433921814
7.8965	-0.430107117
7.903166667	-0.425815582
7.909833333	-0.419616699
7.9165	-0.413894653
7.923166667	-0.411987305
7.929833333	-0.415325165
7.9365	-0.419616699
7.943166667	-0.425815582
7.949833333	-0.432491302
7.9565	-0.439167023
7.963166667	-0.440120697
7.969833333	-0.435352325
7.9765	-0.431537628
7.983166667	-0.428676605
7.989833333	-0.424861908
7.9965	-0.420570374
8.003166667	-0.420570374
8.009833333	-0.425815582
8.0165	-0.433921814
8.023166667	-0.443935394
8.029833333	-0.456809998
8.0365	-0.471115112
8.043166667	-0.483512878
8.049833333	-0.494003296
8.0565	-0.504016876
8.063166667	-0.514030457
8.069833333	-0.521659851
8.0765	-0.527858734
8.083166667	-0.533103943
8.089833333	-0.539302826
8.0965	-0.546455383
8.103166667	-0.555038452
8.109833333	-0.564575195
8.1165	-0.573635101
8.123166667	-0.582695007
8.129833333	-0.590801239
8.1365	-0.598430634
8.143166667	-0.603675842
8.149833333	-0.608444214
8.1565	-0.614643097
8.163166667	-0.621795654
8.169833333	-0.630378723
8.1765	-0.639438629
8.183166667	-0.650882721
8.189833333	-0.66280365
8.1965	-0.670909882
8.203166667	-0.67615509
8.209833333	-0.680923462
8.2165	-0.686645508
8.223166667	-0.690937042
8.229833333	-0.694274902
8.2365	-0.700950623
8.243166667	-0.712394714
8.249833333	-0.724315643
8.2565	-0.733852386
8.263166667	-0.741958618
8.269833333	-0.751018524
8.2765	-0.761032104
8.283166667	-0.769615173
8.289833333	-0.776290894
8.2965	-0.782966614
8.303166667	-0.791549683
8.309833333	-0.801086426
8.3165	-0.807762146
8.323166667	-0.813007355
8.329833333	-0.817775726
8.3365	-0.821590424
8.343166667	-0.823020935
8.349833333	-0.823497772
8.3565	-0.824928284
8.363166667	-0.828742981
8.369833333	-0.832080841
8.3765	-0.835418701
8.383166667	-0.838279724
8.389833333	-0.839710236
8.3965	-0.840187073
8.403166667	-0.838756561
8.409833333	-0.837802887
8.4165	-0.834465027
8.423166667	-0.829219818
8.429833333	-0.823974609
8.4365	-0.818729401
8.443166667	-0.813484192
8.449833333	-0.804901123
8.4565	-0.794887543
8.463166667	-0.7853508
8.469833333	-0.774860382
8.4765	-0.761032104
8.483166667	-0.743865967
8.489833333	-0.726699829
8.4965	-0.710010529
8.503166667	-0.691413879
8.509833333	-0.670433044
8.5165	-0.648021698
8.523166667	-0.625133514
8.529833333	-0.599861145
8.5365	-0.571250916
8.543166667	-0.539302826
8.549833333	-0.506401062
8.5565	-0.47492981
8.563166667	-0.444889069
8.569833333	-0.414848328
8.5765	-0.385284424
8.583166667	-0.35905838
8.589833333	-0.334739685
8.5965	-0.310897827
8.603166667	-0.287055969
8.609833333	-0.2617836
8.6165	-0.234127045
8.623166667	-0.205993652
8.629833333	-0.177383423
8.6365	-0.150680542
8.643166667	-0.126361847
8.649833333	-0.105381012
8.6565	-0.090122223
8.663166667	-0.079631805
8.669833333	-0.073432922
8.6765	-0.067234039
8.683166667	-0.059604645
8.689833333	-0.054359436
8.6965	-0.053405762
8.703166667	-0.054359436
8.709833333	-0.05531311
8.7165	-0.057697296
8.723166667	-0.064373016
8.729833333	-0.072479248
8.7365	-0.081062317
8.743166667	-0.091075897
8.749833333	-0.104904175
8.7565	-0.121116638
8.763166667	-0.13923645
8.769833333	-0.159740448
8.7765	-0.181674957
8.783166667	-0.203132629
8.789833333	-0.222682953
8.7965	-0.240802765
8.803166667	-0.260353088
8.809833333	-0.280857086
8.8165	-0.302314758
8.823166667	-0.32377243
8.829833333	-0.345230103
8.8365	-0.367641449
8.843166667	-0.389575958
8.849833333	-0.409603119
8.8565	-0.425815582
8.863166667	-0.440597534
8.869833333	-0.45633316
8.8765	-0.473976135
8.883166667	-0.493526459
8.889833333	-0.514030457
8.8965	-0.535964966
8.903166667	-0.559806824
8.909833333	-0.582695007
8.9165	-0.603675842
8.923166667	-0.622272491
8.929833333	-0.639915466
8.9365	-0.657558441
8.943166667	-0.673294067
8.949833333	-0.688076019
8.9565	-0.702381134
8.963166667	-0.716686249
8.969833333	-0.730991364
8.9765	-0.745773315
8.983166667	-0.762939453
8.989833333	-0.778675079
8.9965	-0.790119171
9.003166667	-0.797748566
9.009833333	-0.80537796
9.0165	-0.813007355
9.023166667	-0.817775726
9.029833333	-0.820636749
9.0365	-0.823974609
9.043166667	-0.828742981
9.049833333	-0.83398819
9.0565	-0.83732605
9.063166667	-0.838756561
9.069833333	-0.841140747
9.0765	-0.845909119
9.083166667	-0.851631165
9.089833333	-0.856876373
9.0965	-0.860214233
9.103166667	-0.864505768
9.109833333	-0.867843628
9.1165	-0.870227814
9.123166667	-0.870227814
9.129833333	-0.868797302
9.1365	-0.867843628
9.143166667	-0.867843628
9.149833333	-0.868320465
9.1565	-0.866889954
9.163166667	-0.861644745
9.169833333	-0.854969025
9.1765	-0.845909119
9.183166667	-0.833511353
9.189833333	-0.817298889
9.1965	-0.797271729
9.203166667	-0.774383545
9.209833333	-0.745773315
9.2165	-0.71144104
9.223166667	-0.67281723
9.229833333	-0.633239746
9.2365	-0.591754913
9.243166667	-0.547885895
9.249833333	-0.503540039
9.2565	-0.456809998
9.263166667	-0.403404236
9.269833333	-0.339031219
9.2765	-0.266551971
9.283166667	-0.189304352
9.289833333	-0.107288361
9.2965	-0.020503998
9.303166667	0.068664551
9.309833333	0.157833099
9.3165	0.248908997
9.323166667	0.34236908
9.329833333	0.439167023
9.3365	0.537395477
9.343166667	0.635147095
9.349833333	0.731468201
9.3565	0.823974609
9.363166667	0.913619995
9.369833333	0.997066498
9.3765	1.074314117
9.383166667	1.143455505
9.389833333	1.205444336
9.3965	1.260757446
9.403166667	1.308917999
9.409833333	1.349449158
9.4165	1.382827759
9.423166667	1.408576965
9.429833333	1.428127289
9.4365	1.442909241
9.443166667	1.451015472
9.449833333	1.452445984
9.4565	1.446723938
9.463166667	1.436233521
9.469833333	1.418113708
9.4765	1.392841339
9.483166667	1.363277435
9.489833333	1.330375671
9.4965	1.29365921
9.503166667	1.252174377
9.509833333	1.209259033
9.5165	1.167297363
9.523166667	1.125335693
9.529833333	1.084327698
9.5365	1.043796539
9.543166667	1.005172729
9.549833333	0.967502594
9.5565	0.930786133
9.563166667	0.893592834
9.569833333	0.855922699
9.5765	0.821590424
9.583166667	0.790119171
9.589833333	0.759124756
9.5965	0.727653503
9.603166667	0.6980896
9.609833333	0.671386719
9.6165	0.645637512
9.623166667	0.62084198
9.629833333	0.597476959
9.6365	0.575065613
9.643166667	0.551700592
9.649833333	0.529766083
9.6565	0.511169434
9.663166667	0.495433807
9.669833333	0.47826767
9.6765	0.460147858
9.683166667	0.445365906
9.689833333	0.431537628
9.6965	0.417232513
9.703166667	0.402927399
9.709833333	0.391483307
9.7165	0.382423401
9.723166667	0.371932983
9.729833333	0.361442566
9.7365	0.353336334
9.743166667	0.347614288
9.749833333	0.343799591
9.7565	0.343322754
9.763166667	0.344753265
9.769833333	0.346660614
9.7765	0.348567963
9.783166667	0.351905823
9.789833333	0.355243683
9.7965	0.35572052
9.803166667	0.354766846
9.809833333	0.354766846
9.8165	0.357151031
9.823166667	0.356674194
9.829833333	0.353336334
9.8365	0.350475311
9.843166667	0.348091125
9.849833333	0.342845917
9.8565	0.333309174
9.863166667	0.320911407
9.869833333	0.309944153
9.8765	0.298500061
9.883166667	0.283718109
9.889833333	0.266075134
9.8965	0.246047974
9.903166667	0.226020813
9.909833333	0.204086304
9.9165	0.178813934
9.923166667	0.150680542
9.929833333	0.123023987
9.9365	0.096321106
9.943166667	0.067234039
9.949833333	0.035762787
9.9565	0.004291534
9.963166667	-0.025272369
9.969833333	-0.056266785
9.9765	-0.089645386
9.983166667	-0.123977661
9.989833333	-0.154495239
9.9965	-0.183582306
10.00316667	-0.214099884
10.00983333	-0.245094299
10.0165	-0.273704529
10.02316667	-0.301837921
10.02983333	-0.332832336
10.0365	-0.363826752
10.04316667	-0.393867493
10.04983333	-0.423431396
10.0565	-0.455379486
10.06316667	-0.486850739
10.06983333	-0.517845154
10.0765	-0.548362732
10.08316667	-0.577449799
10.08983333	-0.605106354
10.0965	-0.630378723
10.10316667	-0.654220581
10.10983333	-0.67615509
10.1165	-0.696659088
10.12316667	-0.71811676
10.12983333	-0.741004944
10.1365	-0.762939453
10.14316667	-0.784397125
10.14983333	-0.80537796
10.1565	-0.828266144
10.16316667	-0.850200653
10.16983333	-0.867843628
10.1765	-0.881195068
10.18316667	-0.893115997
10.18983333	-0.904083252
10.1965	-0.911712646
10.20316667	-0.915050507
10.20983333	-0.915527344
10.2165	-0.914096832
10.22316667	-0.908851624
10.22983333	-0.900268555
10.2365	-0.888347626
10.24316667	-0.875473022
10.24983333	-0.859737396
10.2565	-0.838756561
10.26316667	-0.813484192
10.26983333	-0.782966614
10.2765	-0.74672699
10.28316667	-0.702857971
10.28983333	-0.654697418
10.2965	-0.604629517
10.30316667	-0.551700592
10.30983333	-0.492095947
10.3165	-0.429153442
10.32316667	-0.363349915
10.32983333	-0.292301178
10.3365	-0.21648407
10.34316667	-0.138759613
10.34983333	-0.059604645
10.3565	0.021934509
10.36316667	0.106811523
10.36983333	0.194549561
10.3765	0.284194946
10.38316667	0.374794006
10.38983333	0.464916229
10.3965	0.552177429
10.40316667	0.637531281
10.40983333	0.718593597
10.4165	0.794887543
10.42316667	0.866889954
10.42983333	0.935554504
10.4365	0.999927521
10.44316667	1.057624817
10.44983333	1.107215881
10.4565	1.149177551
10.46316667	1.183986664
10.46983333	1.212120056
10.4765	1.23500824
10.48316667	1.251220703
10.48983333	1.259326935
10.4965	1.259803772
10.50316667	1.253604889
10.50983333	1.24168396
10.5165	1.222610474
10.52316667	1.198291779
10.52983333	1.171588898
10.5365	1.143932343
10.54316667	1.111984253
10.54983333	1.07383728
10.5565	1.031398773
10.56316667	0.986099243
10.56983333	0.936985016
10.5765	0.883102417
10.58316667	0.826835632
10.58983333	0.770568848
10.5965	0.713825226
10.60316667	0.655174255
10.60983333	0.597000122
10.6165	0.541210175
10.62316667	0.487804413
10.62983333	0.434875488
10.6365	0.382900238
10.64316667	0.333309174
10.64983333	0.284194946
10.6565	0.234127045
10.66316667	0.182151794
10.66983333	0.12922287
10.6765	0.077724457
10.68316667	0.025749207
10.68983333	-0.023841858
10.6965	-0.070095062
10.70316667	-0.111103058
10.70983333	-0.148296356
10.7165	-0.186920166
10.72316667	-0.225067139
10.72983333	-0.263214111
10.7365	-0.301361084
10.74316667	-0.342845917
10.74983333	-0.385284424
10.7565	-0.427246094
10.76316667	-0.466823578
10.76983333	-0.503063202
10.7765	-0.537395477
10.78316667	-0.569343567
10.78983333	-0.599861145
10.7965	-0.627994537
10.80316667	-0.65612793
10.80983333	-0.685691833
10.8165	-0.715732574
10.82316667	-0.744819641
10.82983333	-0.772476196
10.8365	-0.79870224
10.84316667	-0.822544098
10.84983333	-0.843524933
10.8565	-0.862598419
10.86316667	-0.881195068
10.86983333	-0.896453857
10.8765	-0.909805298
10.88316667	-0.92458725
10.88983333	-0.942230225
10.8965	-0.959873199
10.90316667	-0.975608826
10.90983333	-0.990867615
10.9165	-1.003742218
10.92316667	-1.013755798
10.92983333	-1.022338867
10.9365	-1.03187561
10.94316667	-1.041889191
10.94983333	-1.053333282
10.9565	-1.066207886
10.96316667	-1.080989838
10.96983333	-1.095294952
10.9765	-1.106262207
10.98316667	-1.114845276
10.98983333	-1.121520996
10.9965	-1.127719879
11.00316667	-1.132965088
11.00983333	-1.137733459
11.0165	-1.143932343
11.02316667	-1.152038574
11.02983333	-1.162052155
11.0365	-1.171112061
11.04316667	-1.178741455
11.04983333	-1.184940338
11.0565	-1.192092896
11.06316667	-1.199245453
11.06983333	-1.205444336
11.0765	-1.211643219
11.08316667	-1.216888428
11.08983333	-1.221179962
11.0965	-1.223564148
11.10316667	-1.225471497
11.10983333	-1.226902008
11.1165	-1.227855682
11.12316667	-1.227855682
11.12983333	-1.226425171
11.1365	-1.222610474
11.14316667	-1.216888428
11.14983333	-1.210689545
11.1565	-1.204490662
11.16316667	-1.199245453
11.16983333	-1.19304657
11.1765	-1.186847687
11.18316667	-1.178264618
11.18983333	-1.165866852
11.1965	-1.150131226
11.20316667	-1.131057739
11.20983333	-1.111984253
11.2165	-1.091003418
11.22316667	-1.06716156
11.22983333	-1.040935516
11.2365	-1.012802124
11.24316667	-0.983715057
11.24983333	-0.952243805
11.2565	-0.91791153
11.26316667	-0.883102417
11.26983333	-0.846385956
11.2765	-0.806331635
11.28316667	-0.76341629
11.28983333	-0.71811676
11.2965	-0.671863556
11.30316667	-0.627040863
11.30983333	-0.58555603
11.3165	-0.545024872
11.32316667	-0.504016876
11.32983333	-0.463008881
11.3365	-0.421047211
11.34316667	-0.378608704
11.34983333	-0.335216522
11.3565	-0.292778015
11.36316667	-0.254154205
11.36983333	-0.217437744
11.3765	-0.183582306
11.38316667	-0.150680542
11.38983333	-0.123977661
11.3965	-0.100135803
11.40316667	-0.079154968
11.40983333	-0.060558319
11.4165	-0.044345856
11.42316667	-0.033378601
11.42983333	-0.025272369
11.4365	-0.021934509
11.44316667	-0.022888184
11.44983333	-0.028133392
11.4565	-0.035762787
11.46316667	-0.04529953
11.46983333	-0.056743622
11.4765	-0.071048737
11.48316667	-0.085353851
11.48983333	-0.102519989
11.4965	-0.12254715
11.50316667	-0.145435333
11.50983333	-0.168800354
11.5165	-0.193119049
11.52316667	-0.221252441
11.52983333	-0.250816345
11.5365	-0.279903412
11.54316667	-0.308513641
11.54983333	-0.338077545
11.5565	-0.367641449
11.56316667	-0.395298004
11.56983333	-0.422954559
11.5765	-0.453948975
11.58316667	-0.485897064
11.58983333	-0.517845154
11.5965	-0.547409058
11.60316667	-0.576972961
11.60983333	-0.606060028
11.6165	-0.632286072
11.62316667	-0.659942627
11.62983333	-0.688552856
11.6365	-0.720500946
11.64316667	-0.751495361
11.64983333	-0.781536102
11.6565	-0.808238983
11.66316667	-0.829219818
11.66983333	-0.844955444
11.6765	-0.858306885
11.68316667	-0.874519348
11.68983333	-0.89263916
11.6965	-0.913619995
11.70316667	-0.937461853
11.70983333	-0.962734222
11.7165	-0.985622406
11.72316667	-1.003265381
11.72983333	-1.016139984
11.7365	-1.024246216
11.74316667	-1.030921936
11.74983333	-1.037120819
11.7565	-1.042366028
11.76316667	-1.045227051
11.76983333	-1.046657562
11.7765	-1.045703888
11.78316667	-1.040458679
11.78983333	-1.027107239
11.7965	-1.008987427
11.80316667	-0.987052917
11.80983333	-0.959873199
11.8165	-0.923156738
11.82316667	-0.877380371
11.82983333	-0.824451447
11.8365	-0.759601593
11.84316667	-0.680923462
11.84983333	-0.586509705
11.8565	-0.477313995
11.86316667	-0.349521637
11.86983333	-0.196456909
11.8765	-0.016212463
11.88316667	0.195026398
11.88983333	0.441551208
11.8965	0.732421875
11.90316667	1.070976257
11.90983333	1.463413239
11.9165	1.917362213
11.92316667	2.44140625
11.92983333	3.041744232
11.9365	3.725528717
11.94316667	4.507541656
11.94983333	5.402565002
11.9565	6.42490387
11.96316667	7.588386536
11.96983333	8.91160965
11.9765	10.40792465
11.98316667	12.08925247
11.98983333	13.96751404
11.9965	16.05892181
12.00316667	18.37825775
12.00983333	20.94364166
12.0165	23.77080917
12.02316667	26.87263489
12.02983333	30.26199341
12.0365	33.94937515
12.04316667	37.94336319
12.04983333	42.24681854
12.0565	46.85974121
12.06316667	51.7821312
12.06983333	57.00731277
12.0765	62.52574921
12.08316667	68.31979752
12.08983333	74.36752319
12.0965	80.64508438
12.10316667	87.12482452
12.10983333	93.77908707
12.1165	100.569725
12.12316667	107.4585915
12.12983333	114.4037247
12.1365	121.3622093
12.14316667	128.2844543
12.14983333	135.117054
12.1565	141.8085098
12.16316667	148.3097076
12.16983333	154.57201
12.1765	160.548687
12.18316667	166.1968231
12.18983333	171.4749336
12.1965	176.3482094
12.20316667	180.7823181
12.20983333	184.7510338
12.2165	188.2348061
12.22316667	191.2183762
12.22983333	193.6941147
12.2365	195.6553459
12.24316667	197.1063614
12.24983333	198.0524063
12.2565	198.5011101
12.26316667	198.4672546
12.26983333	197.9680061
12.2765	197.031498
12.28316667	195.6810951
12.28983333	193.9439774
12.2965	191.8516159
12.30316667	189.4359589
12.30983333	186.7284775
12.3165	183.757782
12.32316667	180.557251
12.32983333	177.1583557
12.3365	173.5877991
12.34316667	169.8684692
12.34983333	166.021347
12.3565	162.071228
12.36316667	158.0386162
12.36983333	153.9416313
12.3765	149.805069
12.38316667	145.6484795
12.38983333	141.4895058
12.3965	137.3386383
12.40316667	133.2097054
12.40983333	129.114151
12.4165	125.0553131
12.42316667	121.0398674
12.42983333	117.0749664
12.4365	113.1687164
12.44316667	109.3244553
12.44983333	105.5436134
12.4565	101.8285751
12.46316667	98.18315506
12.46983333	94.61116791
12.4765	91.1154747
12.48316667	87.69416809
12.48983333	84.34867859
12.4965	81.08234406
12.50316667	77.896595
12.50983333	74.78713989
12.5165	71.75111771
12.52316667	68.79091263
12.52983333	65.9122467
12.5365	63.11225891
12.54316667	60.39047241
12.54983333	57.7507019
12.5565	55.19485474
12.56316667	52.72006989
12.56983333	50.31776428
12.5765	47.98793793
12.58316667	45.73297501
12.58983333	43.5552597
12.5965	41.45288467
12.60316667	39.4244194
12.60983333	37.47081757
12.6165	35.592556
12.62316667	33.7843895
12.62983333	32.04345703
12.6365	30.36928177
12.64316667	28.76281738
12.64983333	27.22167969
12.6565	25.74300766
12.66316667	24.32870865
12.66983333	22.97544479
12.6765	21.67987823
12.68316667	20.43819427
12.68983333	19.25182343
12.6965	18.1221962
12.70316667	17.04597473
12.70983333	16.01934433
12.7165	15.04278183
12.72316667	14.11581039
12.72983333	13.23652267
12.7365	12.39871979
12.74316667	11.60144806
12.74983333	10.84518433
12.7565	10.1313591
12.76316667	9.456157684
12.76983333	8.815765381
12.7765	8.211135864
12.78316667	7.642269135
12.78983333	7.10773468
12.7965	6.601333618
12.80316667	6.12449646
12.80983333	5.676269531
12.8165	5.255222321
12.82316667	4.859447479
12.82983333	4.487514496
12.8365	4.139900208
12.84316667	3.817081451
12.84983333	3.51858139
12.8565	3.243923187
12.86316667	2.989292145
12.86983333	2.753257751
12.8765	2.534866333
12.88316667	2.333641052
12.88983333	2.150535583
12.8965	1.986026764
12.90316667	1.841068268
12.90983333	1.71661377
12.9165	1.613616943
12.92316667	1.533031464
12.92983333	1.472949982
12.9365	1.433849335
12.94316667	1.41620636
12.94983333	1.42288208
12.9565	1.455783844
12.96316667	1.513957977
12.96983333	1.601219177
12.9765	1.720905304
12.98316667	1.876831055
12.98983333	2.07233429
12.9965	2.308368683
13.00316667	2.588748932
13.00983333	2.918243408
13.0165	3.29875946
13.02316667	3.734588623
13.02983333	4.229545593
13.0365	4.78887558
13.04316667	5.418300629
13.04983333	6.122589111
13.0565	6.906509399
13.06316667	7.770061493
13.06983333	8.714675903
13.0765	9.743690491
13.08316667	10.85948944
13.08983333	12.06445694
13.0965	13.35811615
13.10316667	14.74189758
13.10983333	16.2191391
13.1165	17.78793335
13.12316667	19.44446564
13.12983333	21.18253708
13.1365	22.99928665
13.14316667	24.89185333
13.14983333	26.85070038
13.1565	28.86724472
13.16316667	30.92956543
13.16983333	33.02764893
13.1765	35.15148163
13.18316667	37.28723526
13.18983333	39.42155838
13.1965	41.54014587
13.20316667	43.63012314
13.20983333	45.67813873
13.2165	47.67084122
13.22316667	49.59440231
13.22983333	51.43785477
13.2365	53.18689346
13.24316667	54.8286438
13.24983333	56.35118484
13.2565	57.7454567
13.26316667	59.00144577
13.26983333	60.110569
13.2765	61.06710434
13.28316667	61.87152863
13.28983333	62.52384186
13.2965	63.0235672
13.30316667	63.36927414
13.30983333	63.56430054
13.3165	63.61341476
13.32316667	63.51947784
13.32983333	63.28678131
[truncated: 7,001 more rows]
