# Supplementary material for: Chemodiversity of Calophyllum inophyllum L. oil bioactive components related to their specific geographical distribution in the South Pacific region
Source: PeerJ. 2019 May 22;7:e6896. doi: 10.7717/peerj.6896 (PMC6535043; doi:10.7717/peerj.6896)
Supplement: Supplemental Information 2 — Time and absorbance values at 280 nm. The site and the number of the collected sample from Fiji are in the separate file names. [file peerj-07-6896-s002.zip › FIJI_SOUTH_N2.csv]

0.005	-0.283241272
0.011666667	-0.283718109
0.018333333	-0.280857086
0.025	-0.264644623
0.031666667	-0.244617462
0.038333333	-0.227451324
0.045	-0.221729279
0.051666667	-0.220775604
0.058333333	-0.218868256
0.065	-0.216007233
0.071666667	-0.211238861
0.078333333	-0.206947327
0.085	-0.203132629
0.091666667	-0.201702118
0.098333333	-0.201225281
0.105	-0.202178955
0.111666667	-0.203609467
0.118333333	-0.204086304
0.125	-0.205039978
0.131666667	-0.207901001
0.138333333	-0.211715698
0.145	-0.214099884
0.151666667	-0.216960907
0.158333333	-0.21982193
0.165	-0.220775604
0.171666667	-0.216960907
0.178333333	-0.211715698
0.185	-0.206947327
0.191666667	-0.204086304
0.198333333	-0.204563141
0.205	-0.207901001
0.211666667	-0.214099884
0.218333333	-0.220298767
0.225	-0.225067139
0.231666667	-0.226020813
0.238333333	-0.225067139
0.245	-0.224590302
0.251666667	-0.225067139
0.258333333	-0.226974487
0.265	-0.228881836
0.271666667	-0.231266022
0.278333333	-0.232219696
0.285	-0.231742859
0.291666667	-0.232696533
0.298333333	-0.234127045
0.305	-0.235557556
0.311666667	-0.236034393
0.318333333	-0.236988068
0.325	-0.238895416
0.331666667	-0.240325928
0.338333333	-0.239372253
0.345	-0.238895416
0.351666667	-0.240325928
0.358333333	-0.243186951
0.365	-0.246047974
0.371666667	-0.248908997
0.378333333	-0.252723694
0.385	-0.25844574
0.391666667	-0.263690948
0.398333333	-0.266075134
0.405	-0.265598297
0.411666667	-0.263214111
0.418333333	-0.261306763
0.425	-0.257015228
0.431666667	-0.252246857
0.438333333	-0.249862671
0.445	-0.249862671
0.451666667	-0.250816345
0.458333333	-0.252246857
0.465	-0.255584717
0.471666667	-0.258922577
0.478333333	-0.262260437
0.485	-0.265598297
0.491666667	-0.267982483
0.498333333	-0.269889832
0.505	-0.270366669
0.511666667	-0.270843506
0.518333333	-0.269889832
0.525	-0.267028809
0.531666667	-0.263214111
0.538333333	-0.261306763
0.545	-0.260829926
0.551666667	-0.260353088
0.558333333	-0.259876251
0.565	-0.259876251
0.571666667	-0.260829926
0.578333333	-0.260829926
0.585	-0.260353088
0.591666667	-0.259399414
0.598333333	-0.25844574
0.605	-0.25844574
0.611666667	-0.258922577
0.618333333	-0.25844574
0.625	-0.256061554
0.631666667	-0.255584717
0.638333333	-0.25844574
0.645	-0.262737274
0.651666667	-0.26512146
0.658333333	-0.266075134
0.665	-0.266551971
0.671666667	-0.265598297
0.678333333	-0.262737274
0.685	-0.259876251
0.691666667	-0.260353088
0.698333333	-0.263214111
0.705	-0.26845932
0.711666667	-0.274658203
0.718333333	-0.278949738
0.725	-0.282287598
0.731666667	-0.282764435
0.738333333	-0.280857086
0.745	-0.277519226
0.751666667	-0.27513504
0.758333333	-0.276565552
0.765	-0.280380249
0.771666667	-0.284194946
0.778333333	-0.287055969
0.785	-0.290870667
0.791666667	-0.293731689
0.798333333	-0.290870667
0.805	-0.284194946
0.811666667	-0.277519226
0.818333333	-0.272750854
0.825	-0.270366669
0.831666667	-0.269412994
0.838333333	-0.270366669
0.845	-0.273704529
0.851666667	-0.277519226
0.858333333	-0.279903412
0.865	-0.279426575
0.871666667	-0.277519226
0.878333333	-0.276565552
0.885	-0.276565552
0.891666667	-0.2784729
0.898333333	-0.282764435
0.905	-0.288963318
0.911666667	-0.294685364
0.918333333	-0.296592712
0.925	-0.298023224
0.931666667	-0.298023224
0.938333333	-0.296115875
0.945	-0.291824341
0.951666667	-0.288009644
0.958333333	-0.287532806
0.965	-0.288009644
0.971666667	-0.288009644
0.978333333	-0.288486481
0.985	-0.291824341
0.991666667	-0.294685364
0.998333333	-0.295639038
1.005	-0.295162201
1.011666667	-0.296115875
1.018333333	-0.299453735
1.025	-0.301837921
1.031666667	-0.302314758
1.038333333	-0.304222107
1.045	-0.306606293
1.051666667	-0.308513641
1.058333333	-0.308036804
1.065	-0.308036804
1.071666667	-0.308513641
1.078333333	-0.308513641
1.085	-0.308990479
1.091666667	-0.30708313
1.098333333	-0.304698944
1.105	-0.301837921
1.111666667	-0.301361084
1.118333333	-0.303268433
1.125	-0.305652618
1.131666667	-0.308036804
1.138333333	-0.31042099
1.145	-0.312805176
1.151666667	-0.31375885
1.158333333	-0.312328339
1.165	-0.311851501
1.171666667	-0.31375885
1.178333333	-0.31709671
1.185	-0.319957733
1.191666667	-0.320911407
1.198333333	-0.320911407
1.205	-0.319480896
1.211666667	-0.317573547
1.218333333	-0.316143036
1.225	-0.31709671
1.231666667	-0.319480896
1.238333333	-0.323295593
1.245	-0.327110291
1.251666667	-0.328063965
1.258333333	-0.326633453
1.265	-0.325679779
1.271666667	-0.326156616
1.278333333	-0.327587128
1.285	-0.328540802
1.291666667	-0.329971313
1.298333333	-0.330924988
1.305	-0.331401825
1.311666667	-0.332355499
1.318333333	-0.334262848
1.325	-0.334262848
1.331666667	-0.335216522
1.338333333	-0.336647034
1.345	-0.338077545
1.351666667	-0.338077545
1.358333333	-0.337123871
1.365	-0.336170197
1.371666667	-0.336170197
1.378333333	-0.336647034
1.385	-0.338554382
1.391666667	-0.339984894
1.398333333	-0.341892242
1.405	-0.34570694
1.411666667	-0.348567963
1.418333333	-0.350475311
1.425	-0.350475311
1.431666667	-0.349521637
1.438333333	-0.347614288
1.445	-0.345230103
1.451666667	-0.344753265
1.458333333	-0.344276428
1.465	-0.342845917
1.471666667	-0.339984894
1.478333333	-0.336647034
1.485	-0.333309174
1.491666667	-0.331401825
1.498333333	-0.331401825
1.505	-0.333309174
1.511666667	-0.338077545
1.518333333	-0.342845917
1.525	-0.348091125
1.531666667	-0.35238266
1.538333333	-0.354766846
1.545	-0.354290009
1.551666667	-0.352859497
1.558333333	-0.350952148
1.565	-0.348567963
1.571666667	-0.344276428
1.578333333	-0.340461731
1.585	-0.338554382
1.591666667	-0.337600708
1.598333333	-0.339984894
1.605	-0.343322754
1.611666667	-0.344753265
1.618333333	-0.343799591
1.625	-0.342845917
1.631666667	-0.343799591
1.638333333	-0.343799591
1.645	-0.343322754
1.651666667	-0.343322754
1.658333333	-0.346660614
1.665	-0.35238266
1.671666667	-0.358581543
1.678333333	-0.363349915
1.685	-0.368118286
1.691666667	-0.372886658
1.698333333	-0.374317169
1.705	-0.372409821
1.711666667	-0.368118286
1.718333333	-0.364780426
1.725	-0.360965729
1.731666667	-0.357627869
1.738333333	-0.356197357
1.745	-0.356197357
1.751666667	-0.356197357
1.758333333	-0.355243683
1.765	-0.354766846
1.771666667	-0.356197357
1.778333333	-0.357627869
1.785	-0.359535217
1.791666667	-0.360012054
1.798333333	-0.358104706
1.805	-0.356197357
1.811666667	-0.353813171
1.818333333	-0.35238266
1.825	-0.350952148
1.831666667	-0.351905823
1.838333333	-0.356674194
1.845	-0.361919403
1.851666667	-0.368118286
1.858333333	-0.372886658
1.865	-0.377178192
1.871666667	-0.381469727
1.878333333	-0.385284424
1.885	-0.387191772
1.891666667	-0.385284424
1.898333333	-0.380516052
1.905	-0.374794006
1.911666667	-0.368595123
1.918333333	-0.361919403
1.925	-0.357151031
1.931666667	-0.354766846
1.938333333	-0.353813171
1.945	-0.353813171
1.951666667	-0.353336334
1.958333333	-0.353813171
1.965	-0.356197357
1.971666667	-0.360012054
1.978333333	-0.363826752
1.985	-0.367164612
1.991666667	-0.368595123
1.998333333	-0.367641449
2.005	-0.364780426
2.011666667	-0.361919403
2.018333333	-0.360965729
2.025	-0.359535217
2.031666667	-0.358104706
2.038333333	-0.357151031
2.045	-0.357151031
2.051666667	-0.356674194
2.058333333	-0.356674194
2.065	-0.357627869
2.071666667	-0.359535217
2.078333333	-0.359535217
2.085	-0.357151031
2.091666667	-0.353336334
2.098333333	-0.349998474
2.105	-0.3490448
2.111666667	-0.349998474
2.118333333	-0.353336334
2.125	-0.35905838
2.131666667	-0.364303589
2.138333333	-0.368118286
2.145	-0.36907196
2.151666667	-0.368118286
2.158333333	-0.364780426
2.165	-0.361442566
2.171666667	-0.360488892
2.178333333	-0.360965729
2.185	-0.363349915
2.191666667	-0.366210938
2.198333333	-0.370025635
2.205	-0.373840332
2.211666667	-0.375747681
2.218333333	-0.374317169
2.225	-0.370979309
2.231666667	-0.3657341
2.238333333	-0.360965729
2.245	-0.356674194
2.251666667	-0.355243683
2.258333333	-0.357151031
2.265	-0.359535217
2.271666667	-0.361919403
2.278333333	-0.363349915
2.285	-0.364303589
2.291666667	-0.366210938
2.298333333	-0.367164612
2.305	-0.369548798
2.311666667	-0.370979309
2.318333333	-0.373840332
2.325	-0.375747681
2.331666667	-0.374317169
2.338333333	-0.370502472
2.345	-0.366687775
2.351666667	-0.364780426
2.358333333	-0.363826752
2.365	-0.363349915
2.371666667	-0.364303589
2.378333333	-0.366687775
2.385	-0.367641449
2.391666667	-0.367164612
2.398333333	-0.367641449
2.405	-0.368118286
2.411666667	-0.366687775
2.418333333	-0.363826752
2.425	-0.361442566
2.431666667	-0.360012054
2.438333333	-0.356674194
2.445	-0.352859497
2.451666667	-0.349998474
2.458333333	-0.3490448
2.465	-0.347614288
2.471666667	-0.34570694
2.478333333	-0.345230103
2.485	-0.344753265
2.491666667	-0.344753265
2.498333333	-0.344276428
2.505	-0.345230103
2.511666667	-0.34570694
2.518333333	-0.34570694
2.525	-0.34570694
2.531666667	-0.34570694
2.538333333	-0.345230103
2.545	-0.344276428
2.551666667	-0.343799591
2.558333333	-0.343322754
2.565	-0.344753265
2.571666667	-0.348091125
2.578333333	-0.354766846
2.585	-0.361919403
2.591666667	-0.369548798
2.598333333	-0.375747681
2.605	-0.380039215
2.611666667	-0.381469727
2.618333333	-0.379085541
2.625	-0.373363495
2.631666667	-0.367164612
2.638333333	-0.362873077
2.645	-0.360965729
2.651666667	-0.358581543
2.658333333	-0.355243683
2.665	-0.354766846
2.671666667	-0.356674194
2.678333333	-0.357627869
2.685	-0.357151031
2.691666667	-0.35572052
2.698333333	-0.355243683
2.705	-0.35238266
2.711666667	-0.347614288
2.718333333	-0.34236908
2.725	-0.339031219
2.731666667	-0.339031219
2.738333333	-0.341415405
2.745	-0.346660614
2.751666667	-0.350475311
2.758333333	-0.353813171
2.765	-0.356674194
2.771666667	-0.361919403
2.778333333	-0.366687775
2.785	-0.370502472
2.791666667	-0.374317169
2.798333333	-0.378131866
2.805	-0.380039215
2.811666667	-0.378608704
2.818333333	-0.376224518
2.825	-0.372886658
2.831666667	-0.370025635
2.838333333	-0.366210938
2.845	-0.361919403
2.851666667	-0.358104706
2.858333333	-0.354766846
2.865	-0.35238266
2.871666667	-0.351428986
2.878333333	-0.354290009
2.885	-0.359535217
2.891666667	-0.364303589
2.898333333	-0.365257263
2.905	-0.365257263
2.911666667	-0.365257263
2.918333333	-0.364780426
2.925	-0.36239624
2.931666667	-0.360488892
2.938333333	-0.361919403
2.945	-0.362873077
2.951666667	-0.361919403
2.958333333	-0.360012054
2.965	-0.360488892
2.971666667	-0.363349915
2.978333333	-0.366687775
2.985	-0.372409821
2.991666667	-0.376701355
2.998333333	-0.378608704
3.005	-0.376224518
3.011666667	-0.370025635
3.018333333	-0.362873077
3.025	-0.354290009
3.031666667	-0.349521637
3.038333333	-0.347614288
3.045	-0.349998474
3.051666667	-0.353813171
3.058333333	-0.359535217
3.065	-0.366210938
3.071666667	-0.370502472
3.078333333	-0.371456146
3.085	-0.36907196
3.091666667	-0.3657341
3.098333333	-0.36239624
3.105	-0.35905838
3.111666667	-0.357151031
3.118333333	-0.358104706
3.125	-0.361442566
3.131666667	-0.365257263
3.138333333	-0.366687775
3.145	-0.366687775
3.151666667	-0.367164612
3.158333333	-0.367641449
3.165	-0.366687775
3.171666667	-0.3657341
3.178333333	-0.365257263
3.185	-0.364780426
3.191666667	-0.364303589
3.198333333	-0.363349915
3.205	-0.364780426
3.211666667	-0.3657341
3.218333333	-0.3657341
3.225	-0.364780426
3.231666667	-0.361919403
3.238333333	-0.357627869
3.245	-0.350952148
3.251666667	-0.344276428
3.258333333	-0.336170197
3.265	-0.329494476
3.271666667	-0.322818756
3.278333333	-0.316619873
3.285	-0.311851501
3.291666667	-0.308513641
3.298333333	-0.308036804
3.305	-0.307559967
3.311666667	-0.306129456
3.318333333	-0.304222107
3.325	-0.304698944
3.331666667	-0.305652618
3.338333333	-0.304698944
3.345	-0.302791595
3.351666667	-0.302314758
3.358333333	-0.301837921
3.365	-0.298500061
3.371666667	-0.293254852
3.378333333	-0.289916992
3.385	-0.289916992
3.391666667	-0.290870667
3.398333333	-0.288486481
3.405	-0.285148621
3.411666667	-0.28181076
3.418333333	-0.279903412
3.425	-0.276565552
3.431666667	-0.272750854
3.438333333	-0.271320343
3.445	-0.27179718
3.451666667	-0.272274017
3.458333333	-0.272274017
3.465	-0.271320343
3.471666667	-0.268936157
3.478333333	-0.266075134
3.485	-0.263690948
3.491666667	-0.263214111
3.498333333	-0.262260437
3.505	-0.259399414
3.511666667	-0.254631042
3.518333333	-0.248908997
3.525	-0.241756439
3.531666667	-0.234127045
3.538333333	-0.227928162
3.545	-0.223636627
3.551666667	-0.221729279
3.558333333	-0.220298767
3.565	-0.216960907
3.571666667	-0.210762024
3.578333333	-0.199317932
3.585	-0.18453598
3.591666667	-0.168323517
3.598333333	-0.152111053
3.605	-0.13589859
3.611666667	-0.114917755
3.618333333	-0.092506409
3.625	-0.069141388
3.631666667	-0.045776367
3.638333333	-0.020980835
3.645	0.004291534
3.651666667	0.029087067
3.658333333	0.052452087
3.665	0.075817108
3.671666667	0.098228455
3.678333333	0.121116638
3.685	0.144481659
3.691666667	0.164985657
3.698333333	0.18453598
3.705	0.201225281
3.711666667	0.21648407
3.718333333	0.228881836
3.725	0.239372253
3.731666667	0.249862671
3.738333333	0.259876251
3.745	0.270366669
3.751666667	0.280380249
3.758333333	0.289916992
3.765	0.298023224
3.771666667	0.304222107
3.778333333	0.308990479
3.785	0.311851501
3.791666667	0.314712524
3.798333333	0.319480896
3.805	0.330448151
3.811666667	0.347614288
3.818333333	0.370502472
3.825	0.398159027
3.831666667	0.431060791
3.838333333	0.467300415
3.845	0.505924225
3.851666667	0.544071198
3.858333333	0.581741333
3.865	0.617980957
3.871666667	0.653266907
3.878333333	0.688076019
3.885	0.717163086
3.891666667	0.741958618
3.898333333	0.763893127
3.905	0.7853508
3.911666667	0.806808472
3.918333333	0.827312469
3.925	0.846385956
3.931666667	0.861644745
3.938333333	0.874042511
3.945	0.880718231
3.951666667	0.880718231
3.958333333	0.87594986
3.965	0.866889954
3.971666667	0.852584839
3.978333333	0.83398819
3.985	0.811576843
3.991666667	0.786781311
3.998333333	0.759124756
4.005	0.729560852
4.011666667	0.700473785
4.018333333	0.671863556
4.025	0.645160675
4.031666667	0.619888306
4.038333333	0.595569611
4.045	0.570774078
4.051666667	0.545501709
4.058333333	0.521183014
4.065	0.498771667
4.071666667	0.475406647
4.078333333	0.450611115
4.085	0.428676605
4.091666667	0.411510468
4.098333333	0.398159027
4.105	0.385284424
4.111666667	0.374794006
4.118333333	0.367164612
4.125	0.36239624
4.131666667	0.360488892
4.138333333	0.361919403
4.145	0.3657341
4.151666667	0.371932983
4.158333333	0.380039215
4.165	0.388145447
4.171666667	0.395774841
4.178333333	0.401496887
4.185	0.409126282
4.191666667	0.419139862
4.198333333	0.431537628
4.205	0.446796417
4.211666667	0.464916229
4.218333333	0.484466553
4.225	0.504016876
4.231666667	0.523090363
4.238333333	0.546455383
4.245	0.573635101
4.251666667	0.600814819
4.258333333	0.626564026
4.265	0.654697418
4.271666667	0.684738159
4.278333333	0.712871552
4.285	0.737190247
4.291666667	0.762462616
4.298333333	0.790119171
4.305	0.819206238
4.311666667	0.849723816
4.318333333	0.880241394
4.325	0.911712646
4.331666667	0.944137573
4.338333333	0.978469849
4.345	1.013755798
4.351666667	1.048564911
4.358333333	1.084327698
4.365	1.12247467
4.371666667	1.163005829
4.378333333	1.204490662
4.385	1.244544983
4.391666667	1.283168793
4.398333333	1.32226944
4.405	1.363277435
4.411666667	1.405715942
4.418333333	1.449584961
4.425	1.497268677
4.431666667	1.548290253
4.438333333	1.600265503
4.445	1.650810242
4.451666667	1.699924469
4.458333333	1.749515533
4.465	1.798629761
4.471666667	1.850128174
4.478333333	1.90448761
4.485	1.96313858
4.491666667	2.025127411
4.498333333	2.090454102
4.505	2.157688141
4.511666667	2.225875854
4.518333333	2.293586731
4.525	2.36082077
4.531666667	2.427577972
4.538333333	2.491950989
4.545	2.555847168
4.551666667	2.619743347
4.558333333	2.680301666
4.565	2.735137939
4.571666667	2.782344818
4.578333333	2.824306488
4.585	2.859115601
4.591666667	2.883911133
4.598333333	2.899646759
4.605	2.907276154
4.611666667	2.909183502
4.618333333	2.905368805
4.625	2.89440155
4.631666667	2.876758575
4.638333333	2.85577774
4.645	2.83241272
4.651666667	2.805709839
4.658333333	2.772331238
4.665	2.735614777
4.671666667	2.697944641
4.678333333	2.66122818
4.685	2.624511719
4.691666667	2.588748932
4.698333333	2.557277679
4.705	2.529144287
4.711666667	2.505779266
4.718333333	2.485275269
4.725	2.470016479
4.731666667	2.459049225
4.738333333	2.451896667
4.745	2.449035645
4.751666667	2.450942993
4.758333333	2.456665039
4.765	2.466678619
4.771666667	2.480983734
4.778333333	2.499580383
4.785	2.522468567
4.791666667	2.548694611
4.798333333	2.577781677
4.805	2.608776093
4.811666667	2.644062042
4.818333333	2.686500549
4.825	2.7384758
4.831666667	2.801418304
4.838333333	2.874851227
4.845	2.957820892
4.851666667	3.04889679
4.858333333	3.144264221
4.865	3.242969513
4.871666667	3.34405899
4.878333333	3.448009491
4.885	3.55386734
4.891666667	3.661155701
4.898333333	3.769397736
4.905	3.876209259
4.911666667	3.981590271
4.918333333	4.083156586
4.925	4.180431366
4.931666667	4.270553589
4.938333333	4.351139069
4.945	4.423141479
4.951666667	4.484176636
4.958333333	4.536151886
4.965	4.581451416
4.971666667	4.621982574
4.978333333	4.657268524
4.985	4.687309265
4.991666667	4.714012146
4.998333333	4.736423492
5.005	4.75358963
5.011666667	4.767417908
5.018333333	4.780292511
5.025	4.792690277
5.031666667	4.804134369
5.038333333	4.813194275
5.045	4.820823669
5.051666667	4.825115204
5.058333333	4.822731018
5.065	4.814147949
5.071666667	4.800319672
5.078333333	4.781246185
5.085	4.755496979
5.091666667	4.721164703
5.098333333	4.680633545
5.105	4.633426666
5.111666667	4.578590393
5.118333333	4.514217377
5.125	4.440784454
5.131666667	4.360675812
5.138333333	4.276275635
5.145	4.188537598
5.151666667	4.095554352
5.158333333	3.998756409
5.165	3.900527954
5.171666667	3.8022995
5.178333333	3.702640533
5.185	3.60250473
5.191666667	3.504276276
5.198333333	3.41129303
5.205	3.322124481
5.211666667	3.235816956
5.218333333	3.151893616
5.225	3.071308136
5.231666667	2.994060516
5.238333333	2.917289734
5.245	2.841949463
5.251666667	2.770423889
5.258333333	2.705574036
5.265	2.645492554
5.271666667	2.588748932
5.278333333	2.536296844
5.285	2.488136292
5.291666667	2.44474411
5.298333333	2.404689789
5.305	2.367019653
5.311666667	2.331733704
5.318333333	2.299785614
5.325	2.272605896
5.331666667	2.248764038
5.338333333	2.227306366
5.345	2.207756042
5.351666667	2.192974091
5.358333333	2.182006836
5.365	2.170085907
5.371666667	2.158164978
5.378333333	2.146720886
5.385	2.13766098
5.391666667	2.126693726
5.398333333	2.115249634
5.405	2.101898193
5.411666667	2.087593079
5.418333333	2.070903778
5.425	2.052307129
5.431666667	2.032756805
5.438333333	2.012252808
5.445	1.993656158
5.451666667	1.976490021
5.458333333	1.958847046
5.465	1.937389374
5.471666667	1.915454865
5.478333333	1.893520355
5.485	1.871109009
5.491666667	1.847267151
5.498333333	1.826286316
5.505	1.809597015
5.511666667	1.796245575
5.518333333	1.784324646
5.525	1.77526474
5.531666667	1.768112183
5.538333333	1.763343811
5.545	1.762866974
5.551666667	1.76525116
5.558333333	1.772880554
5.565	1.784801483
5.571666667	1.804351807
5.578333333	1.829147339
5.585	1.85585022
5.591666667	1.883029938
5.598333333	1.912593842
5.605	1.947879791
5.611666667	1.985549927
5.618333333	2.025127411
5.625	2.068519592
5.631666667	2.118110657
5.638333333	2.17294693
5.645	2.230644226
5.651666667	2.292156219
5.658333333	2.35748291
5.665	2.426624298
5.671666667	2.497673035
5.678333333	2.569198608
5.685	2.640724182
5.691666667	2.70986557
5.698333333	2.775192261
5.705	2.838611603
5.711666667	2.903938293
5.718333333	2.969741821
5.725	3.033161163
5.731666667	3.093719482
5.738333333	3.151416779
5.745	3.201961517
5.751666667	3.242969513
5.758333333	3.274440765
5.765	3.298282623
5.771666667	3.315925598
5.778333333	3.32736969
5.785	3.336906433
5.791666667	3.345489502
5.798333333	3.353118896
5.805	3.358840942
5.811666667	3.364086151
5.818333333	3.367424011
5.825	3.368854523
5.831666667	3.368854523
5.838333333	3.366470337
5.845	3.363132477
5.851666667	3.364086151
5.858333333	3.371715546
5.865	3.385543823
5.871666667	3.402233124
5.878333333	3.423690796
5.885	3.450870514
5.891666667	3.481388092
5.898333333	3.51190567
5.905	3.542900085
5.911666667	3.574371338
5.918333333	3.606319427
5.925	3.639221191
5.931666667	3.674030304
5.938333333	3.708839417
5.945	3.743171692
5.951666667	3.77702713
5.958333333	3.808021545
5.965	3.833293915
5.971666667	3.851413727
5.978333333	3.863811493
5.985	3.87430191
5.991666667	3.883361816
5.998333333	3.890037537
6.005	3.893375397
6.011666667	3.893375397
6.018333333	3.890037537
6.025	3.880500793
6.031666667	3.86428833
6.038333333	3.843784332
6.045	3.822803497
6.051666667	3.8022995
6.058333333	3.78036499
6.065	3.757476807
6.071666667	3.735542297
6.078333333	3.713607788
6.085	3.688812256
6.091666667	3.660202026
6.098333333	3.626823425
6.105	3.590106964
6.111666667	3.552913666
6.118333333	3.516197205
6.125	3.481388092
6.131666667	3.449440002
6.138333333	3.421783447
6.145	3.397941589
6.151666667	3.375053406
6.158333333	3.351688385
6.165	3.328800201
6.171666667	3.305912018
6.178333333	3.283500671
6.185	3.263473511
6.191666667	3.247737885
6.198333333	3.233909607
6.205	3.220558167
6.211666667	3.210067749
6.218333333	3.203392029
6.225	3.198623657
6.231666667	3.196239471
6.238333333	3.197669983
6.245	3.204345703
6.251666667	3.215789795
6.258333333	3.231048584
6.265	3.247261047
6.271666667	3.261566162
6.278333333	3.273487091
6.285	3.283023834
6.291666667	3.289222717
6.298333333	3.290653229
6.305	3.289699554
6.311666667	3.286361694
6.318333333	3.281593323
6.325	3.271579742
6.331666667	3.257751465
6.338333333	3.240585327
6.345	3.220558167
6.351666667	3.19814682
6.358333333	3.173351288
6.365	3.149032593
6.371666667	3.125190735
6.378333333	3.099441528
6.385	3.073215485
6.391666667	3.047943115
6.398333333	3.02362442
6.405	3.000736237
6.411666667	2.981185913
6.418333333	2.967357635
6.425	2.959728241
6.431666667	2.958774567
6.438333333	2.96497345
6.445	2.977848053
6.451666667	2.994060516
6.458333333	3.011226654
6.465	3.03030014
6.471666667	3.05223465
6.478333333	3.076553345
6.485	3.10087204
6.491666667	3.129005432
6.498333333	3.160476685
6.505	3.193855286
6.511666667	3.226280212
6.518333333	3.257274628
6.525	3.289222717
6.531666667	3.321647644
6.538333333	3.351688385
6.545	3.37934494
6.551666667	3.403663635
6.558333333	3.426074982
6.565	3.444194794
6.571666667	3.458499908
6.578333333	3.470897675
6.585	3.482818604
6.591666667	3.492355347
6.598333333	3.499031067
6.605	3.504276276
6.611666667	3.510475159
6.618333333	3.520011902
6.625	3.533840179
6.631666667	3.55386734
6.638333333	3.579616547
6.645	3.60918045
6.651666667	3.644943237
6.658333333	3.690242767
6.665	3.747463226
6.671666667	3.814220428
6.678333333	3.890037537
6.685	3.975868225
6.691666667	4.072666168
6.698333333	4.176616669
6.705	4.282951355
6.711666667	4.392623901
6.718333333	4.506587982
6.725	4.625797272
6.731666667	4.745006561
6.738333333	4.858016968
6.745	4.964351654
6.751666667	5.063533783
6.758333333	5.152225494
6.765	5.225658417
6.771666667	5.282402039
6.778333333	5.32245636
6.785	5.346775055
6.791666667	5.356311798
6.798333333	5.349159241
6.805	5.327224731
6.811666667	5.292415619
6.818333333	5.248069763
6.825	5.194187164
6.831666667	5.131244659
6.838333333	5.060195923
6.845	4.98342514
6.851666667	4.901885986
6.858333333	4.817962646
6.865	4.732608795
6.871666667	4.647731781
6.878333333	4.564762115
6.885	4.482746124
6.891666667	4.400730133
6.898333333	4.319667816
6.905	4.238128662
6.911666667	4.157543182
6.918333333	4.078388214
6.925	4.002571106
6.931666667	3.929138184
6.938333333	3.85761261
6.945	3.787994385
6.951666667	3.717899323
6.958333333	3.646373749
6.965	3.572463989
6.971666667	3.498077393
6.978333333	3.423213959
6.985	3.347396851
6.991666667	3.271102905
6.998333333	3.196716309
7.005	3.123283386
7.011666667	3.049850464
7.018333333	2.97498703
7.025	2.901077271
7.031666667	2.829551697
7.038333333	2.75850296
7.045	2.686977386
7.051666667	2.615451813
7.058333333	2.545833588
7.065	2.478122711
7.071666667	2.411842346
7.078333333	2.346515656
7.085	2.285957336
7.091666667	2.22826004
7.098333333	2.172470093
7.105	2.119064331
7.111666667	2.067565918
7.118333333	2.019882202
7.125	1.974105835
7.131666667	1.932144165
7.138333333	1.895427704
7.145	1.862049103
7.151666667	1.831531525
7.158333333	1.800537109
7.165	1.768112183
7.171666667	1.735210419
7.178333333	1.702308655
7.185	1.670837402
7.191666667	1.642227173
7.198333333	1.618862152
7.205	1.6040802
7.211666667	1.595497131
7.218333333	1.59072876
7.225	1.5873909
7.231666667	1.584529877
7.238333333	1.583576202
7.245	1.582622528
7.251666667	1.585006714
7.258333333	1.591205597
7.265	1.601696014
7.271666667	1.616954803
7.278333333	1.63602829
7.285	1.657962799
7.291666667	1.680850983
7.298333333	1.705646515
7.305	1.734256744
7.311666667	1.768112183
7.318333333	1.805782318
7.325	1.845836639
7.331666667	1.888275146
7.338333333	1.931190491
7.345	1.972198486
7.351666667	2.012252808
7.358333333	2.051830292
7.365	2.090930939
7.371666667	2.129077911
7.378333333	2.166748047
7.385	2.203941345
7.391666667	2.239227295
7.398333333	2.27022171
7.405	2.295017242
7.411666667	2.315998077
7.418333333	2.334117889
7.425	2.348899841
7.431666667	2.359867096
7.438333333	2.36749649
7.445	2.372741699
7.451666667	2.375125885
7.458333333	2.375602722
7.465	2.372741699
7.471666667	2.366065979
7.478333333	2.355098724
7.485	2.342700958
7.491666667	2.328395844
7.498333333	2.311706543
7.505	2.292156219
7.511666667	2.272605896
7.518333333	2.251625061
7.525	2.227306366
7.531666667	2.197742462
7.538333333	2.165317535
7.545	2.130508423
7.551666667	2.096652985
7.558333333	2.066135406
7.565	2.0403862
7.571666667	2.018451691
7.578333333	1.99842453
7.585	1.980781555
7.591666667	1.965045929
7.598333333	1.950740814
7.605	1.937389374
7.611666667	1.926422119
7.618333333	1.918792725
7.625	1.91450119
7.631666667	1.912593842
7.638333333	1.912593842
7.645	1.915454865
7.651666667	1.920700073
7.658333333	1.928329468
7.665	1.937389374
7.671666667	1.94644928
7.678333333	1.955032349
7.685	1.962661743
7.691666667	1.971244812
7.698333333	1.981258392
7.705	1.991271973
7.711666667	2.002716064
7.718333333	2.012729645
7.725	2.020359039
7.731666667	2.025604248
7.738333333	2.028942108
7.745	2.030849457
7.751666667	2.029895782
7.758333333	2.027988434
7.765	2.024650574
7.771666667	2.018451691
7.778333333	2.007961273
7.785	1.994609833
7.791666667	1.977443695
7.798333333	1.95646286
7.805	1.932144165
7.811666667	1.904964447
7.818333333	1.874446869
7.825	1.839637756
7.831666667	1.802444458
7.838333333	1.764297485
7.845	1.724720001
7.851666667	1.685142517
7.858333333	1.643657684
7.865	1.603603363
7.871666667	1.564025879
7.878333333	1.525402069
7.885	1.487255096
7.891666667	1.449108124
7.898333333	1.412391663
7.905	1.375198364
7.911666667	1.338005066
7.918333333	1.30033493
7.925	1.264572144
7.931666667	1.231193542
7.938333333	1.199245453
7.945	1.1677742
7.951666667	1.135826111
7.958333333	1.103401184
7.965	1.068115234
7.971666667	1.031398773
7.978333333	0.993728638
7.985	0.957965851
7.991666667	0.923633575
7.998333333	0.890731812
8.005	0.860214233
8.011666667	0.832557678
8.018333333	0.807285309
8.025	0.784873962
8.031666667	0.767707825
8.038333333	0.75340271
8.045	0.741481781
8.051666667	0.728607178
8.058333333	0.713825226
8.065	0.6980896
8.071666667	0.682353973
8.078333333	0.66947937
8.085	0.658035278
8.091666667	0.649452209
8.098333333	0.645160675
8.105	0.646591187
8.111666667	0.649929047
8.118333333	0.651836395
8.125	0.654697418
8.131666667	0.660896301
8.138333333	0.66947937
8.145	0.676631927
8.151666667	0.682830811
8.158333333	0.689983368
8.165	0.699996948
8.171666667	0.71144104
8.178333333	0.721931458
8.185	0.733852386
8.191666667	0.749588013
8.198333333	0.76675415
8.205	0.782966614
8.211666667	0.798225403
8.218333333	0.816345215
8.225	0.836849213
8.231666667	0.857830048
8.238333333	0.877857208
8.245	0.898361206
8.251666667	0.920295715
8.258333333	0.940799713
8.265	0.962734222
8.271666667	0.984668732
8.278333333	1.005649567
8.285	1.024246216
8.291666667	1.043319702
8.298333333	1.0638237
8.305	1.083374023
8.311666667	1.102924347
8.318333333	1.125812531
8.325	1.153469086
8.331666667	1.183509827
8.338333333	1.213550568
8.345	1.242637634
8.351666667	1.271247864
8.358333333	1.299858093
8.365	1.329898834
8.371666667	1.359462738
8.378333333	1.387119293
8.385	1.413345337
8.391666667	1.440048218
8.398333333	1.467704773
8.405	1.494407654
8.411666667	1.518726349
8.418333333	1.540184021
8.425	1.560688019
8.431666667	1.576900482
8.438333333	1.586914063
8.445	1.59072876
8.451666667	1.591205597
8.458333333	1.591205597
8.465	1.588344574
8.471666667	1.583576202
8.478333333	1.577854156
8.485	1.571178436
8.491666667	1.564025879
8.498333333	1.554012299
8.505	1.543045044
8.511666667	1.529216766
8.518333333	1.512527466
8.525	1.493930817
8.531666667	1.473426819
8.538333333	1.45149231
8.545	1.429080963
8.551666667	1.407623291
8.558333333	1.385211945
8.565	1.362323761
8.571666667	1.33895874
8.578333333	1.315593719
8.585	1.29365921
8.591666667	1.274108887
8.598333333	1.257896423
8.605	1.243114471
8.611666667	1.228809357
8.618333333	1.213550568
8.625	1.196861267
8.631666667	1.180171967
8.638333333	1.163482666
8.645	1.147270203
8.651666667	1.131534576
8.658333333	1.118183136
8.665	1.105308533
8.671666667	1.089572906
8.678333333	1.073360443
8.685	1.057624817
8.691666667	1.043319702
8.698333333	1.030921936
8.705	1.021385193
8.711666667	1.017093658
8.718333333	1.015663147
8.725	1.01518631
8.731666667	1.013755798
8.738333333	1.012325287
8.745	1.009941101
8.751666667	1.008033752
8.758333333	1.008033752
8.765	1.012325287
8.771666667	1.022338867
8.778333333	1.03521347
8.785	1.05047226
8.791666667	1.06716156
8.798333333	1.083850861
8.805	1.10244751
8.811666667	1.121520996
8.818333333	1.14107132
8.825	1.159667969
8.831666667	1.180171967
8.838333333	1.204013824
8.845	1.230716705
8.851666667	1.258850098
8.858333333	1.289367676
8.865	1.321315765
8.871666667	1.352310181
8.878333333	1.379966736
8.885	1.404285431
8.891666667	1.424789429
8.898333333	1.443386078
8.905	1.460075378
8.911666667	1.476287842
8.918333333	1.489639282
8.925	1.499652863
8.931666667	1.508712769
8.938333333	1.515865326
8.945	1.52015686
8.951666667	1.519203186
8.958333333	1.514434814
8.965	1.506328583
8.971666667	1.494407654
8.978333333	1.480102539
8.985	1.463413239
8.991666667	1.444339752
8.998333333	1.424312592
9.005	1.402854919
9.011666667	1.378536224
9.018333333	1.350402832
9.025	1.317024231
9.031666667	1.281261444
9.038333333	1.24502182
9.045	1.20973587
9.051666667	1.174926758
9.058333333	1.138210297
9.065	1.103878021
9.071666667	1.071453094
9.078333333	1.039028168
9.085	1.004219055
9.091666667	0.969409943
9.098333333	0.937461853
9.105	0.907897949
9.111666667	0.879764557
9.118333333	0.852108002
9.125	0.826358795
9.131666667	0.800609589
9.138333333	0.775337219
9.145	0.751972198
9.151666667	0.729084015
9.158333333	0.706195831
9.165	0.683307648
9.171666667	0.661849976
9.178333333	0.640392303
9.185	0.618934631
9.191666667	0.599861145
9.198333333	0.586509705
9.205	0.576019287
9.211666667	0.566959381
9.218333333	0.558853149
9.225	0.551700592
9.231666667	0.544548035
9.238333333	0.536441803
9.245	0.527381897
9.251666667	0.519752502
9.258333333	0.515937805
9.265	0.513553619
9.271666667	0.510215759
9.278333333	0.505924225
9.285	0.503063202
9.291666667	0.50163269
9.298333333	0.500202179
9.305	0.496864319
9.311666667	0.492095947
9.318333333	0.487327576
9.325	0.48160553
9.331666667	0.472545624
9.338333333	0.460624695
9.345	0.447273254
9.351666667	0.433921814
9.358333333	0.420570374
9.365	0.407218933
9.371666667	0.395298004
9.378333333	0.384807587
9.385	0.374794006
9.391666667	0.362873077
9.398333333	0.350952148
9.405	0.340461731
9.411666667	0.329017639
9.418333333	0.315189362
9.425	0.301837921
9.431666667	0.292301178
9.438333333	0.284671783
9.445	0.276088715
9.451666667	0.268936157
9.458333333	0.263214111
9.465	0.259876251
9.471666667	0.256061554
9.478333333	0.25177002
9.485	0.249385834
9.491666667	0.246524811
9.498333333	0.246047974
9.505	0.246524811
9.511666667	0.249862671
9.518333333	0.257015228
9.525	0.265598297
9.531666667	0.27513504
9.538333333	0.284671783
9.545	0.294208527
9.551666667	0.304222107
9.558333333	0.311851501
9.565	0.319004059
9.571666667	0.326156616
9.578333333	0.333309174
9.585	0.340938568
9.591666667	0.348567963
9.598333333	0.356674194
9.605	0.366687775
9.611666667	0.379562378
9.618333333	0.39434433
9.625	0.408172607
9.631666667	0.421047211
9.638333333	0.432491302
9.645	0.441074371
9.651666667	0.445365906
9.658333333	0.445842743
9.665	0.447273254
9.671666667	0.44965744
9.678333333	0.451087952
9.685	0.451564789
9.691666667	0.452041626
9.698333333	0.453472137
9.705	0.454902649
9.711666667	0.455856323
9.718333333	0.457763672
9.725	0.459671021
9.731666667	0.463008881
9.738333333	0.467300415
9.745	0.472068787
9.751666667	0.476837158
9.758333333	0.482082367
9.765	0.488758087
9.771666667	0.49829483
9.778333333	0.510215759
9.785	0.522136688
9.791666667	0.534057617
9.798333333	0.548362732
9.805	0.566482544
9.811666667	0.586986542
9.818333333	0.6108284
9.825	0.639915466
9.831666667	0.674247742
9.838333333	0.713348389
9.845	0.758171082
9.851666667	0.807762146
9.858333333	0.863075256
9.865	0.92458725
9.871666667	0.997543335
9.878333333	1.080989838
9.885	1.173019409
9.891666667	1.27363205
9.898333333	1.383304596
9.905	1.503944397
9.911666667	1.633644104
9.918333333	1.772403717
9.925	1.920223236
9.931666667	2.079963684
9.938333333	2.248287201
9.945	2.421855927
9.951666667	2.597808838
9.958333333	2.777576447
9.965	2.960681915
9.971666667	3.147125244
9.978333333	3.338336945
9.985	3.534317017
9.991666667	3.7317276
9.998333333	3.928661346
10.005	4.121780396
10.01166667	4.31060791
10.01833333	4.492759705
10.025	4.668235779
10.03166667	4.836082458
10.03833333	4.993438721
10.045	5.140781403
10.05166667	5.27715683
10.05833333	5.40304184
10.065	5.517959595
10.07166667	5.620956421
10.07833333	5.713939667
10.085	5.797386169
10.09166667	5.870342255
10.09833333	5.934715271
10.105	5.990505219
10.11166667	6.039619446
10.11833333	6.082057953
10.125	6.117343903
10.13166667	6.145954132
10.13833333	6.165981293
10.145	6.176948547
10.15166667	6.180286407
10.15833333	6.177902222
10.165	6.171226501
10.17166667	6.161212921
10.17833333	6.144523621
10.185	6.119728088
10.19166667	6.084442139
10.19833333	6.039142609
10.205	5.983829498
10.21166667	5.91802597
10.21833333	5.845069885
10.225	5.768299103
10.23166667	5.687713623
10.23833333	5.602836609
10.245	5.511760712
10.25166667	5.414485931
10.25833333	5.311965942
10.265	5.201816559
10.27166667	5.085468292
10.27833333	4.96339798
10.285	4.836559296
10.29166667	4.707813263
10.29833333	4.575252533
10.305	4.442214966
10.31166667	4.310131073
10.31833333	4.178524017
10.325	4.047870636
10.33166667	3.918170929
10.33833333	3.793716431
10.345	3.674030304
10.35166667	3.556251526
10.35833333	3.439903259
10.365	3.325462341
10.37166667	3.21149826
10.37833333	3.096103668
10.385	2.980709076
10.39166667	2.868175507
10.39833333	2.761363983
10.405	2.65789032
10.41166667	2.557754517
10.41833333	2.463340759
10.425	2.371788025
10.43166667	2.280712128
10.43833333	2.190113068
10.445	2.100944519
10.45166667	2.014160156
10.45833333	1.928806305
10.465	1.847743988
10.47166667	1.772880554
10.47833333	1.701831818
10.485	1.635074615
10.49166667	1.571178436
10.49833333	1.510620117
10.505	1.450538635
10.51166667	1.392364502
10.51833333	1.336097717
10.525	1.28364563
10.53166667	1.233577728
10.53833333	1.18637085
10.545	1.142501831
10.55166667	1.100540161
10.55833333	1.061439514
10.565	1.024246216
10.57166667	0.988006592
10.57833333	0.950813293
10.585	0.912189484
10.59166667	0.873565674
10.59833333	0.836849213
10.605	0.803470612
10.61166667	0.771045685
10.61833333	0.738143921
10.625	0.706672668
10.63166667	0.67615509
10.63833333	0.644207001
10.645	0.6108284
10.65166667	0.578403473
10.65833333	0.549316406
10.665	0.522136688
10.67166667	0.494480133
10.67833333	0.466823578
10.685	0.438690186
10.69166667	0.412464142
10.69833333	0.390529633
10.705	0.371456146
10.71166667	0.352859497
10.71833333	0.333786011
10.725	0.314235687
10.73166667	0.293731689
10.73833333	0.269412994
10.745	0.243663788
10.75166667	0.221729279
10.75833333	0.20647049
10.765	0.195503235
10.77166667	0.186920166
10.77833333	0.179290771
10.785	0.173568726
10.79166667	0.168800354
10.79833333	0.164985657
10.805	0.160694122
10.81166667	0.156879425
10.81833333	0.153541565
10.825	0.150680542
10.83166667	0.146865845
10.83833333	0.141143799
10.845	0.137329102
10.85166667	0.136852264
10.85833333	0.138282776
10.865	0.144481659
10.87166667	0.153541565
10.87833333	0.165462494
10.885	0.175476074
10.89166667	0.185012817
10.89833333	0.194549561
10.905	0.204563141
10.91166667	0.213623047
10.91833333	0.222206116
10.925	0.232696533
10.93166667	0.243186951
10.93833333	0.252246857
10.945	0.257968903
10.95166667	0.263690948
10.95833333	0.269412994
10.965	0.274658203
10.97166667	0.279903412
10.97833333	0.285148621
10.985	0.289916992
10.99166667	0.292778015
10.99833333	0.294208527
11.005	0.296115875
11.01166667	0.29706955
11.01833333	0.298023224
11.025	0.298976898
11.03166667	0.298500061
11.03833333	0.296592712
11.045	0.290870667
11.05166667	0.284194946
11.05833333	0.276565552
11.065	0.269412994
11.07166667	0.260353088
11.07833333	0.249862671
11.085	0.239372253
11.09166667	0.229358673
11.09833333	0.218391418
11.105	0.205516815
11.11166667	0.195503235
11.11833333	0.188827515
11.125	0.182628632
11.13166667	0.174999237
11.13833333	0.167369843
11.145	0.159740448
11.15166667	0.150680542
11.15833333	0.14257431
11.165	0.134468079
11.17166667	0.126838684
11.17833333	0.120639801
11.185	0.115871429
11.19166667	0.111579895
11.19833333	0.106334686
11.205	0.099182129
11.21166667	0.092029572
11.21833333	0.085830688
11.225	0.080108643
11.23166667	0.074386597
11.23833333	0.069618225
11.245	0.063896179
11.25166667	0.059604645
11.25833333	0.055789948
11.265	0.05197525
11.27166667	0.049591064
11.27833333	0.047206879
11.285	0.044345856
11.29166667	0.037670135
11.29833333	0.028610229
11.305	0.017166138
11.31166667	0.004291534
11.31833333	-0.008106232
11.325	-0.018596649
11.33166667	-0.024318695
11.33833333	-0.027179718
11.345	-0.030040741
11.35166667	-0.033378601
11.35833333	-0.037670135
11.365	-0.042438507
11.37166667	-0.047683716
11.37833333	-0.053405762
11.385	-0.058174133
11.39166667	-0.063896179
11.39833333	-0.067710876
11.405	-0.072002411
11.41166667	-0.075817108
11.41833333	-0.079631805
11.425	-0.084400177
11.43166667	-0.088691711
11.43833333	-0.094890594
11.445	-0.101089478
11.45166667	-0.107288361
11.45833333	-0.113010406
11.465	-0.114440918
11.47166667	-0.112056732
11.47833333	-0.105857849
11.485	-0.099658966
11.49166667	-0.095367432
11.49833333	-0.092506409
11.505	-0.092983246
11.51166667	-0.095844269
11.51833333	-0.100135803
11.525	-0.102043152
11.53166667	-0.10061264
11.53833333	-0.098228455
11.545	-0.095367432
11.55166667	-0.092029572
11.55833333	-0.0872612
11.565	-0.081539154
11.57166667	-0.07724762
11.57833333	-0.07390976
11.585	-0.070095062
11.59166667	-0.067234039
11.59833333	-0.066280365
11.605	-0.065803528
11.61166667	-0.064849854
11.61833333	-0.061988831
11.625	-0.057697296
11.63166667	-0.052452087
11.63833333	-0.046253204
11.645	-0.041007996
11.65166667	-0.036239624
11.65833333	-0.033378601
11.665	-0.030994415
11.67166667	-0.028610229
11.67833333	-0.026226044
11.685	-0.023841858
11.69166667	-0.022411346
11.69833333	-0.021457672
11.705	-0.021457672
11.71166667	-0.020027161
11.71833333	-0.017166138
11.725	-0.01335144
11.73166667	-0.00667572
11.73833333	0.003814697
11.745	0.017166138
11.75166667	0.029563904
11.75833333	0.03862381
11.765	0.047206879
11.77166667	0.05531311
11.77833333	0.062942505
11.785	0.068664551
11.79166667	0.076293945
11.79833333	0.086307526
11.805	0.100135803
11.81166667	0.115871429
11.81833333	0.133991241
11.825	0.152111053
11.83166667	0.172138214
11.83833333	0.195026398
11.845	0.220775604
11.85166667	0.246047974
11.85833333	0.272750854
11.865	0.30374527
11.87166667	0.338554382
11.87833333	0.376224518
11.885	0.417232513
11.89166667	0.463485718
11.89833333	0.514507294
11.905	0.570774078
11.91166667	0.632286072
11.91833333	0.697135925
11.925	0.76675415
11.93166667	0.838756561
11.93833333	0.914573669
11.945	0.993251801
11.95166667	1.072883606
11.95833333	1.15442276
11.965	1.236438751
11.97166667	1.320838928
11.97833333	1.407623291
11.985	1.495838165
11.99166667	1.585960388
11.99833333	1.67798996
12.005	1.770496368
12.01166667	1.862049103
12.01833333	1.949310303
12.025	2.032756805
12.03166667	2.112865448
12.03833333	2.18963623
12.045	2.261638641
12.05166667	2.326011658
12.05833333	2.383708954
12.065	2.436637878
12.07166667	2.48336792
12.07833333	2.520561218
12.085	2.548694611
12.09166667	2.57062912
12.09833333	2.588272095
12.105	2.597332001
12.11166667	2.597808838
12.11833333	2.590656281
12.125	2.578258514
12.13166667	2.561092377
12.13833333	2.539157867
12.145	2.51531601
12.15166667	2.48670578
12.15833333	2.455711365
12.165	2.423763275
12.17166667	2.389431
12.17833333	2.353668213
12.185	2.317905426
12.19166667	2.284049988
12.19833333	2.252101898
12.205	2.218723297
12.21166667	2.185344696
12.21833333	2.152442932
12.225	2.12097168
12.23166667	2.090454102
12.23833333	2.061843872
12.245	2.03704834
12.25166667	2.015113831
12.25833333	1.996994019
12.265	1.984596252
12.27166667	1.980781555
12.27833333	1.987934113
12.285	2.00510025
12.29166667	2.034187317
12.29833333	2.077102661
12.305	2.135753632
12.31166667	2.211093903
12.31833333	2.305030823
12.325	2.422332764
12.33166667	2.566814423
12.33833333	2.739906311
12.345	2.944946289
12.35166667	3.188610077
12.35833333	3.479957581
12.365	3.827571869
12.37166667	4.240036011
12.37833333	4.725456238
12.385	5.294322968
12.39166667	5.958557129
12.39833333	6.728649139
12.405	7.620811462
12.41166667	8.650302887
12.41833333	9.834766388
12.425	11.19279861
12.43166667	12.74394989
12.43833333	14.51063156
12.445	16.51525497
12.45166667	18.7869072
12.45833333	21.35276794
12.465	24.2395401
12.47166667	27.47631073
12.47833333	31.08978271
12.485	35.11047363
12.49166667	39.56508636
12.49833333	44.47984695
12.505	49.8790741
12.51166667	55.78756332
12.51833333	62.22772598
12.525	69.21482086
12.53166667	76.75933838
12.53833333	84.87129211
12.545	93.55831146
12.55166667	102.8175354
12.55833333	112.6413345
12.565	123.0144501
12.57166667	133.9139938
12.57833333	145.3080177
12.585	157.1545601
12.59166667	169.4049835
12.59833333	181.997776
12.605	194.8642731
12.61166667	207.9324722
12.61833333	221.1256027
12.625	234.3626022
12.63166667	247.5500107
12.63833333	260.5891228
12.645	273.3802795
12.65166667	285.8304977
12.65833333	297.8525162
12.665	309.35812
12.67166667	320.2676773
12.67833333	330.5106163
12.685	340.0187492
12.69166667	348.721981
12.69833333	356.5568924
12.705	363.4696007
12.71166667	369.4233894
12.71833333	374.3910789
12.725	378.3636093
12.73166667	381.3414574
12.73833333	383.3322525
12.745	384.3493462
12.75166667	384.4146729
12.75833333	383.564949
12.765	381.8449974
12.77166667	379.3082237
12.77833333	376.0037422
12.785	371.9902039
12.79166667	367.3295975
12.79833333	362.0834351
12.805	356.3055992
12.81166667	350.0504494
12.81833333	343.3837891
12.825	336.3733292
12.83166667	329.0829659
12.83833333	321.5637207
12.845	313.8628006
12.85166667	306.0269356
12.85833333	298.0904579
12.865	290.0829315
12.87166667	282.0286751
12.87833333	273.9577293
12.885	265.8996582
12.89166667	257.8754425
12.89833333	249.9070168
12.905	242.0139313
12.91166667	234.2157364
12.91833333	226.5262604
12.925	218.9531326
12.93166667	211.5068436
12.93833333	204.1969299
12.945	197.0291138
12.95166667	190.0014877
12.95833333	183.1159592
12.965	176.3777733
12.97166667	169.7897911
12.97833333	163.351059
12.985	157.063961
12.99166667	150.9318352
12.99833333	144.9551582
13.005	139.1334534
13.01166667	133.4681511
13.01833333	127.9602051
13.025	122.6081848
13.03166667	117.4116135
13.03833333	112.3700142
13.045	107.483387
13.05166667	102.7517319
13.05833333	98.17361832
13.065	93.74523163
13.07166667	89.46371078
13.07833333	85.32810211
13.085	81.33649826
13.09166667	77.48365402
13.09833333	73.76527786
13.105	70.18280029
13.11166667	66.73717499
13.11833333	63.42506409
13.125	60.24360657
13.13166667	57.19137192
13.13833333	54.26454544
13.145	51.45788193
13.15166667	48.76661301
13.15833333	46.19026184
13.165	43.72787476
13.17166667	41.37659073
13.17833333	39.13354874
13.185	36.99636459
13.19166667	34.96313095
13.19833333	33.02621841
13.205	31.1794281
13.21166667	29.41942215
13.21833333	27.74381638
13.225	26.15404129
13.23166667	24.64532852
13.23833333	23.21529388
13.245	21.86059952
13.25166667	20.57790756
13.25833333	19.36388016
13.265	18.21327209
13.27166667	17.12322235
13.27833333	16.09134674
13.285	15.11478424
13.29166667	14.19258118
13.29833333	13.32378387
13.305	12.50743866
13.31166667	11.739254
13.31833333	11.01827621
13.325	10.34259796
13.33166667	9.71031189
[truncated: 7,001 more rows]
