# Supplementary material for: Chemodiversity of Calophyllum inophyllum L. oil bioactive components related to their specific geographical distribution in the South Pacific region
Source: PeerJ. 2019 May 22;7:e6896. doi: 10.7717/peerj.6896 (PMC6535043; doi:10.7717/peerj.6896)
Supplement: Supplemental Information 2 — Time and absorbance values at 280 nm. The site and the number of the collected sample from Fiji are in the separate file names. [file peerj-07-6896-s002.zip › FIJI_SOUTH_N4.CSV]

0.0015	-0.009536743
0.008166667	-0.012397766
0.014833333	-0.013828278
0.0215	-0.01001358
0.028166667	-0.001907349
0.034833333	0.007152557
0.0415	0.015735626
0.048166667	0.019550323
0.054833333	0.023365021
0.0615	0.025749207
0.068166667	0.027656555
0.074833333	0.029563904
0.0815	0.032424927
0.088166667	0.035762787
0.094833333	0.041484833
0.1015	0.047683716
0.108166667	0.053882599
0.114833333	0.058174133
0.1215	0.061511993
0.128166667	0.065326691
0.134833333	0.067234039
0.1415	0.067710876
0.148166667	0.067234039
0.154833333	0.068187714
0.1615	0.068187714
0.168166667	0.065803528
0.174833333	0.062942505
0.1815	0.059604645
0.188166667	0.055789948
0.194833333	0.051498413
0.2015	0.049591064
0.208166667	0.047683716
0.214833333	0.046253204
0.2215	0.044822693
0.228166667	0.045776367
0.234833333	0.048160553
0.2415	0.049591064
0.248166667	0.051498413
0.254833333	0.054359436
0.2615	0.057220459
0.268166667	0.058174133
0.274833333	0.059127808
0.2815	0.059604645
0.288166667	0.059127808
0.294833333	0.059127808
0.3015	0.060081482
0.308166667	0.061035156
0.314833333	0.060558319
0.3215	0.061035156
0.328166667	0.062465668
0.334833333	0.063896179
0.3415	0.061035156
0.348166667	0.058174133
0.354833333	0.056266785
0.3615	0.05531311
0.368166667	0.052928925
0.374833333	0.051021576
0.3815	0.051021576
0.388166667	0.049591064
0.394833333	0.047683716
0.4015	0.044822693
0.408166667	0.043869019
0.414833333	0.04196167
0.4215	0.039577484
0.428166667	0.03862381
0.434833333	0.039577484
0.4415	0.041484833
0.448166667	0.043392181
0.454833333	0.046730042
0.4615	0.049114227
0.468166667	0.051021576
0.474833333	0.050544739
0.4815	0.051498413
0.488166667	0.052452087
0.494833333	0.052452087
0.5015	0.05197525
0.508166667	0.053405762
0.514833333	0.054359436
0.5215	0.053405762
0.528166667	0.051021576
0.534833333	0.049591064
0.5415	0.050067902
0.548166667	0.050067902
0.554833333	0.050544739
0.5615	0.050544739
0.568166667	0.049591064
0.574833333	0.048160553
0.5815	0.046253204
0.588166667	0.046253204
0.594833333	0.046253204
0.6015	0.04529953
0.608166667	0.04529953
0.614833333	0.046253204
0.6215	0.045776367
0.628166667	0.043869019
0.634833333	0.042915344
0.6415	0.04529953
0.648166667	0.049591064
0.654833333	0.054359436
0.6615	0.057697296
0.668166667	0.05865097
0.674833333	0.060081482
0.6815	0.061988831
0.688166667	0.061035156
0.694833333	0.05865097
0.7015	0.057697296
0.708166667	0.057697296
0.714833333	0.056743622
0.7215	0.05197525
0.728166667	0.046730042
0.734833333	0.043392181
0.7415	0.044345856
0.748166667	0.04529953
0.754833333	0.045776367
0.7615	0.046253204
0.768166667	0.047683716
0.774833333	0.047683716
0.7815	0.04529953
0.788166667	0.044345856
0.794833333	0.044822693
0.8015	0.046730042
0.808166667	0.048160553
0.814833333	0.050544739
0.8215	0.051021576
0.828166667	0.051021576
0.834833333	0.052452087
0.8415	0.054359436
0.848166667	0.054836273
0.854833333	0.052928925
0.8615	0.050544739
0.868166667	0.047206879
0.874833333	0.043392181
0.8815	0.040054321
0.888166667	0.03862381
0.894833333	0.040054321
0.9015	0.040531158
0.908166667	0.040531158
0.914833333	0.040054321
0.9215	0.039100647
0.928166667	0.036716461
0.934833333	0.034332275
0.9415	0.033855438
0.948166667	0.035762787
0.954833333	0.037193298
0.9615	0.037670135
0.968166667	0.041007996
0.974833333	0.046730042
0.9815	0.054836273
0.988166667	0.060081482
0.994833333	0.061511993
1.0015	0.061511993
1.008166667	0.060558319
1.014833333	0.057697296
1.0215	0.053882599
1.028166667	0.051021576
1.034833333	0.049591064
1.0415	0.049114227
1.048166667	0.050544739
1.054833333	0.053882599
1.0615	0.057697296
1.068166667	0.060558319
1.074833333	0.062942505
1.0815	0.067710876
1.088166667	0.070571899
1.094833333	0.070095062
1.1015	0.066280365
1.108166667	0.062942505
1.114833333	0.061035156
1.1215	0.05865097
1.128166667	0.054836273
1.134833333	0.05197525
1.1415	0.051498413
1.148166667	0.053405762
1.154833333	0.056266785
1.1615	0.057697296
1.168166667	0.057697296
1.174833333	0.056743622
1.1815	0.057220459
1.188166667	0.056743622
1.194833333	0.056266785
1.2015	0.056743622
1.208166667	0.061511993
1.214833333	0.065803528
1.2215	0.069618225
1.228166667	0.071048737
1.234833333	0.072479248
1.2415	0.072479248
1.248166667	0.069618225
1.254833333	0.066757202
1.2615	0.063419342
1.268166667	0.060081482
1.274833333	0.05531311
1.2815	0.052452087
1.288166667	0.05197525
1.294833333	0.053405762
1.3015	0.054359436
1.308166667	0.054836273
1.314833333	0.056266785
1.3215	0.057697296
1.328166667	0.058174133
1.334833333	0.057220459
1.3415	0.05865097
1.348166667	0.060081482
1.354833333	0.061511993
1.3615	0.062465668
1.368166667	0.063896179
1.374833333	0.064373016
1.3815	0.064373016
1.388166667	0.065803528
1.394833333	0.068187714
1.4015	0.070571899
1.408166667	0.071525574
1.414833333	0.072002411
1.4215	0.072002411
1.428166667	0.072002411
1.434833333	0.07390976
1.4415	0.075340271
1.448166667	0.075340271
1.454833333	0.07390976
1.4615	0.072479248
1.468166667	0.072002411
1.474833333	0.070571899
1.4815	0.069618225
1.488166667	0.068664551
1.494833333	0.070571899
1.5015	0.072479248
1.508166667	0.071048737
1.514833333	0.066280365
1.5215	0.060081482
1.528166667	0.056266785
1.534833333	0.053882599
1.5415	0.053405762
1.548166667	0.053882599
1.554833333	0.05531311
1.5615	0.056266785
1.568166667	0.054359436
1.574833333	0.050544739
1.5815	0.046730042
1.588166667	0.043392181
1.594833333	0.042438507
1.6015	0.043869019
1.608166667	0.047683716
1.614833333	0.05197525
1.6215	0.054836273
1.628166667	0.05531311
1.634833333	0.054836273
1.6415	0.053405762
1.648166667	0.052928925
1.654833333	0.053405762
1.6615	0.054836273
1.668166667	0.058174133
1.674833333	0.061511993
1.6815	0.063896179
1.688166667	0.065326691
1.694833333	0.064849854
1.7015	0.062465668
1.708166667	0.059604645
1.714833333	0.057220459
1.7215	0.055789948
1.728166667	0.054359436
1.734833333	0.054359436
1.7415	0.057220459
1.748166667	0.060081482
1.754833333	0.061511993
1.7615	0.061035156
1.768166667	0.060081482
1.774833333	0.059127808
1.7815	0.058174133
1.788166667	0.055789948
1.794833333	0.052452087
1.8015	0.051021576
1.808166667	0.051021576
1.814833333	0.05197525
1.8215	0.05197525
1.828166667	0.053405762
1.834833333	0.057697296
1.8415	0.060558319
1.848166667	0.061035156
1.854833333	0.060558319
1.8615	0.060081482
1.868166667	0.05865097
1.874833333	0.057220459
1.8815	0.057697296
1.888166667	0.058174133
1.894833333	0.059604645
1.9015	0.060081482
1.908166667	0.062465668
1.914833333	0.064849854
1.9215	0.067710876
1.928166667	0.069141388
1.934833333	0.069618225
1.9415	0.069141388
1.948166667	0.070095062
1.954833333	0.073432922
1.9615	0.076770782
1.968166667	0.078201294
1.974833333	0.079631805
1.9815	0.082492828
1.988166667	0.08392334
1.994833333	0.081539154
2.0015	0.07724762
2.008166667	0.076293945
2.014833333	0.078201294
2.0215	0.078678131
2.028166667	0.07724762
2.034833333	0.07724762
2.0415	0.07724762
2.048166667	0.077724457
2.054833333	0.07724762
2.0615	0.076293945
2.068166667	0.075817108
2.074833333	0.075817108
2.0815	0.077724457
2.088166667	0.08058548
2.094833333	0.082969666
2.1015	0.081539154
2.108166667	0.077724457
2.114833333	0.074863434
2.1215	0.072002411
2.128166667	0.068187714
2.134833333	0.065803528
2.1415	0.067710876
2.148166667	0.072479248
2.154833333	0.075340271
2.1615	0.075817108
2.168166667	0.074386597
2.174833333	0.072956085
2.1815	0.071048737
2.188166667	0.069618225
2.194833333	0.068187714
2.2015	0.067710876
2.208166667	0.068187714
2.214833333	0.068187714
2.2215	0.067710876
2.228166667	0.067710876
2.234833333	0.067234039
2.2415	0.065326691
2.248166667	0.063419342
2.254833333	0.060081482
2.2615	0.05531311
2.268166667	0.047683716
2.274833333	0.040531158
2.2815	0.035762787
2.288166667	0.034809113
2.294833333	0.038146973
2.3015	0.043869019
2.308166667	0.050544739
2.314833333	0.056743622
2.3215	0.061035156
2.328166667	0.063419342
2.334833333	0.065326691
2.3415	0.066280365
2.348166667	0.068187714
2.354833333	0.069618225
2.3615	0.071525574
2.368166667	0.071525574
2.374833333	0.071525574
2.3815	0.071525574
2.388166667	0.072002411
2.394833333	0.072002411
2.4015	0.071048737
2.408166667	0.070571899
2.414833333	0.069618225
2.4215	0.070571899
2.428166667	0.072956085
2.434833333	0.078201294
2.4415	0.082015991
2.448166667	0.082969666
2.454833333	0.08058548
2.4615	0.075340271
2.468166667	0.069618225
2.474833333	0.063896179
2.4815	0.060558319
2.488166667	0.060081482
2.494833333	0.061035156
2.5015	0.062465668
2.508166667	0.062942505
2.514833333	0.062465668
2.5215	0.062465668
2.528166667	0.062465668
2.534833333	0.063419342
2.5415	0.064849854
2.548166667	0.064849854
2.554833333	0.064849854
2.5615	0.065326691
2.568166667	0.064849854
2.574833333	0.062942505
2.5815	0.061511993
2.588166667	0.061988831
2.594833333	0.063896179
2.6015	0.065803528
2.608166667	0.068664551
2.614833333	0.071525574
2.6215	0.073432922
2.628166667	0.072956085
2.634833333	0.070095062
2.6415	0.065803528
2.648166667	0.061988831
2.654833333	0.060558319
2.6615	0.061988831
2.668166667	0.065326691
2.674833333	0.070095062
2.6815	0.073432922
2.688166667	0.07724762
2.694833333	0.081062317
2.7015	0.082969666
2.708166667	0.082015991
2.714833333	0.08058548
2.7215	0.079154968
2.728166667	0.076293945
2.734833333	0.072479248
2.7415	0.069618225
2.748166667	0.068187714
2.754833333	0.065803528
2.7615	0.061988831
2.768166667	0.05865097
2.774833333	0.056743622
2.7815	0.056266785
2.788166667	0.057697296
2.794833333	0.061035156
2.8015	0.066280365
2.808166667	0.071525574
2.814833333	0.072479248
2.8215	0.069618225
2.828166667	0.065803528
2.834833333	0.063896179
2.8415	0.065326691
2.848166667	0.067710876
2.854833333	0.072479248
2.8615	0.077724457
2.868166667	0.081062317
2.874833333	0.082492828
2.8815	0.081062317
2.888166667	0.079154968
2.894833333	0.07724762
2.9015	0.077724457
2.908166667	0.079154968
2.914833333	0.079631805
2.9215	0.081062317
2.928166667	0.082015991
2.934833333	0.082492828
2.9415	0.081062317
2.948166667	0.08058548
2.954833333	0.082492828
2.9615	0.084877014
2.968166667	0.086307526
2.974833333	0.088214874
2.9815	0.091552734
2.988166667	0.093460083
2.994833333	0.092029572
3.0015	0.088214874
3.008166667	0.083446503
3.014833333	0.07724762
3.0215	0.071525574
3.028166667	0.066757202
3.034833333	0.067234039
3.0415	0.071525574
3.048166667	0.078201294
3.054833333	0.083446503
3.0615	0.085830688
3.068166667	0.086784363
3.074833333	0.088214874
3.0815	0.088691711
3.088166667	0.088691711
3.094833333	0.088214874
3.1015	0.089645386
3.108166667	0.09059906
3.114833333	0.088214874
3.1215	0.083446503
3.128166667	0.079631805
3.134833333	0.080108643
3.1415	0.083446503
3.148166667	0.087738037
3.154833333	0.091075897
3.1615	0.095367432
3.168166667	0.100135803
3.174833333	0.1039505
3.1815	0.106334686
3.188166667	0.107765198
3.194833333	0.110626221
3.2015	0.112533569
3.208166667	0.111579895
3.214833333	0.108718872
3.2215	0.105381012
3.228166667	0.102519989
3.234833333	0.098228455
3.2415	0.09727478
3.248166667	0.100135803
3.254833333	0.106334686
3.2615	0.113010406
3.268166667	0.119686127
3.274833333	0.126838684
3.2815	0.131130219
3.288166667	0.133514404
3.294833333	0.13589859
3.3015	0.138759613
3.308166667	0.143051147
3.314833333	0.150203705
3.3215	0.159263611
3.328166667	0.168323517
3.334833333	0.174999237
3.3415	0.181674957
3.348166667	0.18787384
3.354833333	0.192165375
3.3615	0.195026398
3.368166667	0.200271606
3.374833333	0.208377838
3.3815	0.21648407
3.388166667	0.224113464
3.394833333	0.23317337
3.4015	0.242233276
3.408166667	0.249385834
3.414833333	0.252723694
3.4215	0.255584717
3.428166667	0.258922577
3.434833333	0.261306763
3.4415	0.262737274
3.448166667	0.264644623
3.454833333	0.267505646
3.4615	0.27179718
3.468166667	0.275611877
3.474833333	0.281333923
3.4815	0.288486481
3.488166667	0.296592712
3.494833333	0.304698944
3.5015	0.312328339
3.508166667	0.318527222
3.514833333	0.322341919
3.5215	0.324726105
3.528166667	0.328540802
3.534833333	0.333309174
3.5415	0.337600708
3.548166667	0.340938568
3.554833333	0.344753265
3.5615	0.348567963
3.568166667	0.352859497
3.574833333	0.358581543
3.5815	0.366687775
3.588166667	0.379085541
3.594833333	0.393390656
3.6015	0.408172607
3.608166667	0.422954559
3.614833333	0.436782837
3.6215	0.452518463
3.628166667	0.472545624
3.634833333	0.496387482
3.6415	0.524044037
3.648166667	0.554561615
3.654833333	0.587940216
3.6615	0.62084198
3.668166667	0.651359558
3.674833333	0.679969788
3.6815	0.705242157
3.688166667	0.727653503
3.694833333	0.744342804
3.7015	0.755310059
3.708166667	0.762462616
3.714833333	0.765323639
3.7215	0.764369965
3.728166667	0.761985779
3.734833333	0.76007843
3.7415	0.758647919
3.748166667	0.754833221
3.754833333	0.750541687
3.7615	0.74672699
3.768166667	0.74338913
3.774833333	0.739574432
3.7815	0.737190247
3.788166667	0.739097595
3.794833333	0.744342804
3.8015	0.753879547
3.808166667	0.767230988
3.814833333	0.7853508
3.8215	0.80871582
3.828166667	0.836849213
3.834833333	0.867366791
3.8415	0.897407532
3.848166667	0.929832458
3.854833333	0.965595245
3.8615	1.002788544
3.868166667	1.037120819
3.874833333	1.070976257
3.8815	1.106262207
3.888166667	1.14107132
3.894833333	1.172065735
3.9015	1.199245453
3.908166667	1.225471497
3.914833333	1.24835968
3.9215	1.264095306
3.928166667	1.271724701
3.934833333	1.271724701
3.9415	1.265525818
3.948166667	1.254081726
3.954833333	1.237392426
3.9615	1.218318939
3.968166667	1.197814941
3.974833333	1.175403595
3.9815	1.149654388
3.988166667	1.122951508
3.994833333	1.096248627
4.0015	1.069068909
4.008166667	1.040935516
4.014833333	1.01184845
4.0215	0.983715057
4.028166667	0.954627991
4.034833333	0.926494598
4.0415	0.89931488
4.048166667	0.875473022
4.054833333	0.856876373
4.0615	0.841140747
4.068166667	0.828266144
4.074833333	0.816822052
4.0815	0.805854797
4.088166667	0.793933868
4.094833333	0.781536102
4.1015	0.77009201
4.108166667	0.760555267
4.114833333	0.752449036
4.1215	0.747680664
4.128166667	0.749111176
4.134833333	0.752925873
4.1415	0.757217407
4.148166667	0.760555267
4.154833333	0.764369965
4.1615	0.77009201
4.168166667	0.774383545
4.174833333	0.779151917
4.1815	0.785827637
4.188166667	0.796794891
4.194833333	0.810623169
4.2015	0.826358795
4.208166667	0.843048096
4.214833333	0.860691071
4.2215	0.876903534
4.228166667	0.89263916
4.234833333	0.908851624
4.2415	0.92458725
4.248166667	0.940799713
4.254833333	0.957965851
4.2615	0.976085663
4.268166667	0.996112823
4.274833333	1.016616821
4.2815	1.035690308
4.288166667	1.054286957
4.294833333	1.073360443
4.3015	1.095294952
4.308166667	1.115322113
4.314833333	1.132965088
4.3215	1.150608063
4.328166667	1.169204712
4.334833333	1.186847687
4.3415	1.202106476
4.348166667	1.218318939
4.354833333	1.235485077
4.3615	1.252174377
4.368166667	1.266956329
4.374833333	1.281261444
4.3815	1.295566559
4.388166667	1.308917999
4.394833333	1.320838928
4.4015	1.330375671
4.408166667	1.338005066
4.414833333	1.343250275
4.4215	1.346588135
4.428166667	1.349925995
4.434833333	1.353740692
4.4415	1.361370087
4.448166667	1.372814178
4.454833333	1.388549805
4.4615	1.405239105
4.468166667	1.422405243
4.474833333	1.441955566
4.4815	1.462459564
4.488166667	1.482963562
4.494833333	1.506328583
4.5015	1.534461975
4.508166667	1.569271088
4.514833333	1.609325409
4.5215	1.65271759
4.528166667	1.698493958
4.534833333	1.746177673
4.5415	1.797676086
4.548166667	1.851558685
4.554833333	1.905441284
4.5615	1.960754395
4.568166667	2.018928528
4.574833333	2.077579498
4.5815	2.133846283
4.588166667	2.186775208
4.594833333	2.238273621
4.6015	2.286911011
4.608166667	2.334594727
4.614833333	2.38275528
4.6215	2.430915833
4.628166667	2.477169037
4.634833333	2.521514893
4.6415	2.565383911
4.648166667	2.608299255
4.654833333	2.649307251
4.6615	2.688407898
4.668166667	2.725601196
4.674833333	2.75850296
4.6815	2.788066864
4.688166667	2.813816071
4.694833333	2.836227417
4.7015	2.858161926
4.708166667	2.880573273
4.714833333	2.903938293
4.7215	2.924919128
4.728166667	2.941608429
4.734833333	2.952575684
4.7415	2.958774567
4.748166667	2.960205078
4.754833333	2.955436707
4.7615	2.947807312
4.768166667	2.934932709
4.774833333	2.920627594
4.7815	2.901554108
4.788166667	2.878665924
4.794833333	2.853870392
4.8015	2.826213837
4.808166667	2.798080444
4.814833333	2.769947052
4.8215	2.743244171
4.828166667	2.718925476
4.834833333	2.695083618
4.8415	2.674102783
4.848166667	2.655506134
4.854833333	2.639770508
4.8615	2.624511719
4.868166667	2.608299255
4.874833333	2.592086792
4.8815	2.579212189
4.888166667	2.570152283
4.894833333	2.565383911
4.9015	2.5639534
4.908166667	2.569198608
4.914833333	2.581596375
4.9215	2.601623535
4.928166667	2.627372742
4.934833333	2.659797668
4.9415	2.698898315
4.948166667	2.746105194
4.954833333	2.800941467
4.9615	2.861976624
4.968166667	2.927303314
4.974833333	2.995491028
4.9815	3.06558609
4.988166667	3.136634827
4.994833333	3.208637238
5.0015	3.2787323
5.008166667	3.346920013
5.014833333	3.412723541
5.0215	3.475189209
5.028166667	3.529548645
5.034833333	3.572463989
5.0415	3.60584259
5.048166667	3.628253937
5.054833333	3.640651703
5.0615	3.643989563
5.068166667	3.643989563
5.074833333	3.642082214
5.0815	3.638744354
5.088166667	3.635883331
5.094833333	3.633975983
5.1015	3.63445282
5.108166667	3.635883331
5.114833333	3.638267517
5.1215	3.642082214
5.128166667	3.64780426
5.134833333	3.656387329
5.1415	3.668308258
5.148166667	3.681659698
5.154833333	3.694534302
5.1615	3.705501556
5.168166667	3.716468811
5.174833333	3.726959229
5.1815	3.734588623
5.188166667	3.73840332
5.194833333	3.739833832
5.2015	3.74174118
5.208166667	3.74174118
5.214833333	3.738880157
5.2215	3.734111786
5.228166667	3.72838974
5.234833333	3.722190857
5.2415	3.714561462
5.248166667	3.705978394
5.254833333	3.695964813
5.2615	3.684043884
5.268166667	3.670215607
5.274833333	3.653049469
5.2815	3.631591797
5.288166667	3.604412079
5.294833333	3.571033478
5.3015	3.531932831
5.308166667	3.488063812
5.314833333	3.440856934
5.3215	3.391265869
5.328166667	3.339767456
5.334833333	3.285884857
5.3415	3.228664398
5.348166667	3.168582916
5.354833333	3.105163574
5.3615	3.038406372
5.368166667	2.969264984
5.374833333	2.900123596
5.3815	2.831935883
5.388166667	2.763748169
5.394833333	2.696037292
5.4015	2.631664276
5.408166667	2.571105957
5.414833333	2.513408661
5.4215	2.456188202
5.428166667	2.402305603
5.434833333	2.352714539
5.4415	2.307415009
5.448166667	2.264976501
5.454833333	2.225399017
5.4615	2.188682556
5.468166667	2.152919769
5.474833333	2.116680145
5.4815	2.079963684
5.488166667	2.045154572
5.494833333	2.013206482
5.5015	1.985549927
5.508166667	1.962184906
5.514833333	1.94311142
5.5215	1.927852631
5.528166667	1.913547516
5.534833333	1.900196075
5.5415	1.886367798
5.548166667	1.873016357
5.554833333	1.860618591
5.5615	1.852035522
5.568166667	1.846790314
5.574833333	1.843929291
5.5815	1.846313477
5.588166667	1.853942871
5.594833333	1.865386963
5.6015	1.877307892
5.608166667	1.891136169
5.614833333	1.906394958
5.6215	1.921653748
5.628166667	1.935482025
5.634833333	1.950740814
5.6415	1.968860626
5.648166667	1.989364624
5.654833333	2.012729645
5.6615	2.041339874
5.668166667	2.073287964
5.674833333	2.107620239
5.6815	2.142429352
5.688166667	2.17962265
5.694833333	2.217292786
5.7015	2.255439758
5.708166667	2.292633057
5.714833333	2.329349518
5.7215	2.365112305
5.728166667	2.397537231
5.734833333	2.426147461
5.7415	2.452373505
5.748166667	2.477169037
5.754833333	2.499103546
5.7615	2.517223358
5.768166667	2.532482147
5.774833333	2.546310425
5.7815	2.555847168
5.788166667	2.56061554
5.794833333	2.561569214
5.8015	2.562046051
5.808166667	2.561092377
5.814833333	2.559661865
5.8215	2.559185028
5.828166667	2.560138702
5.834833333	2.561569214
5.8415	2.564907074
5.848166667	2.569675446
5.854833333	2.576828003
5.8615	2.582550049
5.868166667	2.588748932
5.874833333	2.599239349
5.8815	2.61259079
5.888166667	2.627849579
5.894833333	2.644538879
5.9015	2.667427063
5.908166667	2.695083618
5.914833333	2.725601196
5.9215	2.758979797
5.928166667	2.796649933
5.934833333	2.838611603
5.9415	2.885818481
5.948166667	2.938747406
5.954833333	2.995967865
5.9615	3.056049347
5.968166667	3.118991852
5.974833333	3.182888031
5.9815	3.247261047
5.988166667	3.312587738
5.994833333	3.37600708
6.0015	3.435134888
6.008166667	3.489494324
6.014833333	3.541469574
6.0215	3.588676453
6.028166667	3.627300262
6.034833333	3.657817841
6.0415	3.68309021
6.048166667	3.702640533
6.054833333	3.713607788
6.0615	3.714561462
6.068166667	3.709316254
6.074833333	3.699302673
6.0815	3.685474396
6.088166667	3.669261932
6.094833333	3.651618958
6.1015	3.633499146
6.108166667	3.613471985
6.114833333	3.593444824
6.1215	3.571987152
6.128166667	3.548622131
6.134833333	3.522872925
6.1415	3.496646881
6.148166667	3.472328186
6.154833333	3.450393677
6.1615	3.430366516
6.168166667	3.41463089
6.174833333	3.405570984
6.1815	3.402233124
6.188166667	3.403663635
6.194833333	3.41129303
6.2015	3.425598145
6.208166667	3.446578979
6.214833333	3.470897675
6.2215	3.49855423
6.228166667	3.530025482
6.234833333	3.566741943
6.2415	3.607749939
6.248166667	3.653049469
6.254833333	3.702640533
6.2615	3.756046295
6.268166667	3.809928894
6.274833333	3.861427307
6.2815	3.910541534
6.288166667	3.957271576
6.294833333	4.001140594
6.3015	4.043579102
6.308166667	4.083633423
6.314833333	4.120826721
6.3215	4.153251648
6.328166667	4.180431366
6.334833333	4.201889038
6.3415	4.218101501
6.348166667	4.229068756
6.354833333	4.235744476
6.3615	4.238605499
6.368166667	4.237651825
6.374833333	4.232406616
6.3815	4.224300385
6.388166667	4.21667099
6.394833333	4.209041595
6.4015	4.200935364
6.408166667	4.191398621
6.414833333	4.183769226
6.4215	4.177570343
6.428166667	4.170417786
6.434833333	4.164218903
6.4415	4.158973694
6.448166667	4.15802002
6.454833333	4.162311554
6.4615	4.17137146
6.468166667	4.184246063
6.474833333	4.200458527
6.4815	4.220962524
6.488166667	4.244804382
6.494833333	4.269123077
6.5015	4.292964935
6.508166667	4.319667816
6.514833333	4.350185394
6.5215	4.382610321
6.528166667	4.416942596
6.534833333	4.454612732
6.5415	4.496097565
6.548166667	4.54044342
6.554833333	4.584312439
6.5615	4.62770462
6.568166667	4.669189453
6.574833333	4.710674286
6.5815	4.75025177
6.588166667	4.787921906
6.594833333	4.823207855
6.6015	4.856109619
6.608166667	4.88615036
6.614833333	4.913330078
6.6215	4.935264587
6.628166667	4.950046539
6.634833333	4.958152771
6.6415	4.961490631
6.648166667	4.96006012
6.654833333	4.950046539
6.6615	4.93144989
6.668166667	4.908561707
6.674833333	4.8828125
6.6815	4.856109619
6.688166667	4.828453064
6.694833333	4.801273346
6.7015	4.773616791
6.708166667	4.744052887
6.714833333	4.709720612
6.7215	4.672050476
6.728166667	4.634380341
6.734833333	4.598140717
6.7415	4.564285278
6.748166667	4.532337189
6.754833333	4.506111145
6.7615	4.486083984
6.768166667	4.467964172
6.774833333	4.451274872
6.7815	4.43983078
6.788166667	4.438400269
6.794833333	4.442214966
6.8015	4.448413849
6.808166667	4.456996918
6.814833333	4.470348358
6.8215	4.48846817
6.828166667	4.506111145
6.834833333	4.524230957
6.8415	4.545211792
6.848166667	4.568576813
6.854833333	4.594802856
6.8615	4.620075226
6.868166667	4.644393921
6.874833333	4.667758942
6.8815	4.690170288
6.888166667	4.709243774
6.894833333	4.722595215
6.9015	4.730701447
6.908166667	4.737377167
6.914833333	4.74357605
6.9215	4.748344421
6.928166667	4.751682281
6.934833333	4.754066467
6.9415	4.757881165
6.948166667	4.758358002
6.954833333	4.755973816
6.9615	4.749774933
6.968166667	4.74357605
6.974833333	4.737854004
6.9815	4.733562469
6.988166667	4.728317261
6.994833333	4.723072052
7.0015	4.716873169
7.008166667	4.709243774
7.014833333	4.700660706
7.0215	4.689693451
7.028166667	4.679679871
7.034833333	4.66966629
7.0415	4.660606384
7.048166667	4.652023315
7.054833333	4.643917084
7.0615	4.632472992
7.068166667	4.615306854
7.074833333	4.593372345
7.0815	4.567623138
7.088166667	4.536628723
7.094833333	4.499435425
7.1015	4.458904266
7.108166667	4.416465759
7.114833333	4.371643066
7.1215	4.322528839
7.128166667	4.269123077
7.134833333	4.212379456
7.1415	4.153728485
7.148166667	4.094600677
7.154833333	4.033565521
7.1615	3.972053528
7.168166667	3.910541534
7.174833333	3.850460052
7.1815	3.789901733
7.188166667	3.727912903
7.194833333	3.665447235
7.2015	3.602981567
7.208166667	3.541469574
7.214833333	3.480911255
7.2215	3.422737122
7.228166667	3.365039825
7.234833333	3.309726715
7.2415	3.257751465
7.248166667	3.209114075
7.254833333	3.16286087
7.2615	3.117084503
7.268166667	3.070354462
7.274833333	3.024101257
7.2815	2.975940704
7.288166667	2.928256989
7.294833333	2.883434296
7.3015	2.843379974
7.308166667	2.810955048
7.314833333	2.783298492
7.3215	2.759456635
7.328166667	2.735137939
7.334833333	2.710819244
7.3415	2.686977386
7.348166667	2.665519714
7.354833333	2.646446228
7.3615	2.630710602
7.368166667	2.61926651
7.374833333	2.609729767
7.3815	2.599716187
7.388166667	2.588272095
7.394833333	2.576828003
7.4015	2.566337585
7.408166667	2.559185028
7.414833333	2.555370331
7.4215	2.552032471
7.428166667	2.546310425
7.434833333	2.537727356
7.4415	2.52866745
7.448166667	2.516746521
7.454833333	2.502918243
7.4615	2.488613129
7.468166667	2.475261688
7.474833333	2.462387085
7.4815	2.446651459
7.488166667	2.429008484
7.494833333	2.408981323
7.5015	2.385616302
7.508166667	2.359867096
7.514833333	2.333164215
7.5215	2.306938171
7.528166667	2.279758453
7.534833333	2.251625061
7.5415	2.223014832
7.548166667	2.195835114
7.554833333	2.170085907
7.5615	2.143383026
7.568166667	2.115726471
7.574833333	2.089977264
7.5815	2.065658569
7.588166667	2.041816711
7.594833333	2.016544342
7.6015	1.991271973
7.608166667	1.967430115
7.614833333	1.943588257
7.6215	1.917362213
7.628166667	1.889705658
7.634833333	1.863002777
7.6415	1.837730408
7.648166667	1.815319061
7.654833333	1.794815063
7.6615	1.7786026
7.668166667	1.765727997
7.674833333	1.753330231
7.6815	1.741886139
7.688166667	1.728534698
7.694833333	1.714706421
7.7015	1.70135498
7.708166667	1.689910889
7.714833333	1.679420471
7.7215	1.667976379
7.728166667	1.655578613
7.734833333	1.64270401
7.7415	1.628875732
7.748166667	1.614570618
7.754833333	1.60074234
7.7615	1.589298248
7.768166667	1.581192017
7.774833333	1.574993134
7.7815	1.568317413
7.788166667	1.560688019
7.794833333	1.553058624
7.8015	1.543521881
7.808166667	1.532077789
7.814833333	1.52015686
7.8215	1.511573792
7.828166667	1.504421234
7.834833333	1.498699188
7.8415	1.494884491
7.848166667	1.491546631
7.854833333	1.490116119
7.8615	1.488685608
7.868166667	1.489639282
7.874833333	1.491069794
7.8815	1.493453979
7.888166667	1.496315002
7.894833333	1.500606537
7.9015	1.504898071
7.908166667	1.509666443
7.914833333	1.515388489
7.9215	1.523017883
7.928166667	1.532554626
7.934833333	1.543998718
7.9415	1.557826996
7.948166667	1.572608948
7.954833333	1.588821411
7.9615	1.605510712
7.968166667	1.623153687
7.974833333	1.640796661
7.9815	1.658916473
7.988166667	1.67798996
7.994833333	1.698493958
8.0015	1.719474792
8.008166667	1.740932465
8.014833333	1.758575439
8.0215	1.772880554
8.028166667	1.784324646
8.034833333	1.793861389
8.0415	1.802921295
8.048166667	1.811027527
8.054833333	1.821041107
8.0615	1.830101013
8.068166667	1.838207245
8.074833333	1.845836639
8.0815	1.85251236
8.088166667	1.856803894
8.094833333	1.857280731
8.1015	1.857757568
8.108166667	1.859664917
8.114833333	1.86252594
8.1215	1.863002777
8.128166667	1.863956451
8.134833333	1.864433289
8.1415	1.863002777
8.148166667	1.858711243
8.154833333	1.852989197
8.1615	1.846790314
8.168166667	1.838207245
8.174833333	1.83057785
8.1815	1.825332642
8.188166667	1.821041107
8.194833333	1.812934875
8.2015	1.801967621
8.208166667	1.78861618
8.214833333	1.773834229
8.2215	1.757621765
8.228166667	1.741886139
8.234833333	1.727581024
8.2415	1.714229584
8.248166667	1.700878143
8.254833333	1.687526703
8.2615	1.673698425
8.268166667	1.658439636
8.274833333	1.643180847
8.2815	1.630306244
8.288166667	1.622200012
8.294833333	1.616954803
8.3015	1.612186432
8.308166667	1.606464386
8.314833333	1.599788666
8.3215	1.592159271
8.328166667	1.583099365
8.334833333	1.572132111
8.3415	1.561164856
8.348166667	1.553535461
8.354833333	1.549243927
8.3615	1.547336578
8.368166667	1.548290253
8.374833333	1.551151276
8.3815	1.556396484
8.388166667	1.563549042
8.394833333	1.573085785
8.4015	1.583576202
8.408166667	1.593589783
8.414833333	1.6040802
8.4215	1.615524292
8.428166667	1.627922058
8.434833333	1.638889313
8.4415	1.648426056
8.448166667	1.659393311
8.454833333	1.673221588
8.4615	1.689910889
8.468166667	1.708030701
8.474833333	1.728057861
8.4815	1.749038696
8.488166667	1.767635345
8.494833333	1.783370972
8.5015	1.794338226
8.508166667	1.802444458
8.514833333	1.808166504
8.5215	1.813411713
8.528166667	1.81722641
8.534833333	1.821041107
8.5415	1.824378967
8.548166667	1.826286316
8.554833333	1.825332642
8.5615	1.821041107
8.568166667	1.816272736
8.574833333	1.81055069
8.5815	1.803874969
8.588166667	1.794815063
8.594833333	1.78527832
8.6015	1.776695251
8.608166667	1.766681671
8.614833333	1.753807068
8.6215	1.738071442
8.628166667	1.721858978
8.634833333	1.704216003
8.6415	1.685619354
8.648166667	1.667022705
8.654833333	1.651763916
8.6615	1.63936615
8.668166667	1.625537872
8.674833333	1.608371735
8.6815	1.591682434
8.688166667	1.575469971
8.694833333	1.555919647
8.7015	1.533508301
8.708166667	1.511573792
8.714833333	1.492023468
8.7215	1.47151947
8.728166667	1.449108124
8.734833333	1.427173615
8.7415	1.410484314
8.748166667	1.397609711
8.754833333	1.386165619
8.7615	1.376628876
8.768166667	1.366615295
8.774833333	1.355171204
8.7815	1.340389252
8.788166667	1.323223114
8.794833333	1.305103302
8.8015	1.286506653
8.808166667	1.268863678
8.814833333	1.252651215
8.8215	1.237392426
8.828166667	1.221656799
8.834833333	1.207351685
8.8415	1.195430756
8.848166667	1.185894012
8.854833333	1.175403595
8.8615	1.165866852
8.868166667	1.158237457
8.874833333	1.152038574
8.8815	1.146793365
8.888166667	1.142978668
8.894833333	1.142978668
8.9015	1.145362854
8.908166667	1.148700714
8.914833333	1.152038574
8.9215	1.156806946
8.928166667	1.163005829
8.934833333	1.169204712
8.9415	1.175403595
8.948166667	1.182556152
8.954833333	1.190662384
8.9615	1.197814941
8.968166667	1.204967499
8.974833333	1.212596893
8.9815	1.221179962
8.988166667	1.231193542
8.994833333	1.242160797
9.0015	1.254081726
9.008166667	1.265525818
9.014833333	1.276493073
9.0215	1.287937164
9.028166667	1.29699707
9.034833333	1.304149628
9.0415	1.310825348
9.048166667	1.31893158
9.054833333	1.327514648
9.0615	1.336574554
9.068166667	1.347064972
9.074833333	1.358509064
9.0815	1.369476318
9.088166667	1.378536224
9.094833333	1.385688782
9.1015	1.392364502
9.108166667	1.399040222
9.114833333	1.40619278
9.1215	1.4128685
9.128166667	1.420497894
9.134833333	1.431465149
9.1415	1.444339752
9.148166667	1.45816803
9.154833333	1.469612122
9.1615	1.481056213
9.168166667	1.490592957
9.174833333	1.496315002
9.1815	1.496315002
9.188166667	1.492500305
9.194833333	1.488685608
9.2015	1.485824585
9.208166667	1.484394073
9.214833333	1.482963562
9.2215	1.482963562
9.228166667	1.485824585
9.234833333	1.492023468
9.2415	1.497268677
9.248166667	1.501560211
9.254833333	1.504898071
9.2615	1.508235931
9.268166667	1.509666443
9.274833333	1.511096954
9.2815	1.514911652
9.288166667	1.52015686
9.294833333	1.525878906
9.3015	1.531600952
9.308166667	1.537322998
9.314833333	1.540660858
9.3215	1.540184021
9.328166667	1.537322998
9.334833333	1.535892487
9.3415	1.536846161
9.348166667	1.539230347
9.354833333	1.54209137
9.3615	1.547336578
9.368166667	1.553058624
9.374833333	1.557826996
9.3815	1.559734344
9.388166667	1.563072205
9.394833333	1.567363739
9.4015	1.572132111
9.408166667	1.578330994
9.414833333	1.586914063
9.4215	1.601696014
9.428166667	1.621246338
9.434833333	1.646995544
9.4415	1.67798996
9.448166667	1.715183258
9.454833333	1.757144928
9.4615	1.801490784
9.468166667	1.848220825
9.474833333	1.898288727
9.4815	1.955032349
9.488166667	2.017498016
9.494833333	2.087116241
9.5015	2.161979675
9.508166667	2.243041992
9.514833333	2.327919006
9.5215	2.415657043
9.528166667	2.505779266
9.534833333	2.595901489
9.5415	2.684593201
9.548166667	2.772331238
9.554833333	2.860069275
9.5615	2.947807312
9.568166667	3.036499023
9.574833333	3.126144409
9.5815	3.213882446
9.588166667	3.296375275
9.594833333	3.372192383
9.6015	3.438949585
9.608166667	3.49521637
9.614833333	3.541469574
9.6215	3.582000732
9.628166667	3.614902496
9.634833333	3.639221191
9.6415	3.656387329
9.648166667	3.667354584
9.654833333	3.670215607
9.6615	3.663539886
9.668166667	3.649234772
9.674833333	3.632068634
9.6815	3.611087799
9.688166667	3.582954407
9.694833333	3.550052643
9.7015	3.512382507
9.708166667	3.471374512
9.714833333	3.423213959
9.7215	3.367900848
9.728166667	3.309249878
9.734833333	3.250598907
9.7415	3.193855286
9.748166667	3.137111664
9.754833333	3.081798553
9.7615	3.02696228
9.768166667	2.972126007
9.774833333	2.91633606
9.7815	2.861022949
9.788166667	2.805709839
9.794833333	2.750396729
9.8015	2.69651413
9.808166667	2.645015717
9.814833333	2.595424652
9.8215	2.545833588
9.828166667	2.49671936
9.834833333	2.448558807
9.8415	2.403736115
9.848166667	2.360343933
9.854833333	2.316951752
9.8615	2.274990082
9.868166667	2.236843109
9.874833333	2.203941345
9.8815	2.173900604
9.888166667	2.147674561
9.894833333	2.125263214
9.9015	2.108573914
9.908166667	2.094268799
9.914833333	2.080440521
9.9215	2.067565918
9.928166667	2.055644989
9.934833333	2.048015594
9.9415	2.04372406
9.948166667	2.040863037
9.954833333	2.040863037
9.9615	2.041816711
9.968166667	2.046585083
9.974833333	2.054691315
9.9815	2.064228058
9.988166667	2.074718475
9.994833333	2.086162567
10.0015	2.099514008
10.00816667	2.110958099
10.01483333	2.119064331
10.0215	2.123832703
10.02816667	2.127170563
10.03483333	2.129077911
10.0415	2.129077911
10.04816667	2.129554749
10.05483333	2.129554749
10.0615	2.129077911
10.06816667	2.128601074
10.07483333	2.128124237
10.0815	2.125740051
10.08816667	2.120494843
10.09483333	2.110958099
10.1015	2.09903717
10.10816667	2.084732056
10.11483333	2.067565918
10.1215	2.05039978
10.12816667	2.032279968
10.13483333	2.015590668
10.1415	1.998901367
10.14816667	1.981735229
10.15483333	1.96313858
10.1615	1.945018768
10.16816667	1.925945282
10.17483333	1.904964447
10.1815	1.883029938
10.18816667	1.85918808
10.19483333	1.834392548
10.2015	1.808643341
10.20816667	1.784801483
10.21483333	1.763343811
10.2215	1.74331665
10.22816667	1.726150513
10.23483333	1.710891724
10.2415	1.696109772
10.24816667	1.679897308
10.25483333	1.661777496
10.2615	1.643657684
10.26816667	1.626491547
10.27483333	1.608848572
10.2815	1.590251923
10.28816667	1.572132111
10.29483333	1.55544281
10.3015	1.539707184
10.30816667	1.525402069
10.31483333	1.51348114
10.3215	1.50346756
10.32816667	1.493453979
10.33483333	1.483917236
10.3415	1.473426819
10.34816667	1.461029053
10.35483333	1.448154449
10.3615	1.437664032
10.36816667	1.430988312
10.37483333	1.42621994
10.3815	1.421928406
10.38816667	1.41954422
10.39483333	1.418590546
10.4015	1.418590546
10.40816667	1.41620636
10.41483333	1.411914825
10.4215	1.406669617
10.42816667	1.399993896
10.43483333	1.393318176
10.4415	1.385688782
10.44816667	1.379013062
10.45483333	1.372814178
10.4615	1.368522644
10.46816667	1.365184784
10.47483333	1.36089325
10.4815	1.355171204
10.48816667	1.348018646
10.49483333	1.341342926
10.5015	1.337528229
10.50816667	1.336097717
10.51483333	1.33562088
10.5215	1.334667206
10.52816667	1.332759857
10.53483333	1.329898834
10.5415	1.323699951
10.54816667	1.315116882
10.55483333	1.305103302
10.5615	1.297473907
10.56816667	1.291751862
10.57483333	1.28698349
10.5815	1.283168793
10.58816667	1.279830933
10.59483333	1.275539398
10.6015	1.268386841
10.60816667	1.260757446
10.61483333	1.254558563
10.6215	1.249313354
10.62816667	1.24502182
10.63483333	1.242160797
10.6415	1.240253448
10.64816667	1.237869263
10.65483333	1.233577728
10.6615	1.22833252
10.66816667	1.221656799
10.67483333	1.214504242
10.6815	1.20639801
10.68816667	1.197338104
10.69483333	1.18970871
10.7015	1.183986664
10.70816667	1.180171967
10.71483333	1.177310944
10.7215	1.176357269
10.72816667	1.177787781
10.73483333	1.181602478
10.7415	1.184463501
10.74816667	1.187324524
10.75483333	1.191616058
10.7615	1.196861267
10.76816667	1.204013824
10.77483333	1.211643219
10.7815	1.221179962
10.78816667	1.231193542
10.79483333	1.242637634
10.8015	1.256942749
10.80816667	1.272678375
10.81483333	1.29365921
10.8215	1.319885254
10.82816667	1.351356506
10.83483333	1.38759613
10.8415	1.428604126
10.84816667	1.475811005
10.85483333	1.527786255
10.8615	1.583099365
10.86816667	1.641750336
10.87483333	1.704692841
10.8815	1.772880554
10.88816667	1.844882965
10.89483333	1.918792725
10.9015	1.996517181
10.90816667	2.081394196
10.91483333	2.174377441
10.9215	2.273082733
10.92816667	2.376079559
10.93483333	2.482414246
10.9415	2.592563629
10.94816667	2.702236176
10.95483333	2.812385559
10.9615	2.922058105
10.96816667	3.032207489
10.97483333	3.14283371
10.9815	3.251075745
10.98816667	3.355979919
10.99483333	3.453731537
11.0015	3.544330597
11.00816667	3.628730774
11.01483333	3.705978394
11.0215	3.778934479
11.02816667	3.845691681
11.03483333	3.90625
11.0415	3.957748413
11.04816667	4.00018692
11.05483333	4.034042358
11.0615	4.058837891
11.06816667	4.07409668
11.07483333	4.0807724
11.0815	4.082679749
11.08816667	4.07743454
11.09483333	4.064559937
11.1015	4.045009613
11.10816667	4.021167755
11.11483333	3.992080688
11.1215	3.952503204
11.12816667	3.904819489
11.13483333	3.852367401
11.1415	3.796100616
11.14816667	3.736972809
11.15483333	3.676891327
11.1615	3.618240356
11.16816667	3.561019897
11.17483333	3.503322601
11.1815	3.444671631
11.18816667	3.384113312
11.19483333	3.322601318
11.2015	3.262042999
11.20816667	3.20148468
11.21483333	3.140449524
11.2215	3.078937531
11.22816667	3.017902374
11.23483333	2.959728241
11.2415	2.900600433
11.24816667	2.839565277
11.25483333	2.778053284
11.2615	2.71987915
11.26816667	2.665519714
11.27483333	2.611160278
11.2815	2.557754517
11.28816667	2.508640289
11.29483333	2.464294434
11.3015	2.420902252
11.30816667	2.375602722
11.31483333	2.329826355
11.3215	2.285003662
11.32816667	2.243041992
11.33483333	2.200126648
11.3415	2.159118652
11.34816667	2.121925354
11.35483333	2.089977264
11.3615	2.060890198
11.36816667	2.033233643
11.37483333	2.007961273
11.3815	1.982688904
11.38816667	1.955986023
11.39483333	1.929759979
11.4015	1.904964447
11.40816667	1.882076263
11.41483333	1.858234406
11.4215	1.835823059
11.42816667	1.816272736
11.43483333	1.800060272
11.4415	1.786708832
11.44816667	1.77526474
11.45483333	1.76858902
11.4615	1.768112183
11.46816667	1.771450043
11.47483333	1.778125763
11.4815	1.788139343
11.48816667	1.800060272
11.49483333	1.812934875
11.5015	1.825809479
11.50816667	1.842021942
11.51483333	1.862049103
11.5215	1.885414124
11.52816667	1.911640167
11.53483333	1.943588257
11.5415	1.980304718
11.54816667	2.020835876
11.55483333	2.062797546
11.5615	2.107143402
11.56816667	2.155780792
11.57483333	2.207279205
11.5815	2.259731293
11.58816667	2.31218338
11.59483333	2.366542816
11.6015	2.422332764
11.60816667	2.479553223
11.61483333	2.537250519
11.6215	2.595424652
11.62816667	2.652645111
11.63483333	2.70652771
11.6415	2.754688263
11.64816667	2.799510956
11.65483333	2.841472626
11.6615	2.880096436
11.66816667	2.917289734
11.67483333	2.953052521
11.6815	2.987861633
11.68816667	3.019332886
11.69483333	3.045558929
11.7015	3.066539764
11.70816667	3.080368042
11.71483333	3.086566925
11.7215	3.087520599
11.72816667	3.084182739
11.73483333	3.078937531
11.7415	3.071308136
11.74816667	3.061294556
11.75483333	3.047466278
11.7615	3.030776978
11.76816667	3.01027298
11.77483333	2.985954285
11.7815	2.955436707
11.78816667	2.924442291
11.79483333	2.895355225
11.8015	2.864837646
11.80816667	2.832889557
11.81483333	2.799034119
11.8215	2.767086029
11.82816667	2.733707428
11.83483333	2.698421478
11.8415	2.662181854
11.84816667	2.627849579
11.85483333	2.594470978
11.8615	2.561092377
11.86816667	2.527713776
11.87483333	2.495765686
11.8815	2.465248108
11.88816667	2.433300018
11.89483333	2.400875092
11.9015	2.367973328
11.90816667	2.335071564
11.91483333	2.302646637
11.9215	2.272129059
11.92816667	2.243518829
11.93483333	2.2149086
11.9415	2.185821533
11.94816667	2.155780792
11.95483333	2.12430954
11.9615	2.093791962
11.96816667	2.063751221
11.97483333	2.034187317
11.9815	2.005577087
11.98816667	1.979351044
11.99483333	1.954555511
12.0015	1.929759979
12.00816667	1.903533936
12.01483333	1.87587738
12.0215	1.847743988
12.02816667	1.820087433
12.03483333	1.792907715
12.0415	1.765727997
12.04816667	1.739025116
12.05483333	1.714229584
12.0615	1.690864563
12.06816667	1.667499542
12.07483333	1.644611359
12.0815	1.625061035
12.08816667	1.609325409
12.09483333	1.59740448
12.1015	1.586914063
12.10816667	1.578807831
12.11483333	1.570224762
12.1215	1.557350159
12.12816667	1.540660858
12.13483333	1.522541046
12.1415	1.50680542
12.14816667	1.492977142
12.15483333	1.481056213
12.1615	1.475334167
12.16816667	1.475811005
12.17483333	1.479148865
12.1815	1.484870911
12.18816667	1.493930817
12.19483333	1.507282257
12.2015	1.521110535
12.20816667	1.536369324
12.21483333	1.556873322
12.2215	1.583099365
12.22816667	1.616001129
12.23483333	1.657485962
12.2415	1.708984375
12.24816667	1.771450043
12.25483333	1.843452454
12.2615	1.926898956
12.26816667	2.024173737
12.27483333	2.140522003
12.2815	2.279758453
12.28816667	2.44474411
12.29483333	2.640724182
12.3015	2.87103653
12.30816667	3.139972687
12.31483333	3.450393677
12.3215	3.805160522
12.32816667	4.214763641
12.33483333	4.685878754
12.3415	5.226135254
12.34816667	5.843639374
12.35483333	6.550788879
12.3615	7.360935211
12.36816667	8.282184601
12.37483333	9.32264328
12.3815	10.49566269
12.38816667	11.81745529
12.39483333	13.30137253
12.4015	14.95838165
12.40816667	16.80278778
12.41483333	18.84937286
12.4215	21.11053467
12.42816667	23.59628677
12.43483333	26.31759644
12.4415	29.28876877
12.44816667	32.51981735
12.45483333	36.01551056
12.4615	39.77918625
12.46816667	43.81275177
12.47483333	48.11477661
12.4815	52.67810822
12.48816667	57.49511719
12.49483333	62.55435944
12.5015	67.84248352
12.50816667	73.34136963
12.51483333	79.02669907
12.5215	84.87129211
12.52816667	90.84367752
12.53483333	96.91238403
12.5415	103.0421257
12.54816667	109.1938019
12.55483333	115.3244972
12.5615	121.3903427
12.56816667	127.3517609
12.57483333	133.1677437
12.5815	138.7953758
12.58816667	144.1907883
12.59483333	149.3191719
12.6015	154.1519165
12.60816667	158.6565971
12.61483333	162.800312
12.6215	166.5554047
12.62816667	169.9066162
12.63483333	172.8382111
12.6415	175.3354073
12.64816667	177.3891449
12.65483333	179.0018082
12.6615	180.1781654
12.66816667	180.9239388
12.67483333	181.2486649
12.6815	181.1637878
12.68816667	180.6869507
12.69483333	179.8348427
12.7015	178.6308289
12.70816667	177.0973206
12.71483333	175.2595901
12.7215	173.1443405
12.72816667	170.779705
12.73483333	168.1933403
12.7415	165.409565
12.74816667	162.4522209
12.75483333	159.3418121
12.7615	156.1017036
12.76816667	152.7514458
12.77483333	149.3105888
12.7815	145.796299
12.78816667	142.2247887
12.79483333	138.613224
12.8015	134.976387
12.80816667	131.3295364
12.81483333	127.68507
12.8215	124.0525246
12.82816667	120.4409599
12.83483333	116.8608665
12.8415	113.3179665
12.84816667	109.8136902
12.85483333	106.3513756
12.8615	102.9400826
12.86816667	99.58362579
12.87483333	96.28200531
12.8815	93.03760529
12.88816667	89.85185623
12.89483333	86.72857285
12.9015	83.6648941
12.90816667	80.66511154
12.91483333	77.73303986
12.9215	74.86820221
12.92816667	72.07107544
12.93483333	69.34261322
12.9415	66.68519974
12.94816667	64.09454346
12.95483333	61.57016754
12.9615	59.11254883
12.96816667	56.72502518
12.97483333	54.40664291
12.9815	52.15454102
12.98816667	49.96919632
12.99483333	47.85108566
13.0015	45.80068588
13.00816667	43.81799698
13.01483333	41.90015793
13.0215	40.04716873
13.02816667	38.25759888
13.03483333	36.53097153
13.0415	34.86633301
13.04816667	33.26129913
13.05483333	31.71539307
13.0615	30.23004532
13.06816667	28.80620956
13.07483333	27.44150162
13.0815	26.13258362
13.08816667	24.87707138
13.09483333	23.67448807
13.1015	22.52149582
13.10816667	21.41666412
13.11483333	20.35808563
13.1215	19.34480667
13.12816667	18.37682724
13.13483333	17.45510101
13.1415	16.58058167
13.14816667	15.74897766
13.15483333	14.95933533
13.1615	14.2121315
13.16816667	13.50355148
13.17483333	12.82978058
13.1815	12.18700409
13.18816667	11.5776062
13.19483333	11.00063324
13.2015	10.45608521
13.20816667	9.942054749
13.21483333	9.456157684
13.2215	8.99887085
13.22816667	8.569717407
13.23483333	8.16822052
13.2415	7.793903351
13.24816667	7.445335388
13.25483333	7.121562958
13.2615	6.821155548
13.26816667	6.539821625
13.27483333	6.274223328
13.2815	6.024837494
13.28816667	5.794525146
13.29483333	5.584716797
13.3015	5.394458771
13.30816667	5.223751068
13.31483333	5.072116852
13.3215	4.937171936
13.32816667	4.815578461
[truncated: 7,001 more rows]
