# Supplementary material for: Chemodiversity of Calophyllum inophyllum L. oil bioactive components related to their specific geographical distribution in the South Pacific region
Source: PeerJ. 2019 May 22;7:e6896. doi: 10.7717/peerj.6896 (PMC6535043; doi:10.7717/peerj.6896)
Supplement: Supplemental Information 2 — Time and absorbance values at 280 nm. The site and the number of the collected sample from Fiji are in the separate file names. [file peerj-07-6896-s002.zip › FIJI_SOUTH_N5.CSV]

0.005666667	0.056266785
0.012333333	0.055789948
0.019	0.058174133
0.025666667	0.066757202
0.032333333	0.079631805
0.039	0.092983246
0.045666667	0.102996826
0.052333333	0.108242035
0.059	0.112056732
0.065666667	0.117301941
0.072333333	0.123023987
0.079	0.128746033
0.085666667	0.130653381
0.092333333	0.133514404
0.099	0.137329102
0.105666667	0.141143799
0.112333333	0.14257431
0.119	0.141143799
0.125666667	0.140666962
0.132333333	0.140190125
0.139	0.140190125
0.145666667	0.139713287
0.152333333	0.141143799
0.159	0.144004822
0.165666667	0.147819519
0.172333333	0.150203705
0.179	0.151157379
0.185666667	0.151634216
0.192333333	0.149726868
0.199	0.14591217
0.205666667	0.141620636
0.212333333	0.138282776
0.219	0.136852264
0.225666667	0.134468079
0.232333333	0.133991241
0.239	0.13589859
0.245666667	0.141143799
0.252333333	0.14591217
0.259	0.148773193
0.265666667	0.150680542
0.272333333	0.152587891
0.279	0.154495239
0.285666667	0.155448914
0.292333333	0.156402588
0.299	0.158786774
0.305666667	0.160217285
0.312333333	0.159263611
0.319	0.156879425
0.325666667	0.155448914
0.332333333	0.154972076
0.339	0.155448914
0.345666667	0.157356262
0.352333333	0.160217285
0.359	0.162601471
0.365666667	0.163555145
0.372333333	0.16450882
0.379	0.166416168
0.385666667	0.167369843
0.392333333	0.170707703
0.399	0.175476074
0.405666667	0.178813934
0.412333333	0.180244446
0.419	0.179767609
0.425666667	0.179767609
0.432333333	0.178337097
0.439	0.175476074
0.445666667	0.175952911
0.452333333	0.178337097
0.459	0.182628632
0.465666667	0.18453598
0.472333333	0.185489655
0.479	0.185012817
0.485666667	0.181674957
0.492333333	0.176429749
0.499	0.172615051
0.505666667	0.171661377
0.512333333	0.172615051
0.519	0.1745224
0.525666667	0.176906586
0.532333333	0.179290771
0.539	0.180721283
0.545666667	0.180244446
0.552333333	0.179767609
0.559	0.179290771
0.565666667	0.179767609
0.572333333	0.18119812
0.579	0.182151794
0.585666667	0.184059143
0.592333333	0.186920166
0.599	0.1912117
0.605666667	0.196933746
0.612333333	0.201225281
0.619	0.205039978
0.625666667	0.20980835
0.632333333	0.214099884
0.639	0.215530396
0.645666667	0.215530396
0.652333333	0.21648407
0.659	0.218391418
0.665666667	0.219345093
0.672333333	0.220775604
0.679	0.22315979
0.685666667	0.225543976
0.692333333	0.226974487
0.699	0.226020813
0.705666667	0.224113464
0.712333333	0.222206116
0.719	0.220775604
0.725666667	0.21982193
0.732333333	0.219345093
0.739	0.220298767
0.745666667	0.221729279
0.752333333	0.22315979
0.759	0.22315979
0.765666667	0.221252441
0.772333333	0.218868256
0.779	0.216960907
0.785666667	0.216007233
0.792333333	0.215053558
0.799	0.214099884
0.805666667	0.213623047
0.812333333	0.214576721
0.819	0.215053558
0.825666667	0.21314621
0.832333333	0.210762024
0.839	0.209331512
0.845666667	0.20980835
0.852333333	0.209331512
0.859	0.208854675
0.865666667	0.207424164
0.872333333	0.205039978
0.879	0.202655792
0.885666667	0.201702118
0.892333333	0.204563141
0.899	0.207901001
0.905666667	0.211238861
0.912333333	0.215530396
0.919	0.218868256
0.925666667	0.219345093
0.932333333	0.216960907
0.939	0.214099884
0.945666667	0.21314621
0.952333333	0.214576721
0.959	0.216007233
0.965666667	0.215530396
0.972333333	0.21314621
0.979	0.210762024
0.985666667	0.209331512
0.992333333	0.205993652
0.999	0.203132629
1.005666667	0.202178955
1.012333333	0.202178955
1.019	0.201702118
1.025666667	0.199794769
1.032333333	0.199794769
1.039	0.200271606
1.045666667	0.201225281
1.052333333	0.200271606
1.059	0.199317932
1.065666667	0.196933746
1.072333333	0.193119049
1.079	0.18787384
1.085666667	0.181674957
1.092333333	0.176429749
1.099	0.172138214
1.105666667	0.17118454
1.112333333	0.171661377
1.119	0.172615051
1.125666667	0.1745224
1.132333333	0.176429749
1.139	0.178813934
1.145666667	0.180244446
1.152333333	0.180244446
1.159	0.180244446
1.165666667	0.179290771
1.172333333	0.177383423
1.179	0.174045563
1.185666667	0.17118454
1.192333333	0.170230865
1.199	0.169754028
1.205666667	0.17118454
1.212333333	0.174999237
1.219	0.180721283
1.225666667	0.184059143
1.232333333	0.18453598
1.239	0.185012817
1.245666667	0.185489655
1.252333333	0.184059143
1.259	0.181674957
1.265666667	0.18119812
1.272333333	0.183105469
1.279	0.18453598
1.285666667	0.185012817
1.292333333	0.185489655
1.299	0.188350677
1.305666667	0.191688538
1.312333333	0.192165375
1.319	0.189304352
1.325666667	0.185012817
1.332333333	0.182151794
1.339	0.179767609
1.345666667	0.17786026
1.352333333	0.178337097
1.359	0.181674957
1.365666667	0.185489655
1.372333333	0.186920166
1.379	0.186920166
1.385666667	0.185966492
1.392333333	0.18453598
1.399	0.184059143
1.405666667	0.184059143
1.412333333	0.182151794
1.419	0.18119812
1.425666667	0.180244446
1.432333333	0.181674957
1.439	0.183582306
1.445666667	0.186443329
1.452333333	0.188827515
1.459	0.189781189
1.465666667	0.189781189
1.472333333	0.18787384
1.479	0.18453598
1.485666667	0.179767609
1.492333333	0.176429749
1.499	0.174045563
1.505666667	0.17118454
1.512333333	0.169277191
1.519	0.169277191
1.525666667	0.170230865
1.532333333	0.170707703
1.539	0.171661377
1.545666667	0.172615051
1.552333333	0.1745224
1.559	0.175476074
1.565666667	0.176906586
1.572333333	0.178337097
1.579	0.179767609
1.585666667	0.179767609
1.592333333	0.176429749
1.599	0.172138214
1.605666667	0.167369843
1.612333333	0.162124634
1.619	0.155448914
1.625666667	0.148773193
1.632333333	0.144958496
1.639	0.141620636
1.645666667	0.141620636
1.652333333	0.144004822
1.659	0.146865845
1.665666667	0.148773193
1.672333333	0.150203705
1.679	0.151157379
1.685666667	0.150680542
1.692333333	0.149726868
1.699	0.150680542
1.705666667	0.154018402
1.712333333	0.157356262
1.719	0.160694122
1.725666667	0.162601471
1.732333333	0.164985657
1.739	0.165939331
1.745666667	0.16450882
1.752333333	0.161170959
1.759	0.157356262
1.765666667	0.154972076
1.772333333	0.154018402
1.779	0.154495239
1.785666667	0.155925751
1.792333333	0.159263611
1.799	0.161170959
1.805666667	0.160694122
1.812333333	0.158786774
1.819	0.155925751
1.825666667	0.153541565
1.832333333	0.151634216
1.839	0.150680542
1.845666667	0.149726868
1.852333333	0.147342682
1.859	0.145435333
1.865666667	0.146389008
1.872333333	0.151634216
1.879	0.159263611
1.885666667	0.165462494
1.892333333	0.170707703
1.899	0.174045563
1.905666667	0.174045563
1.912333333	0.170230865
1.919	0.164985657
1.925666667	0.163555145
1.932333333	0.164031982
1.939	0.164031982
1.945666667	0.162601471
1.952333333	0.161170959
1.959	0.160694122
1.965666667	0.158786774
1.972333333	0.156402588
1.979	0.156879425
1.985666667	0.160217285
1.992333333	0.16450882
1.999	0.16784668
2.005666667	0.172615051
2.012333333	0.179767609
2.019	0.183582306
2.025666667	0.182628632
2.032333333	0.180244446
2.039	0.180244446
2.045666667	0.180721283
2.052333333	0.178337097
2.059	0.17786026
2.065666667	0.180721283
2.072333333	0.18453598
2.079	0.185489655
2.085666667	0.185012817
2.092333333	0.184059143
2.099	0.182628632
2.105666667	0.180721283
2.112333333	0.178813934
2.119	0.176429749
2.125666667	0.172138214
2.132333333	0.169277191
2.139	0.16784668
2.145666667	0.167369843
2.152333333	0.167369843
2.159	0.167369843
2.165666667	0.169754028
2.172333333	0.173091888
2.179	0.175476074
2.185666667	0.17786026
2.192333333	0.180721283
2.199	0.18453598
2.205666667	0.188350677
2.212333333	0.1912117
2.219	0.193595886
2.225666667	0.194072723
2.232333333	0.192642212
2.239	0.188827515
2.245666667	0.184059143
2.252333333	0.178813934
2.259	0.175952911
2.265666667	0.174999237
2.272333333	0.175952911
2.279	0.177383423
2.285666667	0.17786026
2.292333333	0.178337097
2.299	0.176906586
2.305666667	0.175952911
2.312333333	0.175952911
2.319	0.178813934
2.325666667	0.181674957
2.332333333	0.183105469
2.339	0.184059143
2.345666667	0.184059143
2.352333333	0.182628632
2.359	0.178813934
2.365666667	0.177383423
2.372333333	0.17786026
2.379	0.178337097
2.385666667	0.180244446
2.392333333	0.181674957
2.399	0.182151794
2.405666667	0.179290771
2.412333333	0.175952911
2.419	0.1745224
2.425666667	0.172138214
2.432333333	0.168323517
2.439	0.165462494
2.445666667	0.167369843
2.452333333	0.172138214
2.459	0.175952911
2.465666667	0.179290771
2.472333333	0.183105469
2.479	0.186920166
2.485666667	0.18787384
2.492333333	0.182151794
2.499	0.175476074
2.505666667	0.169277191
2.512333333	0.165939331
2.519	0.162601471
2.525666667	0.161170959
2.532333333	0.16450882
2.539	0.169277191
2.545666667	0.172138214
2.552333333	0.171661377
2.559	0.171661377
2.565666667	0.172615051
2.572333333	0.172138214
2.579	0.170230865
2.585666667	0.168800354
2.592333333	0.168323517
2.599	0.16784668
2.605666667	0.165462494
2.612333333	0.162601471
2.619	0.162124634
2.625666667	0.164031982
2.632333333	0.164985657
2.639	0.164031982
2.645666667	0.163555145
2.652333333	0.163555145
2.659	0.163555145
2.665666667	0.16450882
2.672333333	0.166893005
2.679	0.170707703
2.685666667	0.174999237
2.692333333	0.179290771
2.699	0.184059143
2.705666667	0.18787384
2.712333333	0.189304352
2.719	0.188827515
2.725666667	0.187397003
2.732333333	0.186443329
2.739	0.185489655
2.745666667	0.18453598
2.752333333	0.185012817
2.759	0.187397003
2.765666667	0.190258026
2.772333333	0.190734863
2.779	0.189304352
2.785666667	0.18787384
2.792333333	0.186443329
2.799	0.185966492
2.805666667	0.185489655
2.812333333	0.185966492
2.819	0.188350677
2.825666667	0.191688538
2.832333333	0.192165375
2.839	0.190734863
2.845666667	0.188827515
2.852333333	0.185966492
2.859	0.182151794
2.865666667	0.179290771
2.872333333	0.180244446
2.879	0.181674957
2.885666667	0.183105469
2.892333333	0.184059143
2.899	0.183582306
2.905666667	0.18119812
2.912333333	0.175952911
2.919	0.170707703
2.925666667	0.166893005
2.932333333	0.163555145
2.939	0.159263611
2.945666667	0.154018402
2.952333333	0.149726868
2.959	0.14591217
2.965666667	0.144481659
2.972333333	0.14591217
2.979	0.150203705
2.985666667	0.154972076
2.992333333	0.158309937
2.999	0.159740448
3.005666667	0.159740448
3.012333333	0.157833099
3.019	0.154018402
3.025666667	0.149726868
3.032333333	0.147819519
3.039	0.148773193
3.045666667	0.150680542
3.052333333	0.151157379
3.059	0.151157379
3.065666667	0.151634216
3.072333333	0.152587891
3.079	0.154018402
3.085666667	0.155448914
3.092333333	0.156879425
3.099	0.159263611
3.105666667	0.162124634
3.112333333	0.163555145
3.119	0.163555145
3.125666667	0.163555145
3.132333333	0.16450882
3.139	0.16450882
3.145666667	0.162601471
3.152333333	0.161170959
3.159	0.161170959
3.165666667	0.161647797
3.172333333	0.163078308
3.179	0.165939331
3.185666667	0.169277191
3.192333333	0.172138214
3.199	0.173568726
3.205666667	0.175476074
3.212333333	0.1745224
3.219	0.17118454
3.225666667	0.165939331
3.232333333	0.161647797
3.239	0.160217285
3.245666667	0.158309937
3.252333333	0.159263611
3.259	0.162601471
3.265666667	0.16784668
3.272333333	0.17118454
3.279	0.171661377
3.285666667	0.170230865
3.292333333	0.170230865
3.299	0.170707703
3.305666667	0.172615051
3.312333333	0.17786026
3.319	0.183582306
3.325666667	0.18787384
3.332333333	0.1912117
3.339	0.195980072
3.345666667	0.201225281
3.352333333	0.20647049
3.359	0.211238861
3.365666667	0.217437744
3.372333333	0.223636627
3.379	0.227928162
3.385666667	0.229358673
3.392333333	0.228881836
3.399	0.22983551
3.405666667	0.231742859
3.412333333	0.233650208
3.419	0.234127045
3.425666667	0.233650208
3.432333333	0.235557556
3.439	0.23651123
3.445666667	0.237464905
3.452333333	0.240325928
3.459	0.243663788
3.465666667	0.247478485
3.472333333	0.249862671
3.479	0.252246857
3.485666667	0.255584717
3.492333333	0.25844574
3.499	0.260353088
3.505666667	0.263690948
3.512333333	0.26845932
3.519	0.273227692
3.525666667	0.277042389
3.532333333	0.28181076
3.539	0.289440155
3.545666667	0.29706955
3.552333333	0.303268433
3.559	0.30708313
3.565666667	0.311374664
3.572333333	0.315189362
3.579	0.315189362
3.585666667	0.314712524
3.592333333	0.315666199
3.599	0.318050385
3.605666667	0.321388245
3.612333333	0.325679779
3.619	0.334739685
3.625666667	0.346660614
3.632333333	0.356674194
3.639	0.36239624
3.645666667	0.3657341
3.652333333	0.368118286
3.659	0.367641449
3.665666667	0.3657341
3.672333333	0.366210938
3.679	0.370979309
3.685666667	0.378608704
3.692333333	0.386238098
3.699	0.392913818
3.705666667	0.398159027
3.712333333	0.401973724
3.719	0.405788422
3.725666667	0.40769577
3.732333333	0.407218933
3.739	0.405311584
3.745666667	0.403881073
3.752333333	0.403404236
3.759	0.402927399
3.765666667	0.40435791
3.772333333	0.41103363
3.779	0.422477722
3.785666667	0.43964386
3.792333333	0.460624695
3.799	0.48494339
3.805666667	0.511169434
3.812333333	0.542163849
3.819	0.578403473
3.825666667	0.618934631
3.832333333	0.661849976
3.839	0.70810318
3.845666667	0.758647919
3.852333333	0.809192657
3.859	0.858783722
3.865666667	0.907897949
3.872333333	0.956058502
3.879	1.003265381
3.885666667	1.047611237
3.892333333	1.089572906
3.899	1.127243042
3.905666667	1.160144806
3.912333333	1.187324524
3.919	1.209259033
3.925666667	1.225948334
3.932333333	1.237392426
3.939	1.244544983
3.945666667	1.245975494
3.952333333	1.244544983
3.959	1.240730286
3.965666667	1.236915588
3.972333333	1.233100891
3.979	1.228809357
3.985666667	1.225471497
3.992333333	1.223087311
3.999	1.223564148
4.005666667	1.224040985
4.012333333	1.224040985
4.019	1.225471497
4.025666667	1.22833252
4.032333333	1.234531403
4.039	1.239776611
4.045666667	1.244068146
4.052333333	1.247882843
4.059	1.254558563
4.065666667	1.262664795
4.072333333	1.270294189
4.079	1.277923584
4.085666667	1.28698349
4.092333333	1.298904419
4.099	1.312732697
4.105666667	1.326560974
4.112333333	1.339912415
4.119	1.354217529
4.125666667	1.371383667
4.132333333	1.389503479
4.139	1.407623291
4.145666667	1.427173615
4.152333333	1.448631287
4.159	1.471996307
4.165666667	1.494884491
4.172333333	1.513957977
4.179	1.530647278
4.185666667	1.543998718
4.192333333	1.555919647
4.199	1.564502716
4.205666667	1.571655273
4.212333333	1.578807831
4.219	1.58405304
4.225666667	1.585483551
4.232333333	1.581668854
4.239	1.576900482
4.245666667	1.570224762
4.252333333	1.562595367
4.259	1.55210495
4.265666667	1.54209137
4.272333333	1.532554626
4.279	1.52349472
4.285666667	1.513957977
4.292333333	1.504898071
4.299	1.497268677
4.305666667	1.491546631
4.312333333	1.485824585
4.319	1.478672028
4.325666667	1.469135284
4.332333333	1.457691193
4.339	1.447200775
4.345666667	1.438617706
4.352333333	1.431465149
4.359	1.42288208
4.365666667	1.413822174
4.372333333	1.406669617
4.379	1.398086548
4.385666667	1.387119293
4.392333333	1.37424469
4.399	1.362800598
4.405666667	1.353263855
4.412333333	1.3422966
4.419	1.330852509
4.425666667	1.319885254
4.432333333	1.310348511
4.439	1.300811768
4.445666667	1.291751862
4.452333333	1.284599304
4.459	1.280784607
4.465666667	1.281738281
4.472333333	1.287460327
4.479	1.297950745
4.485666667	1.311779022
4.492333333	1.328468323
4.499	1.346588135
4.505666667	1.365661621
4.512333333	1.386165619
4.519	1.409053802
4.525666667	1.434326172
4.532333333	1.462459564
4.539	1.493453979
4.545666667	1.526832581
4.552333333	1.561164856
4.559	1.595973969
4.565666667	1.633167267
4.572333333	1.671791077
4.579	1.709938049
4.585666667	1.745700836
4.592333333	1.780509949
4.599	1.816272736
4.605666667	1.853942871
4.612333333	1.892566681
4.619	1.932621002
4.625666667	1.975059509
4.632333333	2.018451691
4.639	2.061367035
4.645666667	2.103805542
4.652333333	2.143859863
4.659	2.182483673
4.665666667	2.218723297
4.672333333	2.252101898
4.679	2.283573151
4.685666667	2.313613892
4.692333333	2.342224121
4.699	2.367973328
4.705666667	2.391815186
4.712333333	2.415657043
4.719	2.436637878
4.725666667	2.451896667
4.732333333	2.461910248
4.739	2.469062805
4.745666667	2.47335434
4.752333333	2.472400665
4.759	2.466678619
4.765666667	2.458572388
4.772333333	2.449035645
4.779	2.435684204
4.785666667	2.418518066
4.792333333	2.398490906
4.799	2.376556396
4.805666667	2.355098724
4.812333333	2.333641052
4.819	2.314567566
4.825666667	2.297401428
4.832333333	2.283573151
4.839	2.274990082
4.845666667	2.271175385
4.852333333	2.273082733
4.859	2.278327942
4.865666667	2.289295197
4.872333333	2.306938171
4.879	2.332687378
4.885666667	2.364635468
4.892333333	2.403736115
4.899	2.450466156
4.905666667	2.507686615
4.912333333	2.575397491
4.919	2.650737762
4.925666667	2.735137939
4.932333333	2.831459045
4.939	2.940177917
4.945666667	3.05891037
4.952333333	3.187179565
4.959	3.324508667
4.965666667	3.468990326
4.972333333	3.616809845
4.979	3.765106201
4.985666667	3.913402557
4.992333333	4.058361053
4.999	4.195213318
5.005666667	4.321098328
5.012333333	4.436016083
5.019	4.539012909
5.025666667	4.630088806
5.032333333	4.709720612
5.039	4.779338837
5.045666667	4.839897156
5.052333333	4.893779755
5.059	4.944324493
5.065666667	4.991531372
5.072333333	5.035400391
5.079	5.078315735
5.085666667	5.120277405
5.092333333	5.160808563
5.099	5.198955536
5.105666667	5.23853302
5.112333333	5.280017853
5.119	5.324363708
5.125666667	5.370616913
5.132333333	5.418300629
5.139	5.46503067
5.145666667	5.508422852
5.152333333	5.546569824
5.159	5.57756424
5.165666667	5.601406097
5.172333333	5.620479584
5.179	5.637168884
5.185666667	5.648612976
5.192333333	5.654811859
5.199	5.655765533
5.205666667	5.651473999
5.212333333	5.640029907
5.219	5.619525909
5.225666667	5.593299866
5.232333333	5.563259125
5.239	5.531311035
5.245666667	5.495548248
5.252333333	5.455493927
5.259	5.411148071
5.265666667	5.360603333
5.272333333	5.303382874
5.279	5.236625671
5.285666667	5.1612854
5.292333333	5.078792572
5.299	4.988670349
5.305666667	4.891395569
5.312333333	4.787445068
5.319	4.678726196
5.325666667	4.566192627
5.332333333	4.451274872
5.339	4.334926605
5.345666667	4.217147827
5.352333333	4.098415375
5.359	3.982067108
5.365666667	3.868579865
5.372333333	3.756046295
5.379	3.643512726
5.385666667	3.533840179
5.392333333	3.429412842
5.399	3.329277039
5.405666667	3.233909607
5.412333333	3.143787384
5.419	3.059864044
5.425666667	2.979278564
5.432333333	2.901077271
5.439	2.826213837
5.445666667	2.754211426
5.452333333	2.684593201
5.459	2.61926651
5.465666667	2.560138702
5.472333333	2.506256104
5.479	2.454280853
5.485666667	2.405166626
5.492333333	2.358913422
5.499	2.316951752
5.505666667	2.277374268
5.512333333	2.240180969
5.519	2.203941345
5.525666667	2.170085907
5.532333333	2.138614655
5.539	2.110481262
5.545666667	2.08568573
5.552333333	2.065658569
5.559	2.051353455
5.565666667	2.042770386
5.572333333	2.0403862
5.579	2.042770386
5.585666667	2.051830292
5.592333333	2.065658569
5.599	2.083301544
5.605666667	2.104282379
5.612333333	2.128601074
5.619	2.159118652
5.625666667	2.193927765
5.632333333	2.233505249
5.639	2.277851105
5.645666667	2.327442169
5.652333333	2.379894257
5.659	2.432823181
5.665666667	2.483844757
5.672333333	2.531528473
5.679	2.577781677
5.685666667	2.62260437
5.692333333	2.662658691
5.699	2.69651413
5.705666667	2.725601196
5.712333333	2.750873566
5.719	2.770423889
5.725666667	2.784729004
5.732333333	2.79378891
5.739	2.799034119
5.745666667	2.801418304
5.752333333	2.798557281
5.759	2.791881561
5.765666667	2.782821655
5.772333333	2.771854401
5.779	2.759933472
5.785666667	2.747535706
5.792333333	2.736091614
5.799	2.727985382
5.805666667	2.722740173
5.812333333	2.72321701
5.819	2.729415894
5.825666667	2.74181366
5.832333333	2.759456635
5.839	2.781867981
5.845666667	2.81047821
5.852333333	2.844333649
5.859	2.885818481
5.865666667	2.933502197
5.872333333	2.985954285
5.879	3.040313721
5.885666667	3.095626831
5.892333333	3.151416779
5.899	3.205299377
5.905666667	3.258228302
5.912333333	3.312587738
5.919	3.369808197
5.925666667	3.42798233
5.932333333	3.484725952
5.939	3.537654877
5.945666667	3.58581543
5.952333333	3.629207611
5.959	3.667354584
5.965666667	3.698825836
5.972333333	3.72505188
5.979	3.745079041
5.985666667	3.757953644
5.992333333	3.765106201
5.999	3.767490387
6.005666667	3.766536713
6.012333333	3.76033783
6.019	3.749847412
6.025666667	3.734111786
6.032333333	3.714561462
6.039	3.689289093
6.045666667	3.658294678
6.052333333	3.62443924
6.059	3.589630127
6.065666667	3.554344177
6.072333333	3.516674042
6.079	3.478050232
6.085666667	3.437519073
6.092333333	3.396987915
6.099	3.356933594
6.105666667	3.316402435
6.112333333	3.277778625
6.119	3.243923187
6.125666667	3.215312958
6.132333333	3.191947937
6.139	3.175258636
6.145666667	3.165245056
6.152333333	3.15952301
6.159	3.15618515
6.165666667	3.155708313
6.172333333	3.160953522
6.179	3.172397614
6.185666667	3.186702728
6.192333333	3.204345703
6.199	3.22675705
6.205666667	3.25345993
6.212333333	3.279209137
6.219	3.301143646
6.225666667	3.322601318
6.232333333	3.346443176
6.239	3.370285034
6.245666667	3.389835358
6.252333333	3.405570984
6.259	3.418922424
6.265666667	3.429889679
6.272333333	3.435611725
6.279	3.436088562
6.285666667	3.434658051
6.292333333	3.432750702
6.299	3.429412842
6.305666667	3.423690796
6.312333333	3.418922424
6.319	3.413677216
6.325666667	3.407478333
6.332333333	3.399372101
6.339	3.391742706
6.345666667	3.384590149
6.352333333	3.376483917
6.359	3.368854523
6.365666667	3.364562988
6.372333333	3.365516663
6.379	3.368377686
6.385666667	3.372192383
6.392333333	3.379821777
6.399	3.391742706
6.405666667	3.405570984
6.412333333	3.420352936
6.419	3.439903259
6.425666667	3.46660614
6.432333333	3.499984741
6.439	3.538608551
6.445666667	3.583431244
6.452333333	3.634929657
6.459	3.694057465
6.465666667	3.759384155
6.472333333	3.830909729
6.479	3.911495209
6.485666667	4.000663757
6.492333333	4.095554352
6.499	4.193782806
6.505666667	4.29391861
6.512333333	4.393100739
6.519	4.488945007
6.525666667	4.580020905
6.532333333	4.667282104
6.539	4.752159119
6.545666667	4.832267761
6.552333333	4.907131195
6.559	4.977226257
6.565666667	5.041122437
6.572333333	5.09595871
6.579	5.139350891
6.585666667	5.169868469
6.592333333	5.187988281
6.599	5.197048187
6.605666667	5.198478699
6.612333333	5.19323349
6.619	5.179405212
6.625666667	5.15794754
6.632333333	5.131244659
6.639	5.097389221
6.645666667	5.055904388
6.652333333	5.00869751
6.659	4.96006012
6.665666667	4.912376404
6.672333333	4.864692688
6.679	4.816532135
6.685666667	4.769802094
6.692333333	4.726409912
6.699	4.687309265
6.705666667	4.653453827
6.712333333	4.62770462
6.719	4.612445831
6.725666667	4.6043396
6.732333333	4.602432251
6.739	4.606723785
6.745666667	4.619121552
6.752333333	4.638671875
6.759	4.66299057
6.765666667	4.695415497
6.772333333	4.737854004
6.779	4.788398743
6.785666667	4.843711853
6.792333333	4.903316498
6.799	4.96673584
6.805666667	5.031108856
6.812333333	5.093097687
6.819	5.152225494
6.825666667	5.208492279
6.832333333	5.262851715
6.839	5.313396454
6.845666667	5.360126495
6.852333333	5.402565002
6.859	5.440711975
6.865666667	5.473136902
6.872333333	5.498886108
6.879	5.51700592
6.885666667	5.527019501
6.892333333	5.529880524
6.899	5.527019501
6.905666667	5.518913269
6.912333333	5.506038666
6.919	5.486965179
6.925666667	5.464553833
6.932333333	5.437850952
6.939	5.4063797
6.945666667	5.369663239
6.952333333	5.329608917
6.959	5.288600922
6.965666667	5.246162415
6.972333333	5.201816559
6.979	5.153656006
6.985666667	5.100727081
6.992333333	5.044460297
6.999	4.984378815
7.005666667	4.921913147
7.012333333	4.856109619
7.019	4.789829254
7.025666667	4.724025726
7.032333333	4.658222198
7.039	4.589557648
7.045666667	4.518032074
7.052333333	4.445552826
7.059	4.371643066
7.065666667	4.29725647
7.072333333	4.221439362
7.079	4.144668579
7.085666667	4.069328308
7.092333333	3.995895386
7.099	3.925800323
7.105666667	3.85761261
7.112333333	3.792762756
7.119	3.730773926
7.125666667	3.66973877
7.132333333	3.611087799
7.139	3.555774689
7.145666667	3.502368927
7.152333333	3.451347351
7.159	3.401279449
7.165666667	3.353595734
7.172333333	3.305912018
7.179	3.258705139
7.185666667	3.213882446
7.192333333	3.172397614
7.199	3.134727478
7.205666667	3.099441528
7.212333333	3.066062927
7.219	3.035545349
7.225666667	3.005027771
7.232333333	2.975940704
7.239	2.949237823
7.245666667	2.927303314
7.252333333	2.910614014
7.259	2.897262573
7.265666667	2.885818481
7.272333333	2.873897552
7.279	2.861022949
7.285666667	2.847194672
7.292333333	2.83575058
7.299	2.828598022
7.305666667	2.825737
7.312333333	2.826690674
7.319	2.831459045
7.325666667	2.837181091
7.332333333	2.841949463
7.339	2.8424263
7.345666667	2.840518951
7.352333333	2.838611603
7.359	2.837657928
7.365666667	2.837181091
7.372333333	2.833843231
7.379	2.827644348
7.385666667	2.816677094
7.392333333	2.800941467
7.399	2.781391144
7.405666667	2.759456635
7.412333333	2.735614777
7.419	2.708435059
7.425666667	2.678871155
7.432333333	2.64787674
7.439	2.616882324
7.445666667	2.585887909
7.452333333	2.555370331
7.459	2.526283264
7.465666667	2.498149872
7.472333333	2.468585968
7.479	2.435207367
7.485666667	2.397537231
7.492333333	2.358913422
7.499	2.320766449
7.505666667	2.284049988
7.512333333	2.249240875
7.519	2.215862274
7.525666667	2.185344696
7.532333333	2.156257629
7.539	2.126216888
7.545666667	2.094268799
7.552333333	2.061367035
7.559	2.028942108
7.565666667	1.99508667
7.572333333	1.961231232
7.579	1.927852631
7.585666667	1.896381378
7.592333333	1.866817474
7.599	1.839637756
7.605666667	1.812934875
7.612333333	1.787662506
7.619	1.764774323
7.625666667	1.745700836
7.632333333	1.72996521
7.639	1.715660095
7.645666667	1.70135498
7.652333333	1.686096191
7.659	1.67131424
7.665666667	1.655578613
7.672333333	1.638412476
7.679	1.622200012
7.685666667	1.608848572
7.692333333	1.600265503
7.699	1.593589783
7.705666667	1.588344574
7.712333333	1.58405304
7.719	1.581192017
7.725666667	1.579761505
7.732333333	1.578807831
7.739	1.578807831
7.745666667	1.580238342
7.752333333	1.582622528
7.759	1.583576202
7.765666667	1.582622528
7.772333333	1.580715179
7.779	1.576900482
7.785666667	1.574516296
7.792333333	1.574516296
7.799	1.578330994
7.805666667	1.583099365
7.812333333	1.589298248
7.819	1.59740448
7.825666667	1.606464386
7.832333333	1.616954803
7.839	1.629829407
7.845666667	1.647949219
7.852333333	1.67131424
7.859	1.697540283
7.865666667	1.725673676
7.872333333	1.756191254
7.879	1.787185669
7.885666667	1.819133759
7.892333333	1.851558685
7.899	1.883506775
7.905666667	1.916408539
7.912333333	1.94978714
7.919	1.981258392
7.925666667	2.00843811
7.932333333	2.032279968
7.939	2.054214478
7.945666667	2.072811127
7.952333333	2.087593079
7.959	2.101421356
7.965666667	2.115249634
7.972333333	2.128601074
7.979	2.141475677
7.985666667	2.152919769
7.992333333	2.161979675
7.999	2.168655396
8.005666667	2.171039581
8.012333333	2.171993256
8.019	2.17294693
8.025666667	2.173900604
8.032333333	2.173900604
8.039	2.171516418
8.045666667	2.169132233
8.052333333	2.168178558
8.059	2.168655396
8.065666667	2.168178558
8.072333333	2.16627121
8.079	2.164363861
8.085666667	2.16293335
8.092333333	2.160549164
8.099	2.154827118
8.105666667	2.146244049
8.112333333	2.140045166
8.119	2.136230469
8.125666667	2.132415771
8.132333333	2.129077911
8.139	2.128601074
8.145666667	2.13098526
8.152333333	2.131938934
8.159	2.129554749
8.165666667	2.122879028
8.172333333	2.110958099
8.179	2.092838287
8.185666667	2.07233429
8.192333333	2.052307129
8.199	2.035140991
8.205666667	2.020835876
8.212333333	2.009868622
8.219	2.002239227
8.225666667	1.996040344
8.232333333	1.990318298
8.239	1.983165741
8.245666667	1.977443695
8.252333333	1.973152161
8.259	1.970291138
8.265666667	1.968383789
8.272333333	1.968383789
8.279	1.970291138
8.285666667	1.971244812
8.292333333	1.969337463
8.299	1.964569092
8.305666667	1.960754395
8.312333333	1.956939697
8.319	1.955032349
8.325666667	1.955509186
8.332333333	1.960277557
8.339	1.969337463
8.345666667	1.979827881
8.352333333	1.988887787
8.359	1.996517181
8.365666667	2.000331879
8.372333333	2.000808716
8.379	1.997947693
8.385666667	1.992702484
8.392333333	1.987934113
8.399	1.985549927
8.405666667	1.987457275
8.412333333	1.990795135
8.419	1.993656158
8.425666667	1.99508667
8.432333333	1.99508667
8.439	1.993179321
8.445666667	1.989364624
8.452333333	1.983642578
8.459	1.978874207
8.465666667	1.975059509
8.472333333	1.969814301
8.479	1.961708069
8.485666667	1.953125
8.492333333	1.945495605
8.499	1.937866211
8.505666667	1.927375793
8.512333333	1.914978027
8.519	1.901626587
8.525666667	1.889705658
8.532333333	1.878261566
8.539	1.867771149
8.545666667	1.858711243
8.552333333	1.850605011
8.559	1.842975616
8.565666667	1.832485199
8.572333333	1.819133759
8.579	1.801967621
8.585666667	1.784801483
8.592333333	1.767158508
8.599	1.749038696
8.605666667	1.730918884
8.612333333	1.713752747
8.619	1.695632935
8.625666667	1.676082611
8.632333333	1.656532288
8.639	1.636981964
8.645666667	1.616954803
8.652333333	1.594543457
8.659	1.572132111
8.665666667	1.551628113
8.672333333	1.532077789
8.679	1.514911652
8.685666667	1.501560211
8.692333333	1.491069794
8.699	1.481056213
8.705666667	1.468658447
8.712333333	1.456737518
8.719	1.443386078
8.725666667	1.428604126
8.732333333	1.414299011
8.739	1.402378082
8.745666667	1.393318176
8.752333333	1.38425827
8.759	1.373767853
8.765666667	1.363754272
8.772333333	1.352787018
8.779	1.341819763
8.785666667	1.330375671
8.792333333	1.319885254
8.799	1.312255859
8.805666667	1.307964325
8.812333333	1.306056976
8.819	1.305580139
8.825666667	1.305580139
8.832333333	1.305580139
8.839	1.305580139
8.845666667	1.304626465
8.852333333	1.304149628
8.859	1.303672791
8.865666667	1.304626465
8.872333333	1.307964325
8.879	1.312255859
8.885666667	1.315116882
8.892333333	1.317501068
8.899	1.321792603
8.905666667	1.32894516
8.912333333	1.338005066
8.919	1.347541809
8.925666667	1.357555389
8.932333333	1.368522644
8.939	1.379489899
8.945666667	1.389980316
8.952333333	1.399040222
8.959	1.410484314
8.965666667	1.423835754
8.972333333	1.439571381
8.979	1.45483017
8.985666667	1.470088959
8.992333333	1.485347748
8.999	1.497268677
9.005666667	1.508235931
9.012333333	1.520633698
9.019	1.536846161
9.025666667	1.55544281
9.032333333	1.575946808
9.039	1.598358154
9.045666667	1.620769501
9.052333333	1.642227173
9.059	1.661777496
9.065666667	1.680850983
9.072333333	1.699447632
9.079	1.71995163
9.085666667	1.74331665
9.092333333	1.76858902
9.099	1.794338226
9.105666667	1.817703247
9.112333333	1.840591431
9.119	1.862049103
9.125666667	1.883983612
9.132333333	1.905441284
9.139	1.927375793
9.145666667	1.94978714
9.152333333	1.972675323
9.159	1.994132996
9.165666667	2.013683319
9.172333333	2.029895782
9.179	2.044200897
9.185666667	2.056121826
9.192333333	2.067089081
9.199	2.078056335
9.205666667	2.08568573
9.212333333	2.091407776
9.219	2.095222473
9.225666667	2.098560333
9.232333333	2.101421356
9.239	2.101898193
9.245666667	2.099990845
9.252333333	2.09569931
9.259	2.088069916
9.265666667	2.076625824
9.272333333	2.062320709
9.279	2.046585083
9.285666667	2.029418945
9.292333333	2.010345459
9.299	1.99174881
9.305666667	1.977443695
9.312333333	1.967906952
9.319	1.961708069
9.325666667	1.95980072
9.332333333	1.960277557
9.339	1.960754395
9.345666667	1.960277557
9.352333333	1.961231232
9.359	1.965522766
9.365666667	1.974582672
9.372333333	1.990318298
9.379	2.014636993
9.385666667	2.048015594
9.392333333	2.08902359
9.399	2.137184143
9.405666667	2.195358276
9.412333333	2.264499664
9.419	2.343654633
9.425666667	2.432823181
9.432333333	2.531528473
9.439	2.643108368
9.445666667	2.766132355
9.452333333	2.902030945
9.459	3.050804138
9.465666667	3.211021423
9.472333333	3.3826828
9.479	3.562450409
9.485666667	3.752231598
9.492333333	3.947734833
9.499	4.148006439
9.505666667	4.350662231
9.512333333	4.553318024
9.519	4.755496979
9.525666667	4.95672226
9.532333333	5.15794754
9.539	5.357265472
9.545666667	5.553722382
9.552333333	5.743026733
9.559	5.923271179
9.565666667	6.090641022
9.572333333	6.240844727
9.579	6.373405457
9.585666667	6.488800049
9.592333333	6.589412689
9.599	6.670951843
9.605666667	6.733894348
9.612333333	6.777763367
9.619	6.804943085
9.625666667	6.814479828
9.632333333	6.806373596
9.639	6.782054901
9.645666667	6.742477417
9.652333333	6.688594818
9.659	6.620883942
9.665666667	6.542205811
9.672333333	6.453990936
9.679	6.35766983
9.685666667	6.255149841
9.692333333	6.147861481
9.699	6.03723526
9.705666667	5.922794342
9.712333333	5.805492401
9.719	5.687236786
9.725666667	5.569458008
9.732333333	5.45167923
9.739	5.33246994
9.745666667	5.213737488
9.752333333	5.098342896
9.759	4.985332489
9.765666667	4.874229431
9.772333333	4.766464233
9.779	4.663944244
9.785666667	4.56571579
9.792333333	4.469871521
9.799	4.375934601
9.805666667	4.286289215
9.812333333	4.201412201
9.819	4.120826721
9.825666667	4.039764404
9.832333333	3.95822525
9.839	3.880023956
9.845666667	3.806114197
9.852333333	3.737449646
9.859	3.674030304
9.865666667	3.616809845
9.872333333	3.564834595
9.879	3.516674042
9.885666667	3.470420837
9.892333333	3.42464447
9.899	3.381252289
9.905666667	3.34072113
9.912333333	3.305435181
9.919	3.273963928
9.925666667	3.245353699
9.932333333	3.220081329
9.939	3.199577332
9.945666667	3.183841705
9.952333333	3.170490265
9.959	3.157138824
9.965666667	3.143787384
9.972333333	3.131389618
9.979	3.119468689
9.985666667	3.106117249
9.992333333	3.090381622
9.999	3.074645996
10.00566667	3.059387207
10.01233333	3.042221069
10.019	3.020763397
10.02566667	2.999305725
10.03233333	2.979755402
10.039	2.962112427
10.04566667	2.942562103
10.05233333	2.920150757
10.059	2.895832062
10.06566667	2.869606018
10.07233333	2.840042114
10.079	2.80714035
10.08566667	2.772808075
10.09233333	2.739429474
10.099	2.707481384
10.10566667	2.675533295
10.11233333	2.642154694
10.119	2.607822418
10.12566667	2.575397491
10.13233333	2.544403076
10.139	2.512931824
10.14566667	2.480983734
10.15233333	2.451896667
10.159	2.426624298
10.16566667	2.40278244
10.17233333	2.379417419
10.179	2.35748291
10.18566667	2.336978912
10.19233333	2.316951752
10.199	2.296447754
10.20566667	2.277374268
10.21233333	2.260684967
10.219	2.245426178
10.22566667	2.2315979
10.23233333	2.22158432
10.239	2.213954926
10.24566667	2.209663391
10.25233333	2.207756042
10.259	2.208709717
10.26566667	2.212047577
10.27233333	2.217292786
10.279	2.222537994
10.28566667	2.22826004
10.29233333	2.235412598
10.299	2.243518829
10.30566667	2.251148224
10.31233333	2.256393433
10.319	2.26354599
10.32566667	2.271652222
10.33233333	2.280712128
10.339	2.288818359
10.34566667	2.296924591
10.35233333	2.304553986
10.359	2.307891846
10.36566667	2.305984497
10.37233333	2.29883194
10.379	2.289295197
10.38566667	2.278804779
10.39233333	2.268314362
10.399	2.26020813
10.40566667	2.252578735
10.41233333	2.244472504
10.419	2.235412598
10.42566667	2.225875854
10.43233333	2.2149086
10.439	2.200603485
10.44566667	2.184391022
10.45233333	2.168178558
10.459	2.152442932
10.46566667	2.137184143
10.47233333	2.121448517
10.479	2.108097076
10.48566667	2.094745636
10.49233333	2.081871033
10.499	2.066612244
10.50566667	2.048492432
10.51233333	2.028942108
10.519	2.009868622
10.52566667	1.991271973
10.53233333	1.974105835
10.539	1.957416534
10.54566667	1.942634583
10.55233333	1.928806305
10.559	1.91450119
10.56566667	1.89781189
10.57233333	1.879692078
10.579	1.86252594
10.58566667	1.845359802
10.59233333	1.828193665
10.599	1.811981201
10.60566667	1.797199249
10.61233333	1.783370972
10.619	1.766681671
10.62566667	1.748085022
10.63233333	1.729011536
10.639	1.712322235
10.64566667	1.698493958
10.65233333	1.685619354
10.659	1.676082611
10.66566667	1.668930054
10.67233333	1.661300659
10.679	1.650333405
10.68566667	1.637458801
10.69233333	1.626968384
10.699	1.617908478
10.70566667	1.608848572
10.71233333	1.600265503
10.719	1.591682434
10.72566667	1.585483551
10.73233333	1.578807831
10.739	1.572132111
10.74566667	1.56879425
10.75233333	1.569747925
10.759	1.573085785
10.76566667	1.575946808
10.77233333	1.578807831
10.779	1.58405304
10.78566667	1.59072876
10.79233333	1.59740448
10.799	1.606464386
10.80566667	1.619338989
10.81233333	1.634597778
10.819	1.651287079
10.82566667	1.668453217
10.83233333	1.688480377
10.839	1.713752747
10.84566667	1.742362976
10.85233333	1.773357391
10.859	1.805305481
10.86566667	1.838684082
10.87233333	1.871109009
10.879	1.900196075
10.88566667	1.927375793
10.89233333	1.954555511
10.899	1.982688904
10.90566667	2.009868622
10.91233333	2.03704834
10.919	2.065181732
10.92566667	2.090454102
10.93233333	2.110481262
10.939	2.126216888
10.94566667	2.139568329
10.95233333	2.150058746
10.959	2.156734467
10.96566667	2.158641815
10.97233333	2.160072327
10.979	2.160072327
10.98566667	2.159118652
10.99233333	2.155780792
10.999	2.148628235
11.00566667	2.141475677
11.01233333	2.133846283
11.019	2.124786377
11.02566667	2.112865448
11.03233333	2.09903717
11.039	2.085208893
11.04566667	2.068519592
11.05233333	2.048492432
11.059	2.025127411
11.06566667	2.000331879
11.07233333	1.975536346
11.079	1.952171326
11.08566667	1.929759979
11.09233333	1.90782547
11.099	1.886367798
11.10566667	1.864910126
11.11233333	1.843452454
11.119	1.821517944
11.12566667	1.800060272
11.13233333	1.780509949
11.139	1.7619133
11.14566667	1.745223999
11.15233333	1.728057861
11.159	1.710414886
11.16566667	1.695156097
11.17233333	1.680374146
11.179	1.665592194
11.18566667	1.653194427
11.19233333	1.644611359
11.199	1.637935638
11.20566667	1.62935257
11.21233333	1.618385315
11.219	1.609325409
11.22566667	1.599311829
11.23233333	1.5873909
11.239	1.575469971
11.24566667	1.56545639
11.25233333	1.557826996
11.259	1.549720764
11.26566667	1.543045044
11.27233333	1.540184021
11.279	1.539707184
11.28566667	1.541137695
11.29233333	1.543521881
11.299	1.545906067
11.30566667	1.546859741
11.31233333	1.545906067
11.319	1.544952393
11.32566667	1.545906067
11.33233333	1.54876709
11.339	1.554012299
11.34566667	1.561641693
11.35233333	1.571655273
11.359	1.582622528
11.36566667	1.595497131
11.37233333	1.611232758
11.379	1.630306244
11.38566667	1.652240753
11.39233333	1.675605774
11.399	1.70135498
11.40566667	1.729488373
11.41233333	1.758575439
11.419	1.787662506
11.42566667	1.819133759
11.43233333	1.854419708
11.439	1.892566681
11.44566667	1.934528351
11.45233333	1.981735229
11.459	2.035140991
11.46566667	2.093791962
11.47233333	2.157688141
11.479	2.226829529
11.48566667	2.299308777
11.49233333	2.373218536
11.499	2.447605133
11.50566667	2.524852753
11.51233333	2.604484558
11.519	2.687454224
11.52566667	2.774238586
11.53233333	2.865314484
11.539	2.959728241
11.54566667	3.056526184
11.55233333	3.154754639
11.559	3.25345993
11.56566667	3.352642059
11.57233333	3.450870514
11.579	3.548622131
11.58566667	3.643512726
11.59233333	3.736495972
11.599	3.824710846
11.60566667	3.907203674
11.61233333	3.983974457
11.619	4.053115845
11.62566667	4.114627838
11.63233333	4.169464111
11.639	4.218578339
11.64566667	4.262447357
11.65233333	4.298686981
11.659	4.328250885
11.66566667	4.35256958
11.67233333	4.371643066
11.679	4.384040833
11.68566667	4.388332367
11.69233333	4.385471344
11.699	4.378318787
11.70566667	4.363536835
11.71233333	4.342079163
11.719	4.311084747
11.72566667	4.27532196
11.73233333	4.235267639
11.739	4.192829132
11.74566667	4.148960114
11.75233333	4.103183746
11.759	4.055500031
11.76566667	4.006385803
11.77233333	3.956794739
11.779	3.905296326
11.78566667	3.849506378
11.79233333	3.791332245
11.799	3.732681274
11.80566667	3.674030304
11.81233333	3.613948822
11.819	3.554344177
11.82566667	3.495693207
11.83233333	3.441810608
11.839	3.388881683
11.84566667	3.33738327
11.85233333	3.283500671
11.859	3.228664398
11.86566667	3.173351288
11.87233333	3.116607666
11.879	3.059864044
11.88566667	3.004074097
11.89233333	2.952575684
11.899	2.904415131
11.90566667	2.859115601
11.91233333	2.813339233
11.919	2.768993378
11.92566667	2.725124359
11.93233333	2.681732178
11.939	2.639293671
11.94566667	2.600193024
11.95233333	2.564430237
11.959	2.530574799
11.96566667	2.497673035
11.97233333	2.466678619
11.979	2.436161041
11.98566667	2.404212952
11.99233333	2.371311188
11.999	2.339363098
12.00566667	2.308368683
12.01233333	2.278804779
12.019	2.25353241
12.02566667	2.2315979
12.03233333	2.212047577
12.039	2.194404602
12.04566667	2.17962265
12.05233333	2.168178558
12.059	2.15959549
12.06566667	2.152442932
12.07233333	2.148151398
12.079	2.146244049
12.08566667	2.146244049
12.09233333	2.148628235
12.099	2.153873444
12.10566667	2.165794373
12.11233333	2.185344696
12.119	2.213478088
12.12566667	2.251148224
12.13233333	2.299308777
12.139	2.36082077
12.14566667	2.438545227
12.15233333	2.533435822
12.159	2.647399902
12.16566667	2.781391144
12.17233333	2.938747406
12.179	3.123283386
12.18566667	3.339767456
12.19233333	3.59582901
12.199	3.895759583
12.20566667	4.246234894
12.21233333	4.654884338
12.219	5.131721497
12.22566667	5.686283112
12.23233333	6.328582764
12.239	7.076263428
12.24566667	7.94506073
12.25233333	8.952140808
12.259	10.11228561
12.26566667	11.44647598
12.27233333	12.97664642
12.279	14.72473145
12.28566667	16.71600342
12.29233333	18.98002625
12.299	21.54493332
12.30566667	24.44171906
12.31233333	27.70233154
12.319	31.36253357
12.32566667	35.45713425
12.33233333	40.02046585
12.339	45.08590698
12.34566667	50.68302155
12.35233333	56.84232712
12.359	63.58861923
12.36566667	70.94478607
12.37233333	78.92942429
12.379	87.55683899
12.38566667	96.83418274
12.39233333	106.7643166
12.399	117.3410416
12.40566667	128.5476685
12.41233333	140.3574944
12.419	152.7352333
12.42566667	165.6374931
12.43233333	179.008007
12.439	192.779541
12.44566667	206.8762779
12.45233333	221.2157249
12.459	235.7091904
12.46566667	250.2593994
12.47233333	264.7600174
12.479	279.1018486
12.48566667	293.1771278
12.49233333	306.8933487
12.499	320.1565742
12.50566667	332.8714371
12.51233333	344.9440002
12.519	356.2932014
12.52566667	366.8437004
12.53233333	376.5220642
12.539	385.263443
12.54566667	393.0244446
12.55233333	399.7793198
12.559	405.5123329
12.56566667	410.217762
12.57233333	413.8913155
12.579	416.5372849
12.58566667	418.1675911
12.59233333	418.806076
12.599	418.4856415
12.60566667	417.2477722
12.61233333	415.145874
12.619	412.2376442
12.62566667	408.5817337
12.63233333	404.2358398
12.639	399.2605209
12.64566667	393.7149048
12.65233333	387.6538277
12.659	381.1292648
12.66566667	374.1927147
12.67233333	366.8994904
12.679	359.3025208
12.68566667	351.4566422
12.69233333	343.4100151
12.699	335.2108002
12.70566667	326.9019127
12.71233333	318.5195923
12.719	310.0886345
12.72566667	301.6238213
12.73233333	293.1485176
12.739	284.6884727
12.74566667	276.2670517
12.75233333	267.8995132
12.759	259.601593
12.76566667	251.3952255
12.77233333	243.2937622
12.779	235.3057861
12.78566667	227.437973
12.79233333	219.7031975
12.799	212.1124268
12.80566667	204.6661377
12.81233333	197.3662376
12.819	190.2146339
12.82566667	183.2170486
12.83233333	176.3763428
12.839	169.69347
12.84566667	163.1727219
12.85233333	156.8164825
12.859	150.6257057
12.86566667	144.5989609
12.87233333	138.7343407
12.879	133.0342293
12.88566667	127.4991035
12.89233333	122.1265793
12.899	116.9147491
12.90566667	111.8626595
12.91233333	106.9693565
12.919	102.2319794
12.92566667	97.64814377
12.93233333	93.21928024
12.939	88.94395828
12.94566667	84.81884003
12.95233333	80.84154129
12.959	77.01158524
12.96566667	73.32754135
12.97233333	69.78368759
12.979	66.37859344
12.98566667	63.10844421
12.99233333	59.9694252
12.999	56.95819855
13.00566667	54.0728569
13.01233333	51.31196976
13.019	48.67219925
13.02566667	46.15020752
13.03233333	43.74408722
13.039	41.45145416
13.04566667	39.26610947
13.05233333	37.18328476
13.059	35.20011902
13.06566667	33.31518173
13.07233333	31.52561188
13.079	29.82711792
13.08566667	28.21683884
13.09233333	26.69048309
13.099	25.2456665
13.10566667	23.8776207
13.11233333	22.58348465
13.119	21.36135101
13.12566667	20.20645142
13.13233333	19.11735535
13.139	18.09215546
13.14566667	17.12942123
13.15233333	16.22486115
13.159	15.37322998
13.16566667	14.57452774
13.17233333	13.82827759
13.179	13.1316185
13.18566667	12.48216629
13.19233333	11.87849045
13.199	11.3196373
13.20566667	10.7998848
13.21233333	10.31684875
13.219	9.870529175
13.22566667	9.459018707
13.23233333	9.080410004
13.239	8.735179901
13.24566667	8.424758911
13.25233333	8.150100708
13.259	7.908821106
13.26566667	7.702827454
13.27233333	7.532119751
13.279	7.399559021
13.28566667	7.305145264
13.29233333	7.248401642
13.299	7.23028183
13.30566667	7.252693176
13.31233333	7.319450378
13.319	7.431983948
13.32566667	7.592201233
13.33233333	7.803916931
[truncated: 7,001 more rows]
