# Supplementary material for: Chemodiversity of Calophyllum inophyllum L. oil bioactive components related to their specific geographical distribution in the South Pacific region
Source: PeerJ. 2019 May 22;7:e6896. doi: 10.7717/peerj.6896 (PMC6535043; doi:10.7717/peerj.6896)
Supplement: Supplemental Information 2 — Time and absorbance values at 280 nm. The site and the number of the collected sample from Fiji are in the separate file names. [file peerj-07-6896-s002.zip › FIJI_WEST_N1.CSV]

0.004666667	-0.386238098
0.011333333	-0.39434433
0.018	-0.401496887
0.024666667	-0.40769577
0.031333333	-0.41437149
0.038	-0.419139862
0.044666667	-0.422477722
0.051333333	-0.423431396
0.058	-0.422000885
0.064666667	-0.418663025
0.071333333	-0.414848328
0.078	-0.412464142
0.084666667	-0.411987305
0.091333333	-0.412940979
0.098	-0.412940979
0.104666667	-0.411987305
0.111333333	-0.411510468
0.118	-0.410079956
0.124666667	-0.40769577
0.131333333	-0.40435791
0.138	-0.403404236
0.144666667	-0.404834747
0.151333333	-0.40769577
0.158	-0.41103363
0.164666667	-0.415325165
0.171333333	-0.419616699
0.178	-0.423431396
0.184666667	-0.425338745
0.191333333	-0.426769257
0.198	-0.427246094
0.204666667	-0.427722931
0.211333333	-0.428676605
0.218	-0.427246094
0.224666667	-0.424861908
0.231333333	-0.422477722
0.238	-0.423431396
0.244666667	-0.426769257
0.251333333	-0.432014465
0.258	-0.438690186
0.264666667	-0.444412231
0.271333333	-0.448703766
0.278	-0.44965744
0.284666667	-0.449180603
0.291333333	-0.448703766
0.298	-0.449180603
0.304666667	-0.450611115
0.311333333	-0.452518463
0.318	-0.454425812
0.324666667	-0.454425812
0.331333333	-0.452518463
0.338	-0.452041626
0.344666667	-0.454902649
0.351333333	-0.461578369
0.358	-0.469684601
0.364666667	-0.476837158
0.371333333	-0.482559204
0.378	-0.486373901
0.384666667	-0.487804413
0.391333333	-0.486850739
0.398	-0.483989716
0.404666667	-0.48160553
0.411333333	-0.482082367
0.418	-0.485897064
0.424666667	-0.490188599
0.431333333	-0.49495697
0.438	-0.499725342
0.444666667	-0.505447388
0.451333333	-0.510692596
0.458	-0.513076782
0.464666667	-0.512599945
0.471333333	-0.511646271
0.478	-0.511169434
0.484666667	-0.510215759
0.491333333	-0.508785248
0.498	-0.508308411
0.504666667	-0.509738922
0.511333333	-0.511646271
0.518	-0.513076782
0.524666667	-0.514507294
0.531333333	-0.515460968
0.538	-0.515937805
0.544666667	-0.515460968
0.551333333	-0.514984131
0.558	-0.514984131
0.564666667	-0.514507294
0.571333333	-0.514030457
0.578	-0.515937805
0.584666667	-0.518798828
0.591333333	-0.519752502
0.598	-0.52022934
0.604666667	-0.5235672
0.611333333	-0.529766083
0.618	-0.53358078
0.624666667	-0.532627106
0.631333333	-0.531196594
0.638	-0.533103943
0.644666667	-0.535011292
0.651333333	-0.533103943
0.658	-0.531196594
0.664666667	-0.53358078
0.671333333	-0.538349152
0.678	-0.542640686
0.684666667	-0.544548035
0.691333333	-0.54693222
0.698	-0.552177429
0.704666667	-0.557422638
0.711333333	-0.561714172
0.718	-0.563144684
0.724666667	-0.563621521
0.731333333	-0.561714172
0.738	-0.555992126
0.744666667	-0.550746918
0.751333333	-0.548362732
0.758	-0.549793243
0.764666667	-0.554561615
0.771333333	-0.560283661
0.778	-0.566959381
0.784666667	-0.570297241
0.791333333	-0.571727753
0.798	-0.571727753
0.804666667	-0.572681427
0.811333333	-0.57554245
0.818	-0.58221817
0.824666667	-0.593185425
0.831333333	-0.606060028
0.838	-0.616550446
0.844666667	-0.623226166
0.851333333	-0.626564026
0.858	-0.627994537
0.864666667	-0.625133514
0.871333333	-0.617980957
0.878	-0.609397888
0.884666667	-0.603199005
0.891333333	-0.599861145
0.898	-0.597953796
0.904666667	-0.598907471
0.911333333	-0.602722168
0.918	-0.608921051
0.924666667	-0.614643097
0.931333333	-0.618934631
0.938	-0.622272491
0.944666667	-0.621795654
0.951333333	-0.617980957
0.958	-0.615596771
0.964666667	-0.616073608
0.971333333	-0.616550446
0.978	-0.617027283
0.984666667	-0.619411469
0.991333333	-0.622749329
0.998	-0.623703003
1.004666667	-0.62084198
1.011333333	-0.618934631
1.018	-0.618934631
1.024666667	-0.621318817
1.031333333	-0.624656677
1.038	-0.628948212
1.044666667	-0.632286072
1.051333333	-0.631332397
1.058	-0.627994537
1.064666667	-0.624656677
1.071333333	-0.62084198
1.078	-0.616550446
1.084666667	-0.615596771
1.091333333	-0.617980957
1.098	-0.623226166
1.104666667	-0.629425049
1.111333333	-0.636100769
1.118	-0.643253326
1.124666667	-0.648975372
1.131333333	-0.652313232
1.138	-0.65279007
1.144666667	-0.651359558
1.151333333	-0.650882721
1.158	-0.65279007
1.164666667	-0.65612793
1.171333333	-0.658035278
1.178	-0.661373138
1.184666667	-0.667572021
1.191333333	-0.67281723
1.198	-0.673294067
1.204666667	-0.672340393
1.211333333	-0.67281723
1.218	-0.673770905
1.224666667	-0.673770905
1.231333333	-0.672340393
1.238	-0.67281723
1.244666667	-0.674247742
1.251333333	-0.675201416
1.258	-0.675678253
1.264666667	-0.67615509
1.271333333	-0.676631927
1.278	-0.677585602
1.284666667	-0.67949295
1.291333333	-0.681877136
1.298	-0.683307648
1.304666667	-0.682830811
1.311333333	-0.682830811
1.318	-0.683784485
1.324666667	-0.686168671
1.331333333	-0.689029694
1.338	-0.693798065
1.344666667	-0.6980896
1.351333333	-0.70142746
1.358	-0.703334808
1.364666667	-0.703811646
1.371333333	-0.702381134
1.378	-0.697612762
1.384666667	-0.693798065
1.391333333	-0.691413879
1.398	-0.689029694
1.404666667	-0.687122345
1.411333333	-0.686645508
1.418	-0.689029694
1.424666667	-0.691890717
1.431333333	-0.693798065
1.438	-0.694274902
1.444666667	-0.695705414
1.451333333	-0.6980896
1.458	-0.701904297
1.464666667	-0.706195831
1.471333333	-0.709056854
1.478	-0.711917877
1.484666667	-0.711917877
1.491333333	-0.709533691
1.498	-0.706672668
1.504666667	-0.707149506
1.511333333	-0.710964203
1.518	-0.717639923
1.524666667	-0.724315643
1.531333333	-0.730514526
1.538	-0.732898712
1.544666667	-0.730037689
1.551333333	-0.724315643
1.558	-0.719070435
1.564666667	-0.716686249
1.571333333	-0.716686249
1.578	-0.720024109
1.584666667	-0.726699829
1.591333333	-0.733852386
1.598	-0.739574432
1.604666667	-0.742435455
1.611333333	-0.742912292
1.618	-0.741481781
1.624666667	-0.74005127
1.631333333	-0.738620758
1.638	-0.738143921
1.644666667	-0.738143921
1.651333333	-0.739097595
1.658	-0.741481781
1.664666667	-0.743865967
1.671333333	-0.746250153
1.678	-0.749111176
1.684666667	-0.751018524
1.691333333	-0.752925873
1.698	-0.752449036
1.704666667	-0.751972198
1.711333333	-0.749588013
1.718	-0.746250153
1.724666667	-0.743865967
1.731333333	-0.742912292
1.738	-0.743865967
1.744666667	-0.745773315
1.751333333	-0.750541687
1.758	-0.757217407
1.764666667	-0.762939453
1.771333333	-0.767707825
1.778	-0.770568848
1.784666667	-0.771999359
1.791333333	-0.77009201
1.798	-0.76675415
1.804666667	-0.765800476
1.811333333	-0.767230988
1.818	-0.77009201
1.824666667	-0.772953033
1.831333333	-0.777244568
1.838	-0.782489777
1.844666667	-0.7853508
1.851333333	-0.786304474
1.858	-0.786304474
1.864666667	-0.788211823
1.871333333	-0.790596008
1.878	-0.791072845
1.884666667	-0.79202652
1.891333333	-0.793457031
1.898	-0.796318054
1.904666667	-0.797748566
1.911333333	-0.797748566
1.918	-0.798225403
1.924666667	-0.798225403
1.931333333	-0.798225403
1.938	-0.795841217
1.944666667	-0.79202652
1.951333333	-0.788211823
1.958	-0.787258148
1.964666667	-0.787258148
1.971333333	-0.787258148
1.978	-0.78868866
1.984666667	-0.791549683
1.991333333	-0.792503357
1.998	-0.789165497
2.004666667	-0.785827637
2.011333333	-0.782966614
2.018	-0.782012939
2.024666667	-0.780582428
2.031333333	-0.781536102
2.038	-0.786304474
2.044666667	-0.790119171
2.051333333	-0.791549683
2.058	-0.791549683
2.064666667	-0.793457031
2.071333333	-0.794887543
2.078	-0.796794891
2.084666667	-0.798225403
2.091333333	-0.800609589
2.098	-0.803947449
2.104666667	-0.806331635
2.111333333	-0.80871582
2.118	-0.809669495
2.124666667	-0.811576843
2.131333333	-0.814914703
2.138	-0.822067261
2.144666667	-0.83065033
2.151333333	-0.837802887
2.158	-0.843524933
2.164666667	-0.848293304
2.171333333	-0.851154327
2.178	-0.851631165
2.184666667	-0.849723816
2.191333333	-0.848770142
2.198	-0.848293304
2.204666667	-0.847816467
2.211333333	-0.847816467
2.218	-0.846862793
2.224666667	-0.846862793
2.231333333	-0.846385956
2.238	-0.846862793
2.244666667	-0.850200653
2.251333333	-0.855922699
2.258	-0.861167908
2.264666667	-0.865459442
2.271333333	-0.869750977
2.278	-0.873565674
2.284666667	-0.874996185
2.291333333	-0.872135162
2.298	-0.868320465
2.304666667	-0.864982605
2.311333333	-0.862121582
2.318	-0.860214233
2.324666667	-0.859737396
2.331333333	-0.862598419
2.338	-0.865936279
2.344666667	-0.867843628
2.351333333	-0.868797302
2.358	-0.869750977
2.364666667	-0.870227814
2.371333333	-0.869750977
2.378	-0.869274139
2.384666667	-0.869274139
2.391333333	-0.871181488
2.398	-0.874042511
2.404666667	-0.876426697
2.411333333	-0.878334045
2.418	-0.879764557
2.424666667	-0.881671906
2.431333333	-0.884056091
2.438	-0.884056091
2.444666667	-0.883102417
2.451333333	-0.883102417
2.458	-0.885009766
2.464666667	-0.888347626
2.471333333	-0.890731812
2.478	-0.893115997
2.484666667	-0.895500183
2.491333333	-0.896930695
2.498	-0.895500183
2.504666667	-0.894069672
2.511333333	-0.894069672
2.518	-0.896453857
2.524666667	-0.89931488
2.531333333	-0.904083252
2.538	-0.909805298
2.544666667	-0.914096832
2.551333333	-0.915050507
2.558	-0.914573669
2.564666667	-0.916957855
2.571333333	-0.920295715
2.578	-0.921726227
2.584666667	-0.922679901
2.591333333	-0.925540924
2.598	-0.928878784
2.604666667	-0.930309296
2.611333333	-0.929355621
2.618	-0.929832458
2.624666667	-0.932216644
2.631333333	-0.933170319
2.638	-0.931739807
2.644666667	-0.929355621
2.651333333	-0.92792511
2.658	-0.92792511
2.664666667	-0.928401947
2.671333333	-0.930786133
2.678	-0.93460083
2.684666667	-0.936508179
2.691333333	-0.936508179
2.698	-0.935077667
2.704666667	-0.933170319
2.711333333	-0.930786133
2.718	-0.928401947
2.724666667	-0.928401947
2.731333333	-0.932216644
2.738	-0.936985016
2.744666667	-0.94127655
2.751333333	-0.945568085
2.758	-0.948429108
2.764666667	-0.949382782
2.771333333	-0.947475433
2.778	-0.94461441
2.784666667	-0.943183899
2.791333333	-0.943660736
2.798	-0.945568085
2.804666667	-0.946998596
2.811333333	-0.948429108
2.818	-0.948905945
2.824666667	-0.946998596
2.831333333	-0.944137573
2.838	-0.943183899
2.844666667	-0.946044922
2.851333333	-0.952720642
2.858	-0.959873199
2.864666667	-0.965595245
2.871333333	-0.969409943
2.878	-0.970840454
2.884666667	-0.970840454
2.891333333	-0.970363617
2.898	-0.970840454
2.904666667	-0.971794128
2.911333333	-0.97322464
2.918	-0.974655151
2.924666667	-0.974655151
2.931333333	-0.97322464
2.938	-0.971317291
2.944666667	-0.971317291
2.951333333	-0.973701477
2.958	-0.977039337
2.964666667	-0.980854034
2.971333333	-0.985145569
2.978	-0.989437103
2.984666667	-0.993728638
2.991333333	-0.996589661
2.998	-0.999450684
3.004666667	-0.999927521
3.011333333	-0.998020172
3.018	-0.997066498
3.024666667	-0.997066498
3.031333333	-0.996589661
3.038	-0.994205475
3.044666667	-0.992298126
3.051333333	-0.993251801
3.058	-0.993728638
3.064666667	-0.994205475
3.071333333	-0.993728638
3.078	-0.993728638
3.084666667	-0.994205475
3.091333333	-0.993728638
3.098	-0.992298126
3.104666667	-0.992298126
3.111333333	-0.993251801
3.118	-0.995635986
3.124666667	-0.999450684
3.131333333	-1.004695892
3.138	-1.012325287
3.144666667	-1.017570496
3.151333333	-1.020431519
3.158	-1.02186203
3.164666667	-1.020908356
3.171333333	-1.017570496
3.178	-1.010894775
3.184666667	-1.003742218
3.191333333	-0.998020172
3.198	-0.996589661
3.204666667	-0.998497009
3.211333333	-1.001358032
3.218	-1.005172729
3.224666667	-1.008987427
3.231333333	-1.013278961
3.238	-1.014709473
3.244666667	-1.013278961
3.251333333	-1.009941101
3.258	-1.005172729
3.264666667	-0.998020172
3.271333333	-0.989437103
3.278	-0.980377197
3.284666667	-0.972270966
3.291333333	-0.966072083
3.298	-0.961303711
3.304666667	-0.959396362
3.311333333	-0.957489014
3.318	-0.957012177
3.324666667	-0.954627991
3.331333333	-0.951290131
3.338	-0.946998596
3.344666667	-0.94127655
3.351333333	-0.936508179
3.358	-0.932693481
3.364666667	-0.929355621
3.371333333	-0.925540924
3.378	-0.920772552
3.384666667	-0.913619995
3.391333333	-0.906467438
3.398	-0.898361206
3.404666667	-0.890254974
3.411333333	-0.880718231
3.418	-0.871181488
3.424666667	-0.864028931
3.431333333	-0.856399536
3.438	-0.849723816
3.444666667	-0.844478607
3.451333333	-0.841140747
3.458	-0.837802887
3.464666667	-0.834941864
3.471333333	-0.833034515
3.478	-0.830173492
3.484666667	-0.825881958
3.491333333	-0.822544098
3.498	-0.819206238
3.504666667	-0.814914703
3.511333333	-0.808238983
3.518	-0.800609589
3.524666667	-0.792980194
3.531333333	-0.783443451
3.538	-0.773429871
3.544666667	-0.76341629
3.551333333	-0.755786896
3.558	-0.747680664
3.564666667	-0.736236572
3.571333333	-0.723361969
3.578	-0.710010529
3.584666667	-0.69475174
3.591333333	-0.673770905
3.598	-0.644683838
3.604666667	-0.612735748
3.611333333	-0.577926636
3.618	-0.535964966
3.624666667	-0.488758087
3.631333333	-0.438213348
3.638	-0.386714935
3.644666667	-0.330448151
3.651333333	-0.271320343
3.658	-0.214099884
3.664666667	-0.163078308
3.671333333	-0.117301941
3.678	-0.075817108
3.684666667	-0.041484833
3.691333333	-0.015735626
3.698	0.004768372
3.704666667	0.022411346
3.711333333	0.036716461
3.718	0.042915344
3.724666667	0.042438507
3.731333333	0.03528595
3.738	0.023365021
3.744666667	0.006198883
3.751333333	-0.016212463
3.758	-0.03862381
3.764666667	-0.058174133
3.771333333	-0.072002411
3.778	-0.082969666
3.784666667	-0.091075897
3.791333333	-0.09393692
3.798	-0.089168549
3.804666667	-0.08058548
3.811333333	-0.070571899
3.818	-0.055789948
3.824666667	-0.034809113
3.831333333	-0.009536743
3.838	0.016689301
3.844666667	0.04529953
3.851333333	0.079154968
3.858	0.117778778
3.864666667	0.159263611
3.871333333	0.201225281
3.878	0.245094299
3.884666667	0.290393829
3.891333333	0.333309174
3.898	0.371932983
3.904666667	0.405311584
3.911333333	0.434398651
3.918	0.460624695
3.924666667	0.48160553
3.931333333	0.495433807
3.938	0.50163269
3.944666667	0.504016876
3.951333333	0.498771667
3.958	0.485420227
3.964666667	0.463962555
3.971333333	0.438213348
3.978	0.408172607
3.984666667	0.371932983
3.991333333	0.331401825
3.998	0.288486481
4.004666667	0.244140625
4.011333333	0.199794769
4.018	0.158786774
4.024666667	0.123977661
4.031333333	0.092983246
4.038	0.061988831
4.044666667	0.031471252
4.051333333	0.002861023
4.058	-0.023365021
4.064666667	-0.048160553
4.071333333	-0.071525574
4.078	-0.090122223
4.084666667	-0.104427338
4.091333333	-0.115871429
4.098	-0.126361847
4.104666667	-0.13256073
4.111333333	-0.13589859
4.118	-0.13923645
4.124666667	-0.142097473
4.131333333	-0.144004822
4.138	-0.144004822
4.144666667	-0.146389008
4.151333333	-0.149250031
4.158	-0.148773193
4.164666667	-0.143527985
4.171333333	-0.134944916
4.178	-0.124454498
4.184666667	-0.112056732
4.191333333	-0.098228455
4.198	-0.08392334
4.204666667	-0.070095062
4.211333333	-0.058174133
4.218	-0.045776367
4.224666667	-0.029563904
4.231333333	-0.009536743
4.238	0.012874603
4.244666667	0.034809113
4.251333333	0.05865097
4.258	0.084400177
4.264666667	0.108718872
4.271333333	0.131607056
4.278	0.154018402
4.284666667	0.179290771
4.291333333	0.205039978
4.298	0.227928162
4.304666667	0.247955322
4.311333333	0.266551971
4.318	0.283718109
4.324666667	0.301837921
4.331333333	0.319957733
4.338	0.340461731
4.344666667	0.36239624
4.351333333	0.384807587
4.358	0.406265259
4.364666667	0.425338745
4.371333333	0.44298172
4.378	0.461578369
4.384666667	0.479698181
4.391333333	0.50163269
4.398	0.52690506
4.404666667	0.554561615
4.411333333	0.586509705
4.418	0.621795654
4.424666667	0.662326813
4.431333333	0.705242157
4.438	0.754356384
4.444666667	0.811576843
4.451333333	0.87594986
4.458	0.947475433
4.464666667	1.027107239
4.471333333	1.112937927
4.478	1.200675964
4.484666667	1.286506653
4.491333333	1.369476318
4.498	1.451015472
4.504666667	1.530647278
4.511333333	1.613140106
4.518	1.699447632
4.524666667	1.78861618
4.531333333	1.879692078
4.538	1.968383789
4.544666667	2.051353455
4.551333333	2.124786377
4.558	2.190589905
4.564666667	2.248764038
4.571333333	2.301216125
4.578	2.348899841
4.584666667	2.394199371
4.591333333	2.437114716
4.598	2.475261688
4.604666667	2.508640289
4.611333333	2.536296844
4.618	2.555847168
4.624666667	2.567768097
4.631333333	2.571582794
4.638	2.568244934
4.644666667	2.556800842
4.651333333	2.53868103
4.658	2.517700195
4.664666667	2.494812012
4.671333333	2.471923828
4.678	2.44808197
4.684666667	2.422809601
4.691333333	2.39610672
4.698	2.368450165
4.704666667	2.342224121
4.711333333	2.316951752
4.718	2.295017242
4.724666667	2.281188965
4.731333333	2.279758453
4.738	2.290248871
4.744666667	2.311229706
4.751333333	2.341270447
4.758	2.379417419
4.764666667	2.419948578
4.771333333	2.459049225
4.778	2.496242523
4.784666667	2.532482147
4.791333333	2.568244934
4.798	2.604484558
4.804666667	2.643585205
4.811333333	2.687454224
4.818	2.736091614
4.824666667	2.79045105
4.831333333	2.852916718
4.838	2.925872803
4.844666667	3.01027298
4.851333333	3.1042099
4.858	3.202915192
4.864666667	3.305435181
4.871333333	3.410339355
4.878	3.516197205
4.884666667	3.624916077
4.891333333	3.737926483
4.898	3.858089447
4.904666667	3.984451294
4.911333333	4.118442535
4.918	4.260540009
4.924666667	4.407405853
4.931333333	4.559516907
4.938	4.713058472
4.944666667	4.866600037
4.951333333	5.015850067
4.958	5.155086517
4.964666667	5.282402039
4.971333333	5.396842957
4.978	5.499839783
4.984666667	5.592823029
4.991333333	5.676269531
4.998	5.748271942
5.004666667	5.812168121
5.011333333	5.86605072
5.018	5.908966064
5.024666667	5.940914154
5.031333333	5.962371826
5.038	5.975246429
5.044666667	5.97858429
5.051333333	5.972862244
5.058	5.958557129
5.064666667	5.936145782
5.071333333	5.903244019
5.078	5.859851837
5.084666667	5.80739975
5.091333333	5.743980408
5.098	5.669116974
5.104666667	5.584716797
5.111333333	5.494594574
5.118	5.400657654
5.124666667	5.298137665
5.131333333	5.185604095
5.138	5.065441132
5.144666667	4.937648773
5.151333333	4.799365997
5.158	4.64963913
5.164666667	4.494667053
5.171333333	4.341602325
5.178	4.189968109
5.184666667	4.039287567
5.191333333	3.889083862
5.198	3.741264343
5.204666667	3.596782684
5.211333333	3.454685211
5.218	3.314971924
5.224666667	3.180503845
5.231333333	3.051757813
5.238	2.930164337
5.244666667	2.813816071
5.251333333	2.701282501
5.258	2.593517303
5.264666667	2.49004364
5.271333333	2.393245697
5.278	2.303123474
5.284666667	2.219200134
5.291333333	2.141475677
5.298	2.068519592
5.304666667	1.998901367
5.311333333	1.932144165
5.318	1.86920166
5.324666667	1.81055069
5.331333333	1.756668091
5.338	1.709938049
5.344666667	1.67131424
5.351333333	1.640319824
5.358	1.616001129
5.364666667	1.598834991
5.371333333	1.5873909
5.378	1.581192017
5.384666667	1.583099365
5.391333333	1.595020294
5.398	1.613616943
5.404666667	1.637458801
5.411333333	1.667499542
5.418	1.702308655
5.424666667	1.740455627
5.431333333	1.7786026
5.438	1.81722641
5.444666667	1.856803894
5.451333333	1.89447403
5.458	1.928329468
5.464666667	1.958847046
5.471333333	1.986503601
5.478	2.012729645
5.484666667	2.034187317
5.491333333	2.05039978
5.498	2.059459686
5.504666667	2.063751221
5.511333333	2.062797546
5.518	2.058506012
5.524666667	2.052783966
5.531333333	2.048492432
5.538	2.04706192
5.544666667	2.048015594
5.551333333	2.051830292
5.558	2.0570755
5.564666667	2.063274384
5.571333333	2.071380615
5.578	2.081394196
5.584666667	2.094268799
5.591333333	2.109527588
5.598	2.126216888
5.604666667	2.1443367
5.611333333	2.163887024
5.618	2.183914185
5.624666667	2.202987671
5.631333333	2.220153809
5.638	2.234458923
5.644666667	2.246856689
5.651333333	2.25687027
5.658	2.268791199
5.664666667	2.280235291
5.671333333	2.293109894
5.678	2.306938171
5.684666667	2.320766449
5.691333333	2.335548401
5.698	2.350330353
5.704666667	2.365589142
5.711333333	2.381324768
5.718	2.398490906
5.724666667	2.420425415
5.731333333	2.449512482
5.738	2.484798431
5.744666667	2.527713776
5.751333333	2.57730484
5.758	2.635002136
5.764666667	2.699375153
5.771333333	2.768993378
5.778	2.843856812
5.784666667	2.924442291
5.791333333	3.012657166
5.798	3.10754776
5.804666667	3.206729889
5.811333333	3.308296204
5.818	3.409862518
5.824666667	3.509044647
5.831333333	3.603458405
5.838	3.692626953
5.844666667	3.775119781
5.851333333	3.850460052
5.858	3.918647766
5.864666667	3.977775574
5.871333333	4.02545929
5.878	4.060745239
5.884666667	4.08411026
5.891333333	4.096508026
5.898	4.096508026
5.904666667	4.086017609
5.911333333	4.068851471
5.918	4.046440125
5.924666667	4.017353058
5.931333333	3.981113434
5.938	3.940105438
5.944666667	3.896713257
5.951333333	3.84759903
5.958	3.791809082
5.964666667	3.7317276
5.971333333	3.66973877
5.978	3.60584259
5.984666667	3.537654877
5.991333333	3.466129303
5.998	3.394603729
6.004666667	3.321170807
6.011333333	3.245353699
6.018	3.168106079
6.024666667	3.090858459
6.031333333	3.0169487
6.038	2.944946289
6.044666667	2.875804901
6.051333333	2.810001373
6.058	2.749443054
6.064666667	2.69651413
6.071333333	2.653598785
6.078	2.619743347
6.084666667	2.596378326
6.091333333	2.58398056
6.098	2.582550049
6.104666667	2.589225769
6.111333333	2.601623535
6.118	2.621173859
6.124666667	2.650260925
6.131333333	2.692222595
6.138	2.743721008
6.144666667	2.803325653
6.151333333	2.87103653
6.158	2.945899963
6.164666667	3.025054932
6.171333333	3.10087204
6.178	3.171920776
6.184666667	3.238201141
6.191333333	3.298282623
6.198	3.349781036
6.204666667	3.393650055
6.211333333	3.431797028
6.218	3.465175629
6.224666667	3.490924835
6.231333333	3.509521484
6.238	3.521442413
6.244666667	3.526687622
6.251333333	3.525733948
6.258	3.51858139
6.264666667	3.509521484
6.271333333	3.500938416
6.278	3.492355347
6.284666667	3.483295441
6.291333333	3.474712372
6.298	3.467559814
6.304666667	3.461837769
6.311333333	3.455162048
6.318	3.447532654
6.324666667	3.440380096
6.331333333	3.431797028
6.338	3.422737122
6.344666667	3.415584564
6.351333333	3.413677216
6.358	3.417491913
6.364666667	3.426551819
6.371333333	3.438949585
6.378	3.4532547
6.384666667	3.469467163
6.391333333	3.486633301
6.398	3.504276276
6.404666667	3.521442413
6.411333333	3.541469574
6.418	3.562927246
6.424666667	3.584384918
6.431333333	3.604412079
6.438	3.624916077
6.444666667	3.644943237
6.451333333	3.659248352
6.458	3.668308258
6.464666667	3.674983978
6.471333333	3.677368164
6.478	3.672599792
6.484666667	3.659725189
6.491333333	3.641605377
6.498	3.619670868
6.504666667	3.590583801
6.511333333	3.554344177
6.518	3.512382507
6.524666667	3.465175629
6.531333333	3.413200378
6.538	3.355979919
6.544666667	3.294467926
6.551333333	3.227710724
6.558	3.158092499
6.564666667	3.086090088
6.571333333	3.01361084
6.578	2.93970108
6.584666667	2.866268158
6.591333333	2.793312073
6.598	2.722740173
6.604666667	2.653121948
6.611333333	2.584934235
6.618	2.519607544
6.624666667	2.459049225
6.631333333	2.404212952
6.638	2.35080719
6.644666667	2.299308777
6.651333333	2.252101898
6.658	2.209186554
6.664666667	2.170562744
6.671333333	2.132892609
6.678	2.098560333
6.684666667	2.069950104
6.691333333	2.04372406
6.698	2.018928528
6.704666667	1.994132996
6.711333333	1.972198486
6.718	1.953125
6.724666667	1.936912537
6.731333333	1.922130585
6.738	1.908779144
6.744666667	1.895427704
6.751333333	1.881122589
6.758	1.865386963
6.764666667	1.848220825
6.771333333	1.828670502
6.778	1.808643341
6.784666667	1.787662506
6.791333333	1.766204834
6.798	1.742839813
6.804666667	1.718997955
6.811333333	1.696109772
6.818	1.674175262
6.824666667	1.651763916
6.831333333	1.626014709
6.838	1.599788666
6.844666667	1.571178436
6.851333333	1.541614532
6.858	1.509189606
6.864666667	1.476287842
6.871333333	1.443386078
6.878	1.410961151
6.884666667	1.379489899
6.891333333	1.34563446
6.898	1.308441162
6.904666667	1.268863678
6.911333333	1.22833252
6.918	1.188755035
6.924666667	1.146793365
6.931333333	1.104354858
6.938	1.064300537
6.944666667	1.025676727
6.951333333	0.988960266
6.958	0.951766968
6.964666667	0.913619995
6.971333333	0.876426697
6.978	0.841617584
6.984666667	0.810146332
6.991333333	0.782012939
6.998	0.757217407
7.004666667	0.736236572
7.011333333	0.716209412
7.018	0.69475174
7.024666667	0.672340393
7.031333333	0.649452209
7.038	0.628948212
7.044666667	0.609397888
7.051333333	0.59223175
7.058	0.57888031
7.064666667	0.566959381
7.071333333	0.552654266
7.078	0.535011292
7.084666667	0.517845154
7.091333333	0.502109528
7.098	0.487804413
7.104666667	0.474452972
7.111333333	0.463008881
7.118	0.453948975
7.124666667	0.443935394
7.131333333	0.432014465
7.138	0.417709351
7.144666667	0.401973724
7.151333333	0.385761261
7.158	0.370502472
7.164666667	0.359535217
7.171333333	0.35238266
7.178	0.347137451
7.184666667	0.341415405
7.191333333	0.335693359
7.198	0.330448151
7.204666667	0.323295593
7.211333333	0.314235687
7.218	0.304222107
7.224666667	0.294685364
7.231333333	0.286102295
7.238	0.276565552
7.244666667	0.267982483
7.251333333	0.2617836
7.258	0.258922577
7.264666667	0.257492065
7.271333333	0.257015228
7.278	0.25844574
7.284666667	0.260353088
7.291333333	0.259876251
7.298	0.25844574
7.304666667	0.259399414
7.311333333	0.263690948
7.318	0.268936157
7.324666667	0.27513504
7.331333333	0.283241272
7.338	0.293731689
7.344666667	0.302314758
7.351333333	0.31042099
7.358	0.319480896
7.364666667	0.329017639
7.371333333	0.337123871
7.378	0.339508057
7.384666667	0.337600708
7.391333333	0.332355499
7.398	0.325202942
7.404666667	0.31709671
7.411333333	0.309944153
7.418	0.304698944
7.424666667	0.301361084
7.431333333	0.295639038
7.438	0.287532806
7.444666667	0.277042389
7.451333333	0.263690948
7.458	0.247478485
7.464666667	0.227451324
7.471333333	0.206947327
7.478	0.185966492
7.484666667	0.165939331
7.491333333	0.147819519
7.498	0.131130219
7.504666667	0.115394592
7.511333333	0.098705292
7.518	0.082015991
7.524666667	0.065326691
7.531333333	0.047206879
7.538	0.030040741
7.544666667	0.015258789
7.551333333	0.001430511
7.558	-0.013828278
7.564666667	-0.029563904
7.571333333	-0.044822693
7.578	-0.061988831
7.584666667	-0.082015991
7.591333333	-0.102043152
7.598	-0.11920929
7.604666667	-0.137329102
7.611333333	-0.154495239
7.618	-0.16784668
7.624666667	-0.17786026
7.631333333	-0.187397003
7.638	-0.198364258
7.644666667	-0.20647049
7.651333333	-0.214099884
7.658	-0.223636627
7.664666667	-0.234603882
7.671333333	-0.243663788
7.678	-0.250816345
7.684666667	-0.259399414
7.691333333	-0.269412994
7.698	-0.278949738
7.704666667	-0.285625458
7.711333333	-0.289916992
7.718	-0.294685364
7.724666667	-0.298023224
7.731333333	-0.302314758
7.738	-0.30708313
7.744666667	-0.312805176
7.751333333	-0.319480896
7.758	-0.324726105
7.764666667	-0.327587128
7.771333333	-0.328540802
7.778	-0.327587128
7.784666667	-0.324249268
7.791333333	-0.318527222
7.798	-0.313282013
7.804666667	-0.308036804
7.811333333	-0.301361084
7.818	-0.294208527
7.824666667	-0.285148621
7.831333333	-0.276088715
7.838	-0.264167786
7.844666667	-0.25177002
7.851333333	-0.238418579
7.858	-0.22315979
7.864666667	-0.207424164
7.871333333	-0.1912117
7.878	-0.17786026
7.884666667	-0.165939331
7.891333333	-0.156402588
7.898	-0.147819519
7.904666667	-0.140190125
7.911333333	-0.13256073
7.918	-0.124454498
7.924666667	-0.115394592
7.931333333	-0.105857849
7.938	-0.100135803
7.944666667	-0.099182129
7.951333333	-0.101089478
7.958	-0.102043152
7.964666667	-0.102043152
7.971333333	-0.1039505
7.978	-0.106811523
7.984666667	-0.109672546
7.991333333	-0.112056732
7.998	-0.119686127
8.004666667	-0.131607056
8.011333333	-0.144958496
8.018	-0.158786774
8.024666667	-0.173091888
8.031333333	-0.190258026
8.038	-0.207424164
8.044666667	-0.225543976
8.051333333	-0.245094299
8.058	-0.264644623
8.064666667	-0.281333923
8.071333333	-0.295162201
8.078	-0.308036804
8.084666667	-0.321865082
8.091333333	-0.336647034
8.098	-0.352859497
8.104666667	-0.371932983
8.111333333	-0.391960144
8.118	-0.409603119
8.124666667	-0.425338745
8.131333333	-0.438213348
8.138	-0.449180603
8.144666667	-0.458717346
8.151333333	-0.470161438
8.158	-0.482559204
8.164666667	-0.493526459
8.171333333	-0.502586365
8.178	-0.510692596
8.184666667	-0.518798828
8.191333333	-0.526428223
8.198	-0.53358078
8.204666667	-0.542163849
8.211333333	-0.550746918
8.218	-0.558376312
8.224666667	-0.566482544
8.231333333	-0.57554245
8.238	-0.587463379
8.244666667	-0.598907471
8.251333333	-0.610351563
8.258	-0.619888306
8.264666667	-0.624656677
8.271333333	-0.626087189
8.278	-0.626087189
8.284666667	-0.6275177
8.291333333	-0.632286072
8.298	-0.638008118
8.304666667	-0.646114349
8.311333333	-0.653266907
8.318	-0.658512115
8.324666667	-0.660419464
8.331333333	-0.660419464
8.338	-0.662326813
8.344666667	-0.666618347
8.351333333	-0.671386719
8.358	-0.677108765
8.364666667	-0.680923462
8.371333333	-0.682353973
8.378	-0.680446625
8.384666667	-0.677108765
8.391333333	-0.674724579
8.398	-0.672340393
8.404666667	-0.669002533
8.411333333	-0.665187836
8.418	-0.660419464
8.424666667	-0.650405884
8.431333333	-0.635147095
8.438	-0.618457794
8.444666667	-0.599861145
8.451333333	-0.578403473
8.458	-0.554561615
8.464666667	-0.531673431
8.471333333	-0.507831573
8.478	-0.478744507
8.484666667	-0.447750092
8.491333333	-0.416755676
8.498	-0.38433075
8.504666667	-0.345230103
8.511333333	-0.300884247
8.518	-0.254631042
8.524666667	-0.204086304
8.531333333	-0.147342682
8.538	-0.086307526
8.544666667	-0.024795532
8.551333333	0.037670135
8.558	0.102519989
8.564666667	0.170230865
8.571333333	0.241279602
8.578	0.317573547
8.584666667	0.398635864
8.591333333	0.483036041
8.598	0.566959381
8.604666667	0.649452209
8.611333333	0.728607178
8.618	0.804424286
8.624666667	0.878334045
8.631333333	0.952720642
8.638	1.030445099
8.644666667	1.111030579
8.651333333	1.191616058
8.658	1.269817352
8.664666667	1.3422966
8.671333333	1.408100128
8.678	1.465320587
8.684666667	1.514911652
8.691333333	1.558303833
8.698	1.595497131
8.704666667	1.624584198
8.711333333	1.644611359
8.718	1.656532288
8.724666667	1.659393311
8.731333333	1.653671265
8.738	1.641750336
8.744666667	1.626014709
8.751333333	1.605033875
8.758	1.576900482
8.764666667	1.541614532
8.771333333	1.501083374
8.778	1.45483017
8.784666667	1.402854919
8.791333333	1.349449158
8.798	1.296043396
8.804666667	1.24168396
8.811333333	1.185894012
8.818	1.128673553
8.824666667	1.07049942
8.831333333	1.010417938
8.838	0.949382782
8.844666667	0.887870789
8.851333333	0.827312469
8.858	0.768184662
8.864666667	0.710010529
8.871333333	0.654697418
8.878	0.601291656
8.884666667	0.547409058
8.891333333	0.493526459
8.898	0.440120697
8.904666667	0.388145447
8.911333333	0.338077545
8.918	0.289440155
8.924666667	0.244140625
8.931333333	0.200748444
8.938	0.159263611
8.944666667	0.118255615
8.951333333	0.078678131
8.958	0.041007996
8.964666667	0.003814697
8.971333333	-0.032424927
8.978	-0.068664551
8.984666667	-0.104427338
8.991333333	-0.140190125
8.998	-0.175952911
9.004666667	-0.210762024
9.011333333	-0.243663788
9.018	-0.272750854
9.024666667	-0.299453735
9.031333333	-0.324726105
9.038	-0.349521637
9.044666667	-0.376224518
9.051333333	-0.403404236
9.058	-0.430583954
9.064666667	-0.456809998
9.071333333	-0.480175018
9.078	-0.497817993
9.084666667	-0.507831573
9.091333333	-0.514984131
9.098	-0.521183014
9.104666667	-0.528335571
9.111333333	-0.535011292
9.118	-0.542163849
9.124666667	-0.548362732
9.131333333	-0.551700592
9.138	-0.550746918
9.144666667	-0.545024872
9.151333333	-0.535011292
9.158	-0.520706177
9.164666667	-0.502109528
9.171333333	-0.482559204
9.178	-0.460147858
9.184666667	-0.43296814
9.191333333	-0.400066376
9.198	-0.361919403
9.204666667	-0.318050385
9.211333333	-0.267982483
9.218	-0.212669373
9.224666667	-0.154972076
9.231333333	-0.094890594
9.238	-0.032901764
9.244666667	0.032424927
9.251333333	0.099182129
9.258	0.167369843
9.264666667	0.238418579
9.271333333	0.308990479
9.278	0.379085541
9.284666667	0.449180603
9.291333333	0.52022934
9.298	0.589370728
9.304666667	0.65612793
9.311333333	0.723361969
9.318	0.789642334
9.324666667	0.851154327
9.331333333	0.904560089
9.338	0.953197479
9.344666667	0.996589661
9.351333333	1.03187561
9.358	1.058578491
9.364666667	1.078605652
9.371333333	1.094341278
9.378	1.104831696
9.384666667	1.109600067
9.391333333	1.109600067
9.398	1.103878021
9.404666667	1.091957092
9.411333333	1.075267792
9.418	1.055717468
9.424666667	1.034736633
9.431333333	1.009941101
9.438	0.981330872
9.444666667	0.950813293
9.451333333	0.91791153
9.458	0.882148743
9.464666667	0.842571259
9.471333333	0.801086426
9.478	0.758647919
9.484666667	0.715255737
9.491333333	0.671863556
9.498	0.628471375
9.504666667	0.585079193
9.511333333	0.541210175
9.518	0.497341156
9.524666667	0.45633316
9.531333333	0.418663025
9.538	0.380516052
9.544666667	0.343322754
9.551333333	0.308036804
9.558	0.276565552
9.564666667	0.248432159
9.571333333	0.220775604
9.578	0.196933746
9.584666667	0.175952911
9.591333333	0.155448914
9.598	0.133514404
9.604666667	0.111103058
9.611333333	0.091075897
9.618	0.072002411
9.624666667	0.054836273
9.631333333	0.039577484
9.638	0.027179718
9.644666667	0.016689301
9.651333333	0.007629395
9.658	-0.001430511
9.664666667	-0.011444092
9.671333333	-0.020503998
9.678	-0.030040741
9.684666667	-0.040054321
9.691333333	-0.050544739
9.698	-0.059127808
9.704666667	-0.064373016
9.711333333	-0.066757202
9.718	-0.065803528
9.724666667	-0.065803528
9.731333333	-0.067234039
9.738	-0.072956085
9.744666667	-0.082015991
9.751333333	-0.09393692
9.758	-0.105857849
9.764666667	-0.115394592
9.771333333	-0.123977661
9.778	-0.132083893
9.784666667	-0.141620636
9.791333333	-0.153064728
9.798	-0.168323517
9.804666667	-0.18787384
9.811333333	-0.20980835
9.818	-0.232219696
9.824666667	-0.254631042
9.831333333	-0.277042389
9.838	-0.298023224
9.844666667	-0.317573547
9.851333333	-0.335216522
9.858	-0.353813171
9.864666667	-0.372886658
9.871333333	-0.393390656
9.878	-0.413894653
9.884666667	-0.433444977
9.891333333	-0.452041626
9.898	-0.468730927
9.904666667	-0.483989716
9.911333333	-0.498771667
9.918	-0.514507294
9.924666667	-0.530719757
9.931333333	-0.547409058
9.938	-0.564098358
9.944666667	-0.579833984
9.951333333	-0.593185425
9.958	-0.602722168
9.964666667	-0.607967377
9.971333333	-0.6108284
9.978	-0.613212585
9.984666667	-0.617027283
9.991333333	-0.621795654
9.998	-0.627040863
10.00466667	-0.632286072
10.01133333	-0.637054443
10.018	-0.639438629
10.02466667	-0.639915466
10.03133333	-0.638008118
10.038	-0.634670258
10.04466667	-0.631332397
10.05133333	-0.628948212
10.058	-0.627040863
10.06466667	-0.623226166
10.07133333	-0.618934631
10.078	-0.615596771
10.08466667	-0.613689423
10.09133333	-0.612735748
10.098	-0.611782074
10.10466667	-0.609397888
10.11133333	-0.604629517
10.118	-0.599384308
10.12466667	-0.597000122
10.13133333	-0.595569611
10.138	-0.593662262
10.14466667	-0.59223175
10.15133333	-0.593662262
10.158	-0.594139099
10.16466667	-0.591278076
10.17133333	-0.586032867
10.178	-0.581264496
10.18466667	-0.577926636
10.19133333	-0.573635101
10.198	-0.56886673
10.20466667	-0.564575195
10.21133333	-0.559329987
10.218	-0.553131104
10.22466667	-0.546455383
10.23133333	-0.539302826
10.238	-0.529766083
10.24466667	-0.516414642
10.25133333	-0.49829483
10.258	-0.475406647
10.26466667	-0.446796417
10.27133333	-0.412940979
10.278	-0.375270844
10.28466667	-0.332832336
10.29133333	-0.286102295
10.298	-0.23317337
10.30466667	-0.172615051
10.31133333	-0.103473663
10.318	-0.026226044
10.32466667	0.05865097
10.33133333	0.152587891
10.338	0.259399414
10.34466667	0.374794006
10.35133333	0.497817993
10.358	0.628471375
10.36466667	0.77009201
10.37133333	0.920295715
10.378	1.076698303
10.38466667	1.240253448
10.39133333	1.411914825
10.398	1.59072876
10.40466667	1.771450043
10.41133333	1.955032349
10.418	2.139568329
10.42466667	2.325057983
10.43133333	2.508640289
10.438	2.687454224
10.44466667	2.861499786
10.45133333	3.028869629
10.458	3.190994263
10.46466667	3.344535828
10.47133333	3.486633301
10.478	3.619194031
10.48466667	3.739833832
10.49133333	3.84759903
10.498	3.937244415
10.50466667	4.010677338
10.51133333	4.067897797
10.518	4.109382629
10.52466667	4.137516022
10.53133333	4.154205322
10.538	4.158973694
10.54466667	4.148960114
10.55133333	4.12607193
10.558	4.093647003
10.56466667	4.04882431
10.57133333	3.991127014
10.578	3.922462463
10.58466667	3.847122192
10.59133333	3.76701355
10.598	3.680706024
10.60466667	3.588199615
10.61133333	3.490924835
10.618	3.390312195
10.62466667	3.287315369
10.63133333	3.18145752
10.638	3.073215485
10.64466667	2.964019775
10.65133333	2.85577774
10.658	2.74848938
10.66466667	2.641201019
10.67133333	2.53534317
10.678	2.43473053
10.68466667	2.337932587
10.69133333	2.243518829
10.698	2.148628235
10.70466667	2.05373764
10.71133333	1.960754395
10.718	1.867294312
10.72466667	1.773357391
10.73133333	1.680850983
10.738	1.591205597
10.74466667	1.506328583
10.75133333	1.42288208
10.758	1.3422966
10.76466667	1.264095306
10.77133333	1.187801361
10.778	1.112937927
10.78466667	1.039028168
10.79133333	0.967025757
10.798	0.898361206
10.80466667	0.832080841
10.81133333	0.767230988
10.818	0.705718994
10.82466667	0.645160675
10.83133333	0.58555603
10.838	0.526428223
10.84466667	0.468730927
10.85133333	0.412464142
10.858	0.356674194
10.86466667	0.302314758
10.87133333	0.248432159
10.878	0.196933746
10.88466667	0.146865845
10.89133333	0.101566315
10.898	0.059127808
10.90466667	0.016689301
10.91133333	-0.023841858
10.918	-0.064849854
10.92466667	-0.105857849
10.93133333	-0.146865845
10.938	-0.185012817
10.94466667	-0.217437744
10.95133333	-0.247955322
10.958	-0.277996063
10.96466667	-0.31042099
10.97133333	-0.341892242
10.978	-0.370979309
10.98466667	-0.40102005
10.99133333	-0.430583954
10.998	-0.45633316
11.00466667	-0.479221344
11.01133333	-0.499725342
11.018	-0.519752502
11.02466667	-0.541210175
11.03133333	-0.563144684
11.038	-0.586032867
11.04466667	-0.606536865
11.05133333	-0.625133514
11.058	-0.641822815
11.06466667	-0.655174255
11.07133333	-0.664234161
11.078	-0.669956207
11.08466667	-0.673770905
11.09133333	-0.677108765
11.098	-0.679016113
11.10466667	-0.681877136
11.11133333	-0.684261322
11.118	-0.683307648
11.12466667	-0.682353973
11.13133333	-0.681400299
11.138	-0.682353973
11.14466667	-0.679969788
11.15133333	-0.672340393
11.158	-0.659942627
11.16466667	-0.643253326
11.17133333	-0.622749329
11.178	-0.597000122
11.18466667	-0.56886673
11.19133333	-0.539779663
11.198	-0.511646271
11.20466667	-0.483512878
11.21133333	-0.453472137
11.218	-0.422477722
11.22466667	-0.391483307
11.23133333	-0.360965729
11.238	-0.328540802
11.24466667	-0.294685364
11.25133333	-0.259876251
11.258	-0.22649765
11.26466667	-0.193119049
11.27133333	-0.158786774
11.278	-0.124931335
11.28466667	-0.09393692
11.29133333	-0.066280365
11.298	-0.037670135
11.30466667	-0.007152557
11.31133333	0.021457672
11.318	0.046253204
11.32466667	0.068187714
11.33133333	0.087738037
11.338	0.105381012
11.34466667	0.117301941
11.35133333	0.124931335
11.358	0.130653381
11.36466667	0.137805939
11.37133333	0.14591217
11.378	0.151157379
11.38466667	0.152587891
11.39133333	0.150680542
11.398	0.14591217
11.40466667	0.138759613
11.41133333	0.128269196
11.418	0.115871429
11.42466667	0.102996826
11.43133333	0.090122223
11.438	0.075340271
11.44466667	0.057697296
11.45133333	0.036239624
11.458	0.01335144
11.46466667	-0.009059906
11.47133333	-0.030040741
11.478	-0.04863739
11.48466667	-0.066280365
11.49133333	-0.082015991
11.498	-0.09727478
11.50466667	-0.113964081
11.51133333	-0.133514404
11.518	-0.157356262
11.52466667	-0.182628632
11.53133333	-0.20647049
11.538	-0.228404999
11.54466667	-0.248432159
11.55133333	-0.266551971
11.558	-0.283241272
11.56466667	-0.299930573
11.57133333	-0.319004059
11.578	-0.339508057
11.58466667	-0.359535217
11.59133333	-0.379085541
11.598	-0.395774841
11.60466667	-0.41103363
11.61133333	-0.425815582
11.618	-0.440120697
11.62466667	-0.454425812
11.63133333	-0.467777252
11.638	-0.482082367
11.64466667	-0.497817993
11.65133333	-0.514507294
11.658	-0.530719757
11.66466667	-0.545501709
11.67133333	-0.559806824
11.678	-0.571727753
11.68466667	-0.579833984
11.69133333	-0.584125519
11.698	-0.586509705
11.70466667	-0.590324402
11.71133333	-0.594615936
11.718	-0.600814819
11.72466667	-0.609397888
11.73133333	-0.618934631
11.738	-0.627994537
11.74466667	-0.635623932
11.75133333	-0.641822815
11.758	-0.644207001
11.76466667	-0.642299652
11.77133333	-0.637531281
11.778	-0.631332397
11.78466667	-0.625610352
11.79133333	-0.620365143
11.798	-0.615119934
11.80466667	-0.609397888
11.81133333	-0.600814819
11.818	-0.58889389
11.82466667	-0.570297241
11.83133333	-0.545978546
11.838	-0.516414642
11.84466667	-0.483989716
11.85133333	-0.448226929
11.858	-0.405311584
11.86466667	-0.354290009
11.87133333	-0.293254852
11.878	-0.221252441
11.88466667	-0.137805939
11.89133333	-0.040531158
11.898	0.071048737
11.90466667	0.200271606
11.91133333	0.349998474
11.918	0.5235672
11.92466667	0.72479248
11.93133333	0.957012177
11.938	1.222133636
11.94466667	1.525402069
11.95133333	1.870632172
11.958	2.264976501
11.96466667	2.712726593
11.97133333	3.220558167
11.978	3.794670105
11.98466667	4.441738129
11.99133333	5.166053772
11.998	5.972862244
12.00466667	6.869316101
12.01133333	7.865905762
12.018	8.969306946
12.02466667	10.18428802
12.03133333	11.5146637
12.038	12.96949387
12.04466667	14.55307007
12.05133333	16.26586914
12.058	18.10836792
12.06466667	20.08295059
12.07133333	22.19152451
12.078	24.43265915
12.08466667	26.8034935
12.09133333	29.29592133
12.098	31.90422058
12.10466667	34.61837769
12.11133333	37.42790222
12.118	40.31848907
12.12466667	43.27583313
12.13133333	46.28753662
12.138	49.33643341
12.14466667	52.40297318
12.15133333	55.46760559
12.158	58.50744247
12.16466667	61.50197983
12.17133333	64.42975998
12.178	67.27027893
12.18466667	70.00160217
12.19133333	72.60370255
12.198	75.05846024
12.20466667	77.34775543
12.21133333	79.45823669
12.218	81.37607574
12.22466667	83.091259
12.23133333	84.59472656
12.238	85.87884903
12.24466667	86.94124222
12.25133333	87.7790451
12.258	88.39082718
12.26466667	88.77849579
12.27133333	88.94872665
12.278	88.91201019
12.28466667	88.67549896
12.29133333	88.24777603
12.298	87.64028549
12.30466667	86.86590195
12.31133333	85.93797684
12.318	84.86509323
12.32466667	83.66107941
12.33133333	82.34024048
12.338	80.91926575
12.34466667	79.40864563
12.35133333	77.81934738
12.358	76.16186142
12.36466667	74.447155
12.37133333	72.6890564
12.378	70.89519501
12.38466667	69.07558441
12.39133333	67.23833084
12.398	65.39487839
12.40466667	63.55190277
12.41133333	61.71321869
12.418	59.88311768
12.42466667	58.06779861
12.43133333	56.27393723
12.438	54.50391769
12.44466667	52.75917053
12.45133333	51.03874207
12.458	49.34310913
12.46466667	47.67417908
12.47133333	46.03433609
12.478	44.4226265
12.48466667	42.84000397
12.49133333	41.28646851
12.498	39.76583481
12.50466667	38.27810287
12.51133333	36.82327271
12.518	35.40277481
12.52466667	34.01708603
12.53133333	32.6666832
12.538	31.35061264
12.54466667	30.0693512
12.55133333	28.82289886
12.558	27.61220932
12.56466667	26.43728256
12.57133333	25.29716492
12.578	24.19090271
12.58466667	23.11897278
12.59133333	22.07899094
12.598	21.07143402
12.60466667	20.09725571
12.61133333	19.15407181
12.618	18.24235916
12.62466667	17.3625946
12.63133333	16.5143013
12.638	15.69652557
12.64466667	14.90783691
12.65133333	14.14871216
12.658	13.41915131
12.66466667	12.71629333
12.67133333	12.04109192
12.678	11.39068604
12.68466667	10.76698303
12.69133333	10.17141342
12.698	9.603023529
12.70466667	9.059906006
12.71133333	8.542060852
12.718	8.049964905
12.72466667	7.58266449
12.73133333	7.138252258
12.738	6.71339035
12.74466667	6.30903244
12.75133333	5.925178528
12.758	5.55896759
12.76466667	5.208969116
12.77133333	4.876613617
12.778	4.565238953
12.78466667	4.273414612
12.79133333	3.999710083
12.798	3.74174118
12.80466667	3.500461578
12.81133333	3.27539444
12.818	3.063201904
12.82466667	2.864837646
12.83133333	2.679824829
12.838	2.511024475
12.84466667	2.358436584
12.85133333	2.222061157
12.858	2.101421356
12.86466667	1.996994019
12.87133333	1.908302307
12.878	1.834869385
12.88466667	1.776695251
12.89133333	1.734733582
12.898	1.709461212
12.90466667	1.700401306
12.91133333	1.708984375
12.918	1.739025116
12.92466667	1.791954041
12.93133333	1.870632172
12.938	1.978397369
12.94466667	2.116680145
12.95133333	2.288818359
12.958	2.496242523
12.96466667	2.743721008
12.97133333	3.031730652
12.978	3.364086151
12.98466667	3.743171692
12.99133333	4.168987274
12.998	4.646778107
13.00466667	5.181789398
13.01133333	5.777359009
13.018	6.436824799
13.02466667	7.164001465
13.03133333	7.966518402
13.038	8.846282959
13.04466667	9.801864624
13.05133333	10.8332634
13.058	11.94238663
13.06466667	13.13114166
13.07133333	14.39762115
13.078	15.74039459
13.08466667	17.15707779
13.09133333	18.64719391
13.098	20.20645142
13.10466667	21.82674408
13.11133333	23.50378036
13.118	25.22945404
13.12466667	26.99899673
13.13133333	28.80191803
13.138	30.62963486
13.14466667	32.46974945
13.15133333	34.30986404
13.158	36.13948822
13.16466667	37.94574738
13.17133333	39.71719742
13.178	41.44239426
13.18466667	43.11037064
13.19133333	44.7101593
13.198	46.22936249
13.20466667	47.65892029
13.21133333	48.98738861
13.218	50.2038002
13.22466667	51.3048172
13.23133333	52.28662491
13.238	53.14302444
13.24466667	53.87020111
13.25133333	54.46577072
13.258	54.93116379
13.26466667	55.26542664
13.27133333	55.47142029
13.278	55.5524826
13.28466667	55.51242828
13.29133333	55.3560257
13.298	55.08804321
13.30466667	54.71515656
13.31133333	54.24165726
13.318	53.67612839
13.32466667	53.02762985
13.33133333	52.30379105
[truncated: 7,001 more rows]
