# Supplementary material for: Chemodiversity of Calophyllum inophyllum L. oil bioactive components related to their specific geographical distribution in the South Pacific region
Source: PeerJ. 2019 May 22;7:e6896. doi: 10.7717/peerj.6896 (PMC6535043; doi:10.7717/peerj.6896)
Supplement: Supplemental Information 2 — Time and absorbance values at 280 nm. The site and the number of the collected sample from Fiji are in the separate file names. [file peerj-07-6896-s002.zip › FIJI_WEST_N2.csv]

0.004333333	0.653266907
0.011	0.650405884
0.017666667	0.650405884
0.024333333	0.660419464
0.031	0.67615509
0.037666667	0.690460205
0.044333333	0.6980896
0.051	0.704288483
0.057666667	0.71144104
0.064333333	0.719547272
0.071	0.727653503
0.077666667	0.735282898
0.084333333	0.742435455
0.091	0.747203827
0.097666667	0.749111176
0.104333333	0.747203827
0.111	0.744342804
0.117666667	0.742912292
0.124333333	0.741481781
0.131	0.740528107
0.137666667	0.741958618
0.144333333	0.745773315
0.151	0.747680664
0.157666667	0.747680664
0.164333333	0.746250153
0.171	0.745296478
0.177666667	0.74338913
0.184333333	0.740528107
0.191	0.740528107
0.197666667	0.742435455
0.204333333	0.744819641
0.211	0.747203827
0.217666667	0.75006485
0.224333333	0.751972198
0.231	0.751495361
0.237666667	0.750541687
0.244333333	0.752449036
0.251	0.755310059
0.257666667	0.757694244
0.264333333	0.760555267
0.271	0.764369965
0.277666667	0.769138336
0.284333333	0.771999359
0.291	0.773429871
0.297666667	0.774860382
0.304333333	0.774860382
0.311	0.770568848
0.317666667	0.765323639
0.324333333	0.76007843
0.331	0.754833221
0.337666667	0.75006485
0.344333333	0.747680664
0.351	0.75006485
0.357666667	0.754833221
0.364333333	0.761508942
0.371	0.768184662
0.377666667	0.773906708
0.384333333	0.775814056
0.391	0.773906708
0.397666667	0.768661499
0.404333333	0.761032104
0.411	0.753879547
0.417666667	0.748634338
0.424333333	0.749111176
0.431	0.751972198
0.437666667	0.757217407
0.444333333	0.762939453
0.451	0.767707825
0.457666667	0.771999359
0.464333333	0.774383545
0.471	0.775814056
0.477666667	0.777244568
0.484333333	0.777721405
0.491	0.776767731
0.497666667	0.774383545
0.504333333	0.772953033
0.511	0.772953033
0.517666667	0.771522522
0.524333333	0.769615173
0.531	0.769615173
0.537666667	0.772953033
0.544333333	0.776290894
0.551	0.776290894
0.557666667	0.774383545
0.564333333	0.773429871
0.571	0.772476196
0.577666667	0.77009201
0.584333333	0.767707825
0.591	0.768184662
0.597666667	0.771522522
0.604333333	0.773906708
0.611	0.776290894
0.617666667	0.776767731
0.624333333	0.776767731
0.631	0.773906708
0.637666667	0.77009201
0.644333333	0.768661499
0.651	0.768184662
0.657666667	0.77009201
0.664333333	0.772953033
0.671	0.777244568
0.677666667	0.780105591
0.684333333	0.779628754
0.691	0.777721405
0.697666667	0.777721405
0.704333333	0.779628754
0.711	0.782966614
0.717666667	0.787734985
0.724333333	0.793457031
0.731	0.797748566
0.737666667	0.79870224
0.744333333	0.797748566
0.751	0.795841217
0.757666667	0.793933868
0.764333333	0.792503357
0.771	0.79202652
0.777666667	0.791549683
0.784333333	0.78868866
0.791	0.786304474
0.797666667	0.7853508
0.804333333	0.784873962
0.811	0.782966614
0.817666667	0.781059265
0.824333333	0.779151917
0.831	0.778198242
0.837666667	0.777244568
0.844333333	0.777721405
0.851	0.778675079
0.857666667	0.779628754
0.864333333	0.780582428
0.871	0.781536102
0.877666667	0.780582428
0.884333333	0.778198242
0.891	0.778198242
0.897666667	0.781059265
0.904333333	0.786304474
0.911	0.790119171
0.917666667	0.792503357
0.924333333	0.793933868
0.931	0.793457031
0.937666667	0.792980194
0.944333333	0.792503357
0.951	0.794410706
0.957666667	0.797748566
0.964333333	0.801563263
0.971	0.804901123
0.977666667	0.804424286
0.984333333	0.800132751
0.991	0.794410706
0.997666667	0.790119171
1.004333333	0.787734985
1.011	0.787734985
1.017666667	0.787734985
1.024333333	0.78868866
1.031	0.789642334
1.037666667	0.78868866
1.044333333	0.783443451
1.051	0.777721405
1.057666667	0.775337219
1.064333333	0.776290894
1.071	0.778675079
1.077666667	0.782012939
1.084333333	0.787734985
1.091	0.794887543
1.097666667	0.801086426
1.104333333	0.8020401
1.111	0.800132751
1.117666667	0.799179077
1.124333333	0.799179077
1.131	0.797748566
1.137666667	0.79536438
1.144333333	0.794887543
1.151	0.796794891
1.157666667	0.797271729
1.164333333	0.796318054
1.171	0.794410706
1.177666667	0.79202652
1.184333333	0.790119171
1.191	0.788211823
1.197666667	0.787258148
1.204333333	0.788211823
1.211	0.791549683
1.217666667	0.796794891
1.224333333	0.800132751
1.231	0.799655914
1.237666667	0.798225403
1.244333333	0.794410706
1.251	0.789642334
1.257666667	0.7853508
1.264333333	0.782966614
1.271	0.783920288
1.277666667	0.784873962
1.284333333	0.786781311
1.291	0.791072845
1.297666667	0.797748566
1.304333333	0.803947449
1.311	0.80871582
1.317666667	0.812530518
1.324333333	0.817298889
1.331	0.820159912
1.337666667	0.820159912
1.344333333	0.818252563
1.351	0.816345215
1.357666667	0.814914703
1.364333333	0.813961029
1.371	0.812530518
1.377666667	0.810146332
1.384333333	0.810146332
1.391	0.813484192
1.397666667	0.819206238
1.404333333	0.823974609
1.411	0.825405121
1.417666667	0.825881958
1.424333333	0.824928284
1.431	0.822544098
1.437666667	0.817298889
1.444333333	0.810623169
1.451	0.807285309
1.457666667	0.807762146
1.464333333	0.810146332
1.471	0.810146332
1.477666667	0.809669495
1.484333333	0.809669495
1.491	0.809192657
1.497666667	0.805854797
1.504333333	0.801086426
1.511	0.79870224
1.517666667	0.800609589
1.524333333	0.804901123
1.531	0.810623169
1.537666667	0.816822052
1.544333333	0.821590424
1.551	0.825405121
1.557666667	0.825405121
1.564333333	0.821590424
1.571	0.814914703
1.577666667	0.810146332
1.584333333	0.808238983
1.591	0.807285309
1.597666667	0.808238983
1.604333333	0.80871582
1.611	0.809192657
1.617666667	0.807762146
1.624333333	0.804424286
1.631	0.801563263
1.637666667	0.799179077
1.644333333	0.799179077
1.651	0.800132751
1.657666667	0.801563263
1.664333333	0.802516937
1.671	0.8020401
1.677666667	0.8020401
1.684333333	0.802516937
1.691	0.804901123
1.697666667	0.807762146
1.704333333	0.809669495
1.711	0.811100006
1.717666667	0.811100006
1.724333333	0.809192657
1.731	0.806808472
1.737666667	0.80537796
1.744333333	0.806331635
1.751	0.809192657
1.757666667	0.812530518
1.764333333	0.818252563
1.771	0.823020935
1.777666667	0.826835632
1.784333333	0.829219818
1.791	0.831127167
1.797666667	0.832080841
1.804333333	0.832557678
1.811	0.834465027
1.817666667	0.836372375
1.824333333	0.83732605
1.831	0.83732605
1.837666667	0.835895538
1.844333333	0.832557678
1.851	0.826835632
1.857666667	0.822067261
1.864333333	0.817775726
1.871	0.815391541
1.877666667	0.813961029
1.884333333	0.813961029
1.891	0.815868378
1.897666667	0.819683075
1.904333333	0.825405121
1.911	0.831127167
1.917666667	0.835895538
1.924333333	0.838279724
1.931	0.837802887
1.937666667	0.834941864
1.944333333	0.831127167
1.951	0.828266144
1.957666667	0.828266144
1.964333333	0.83065033
1.971	0.833034515
1.977666667	0.834465027
1.984333333	0.834941864
1.991	0.834465027
1.997666667	0.833034515
2.004333333	0.832557678
2.011	0.832080841
2.017666667	0.832557678
2.024333333	0.834465027
2.031	0.836849213
2.037666667	0.837802887
2.044333333	0.836849213
2.051	0.83398819
2.057666667	0.829696655
2.064333333	0.824928284
2.071	0.822067261
2.077666667	0.822067261
2.084333333	0.823497772
2.091	0.825405121
2.097666667	0.828742981
2.104333333	0.83065033
2.111	0.830173492
2.117666667	0.828266144
2.124333333	0.828742981
2.131	0.829696655
2.137666667	0.829696655
2.144333333	0.827789307
2.151	0.826358795
2.157666667	0.825405121
2.164333333	0.824451447
2.171	0.823497772
2.177666667	0.823497772
2.184333333	0.824928284
2.191	0.827312469
2.197666667	0.827312469
2.204333333	0.827312469
2.211	0.827312469
2.217666667	0.827312469
2.224333333	0.828266144
2.231	0.828266144
2.237666667	0.826835632
2.244333333	0.823497772
2.251	0.821590424
2.257666667	0.820636749
2.264333333	0.818729401
2.271	0.816345215
2.277666667	0.814437866
2.284333333	0.813484192
2.291	0.813484192
2.297666667	0.813961029
2.304333333	0.815868378
2.311	0.817775726
2.317666667	0.817298889
2.324333333	0.815391541
2.331	0.811576843
2.337666667	0.807285309
2.344333333	0.803470612
2.351	0.801563263
2.357666667	0.802993774
2.364333333	0.806331635
2.371	0.809669495
2.377666667	0.813007355
2.384333333	0.816345215
2.391	0.819683075
2.397666667	0.823020935
2.404333333	0.826835632
2.411	0.829219818
2.417666667	0.83065033
2.424333333	0.831604004
2.431	0.832557678
2.437666667	0.831127167
2.444333333	0.829219818
2.451	0.828742981
2.457666667	0.827789307
2.464333333	0.825881958
2.471	0.822067261
2.477666667	0.819206238
2.484333333	0.817298889
2.491	0.815868378
2.497666667	0.814914703
2.504333333	0.815868378
2.511	0.817775726
2.517666667	0.817298889
2.524333333	0.815868378
2.531	0.815391541
2.537666667	0.815868378
2.544333333	0.815868378
2.551	0.816822052
2.557666667	0.819683075
2.564333333	0.823974609
2.571	0.826358795
2.577666667	0.827312469
2.584333333	0.827312469
2.591	0.825881958
2.597666667	0.826835632
2.604333333	0.828742981
2.611	0.831127167
2.617666667	0.833511353
2.624333333	0.836372375
2.631	0.839710236
2.637666667	0.838756561
2.644333333	0.834465027
2.651	0.829219818
2.657666667	0.826835632
2.664333333	0.826358795
2.671	0.826358795
2.677666667	0.829219818
2.684333333	0.833034515
2.691	0.834941864
2.697666667	0.833511353
2.704333333	0.829696655
2.711	0.825405121
2.717666667	0.823020935
2.724333333	0.821590424
2.731	0.821590424
2.737666667	0.822067261
2.744333333	0.822544098
2.751	0.823497772
2.757666667	0.823020935
2.764333333	0.822544098
2.771	0.823497772
2.777666667	0.825881958
2.784333333	0.829219818
2.791	0.831127167
2.797666667	0.831127167
2.804333333	0.832080841
2.811	0.833034515
2.817666667	0.83398819
2.824333333	0.83398819
2.831	0.833511353
2.837666667	0.833511353
2.844333333	0.832080841
2.851	0.829696655
2.857666667	0.828266144
2.864333333	0.828266144
2.871	0.828742981
2.877666667	0.829219818
2.884333333	0.828742981
2.891	0.828266144
2.897666667	0.828742981
2.904333333	0.830173492
2.911	0.831604004
2.917666667	0.834941864
2.924333333	0.839710236
2.931	0.843524933
2.937666667	0.844955444
2.944333333	0.845909119
2.951	0.846862793
2.957666667	0.847816467
2.964333333	0.84733963
2.971	0.844955444
2.977666667	0.841617584
2.984333333	0.839233398
2.991	0.838756561
2.997666667	0.839233398
3.004333333	0.838756561
3.011	0.835895538
3.017666667	0.832557678
3.024333333	0.828266144
3.031	0.824451447
3.037666667	0.823020935
3.044333333	0.825881958
3.051	0.833511353
3.057666667	0.842571259
3.064333333	0.850200653
3.071	0.853061676
3.077666667	0.852108002
3.084333333	0.848770142
3.091	0.845432281
3.097666667	0.842571259
3.104333333	0.841617584
3.111	0.843524933
3.117666667	0.845432281
3.124333333	0.845432281
3.131	0.843048096
3.137666667	0.839710236
3.144333333	0.837802887
3.151	0.835895538
3.157666667	0.833034515
3.164333333	0.83065033
3.171	0.829219818
3.177666667	0.828742981
3.184333333	0.826835632
3.191	0.824928284
3.197666667	0.824451447
3.204333333	0.825881958
3.211	0.827789307
3.217666667	0.830173492
3.224333333	0.833034515
3.231	0.833511353
3.237666667	0.831127167
3.244333333	0.829696655
3.251	0.830173492
3.257666667	0.832557678
3.264333333	0.83398819
3.271	0.835895538
3.277666667	0.838756561
3.284333333	0.841617584
3.291	0.843048096
3.297666667	0.843524933
3.304333333	0.845909119
3.311	0.850200653
3.317666667	0.85401535
3.324333333	0.856876373
3.331	0.859737396
3.337666667	0.863075256
3.344333333	0.864505768
3.351	0.864982605
3.357666667	0.865936279
3.364333333	0.868797302
3.371	0.871658325
3.377666667	0.871658325
3.384333333	0.871658325
3.391	0.873565674
3.397666667	0.877857208
3.404333333	0.88262558
3.411	0.887870789
3.417666667	0.894069672
3.424333333	0.900745392
3.431	0.904083252
3.437666667	0.905036926
3.444333333	0.905513763
3.451	0.906944275
3.457666667	0.908851624
3.464333333	0.912666321
3.471	0.91791153
3.477666667	0.923633575
3.484333333	0.928401947
3.491	0.93126297
3.497666667	0.93126297
3.504333333	0.929355621
3.511	0.92792511
3.517666667	0.928401947
3.524333333	0.929832458
3.531	0.931739807
3.537666667	0.935077667
3.544333333	0.940322876
3.551	0.947475433
3.557666667	0.954151154
3.564333333	0.959396362
3.571	0.96321106
3.577666667	0.967979431
3.584333333	0.974178314
3.591	0.98323822
3.597666667	0.995159149
3.604333333	1.01184845
3.611	1.033306122
3.617666667	1.058578491
3.624333333	1.085758209
3.631	1.113414764
3.637666667	1.14440918
3.644333333	1.178264618
3.651	1.212596893
3.657666667	1.245498657
3.664333333	1.276016235
3.671	1.307010651
3.677666667	1.334667206
3.684333333	1.357555389
3.691	1.377105713
3.697666667	1.394748688
3.704333333	1.407623291
3.711	1.413822174
3.717666667	1.41620636
3.724333333	1.41620636
3.731	1.411914825
3.737666667	1.403331757
3.744333333	1.391887665
3.751	1.380443573
3.757666667	1.369953156
3.764333333	1.360416412
3.771	1.353263855
3.777666667	1.349925995
3.784333333	1.351833344
3.791	1.355648041
3.797666667	1.361846924
3.804333333	1.371383667
3.811	1.387119293
3.817666667	1.408576965
3.824333333	1.435756683
3.831	1.469612122
3.837666667	1.508235931
3.844333333	1.549720764
3.851	1.591205597
3.857666667	1.630306244
3.864333333	1.666545868
3.871	1.700878143
3.877666667	1.734733582
3.884333333	1.767158508
3.891	1.799106598
3.897666667	1.829147339
3.904333333	1.857280731
3.911	1.880645752
3.917666667	1.898288727
3.924333333	1.912593842
3.931	1.92117691
3.937666667	1.923561096
3.944333333	1.919269562
3.951	1.911640167
3.957666667	1.899242401
3.964333333	1.880645752
3.971	1.85918808
3.977666667	1.838684082
3.984333333	1.819133759
3.991	1.798629761
3.997666667	1.776218414
4.004333333	1.753807068
4.011	1.730442047
4.017666667	1.705646515
4.024333333	1.680374146
4.031	1.656532288
4.037666667	1.63602829
4.044333333	1.617431641
4.051	1.599788666
4.057666667	1.586437225
4.064333333	1.575946808
4.071	1.565933228
4.077666667	1.555919647
4.084333333	1.549720764
4.091	1.546382904
4.097666667	1.54542923
4.104333333	1.543521881
4.111	1.543045044
4.117666667	1.543045044
4.124333333	1.544475555
4.131	1.546859741
4.137666667	1.549720764
4.144333333	1.556396484
4.151	1.56879425
4.157666667	1.586437225
4.164333333	1.605033875
4.171	1.621723175
4.177666667	1.637458801
4.184333333	1.65271759
4.191	1.668453217
4.197666667	1.686096191
4.204333333	1.708984375
4.211	1.737594604
4.217666667	1.770019531
4.224333333	1.805782318
4.231	1.839637756
4.237666667	1.870632172
4.244333333	1.897335052
4.251	1.922130585
4.257666667	1.945495605
4.264333333	1.969337463
4.271	1.99508667
4.277666667	2.021789551
4.284333333	2.048969269
4.291	2.07901001
4.297666667	2.109527588
4.304333333	2.139091492
4.311	2.168655396
4.317666667	2.200126648
4.324333333	2.230644226
4.331	2.258777618
4.337666667	2.285480499
4.344333333	2.313137054
4.351	2.340316772
4.357666667	2.366065979
4.364333333	2.391338348
4.371	2.416133881
4.377666667	2.437591553
4.384333333	2.455234528
4.391	2.471446991
4.397666667	2.487182617
4.404333333	2.501010895
4.411	2.512454987
4.417666667	2.52532959
4.424333333	2.540111542
4.431	2.555370331
4.437666667	2.57062912
4.444333333	2.586841583
4.451	2.604961395
4.457666667	2.626419067
4.464333333	2.649307251
4.471	2.67457962
4.477666667	2.70318985
4.484333333	2.739429474
4.491	2.784729004
4.497666667	2.837181091
4.504333333	2.895832062
4.511	2.96163559
4.517666667	3.034591675
4.524333333	3.111839294
4.531	3.192424774
4.537666667	3.277778625
4.544333333	3.367900848
4.551	3.461837769
4.557666667	3.559112549
4.564333333	3.659725189
4.571	3.764152527
4.577666667	3.872394562
4.584333333	3.985881805
4.591	4.105567932
4.597666667	4.228591919
4.604333333	4.35256958
4.611	4.47511673
4.617666667	4.594802856
4.624333333	4.709720612
4.631	4.817962646
4.637666667	4.921913147
4.644333333	5.023002625
4.651	5.120277405
4.657666667	5.214691162
4.664333333	5.307197571
4.671	5.395412445
4.677666667	5.475997925
4.684333333	5.546092987
4.691	5.606651306
4.697666667	5.659103394
4.704333333	5.702018738
4.711	5.737781525
4.717666667	5.767345428
4.724333333	5.790710449
4.731	5.808353424
4.737666667	5.816459656
4.744333333	5.813598633
4.751	5.797863007
4.757666667	5.770683289
4.764333333	5.735397339
4.771	5.693435669
4.777666667	5.646705627
4.784333333	5.596637726
4.791	5.544185638
4.797666667	5.489349365
4.804333333	5.430698395
4.811	5.370616913
4.817666667	5.311012268
4.824333333	5.25188446
4.831	5.194664001
4.837666667	5.142211914
4.844333333	5.098819733
4.851	5.063056946
4.857666667	5.032539368
4.864333333	5.007743835
4.871	4.991054535
4.877666667	4.981994629
4.884333333	4.974842072
4.891	4.9700737
4.897666667	4.971981049
4.904333333	4.981517792
4.911	4.999637604
4.917666667	5.027294159
4.924333333	5.069255829
4.931	5.126953125
4.937666667	5.198478699
4.944333333	5.280017853
4.951	5.370616913
4.957666667	5.469799042
4.964333333	5.575656891
4.971	5.686283112
4.977666667	5.802154541
4.984333333	5.922317505
4.991	6.043434143
4.997666667	6.159305573
5.004333333	6.268501282
5.011	6.369590759
5.017666667	6.459236145
5.024333333	6.535053253
5.031	6.597042084
5.037666667	6.647109985
5.044333333	6.686687469
5.051	6.715774536
5.057666667	6.738185883
5.064333333	6.756782532
5.071	6.775856018
5.077666667	6.796836853
5.084333333	6.819725037
5.091	6.843090057
5.097666667	6.870269775
5.104333333	6.903171539
5.111	6.940841675
5.117666667	6.980419159
5.124333333	7.021903992
5.131	7.068634033
5.137666667	7.116317749
5.144333333	7.162094116
5.151	7.203102112
5.157666667	7.243156433
5.164333333	7.279396057
5.171	7.308483124
5.177666667	7.328510284
5.184333333	7.342815399
5.191	7.354259491
5.197666667	7.3595047
5.204333333	7.3595047
5.211	7.354736328
5.217666667	7.347106934
5.224333333	7.331371307
5.231	7.306575775
5.237666667	7.27558136
5.244333333	7.241725922
5.251	7.205486298
5.257666667	7.165908813
5.264333333	7.122516632
5.271	7.076263428
5.277666667	7.021903992
5.284333333	6.955623627
5.291	6.877422333
5.297666667	6.789684296
5.304333333	6.694316864
5.311	6.589412689
5.317666667	6.474971771
5.324333333	6.353855133
5.331	6.22844696
5.337666667	6.098270416
5.344333333	5.964279175
5.351	5.829334259
5.357666667	5.696773529
5.364333333	5.566596985
5.371	5.438804626
5.377666667	5.312919617
5.384333333	5.189418793
5.391	5.069732666
5.397666667	4.954338074
5.404333333	4.84418869
5.411	4.738330841
5.417666667	4.635810852
5.424333333	4.53710556
5.431	4.442691803
5.437666667	4.353046417
5.444333333	4.266738892
5.451	4.185199738
5.457666667	4.108428955
5.464333333	4.038333893
5.471	3.970146179
5.477666667	3.903865814
5.484333333	3.839492798
5.491	3.77702713
5.497666667	3.719806671
5.504333333	3.665447235
5.511	3.615379333
5.517666667	3.569126129
5.524333333	3.528118134
5.531	3.493309021
5.537666667	3.462314606
5.544333333	3.436088562
5.551	3.417491913
5.557666667	3.405094147
5.564333333	3.397941589
5.571	3.395080566
5.577666667	3.399848938
5.584333333	3.408908844
5.591	3.423690796
5.597666667	3.446102142
5.604333333	3.477573395
5.611	3.515720367
5.617666667	3.557682037
5.624333333	3.605365753
5.631	3.658294678
5.637666667	3.715991974
5.644333333	3.77702713
5.651	3.841400146
5.657666667	3.908634186
5.664333333	3.975868225
5.671	4.041194916
5.677666667	4.103660583
5.684333333	4.16469574
5.691	4.224777222
5.697666667	4.280567169
5.704333333	4.333019257
5.711	4.380702972
5.717666667	4.422187805
5.724333333	4.454612732
5.731	4.479408264
5.737666667	4.497528076
5.744333333	4.508972168
5.751	4.512786865
5.757666667	4.511833191
5.764333333	4.508495331
5.771	4.500389099
5.777666667	4.487991333
5.784333333	4.474639893
5.791	4.463195801
5.797666667	4.454612732
5.804333333	4.446983337
5.811	4.441738129
5.817666667	4.440307617
5.824333333	4.441738129
5.831	4.445552826
5.837666667	4.452705383
5.844333333	4.466056824
5.851	4.487514496
5.857666667	4.518032074
5.864333333	4.559516907
5.871	4.612922668
5.877666667	4.67634201
5.884333333	4.749774933
5.891	4.83083725
5.897666667	4.920959473
5.904333333	5.02204895
5.911	5.133628845
5.917666667	5.255222321
5.924333333	5.385875702
5.931	5.524635315
5.937666667	5.669593811
5.944333333	5.816936493
5.951	5.964279175
5.957666667	6.11114502
5.964333333	6.256103516
5.971	6.39629364
5.977666667	6.527900696
5.984333333	6.646156311
5.991	6.751060486
5.997666667	6.84261322
6.004333333	6.919384003
6.011	6.978034973
6.017666667	7.019996643
6.024333333	7.048130035
6.031	7.061481476
6.037666667	7.059574127
6.044333333	7.04240799
6.051	7.015228271
6.057666667	6.978988647
6.064333333	6.934165955
6.071	6.88123703
6.077666667	6.823539734
6.084333333	6.762504578
6.091	6.699085236
6.097666667	6.633281708
6.104333333	6.567001343
6.111	6.501674652
6.117666667	6.439208984
6.124333333	6.379127502
6.131	6.322860718
6.137666667	6.270885468
6.144333333	6.225585938
6.151	6.186962128
6.157666667	6.155967712
6.164333333	6.133556366
6.171	6.1211586
6.177666667	6.119251251
6.184333333	6.126403809
6.191	6.142139435
6.197666667	6.165504456
6.204333333	6.193637848
6.211	6.227493286
6.217666667	6.266117096
6.224333333	6.310462952
6.231	6.357192993
6.237666667	6.403923035
6.244333333	6.451129913
6.251	6.494998932
6.257666667	6.535053253
6.264333333	6.56747818
6.271	6.593227386
6.277666667	6.611824036
6.284333333	6.621360779
6.291	6.62279129
6.297666667	6.614208221
6.304333333	6.597518921
6.311	6.572246552
6.317666667	6.540775299
6.324333333	6.503582001
6.331	6.460666656
6.337666667	6.412029266
6.344333333	6.360530853
6.351	6.307601929
6.357666667	6.254673004
6.364333333	6.204605103
6.371	6.160259247
6.377666667	6.122112274
6.384333333	6.090641022
6.391	6.065368652
6.397666667	6.046772003
6.404333333	6.036281586
6.411	6.032466888
6.417666667	6.036758423
6.424333333	6.048679352
6.431	6.06918335
6.437666667	6.097316742
6.444333333	6.132602692
6.451	6.175518036
6.457666667	6.227493286
6.464333333	6.290435791
6.471	6.364822388
6.477666667	6.448745728
6.484333333	6.543159485
6.491	6.64806366
6.497666667	6.762981415
6.504333333	6.886005402
6.511	7.015228271
6.517666667	7.150650024
6.524333333	7.291793823
6.531	7.438182831
6.537666667	7.58600235
6.544333333	7.733821869
6.551	7.881164551
6.557666667	8.028030396
6.564333333	8.172035217
6.571	8.309841156
6.577666667	8.4400177
6.584333333	8.561611176
6.591	8.674144745
6.597666667	8.773326874
6.604333333	8.855819702
6.611	8.920669556
6.617666667	8.969306946
6.624333333	9.004116058
6.631	9.02223587
6.637666667	9.023189545
6.644333333	9.008407593
6.651	8.981704712
6.657666667	8.941650391
6.664333333	8.889198303
6.671	8.827209473
6.677666667	8.760452271
6.684333333	8.691310883
6.691	8.62121582
6.697666667	8.551120758
6.704333333	8.483409882
6.711	8.421897888
6.717666667	8.366584778
6.724333333	8.318424225
6.731	8.279323578
6.737666667	8.253097534
6.744333333	8.24213028
6.751	8.245944977
6.757666667	8.265018463
6.764333333	8.300304413
6.771	8.351802826
6.777666667	8.417606354
6.784333333	8.499145508
6.791	8.596420288
6.797666667	8.708000183
6.804333333	8.830547333
6.811	8.962631226
6.817666667	9.101867676
6.824333333	9.243965149
6.831	9.384155273
6.837666667	9.520053864
6.844333333	9.651660919
6.851	9.775161743
6.857666667	9.887218475
6.864333333	9.986400604
6.871	10.07413864
6.877666667	10.14852524
6.884333333	10.2057457
6.891	10.24675369
6.897666667	10.27345657
6.904333333	10.28490067
6.911	10.27917862
6.917666667	10.25724411
6.924333333	10.22481918
6.931	10.18381119
6.937666667	10.13374329
6.944333333	10.07509232
6.951	10.00881195
6.957666667	9.935855865
6.964333333	9.856700897
6.971	9.770870209
6.977666667	9.679794312
6.984333333	9.583473206
6.991	9.485244751
6.997666667	9.384632111
7.004333333	9.28068161
7.011	9.17339325
7.017666667	9.063243866
7.024333333	8.950233459
7.031	8.831501007
7.037666667	8.70847702
7.044333333	8.581161499
7.051	8.450031281
7.057666667	8.313179016
7.064333333	8.173942566
7.071	8.03232193
7.077666667	7.889270782
7.084333333	7.742881775
7.091	7.59601593
7.097666667	7.45010376
7.104333333	7.303237915
7.111	7.156848907
7.117666667	7.009983063
7.124333333	6.863594055
7.131	6.716251373
7.137666667	6.568431854
7.144333333	6.421089172
7.151	6.276607513
7.157666667	6.136417389
7.164333333	6.003379822
7.171	5.876541138
7.177666667	5.754470825
7.184333333	5.637168884
7.191	5.522727966
7.197666667	5.411148071
7.204333333	5.299091339
7.211	5.18989563
7.217666667	5.084991455
7.224333333	4.985332489
7.231	4.891872406
7.237666667	4.806041718
7.244333333	4.730224609
7.251	4.661083221
7.257666667	4.597187042
7.264333333	4.537582397
7.271	4.483222961
7.277666667	4.431247711
7.284333333	4.380226135
7.291	4.332065582
7.297666667	4.29058075
7.304333333	4.255771637
7.311	4.225254059
7.317666667	4.199504852
7.324333333	4.179000854
7.331	4.162788391
7.337666667	4.148483276
7.344333333	4.133224487
7.351	4.119873047
7.357666667	4.106998444
7.364333333	4.09412384
7.371	4.0807724
7.377666667	4.069328308
7.384333333	4.059314728
7.391	4.04882431
7.397666667	4.038333893
7.404333333	4.028320313
7.411	4.015445709
7.417666667	3.998756409
7.424333333	3.978729248
7.431	3.957271576
7.437666667	3.935337067
7.444333333	3.913879395
7.451	3.894805908
7.457666667	3.877162933
7.464333333	3.859519958
7.471	3.841400146
7.477666667	3.822803497
7.484333333	3.800868988
7.491	3.776550293
7.497666667	3.752708435
7.504333333	3.730773926
7.511	3.709316254
7.517666667	3.68642807
7.524333333	3.663539886
7.531	3.639698029
7.537666667	3.613948822
7.544333333	3.584861755
7.551	3.554821014
7.557666667	3.524780273
7.564333333	3.494739532
7.571	3.463745117
7.577666667	3.432750702
7.584333333	3.402233124
7.591	3.371238708
7.597666667	3.33738327
7.604333333	3.303527832
7.611	3.27205658
7.617666667	3.242015839
7.624333333	3.212928772
7.631	3.182411194
7.637666667	3.151416779
7.644333333	3.1208992
7.651	3.090381622
7.657666667	3.060817719
7.664333333	3.03030014
7.671	3.001213074
7.677666667	2.97498703
7.684333333	2.950191498
7.691	2.925395966
7.697666667	2.900600433
7.704333333	2.880096436
7.711	2.864360809
7.717666667	2.851486206
7.724333333	2.841949463
7.731	2.834320068
7.737666667	2.828121185
7.744333333	2.822875977
7.751	2.818584442
7.757666667	2.818107605
7.764333333	2.820014954
7.771	2.825737
7.777666667	2.835273743
7.784333333	2.848148346
7.791	2.861976624
7.797666667	2.874851227
7.804333333	2.889156342
7.811	2.904415131
7.817666667	2.921581268
7.824333333	2.940177917
7.831	2.963066101
7.837666667	2.989768982
7.844333333	3.02028656
7.851	3.053665161
7.857666667	3.090381622
7.864333333	3.129482269
7.871	3.171920776
7.877666667	3.216743469
7.884333333	3.263950348
7.891	3.313064575
7.897666667	3.363609314
7.904333333	3.416538239
7.911	3.469944
7.917666667	3.524303436
7.924333333	3.580093384
7.931	3.635883331
7.937666667	3.689289093
7.944333333	3.739833832
7.951	3.788948059
7.957666667	3.835678101
7.964333333	3.875255585
7.971	3.907680511
7.977666667	3.935337067
7.984333333	3.95822525
7.991	3.974437714
7.997666667	3.983974457
8.004333333	3.988742828
8.011	3.989696503
8.017666667	3.985881805
8.024333333	3.976821899
8.031	3.963470459
8.037666667	3.947734833
8.044333333	3.930091858
8.051	3.911495209
8.057666667	3.890991211
8.064333333	3.870010376
8.071	3.84759903
8.077666667	3.82232666
8.084333333	3.795623779
8.091	3.766536713
8.097666667	3.73506546
8.104333333	3.703117371
8.111	3.671169281
8.117666667	3.642082214
8.124333333	3.612995148
8.131	3.586292267
8.137666667	3.562927246
8.144333333	3.542423248
8.151	3.523826599
8.157666667	3.505706787
8.164333333	3.490924835
8.171	3.47661972
8.177666667	3.462791443
8.184333333	3.447532654
8.191	3.433227539
8.197666667	3.419876099
8.204333333	3.406047821
8.211	3.392696381
8.217666667	3.378868103
8.224333333	3.364086151
8.231	3.348827362
8.237666667	3.33404541
8.244333333	3.32069397
8.251	3.309249878
8.257666667	3.301620483
8.264333333	3.300189972
8.271	3.304004669
8.277666667	3.309726715
8.284333333	3.316402435
8.291	3.326416016
8.297666667	3.339290619
8.304333333	3.355503082
8.311	3.374099731
8.317666667	3.396034241
8.324333333	3.420829773
8.331	3.447532654
8.337666667	3.476142883
8.344333333	3.504276276
8.351	3.531455994
8.357666667	3.559112549
8.364333333	3.587245941
8.371	3.615856171
8.377666667	3.6444664
8.384333333	3.671169281
8.391	3.697395325
8.397666667	3.722190857
8.404333333	3.747940063
8.411	3.773212433
8.417666667	3.796100616
8.424333333	3.816604614
8.431	3.833293915
8.437666667	3.846168518
8.444333333	3.851413727
8.451	3.849983215
8.457666667	3.845691681
8.464333333	3.838539124
8.471	3.829479218
8.477666667	3.818035126
8.484333333	3.804206848
8.491	3.786087036
8.497666667	3.76367569
8.504333333	3.73840332
8.511	3.707408905
8.517666667	3.672122955
8.524333333	3.635406494
8.531	3.600120544
8.537666667	3.56388092
8.544333333	3.527641296
8.551	3.490924835
8.557666667	3.454208374
8.564333333	3.417015076
8.571	3.378391266
8.577666667	3.339290619
8.584333333	3.300189972
8.591	3.262042999
8.597666667	3.225803375
8.604333333	3.191947937
8.611	3.157615662
8.617666667	3.122806549
8.624333333	3.088951111
8.631	3.056049347
8.637666667	3.022193909
8.644333333	2.986907959
8.651	2.951622009
8.657666667	2.920150757
8.664333333	2.888202667
8.671	2.856731415
8.677666667	2.825737
8.684333333	2.796649933
8.691	2.769470215
8.697666667	2.741336823
8.704333333	2.714157104
8.711	2.686023712
8.717666667	2.659797668
8.724333333	2.635002136
8.731	2.610206604
8.737666667	2.584934235
8.744333333	2.559661865
8.751	2.537250519
8.757666667	2.516746521
8.764333333	2.49671936
8.771	2.475261688
8.777666667	2.455711365
8.784333333	2.43806839
8.791	2.422809601
8.797666667	2.408504486
8.804333333	2.395153046
8.811	2.383708954
8.817666667	2.371788025
8.824333333	2.35748291
8.831	2.342224121
8.837666667	2.328872681
8.844333333	2.317905426
8.851	2.310276031
8.857666667	2.306938171
8.864333333	2.306938171
8.871	2.307891846
8.877666667	2.309799194
8.884333333	2.310752869
8.891	2.31218338
8.897666667	2.314567566
8.904333333	2.316951752
8.911	2.320289612
8.917666667	2.323627472
8.924333333	2.326965332
8.931	2.331256866
8.937666667	2.336502075
8.944333333	2.344608307
8.951	2.356052399
8.957666667	2.370357513
8.964333333	2.386569977
8.971	2.403736115
8.977666667	2.422332764
8.984333333	2.439498901
8.991	2.455711365
8.997666667	2.473831177
9.004333333	2.495765686
9.011	2.519130707
9.017666667	2.544403076
9.024333333	2.57062912
9.031	2.599716187
9.037666667	2.630710602
9.044333333	2.663135529
9.051	2.697467804
9.057666667	2.733707428
9.064333333	2.773284912
9.071	2.813816071
9.077666667	2.853393555
9.084333333	2.892017365
9.091	2.931594849
9.097666667	2.973556519
9.104333333	3.014564514
9.111	3.055095673
9.117666667	3.095626831
9.124333333	3.13615799
9.131	3.177165985
9.137666667	3.216266632
9.144333333	3.254890442
9.151	3.293037415
9.157666667	3.328800201
9.164333333	3.36265564
9.171	3.391742706
9.177666667	3.41796875
9.184333333	3.438949585
9.191	3.45659256
9.197666667	3.470420837
9.204333333	3.480911255
9.211	3.488063812
9.217666667	3.492832184
9.224333333	3.496170044
9.231	3.49521637
9.237666667	3.489971161
9.244333333	3.481864929
9.251	3.471851349
9.257666667	3.457069397
9.264333333	3.437519073
9.271	3.41796875
9.277666667	3.398418427
9.284333333	3.376483917
9.291	3.351211548
9.297666667	3.324508667
9.304333333	3.296852112
9.311	3.266811371
9.317666667	3.235340118
9.324333333	3.205299377
9.331	3.176212311
9.337666667	3.147602081
9.344333333	3.119945526
9.351	3.095149994
9.357666667	3.071308136
9.364333333	3.047466278
9.371	3.025054932
9.377666667	3.005981445
9.384333333	2.990245819
9.391	2.97498703
9.397666667	2.960205078
9.404333333	2.947330475
9.411	2.936840057
9.417666667	2.928256989
9.424333333	2.922534943
9.431	2.922058105
9.437666667	2.927303314
9.444333333	2.938747406
9.451	2.954959869
9.457666667	2.977848053
9.464333333	3.008365631
9.471	3.044605255
9.477666667	3.084659576
9.484333333	3.129005432
9.491	3.178119659
9.497666667	3.231048584
9.504333333	3.289222717
9.511	3.356456757
9.517666667	3.435134888
9.524333333	3.523349762
9.531	3.618240356
9.537666667	3.719806671
9.544333333	3.826141357
9.551	3.935813904
9.557666667	4.049777985
9.564333333	4.169940948
9.571	4.297733307
9.577666667	4.430294037
9.584333333	4.566192627
9.591	4.704475403
9.597666667	4.84418869
9.604333333	4.982471466
9.611	5.119800568
9.617666667	5.256175995
9.624333333	5.390644073
9.631	5.518913269
9.637666667	5.640029907
9.644333333	5.754470825
9.651	5.859851837
9.657666667	5.954742432
9.664333333	6.03723526
9.671	6.108283997
9.677666667	6.167888641
9.684333333	6.214141846
9.691	6.247997284
9.697666667	6.268024445
9.704333333	6.276130676
9.711	6.269931793
9.717666667	6.249427795
9.724333333	6.214618683
9.731	6.171226501
9.737666667	6.1211586
9.744333333	6.064891815
9.751	6.004333496
9.757666667	5.940914154
9.764333333	5.874633789
9.771	5.80406189
9.777666667	5.727767944
9.784333333	5.650043488
9.791	5.571365356
9.797666667	5.492687225
9.804333333	5.415439606
9.811	5.340099335
9.817666667	5.267620087
9.824333333	5.195140839
9.831	5.124092102
9.837666667	5.055904388
9.844333333	4.988670349
9.851	4.92143631
9.857666667	4.855632782
9.864333333	4.793167114
9.871	4.731655121
9.877666667	4.66966629
9.884333333	4.609107971
9.891	4.552364349
9.897666667	4.498004913
9.904333333	4.443645477
9.911	4.39119339
9.917666667	4.340648651
9.924333333	4.291534424
9.931	4.241943359
9.937666667	4.194259644
9.944333333	4.148483276
9.951	4.104614258
9.957666667	4.060745239
9.964333333	4.018783569
9.971	3.978252411
9.977666667	3.938674927
9.984333333	3.899097443
9.991	3.860473633
9.997666667	3.821849823
10.00433333	3.78370285
10.011	3.743171692
10.01766667	3.700733185
10.02433333	3.657817841
10.031	3.615856171
10.03766667	3.574371338
10.04433333	3.533363342
10.051	3.493785858
10.05766667	3.457546234
10.06433333	3.423213959
10.071	3.38602066
10.07766667	3.348827362
10.08433333	3.311157227
10.091	3.274917603
10.09766667	3.237724304
10.10433333	3.20148468
10.111	3.168106079
10.11766667	3.13615799
10.12433333	3.105640411
10.131	3.076076508
10.13766667	3.04889679
10.14433333	3.020763397
10.151	2.992630005
10.15766667	2.966880798
10.16433333	2.944946289
10.171	2.924919128
10.17766667	2.904415131
10.18433333	2.883911133
10.191	2.865314484
10.19766667	2.847194672
10.20433333	2.827644348
10.211	2.809524536
10.21766667	2.792835236
10.22433333	2.779006958
10.231	2.767086029
10.23766667	2.758979797
10.24433333	2.754211426
10.251	2.750396729
10.25766667	2.747058868
10.26433333	2.747058868
10.271	2.750873566
10.27766667	2.754688263
10.28433333	2.75850296
10.291	2.762794495
10.29766667	2.766609192
10.30433333	2.768516541
10.311	2.769947052
10.31766667	2.769947052
10.32433333	2.770900726
10.331	2.773761749
10.33766667	2.779006958
10.34433333	2.784252167
10.351	2.786636353
10.35766667	2.788543701
10.36433333	2.789020538
10.371	2.78711319
10.37766667	2.780437469
10.38433333	2.772808075
10.391	2.766132355
10.39766667	2.75850296
10.40433333	2.74848938
10.411	2.737998962
10.41766667	2.728462219
10.42433333	2.721309662
10.431	2.714157104
10.43766667	2.707004547
10.44433333	2.699375153
10.451	2.693653107
10.45766667	2.687931061
10.46433333	2.680778503
10.471	2.669334412
10.47766667	2.655982971
10.48433333	2.644538879
10.491	2.635002136
10.49766667	2.626419067
10.50433333	2.61926651
10.511	2.615451813
10.51766667	2.614498138
10.52433333	2.611637115
10.531	2.605438232
10.53766667	2.598285675
10.54433333	2.591133118
10.551	2.584457397
10.55766667	2.57730484
10.56433333	2.57062912
10.571	2.564907074
10.57766667	2.559661865
10.58433333	2.556324005
10.591	2.554893494
10.59766667	2.552986145
10.60433333	2.550601959
10.611	2.549171448
10.61766667	2.547264099
10.62433333	2.54535675
10.631	2.542495728
10.63766667	2.541065216
10.64433333	2.539634705
10.651	2.536296844
10.65766667	2.532482147
10.66433333	2.528190613
10.671	2.524375916
10.67766667	2.52199173
10.68433333	2.522468567
10.691	2.526283264
10.69766667	2.531528473
10.70433333	2.536773682
10.711	2.54201889
10.71766667	2.546310425
10.72433333	2.552032471
10.731	2.559185028
10.73766667	2.567768097
10.74433333	2.577781677
10.751	2.587795258
10.75766667	2.597808838
10.76433333	2.608776093
10.771	2.62260437
10.77766667	2.639770508
10.78433333	2.660751343
10.791	2.686500549
10.79766667	2.716064453
10.80433333	2.749919891
10.811	2.786159515
10.81766667	2.823829651
10.82433333	2.862453461
10.831	2.903938293
10.83766667	2.947807312
10.84433333	2.992153168
10.851	3.036022186
10.85766667	3.083229065
10.86433333	3.132820129
10.871	3.180980682
10.87766667	3.229141235
10.88433333	3.276348114
10.891	3.323554993
10.89766667	3.36933136
10.90433333	3.413200378
10.911	3.455162048
10.91766667	3.492355347
10.92433333	3.525257111
10.931	3.556251526
10.93766667	3.583431244
10.94433333	3.606796265
10.951	3.627300262
10.95766667	3.646850586
10.96433333	3.663539886
10.971	3.67307663
10.97766667	3.675937653
10.98433333	3.675460815
10.991	3.672122955
10.99766667	3.663539886
11.00433333	3.650188446
11.011	3.63445282
11.01766667	3.616333008
11.02433333	3.594875336
11.031	3.570079803
11.03766667	3.542423248
11.04433333	3.514289856
11.051	3.484249115
11.05766667	3.452301025
11.06433333	3.41796875
11.071	3.381252289
11.07766667	3.344535828
11.08433333	3.309726715
11.091	3.275871277
11.09766667	3.24010849
11.10433333	3.202915192
11.111	3.165721893
11.11766667	3.127574921
11.12433333	3.088951111
11.131	3.050327301
11.13766667	3.013134003
11.14433333	2.977848053
11.151	2.943515778
11.15766667	2.911567688
11.16433333	2.878665924
11.171	2.844810486
11.17766667	2.811908722
11.18433333	2.781867981
11.191	2.752780914
11.19766667	2.72321701
11.20433333	2.694606781
11.211	2.667427063
11.21766667	2.639293671
11.22433333	2.610206604
11.231	2.582550049
11.23766667	2.559661865
11.24433333	2.541542053
11.251	2.52532959
11.25766667	2.510547638
11.26433333	2.496242523
11.271	2.481460571
11.27766667	2.466678619
11.28433333	2.449512482
11.291	2.433300018
11.29766667	2.420425415
11.30433333	2.413749695
11.311	2.408504486
11.31766667	2.400875092
11.32433333	2.391338348
11.331	2.38275528
11.33766667	2.375125885
11.34433333	2.368450165
11.351	2.364635468
11.35766667	2.365112305
11.36433333	2.369403839
11.371	2.376079559
11.37766667	2.38275528
11.38433333	2.386569977
11.391	2.390384674
11.39766667	2.396583557
11.40433333	2.404689789
11.411	2.414226532
11.41766667	2.423763275
11.42433333	2.436637878
11.431	2.450466156
11.43766667	2.462387085
11.44433333	2.472877502
11.451	2.484798431
11.45766667	2.503395081
11.46433333	2.52532959
11.471	2.547740936
11.47766667	2.57062912
11.48433333	2.595901489
11.491	2.623558044
11.49766667	2.6512146
11.50433333	2.67791748
11.511	2.706050873
11.51766667	2.735137939
11.52433333	2.765655518
11.531	2.797603607
11.53766667	2.831935883
11.54433333	2.869606018
11.551	2.911567688
11.55766667	2.958774567
11.56433333	3.010749817
11.571	3.066539764
11.57766667	3.124713898
11.58433333	3.18479538
11.591	3.247737885
11.59766667	3.314971924
11.60433333	3.386497498
11.611	3.462314606
11.61766667	3.541946411
11.62433333	3.626823425
11.631	3.7150383
11.63766667	3.806114197
11.64433333	3.898620605
11.651	3.990650177
11.65766667	4.083633423
11.66433333	4.177093506
11.671	4.272460938
11.67766667	4.368782043
11.68433333	4.465579987
11.691	4.560947418
11.69766667	4.655361176
11.70433333	4.74691391
11.711	4.833698273
11.71766667	4.915714264
11.72433333	4.991531372
11.731	5.062103271
11.73766667	5.125522614
11.74433333	5.183696747
11.751	5.236148834
11.75766667	5.28383255
11.76433333	5.326271057
11.771	5.363464355
11.77766667	5.393505096
11.78433333	5.414485931
11.791	5.425453186
11.79766667	5.426883698
11.80433333	5.420684814
11.811	5.4063797
11.81766667	5.387783051
11.82433333	5.365848541
11.831	5.341529846
11.83766667	5.312919617
11.84433333	5.279541016
11.851	5.240917206
11.85766667	5.19990921
11.86433333	5.156517029
11.871	5.113601685
11.87766667	5.069255829
11.88433333	5.024909973
11.891	4.979610443
11.89766667	4.931926727
11.90433333	4.880905151
11.911	4.827976227
11.91766667	4.775524139
11.92433333	4.725456238
11.931	4.677772522
11.93766667	4.632472992
11.94433333	4.587173462
11.951	4.542827606
11.95766667	4.498004913
11.96433333	4.452705383
11.971	4.406452179
11.97766667	4.359722137
11.98433333	4.312992096
11.991	4.265785217
11.99766667	4.220485687
12.00433333	4.175662994
12.011	4.131793976
12.01766667	4.089832306
12.02433333	4.051685333
12.031	4.016876221
12.03766667	3.98349762
12.04433333	3.950595856
12.051	3.918170929
12.05766667	3.886699677
12.06433333	3.856182098
12.071	3.82566452
12.07766667	3.795146942
12.08433333	3.765583038
12.091	3.739356995
12.09766667	3.713607788
12.10433333	3.687381744
12.111	3.662109375
12.11766667	3.640174866
12.12433333	3.621578217
12.131	3.606796265
12.13766667	3.59582901
12.14433333	3.589630127
12.151	3.588676453
12.15766667	3.591537476
12.16433333	3.596782684
12.171	3.60250473
12.17766667	3.612041473
12.18433333	3.626823425
12.191	3.647327423
12.19766667	3.675460815
12.20433333	3.713607788
12.211	3.765583038
12.21766667	3.833770752
12.22433333	3.918170929
12.231	4.016876221
12.23766667	4.131317139
12.24433333	4.263877869
12.251	4.417419434
12.25766667	4.595279694
12.26433333	4.802703857
12.271	5.046844482
12.27766667	5.33246994
12.28433333	5.6681633
12.291	6.058692932
12.29766667	6.511211395
12.30433333	7.032394409
12.311	7.633209229
12.31766667	8.329391479
12.32433333	9.132862091
12.331	10.05649567
12.33766667	11.11221313
12.34433333	12.3167038
12.351	13.68713379
12.35766667	15.24209976
12.36433333	17.00258255
12.371	18.99003983
12.37766667	21.22974396
12.38433333	23.74839783
12.391	26.56841278
12.39766667	29.71220016
12.40433333	33.20074081
12.411	37.06026077
12.41766667	41.31555557
12.42433333	45.98617554
12.431	51.09024048
12.43766667	56.64300919
12.44433333	62.65974045
12.451	69.14520264
12.45766667	76.09891891
12.46433333	83.51659775
12.471	91.39299393
12.47766667	99.71475601
12.48433333	108.4599495
12.491	117.6023483
12.49766667	127.1128654
12.50433333	136.9519234
12.511	147.0694542
12.51766667	157.4053764
12.52433333	167.8981781
12.531	178.4834862
12.53766667	189.0892982
12.54433333	199.6388435
12.551	210.0567818
12.55766667	220.272541
12.56433333	230.2131653
12.571	239.8042679
12.57766667	248.9752769
12.58433333	257.66325
12.591	265.8081055
12.59766667	273.352623
12.60433333	280.2481651
12.611	286.4518166
12.61766667	291.9273376
12.62433333	296.6480255
12.631	300.5962372
12.63766667	303.7638664
12.64433333	306.1528206
12.651	307.7783585
12.65766667	308.6595535
12.66433333	308.822155
12.671	308.2938194
12.67766667	307.1107864
12.68433333	305.3059578
12.691	302.9141426
12.69766667	299.9725342
12.70433333	296.5259552
12.711	292.6182747
12.71766667	288.2957458
12.72433333	283.6055756
12.731	278.594017
12.73766667	273.3068466
12.74433333	267.7855492
12.751	262.0692253
12.75766667	256.1912537
12.76433333	250.1854897
12.771	244.0805435
12.77766667	237.9050255
12.78433333	231.6823006
12.791	225.4371643
12.79766667	219.1905975
12.80433333	212.9616737
12.811	206.7675591
12.81766667	200.6220818
12.82433333	194.539547
12.831	188.5294914
12.83766667	182.598114
12.84433333	176.7497063
12.851	170.9895134
12.85766667	165.3242111
12.86433333	159.7595215
12.871	154.2987823
12.87766667	148.9448547
12.88433333	143.699646
12.891	138.5655403
12.89766667	133.5468292
12.90433333	128.6435127
12.911	123.8536835
12.91766667	119.1802025
12.92433333	114.6240234
12.931	110.1865768
12.93766667	105.8630943
12.94433333	101.6530991
12.951	97.55563736
12.95766667	93.57261658
12.96433333	89.70499039
12.971	85.95180511
12.97766667	82.31258392
12.98433333	78.78684998
12.991	75.37460327
12.99766667	72.07775116
13.00433333	68.89486313
13.011	65.8249855
13.01766667	62.86382675
13.02433333	60.01186371
13.031	57.26480484
13.03766667	54.61883545
13.04433333	52.07014084
13.051	49.61967468
13.05766667	47.26743698
13.06433333	45.01008987
13.071	42.84572601
13.07766667	40.77625275
13.08433333	38.80214691
13.091	36.91673279
13.09766667	35.11333466
13.10433333	33.38956833
13.111	31.74495697
13.11766667	30.17473221
13.12433333	28.67555618
13.131	27.24790573
13.13766667	25.89273453
13.14433333	24.6090889
13.151	23.39315414
13.15766667	22.24063873
13.16433333	21.14677429
13.171	20.11108398
13.17766667	19.13022995
13.18433333	18.20230484
13.191	17.32683182
13.19766667	16.50285721
13.20433333	15.73038101
13.211	15.00415802
13.21766667	14.32228088
13.22433333	13.68236542
13.231	13.08059692
13.23766667	12.51220703
13.24433333	11.97576523
13.251	11.47270203
13.25766667	11.00158691
13.26433333	10.56051254
13.271	10.14900208
13.27766667	9.768009186
13.28433333	9.4165802
13.291	9.088993073
13.29766667	8.78572464
13.30433333	8.505821228
13.311	8.246898651
13.31766667	8.004665375
13.32433333	7.77721405
13.331	7.563591003
[truncated: 7,001 more rows]
