# Supplementary material for: Chemodiversity of Calophyllum inophyllum L. oil bioactive components related to their specific geographical distribution in the South Pacific region
Source: PeerJ. 2019 May 22;7:e6896. doi: 10.7717/peerj.6896 (PMC6535043; doi:10.7717/peerj.6896)
Supplement: Supplemental Information 2 — Time and absorbance values at 280 nm. The site and the number of the collected sample from Fiji are in the separate file names. [file peerj-07-6896-s002.zip › FIJI_WEST_N4.CSV]

0.003833333	0.012874603
0.0105	0.008583069
0.017166667	0.006198883
0.023833333	0.013828278
0.0305	0.029563904
0.037166667	0.046253204
0.043833333	0.054836273
0.0505	0.059604645
0.057166667	0.065803528
0.063833333	0.072002411
0.0705	0.078201294
0.077166667	0.082492828
0.083833333	0.084877014
0.0905	0.084877014
0.097166667	0.081539154
0.103833333	0.079154968
0.1105	0.074386597
0.117166667	0.071525574
0.123833333	0.070095062
0.1305	0.072956085
0.137166667	0.078201294
0.143833333	0.082492828
0.1505	0.085353851
0.157166667	0.085830688
0.163833333	0.082969666
0.1705	0.076770782
0.177166667	0.071048737
0.183833333	0.068187714
0.1905	0.068664551
0.197166667	0.068664551
0.203833333	0.069618225
0.2105	0.072956085
0.217166667	0.074863434
0.223833333	0.075340271
0.2305	0.07390976
0.237166667	0.074386597
0.243833333	0.076770782
0.2505	0.080108643
0.257166667	0.08392334
0.263833333	0.086307526
0.2705	0.0872612
0.277166667	0.088214874
0.283833333	0.087738037
0.2905	0.084877014
0.297166667	0.08058548
0.303833333	0.076293945
0.3105	0.07390976
0.317166667	0.071525574
0.323833333	0.069618225
0.3305	0.068664551
0.337166667	0.069618225
0.343833333	0.072479248
0.3505	0.075817108
0.357166667	0.078678131
0.363833333	0.079154968
0.3705	0.079154968
0.377166667	0.079631805
0.383833333	0.08058548
0.3905	0.08058548
0.397166667	0.081062317
0.403833333	0.082015991
0.4105	0.08392334
0.417166667	0.084877014
0.423833333	0.083446503
0.4305	0.082015991
0.437166667	0.081062317
0.443833333	0.081062317
0.4505	0.08058548
0.457166667	0.081062317
0.463833333	0.082969666
0.4705	0.08392334
0.477166667	0.08392334
0.483833333	0.083446503
0.4905	0.084877014
0.497166667	0.086784363
0.503833333	0.088214874
0.5105	0.089168549
0.517166667	0.09059906
0.523833333	0.090122223
0.5305	0.088214874
0.537166667	0.08392334
0.543833333	0.078201294
0.5505	0.072479248
0.557166667	0.068187714
0.563833333	0.065803528
0.5705	0.063896179
0.577166667	0.061988831
0.583833333	0.059604645
0.5905	0.05865097
0.597166667	0.060081482
0.603833333	0.061988831
0.6105	0.063896179
0.617166667	0.066757202
0.623833333	0.071525574
0.6305	0.076293945
0.637166667	0.078201294
0.643833333	0.078201294
0.6505	0.077724457
0.657166667	0.075817108
0.663833333	0.071048737
0.6705	0.066280365
0.677166667	0.063419342
0.683833333	0.062465668
0.6905	0.062465668
0.697166667	0.064373016
0.703833333	0.070095062
0.7105	0.07724762
0.717166667	0.082492828
0.723833333	0.084877014
0.7305	0.088214874
0.737166667	0.092029572
0.743833333	0.094890594
0.7505	0.096797943
0.757166667	0.099658966
0.763833333	0.101566315
0.7705	0.10061264
0.777166667	0.096797943
0.783833333	0.091075897
0.7905	0.086307526
0.797166667	0.083446503
0.803833333	0.084400177
0.8105	0.088691711
0.817166667	0.09393692
0.823833333	0.09727478
0.8305	0.098228455
0.837166667	0.098228455
0.843833333	0.09727478
0.8505	0.096321106
0.857166667	0.094890594
0.863833333	0.09393692
0.8705	0.092029572
0.877166667	0.087738037
0.883833333	0.081062317
0.8905	0.075340271
0.897166667	0.074386597
0.903833333	0.076770782
0.9105	0.079631805
0.917166667	0.082969666
0.923833333	0.088214874
0.9305	0.092983246
0.937166667	0.092506409
0.943833333	0.089168549
0.9505	0.087738037
0.957166667	0.088691711
0.963833333	0.088691711
0.9705	0.0872612
0.977166667	0.088214874
0.983833333	0.091552734
0.9905	0.09393692
0.997166667	0.09393692
1.003833333	0.092983246
1.0105	0.09059906
1.017166667	0.0872612
1.023833333	0.083446503
1.0305	0.080108643
1.037166667	0.078678131
1.043833333	0.078678131
1.0505	0.082015991
1.057166667	0.085830688
1.063833333	0.091075897
1.0705	0.09727478
1.077166667	0.102043152
1.083833333	0.105381012
1.0905	0.106334686
1.097166667	0.106334686
1.103833333	0.105857849
1.1105	0.103473663
1.117166667	0.100135803
1.123833333	0.096797943
1.1305	0.094413757
1.137166667	0.091075897
1.143833333	0.088214874
1.1505	0.086307526
1.157166667	0.085830688
1.163833333	0.084877014
1.1705	0.08392334
1.177166667	0.082492828
1.183833333	0.08058548
1.1905	0.078678131
1.197166667	0.077724457
1.203833333	0.078678131
1.2105	0.081062317
1.217166667	0.08392334
1.223833333	0.086784363
1.2305	0.088214874
1.237166667	0.089645386
1.243833333	0.091552734
1.2505	0.094413757
1.257166667	0.099182129
1.263833333	0.105381012
1.2705	0.112533569
1.277166667	0.117778778
1.283833333	0.120162964
1.2905	0.118732452
1.297166667	0.115871429
1.303833333	0.112056732
1.3105	0.108718872
1.317166667	0.107288361
1.323833333	0.105381012
1.3305	0.105381012
1.337166667	0.105381012
1.343833333	0.106334686
1.3505	0.106811523
1.357166667	0.105381012
1.363833333	0.104904175
1.3705	0.1039505
1.377166667	0.1039505
1.383833333	0.102519989
1.3905	0.101089478
1.397166667	0.102996826
1.403833333	0.105857849
1.4105	0.108242035
1.417166667	0.109672546
1.423833333	0.112533569
1.4305	0.113964081
1.437166667	0.115394592
1.443833333	0.117778778
1.4505	0.120162964
1.457166667	0.121593475
1.463833333	0.119686127
1.4705	0.117301941
1.477166667	0.112533569
1.483833333	0.106811523
1.4905	0.101566315
1.497166667	0.10061264
1.503833333	0.103473663
1.5105	0.106334686
1.517166667	0.109195709
1.523833333	0.112056732
1.5305	0.114440918
1.537166667	0.115871429
1.543833333	0.117301941
1.5505	0.118732452
1.557166667	0.118732452
1.563833333	0.115871429
1.5705	0.110149384
1.577166667	0.105381012
1.583833333	0.10061264
1.5905	0.096797943
1.597166667	0.09393692
1.603833333	0.094413757
1.6105	0.09727478
1.617166667	0.098228455
1.623833333	0.099658966
1.6305	0.101566315
1.637166667	0.104427338
1.643833333	0.105857849
1.6505	0.106811523
1.657166667	0.108718872
1.663833333	0.110626221
1.6705	0.111579895
1.677166667	0.113010406
1.683833333	0.115394592
1.6905	0.115871429
1.697166667	0.113010406
1.703833333	0.109195709
1.7105	0.105381012
1.717166667	0.099658966
1.723833333	0.095844269
1.7305	0.096321106
1.737166667	0.101089478
1.743833333	0.107765198
1.7505	0.113010406
1.757166667	0.118255615
1.763833333	0.121116638
1.7705	0.120639801
1.777166667	0.118732452
1.783833333	0.118732452
1.7905	0.122070313
1.797166667	0.12588501
1.803833333	0.12922287
1.8105	0.134944916
1.817166667	0.139713287
1.823833333	0.13923645
1.8305	0.134468079
1.837166667	0.132083893
1.843833333	0.130653381
1.8505	0.126838684
1.857166667	0.121593475
1.863833333	0.117778778
1.8705	0.116348267
1.877166667	0.113964081
1.883833333	0.112533569
1.8905	0.113964081
1.897166667	0.117778778
1.903833333	0.12254715
1.9105	0.123977661
1.917166667	0.123500824
1.923833333	0.121593475
1.9305	0.117778778
1.937166667	0.113487244
1.943833333	0.109672546
1.9505	0.109672546
1.957166667	0.113010406
1.963833333	0.117301941
1.9705	0.120162964
1.977166667	0.121116638
1.983833333	0.121593475
1.9905	0.121593475
1.997166667	0.121116638
2.003833333	0.121116638
2.0105	0.121593475
2.017166667	0.123977661
2.023833333	0.128746033
2.0305	0.133991241
2.037166667	0.138759613
2.043833333	0.141143799
2.0505	0.144004822
2.057166667	0.146865845
2.063833333	0.148773193
2.0705	0.147819519
2.077166667	0.144958496
2.083833333	0.142097473
2.0905	0.140666962
2.097166667	0.13923645
2.103833333	0.136852264
2.1105	0.135421753
2.117166667	0.13589859
2.123833333	0.137805939
2.1305	0.138282776
2.137166667	0.136375427
2.143833333	0.13256073
2.1505	0.12922287
2.157166667	0.125408173
2.163833333	0.121593475
2.1705	0.120162964
2.177166667	0.123023987
2.183833333	0.127315521
2.1905	0.131130219
2.197166667	0.134468079
2.203833333	0.138282776
2.2105	0.14257431
2.217166667	0.144004822
2.223833333	0.142097473
2.2305	0.140666962
2.237166667	0.141143799
2.243833333	0.141143799
2.2505	0.13923645
2.257166667	0.136852264
2.263833333	0.136852264
2.2705	0.139713287
2.277166667	0.141620636
2.283833333	0.141143799
2.2905	0.13923645
2.297166667	0.137805939
2.303833333	0.137329102
2.3105	0.135421753
2.317166667	0.133037567
2.323833333	0.132083893
2.3305	0.13256073
2.337166667	0.131607056
2.343833333	0.127792358
2.3505	0.123977661
2.357166667	0.121593475
2.363833333	0.121593475
2.3705	0.124454498
2.377166667	0.130653381
2.383833333	0.137805939
2.3905	0.144004822
2.397166667	0.148773193
2.403833333	0.149726868
2.4105	0.147819519
2.417166667	0.144481659
2.423833333	0.14257431
2.4305	0.141620636
2.437166667	0.139713287
2.443833333	0.137805939
2.4505	0.135421753
2.457166667	0.133514404
2.463833333	0.131607056
2.4705	0.130176544
2.477166667	0.129699707
2.483833333	0.128746033
2.4905	0.127792358
2.497166667	0.126361847
2.503833333	0.123500824
2.5105	0.120162964
2.517166667	0.119686127
2.523833333	0.122070313
2.5305	0.124931335
2.537166667	0.126361847
2.543833333	0.128269196
2.5505	0.133037567
2.557166667	0.136375427
2.563833333	0.137805939
2.5705	0.138759613
2.577166667	0.141143799
2.583833333	0.141620636
2.5905	0.138282776
2.597166667	0.132083893
2.603833333	0.127315521
2.6105	0.125408173
2.617166667	0.125408173
2.623833333	0.127792358
2.6305	0.133037567
2.637166667	0.140666962
2.643833333	0.146865845
2.6505	0.151634216
2.657166667	0.155448914
2.663833333	0.157356262
2.6705	0.158786774
2.677166667	0.158309937
2.683833333	0.154972076
2.6905	0.152111053
2.697166667	0.149726868
2.703833333	0.147819519
2.7105	0.144004822
2.717166667	0.141143799
2.723833333	0.140190125
2.7305	0.141143799
2.737166667	0.142097473
2.743833333	0.141620636
2.7505	0.141143799
2.757166667	0.140190125
2.763833333	0.138759613
2.7705	0.137805939
2.777166667	0.136375427
2.783833333	0.135421753
2.7905	0.136375427
2.797166667	0.137805939
2.803833333	0.141143799
2.8105	0.145435333
2.817166667	0.150203705
2.823833333	0.152111053
2.8305	0.152111053
2.837166667	0.152111053
2.843833333	0.151634216
2.8505	0.149250031
2.857166667	0.14591217
2.863833333	0.143527985
2.8705	0.143051147
2.877166667	0.142097473
2.883833333	0.139713287
2.8905	0.136375427
2.897166667	0.13256073
2.903833333	0.130176544
2.9105	0.131130219
2.917166667	0.134468079
2.923833333	0.139713287
2.9305	0.144481659
2.937166667	0.148296356
2.943833333	0.150203705
2.9505	0.148773193
2.957166667	0.14591217
2.963833333	0.142097473
2.9705	0.142097473
2.977166667	0.144958496
2.983833333	0.148773193
2.9905	0.153064728
2.997166667	0.157356262
3.003833333	0.161170959
3.0105	0.161170959
3.017166667	0.158309937
3.023833333	0.154972076
3.0305	0.154018402
3.037166667	0.154018402
3.043833333	0.154018402
3.0505	0.154018402
3.057166667	0.156402588
3.063833333	0.156879425
3.0705	0.155448914
3.077166667	0.153541565
3.083833333	0.153541565
3.0905	0.155448914
3.097166667	0.156879425
3.103833333	0.157356262
3.1105	0.158309937
3.117166667	0.159740448
3.123833333	0.160217285
3.1305	0.160217285
3.137166667	0.161647797
3.143833333	0.163078308
3.1505	0.16450882
3.157166667	0.165462494
3.163833333	0.166416168
3.1705	0.167369843
3.177166667	0.168323517
3.183833333	0.169754028
3.1905	0.170707703
3.197166667	0.171661377
3.203833333	0.172138214
3.2105	0.173568726
3.217166667	0.174999237
3.223833333	0.176429749
3.2305	0.176429749
3.237166667	0.177383423
3.243833333	0.179767609
3.2505	0.182628632
3.257166667	0.185966492
3.263833333	0.189304352
3.2705	0.193119049
3.277166667	0.196456909
3.283833333	0.197887421
3.2905	0.198841095
3.297166667	0.200271606
3.303833333	0.205039978
3.3105	0.211238861
3.317166667	0.217437744
3.323833333	0.224590302
3.3305	0.230312347
3.337166667	0.235557556
3.343833333	0.239849091
3.3505	0.242710114
3.357166667	0.244140625
3.363833333	0.245094299
3.3705	0.246524811
3.377166667	0.249385834
3.383833333	0.253200531
3.3905	0.259876251
3.397166667	0.26845932
3.403833333	0.277042389
3.4105	0.285625458
3.417166667	0.292301178
3.423833333	0.298976898
3.4305	0.303268433
3.437166667	0.306129456
3.443833333	0.307559967
3.4505	0.30708313
3.457166667	0.306129456
3.463833333	0.305175781
3.4705	0.305175781
3.477166667	0.30374527
3.483833333	0.301837921
3.4905	0.301361084
3.497166667	0.30374527
3.503833333	0.30708313
3.5105	0.308990479
3.517166667	0.31042099
3.523833333	0.312805176
3.5305	0.314712524
3.537166667	0.314235687
3.543833333	0.312328339
3.5505	0.314235687
3.557166667	0.319957733
3.563833333	0.326633453
3.5705	0.333309174
3.577166667	0.34236908
3.583833333	0.354290009
3.5905	0.368118286
3.597166667	0.381469727
3.603833333	0.397205353
3.6105	0.418186188
3.617166667	0.44631958
3.623833333	0.479221344
3.6305	0.518321991
3.637166667	0.565052032
3.643833333	0.619411469
3.6505	0.679016113
3.657166667	0.738620758
3.663833333	0.79870224
3.6705	0.858306885
3.677166667	0.915527344
3.683833333	0.967502594
3.6905	1.012802124
3.697166667	1.051902771
3.703833333	1.081943512
3.7105	1.100063324
3.717166667	1.107692719
3.723833333	1.108169556
3.7305	1.10244751
3.737166667	1.088619232
3.743833333	1.069068909
3.7505	1.049041748
3.757166667	1.031398773
3.763833333	1.014709473
3.7705	0.999927521
3.777166667	0.989437103
3.783833333	0.986099243
3.7905	0.985622406
3.797166667	0.985622406
3.803833333	0.987529755
3.8105	0.994205475
3.817166667	1.004695892
3.823833333	1.017570496
3.8305	1.033782959
3.837166667	1.056194305
3.843833333	1.082897186
3.8505	1.111507416
3.857166667	1.142024994
3.863833333	1.173019409
3.8705	1.203536987
3.877166667	1.231193542
3.883833333	1.257419586
3.8905	1.279354095
3.897166667	1.296043396
3.903833333	1.308441162
3.9105	1.319408417
3.917166667	1.328468323
3.923833333	1.33228302
3.9305	1.33228302
3.937166667	1.330375671
3.943833333	1.324176788
3.9505	1.310825348
3.957166667	1.29032135
3.963833333	1.265048981
3.9705	1.235485077
3.977166667	1.202106476
3.983833333	1.165866852
3.9905	1.127719879
3.997166667	1.090526581
4.003833333	1.05381012
4.0105	1.018047333
4.017166667	0.984191895
4.023833333	0.952243805
4.0305	0.924110413
4.037166667	0.896453857
4.043833333	0.868797302
4.0505	0.843048096
4.057166667	0.818252563
4.063833333	0.793933868
4.0705	0.770568848
4.077166667	0.750541687
4.083833333	0.734806061
4.0905	0.72145462
4.097166667	0.707626343
4.103833333	0.692844391
4.1105	0.679016113
4.117166667	0.66614151
4.123833333	0.654220581
4.1305	0.642776489
4.137166667	0.633716583
4.143833333	0.627040863
4.1505	0.620365143
4.157166667	0.614643097
4.163833333	0.612258911
4.1705	0.611782074
4.177166667	0.611782074
4.183833333	0.611305237
4.1905	0.611782074
4.197166667	0.611305237
4.203833333	0.608921051
4.2105	0.607013702
4.217166667	0.607967377
4.223833333	0.612735748
4.2305	0.619411469
4.237166667	0.628471375
4.243833333	0.638484955
4.2505	0.648975372
4.257166667	0.65946579
4.263833333	0.671863556
4.2705	0.685214996
4.277166667	0.696659088
4.283833333	0.707149506
4.2905	0.717639923
4.297166667	0.728607178
4.303833333	0.74005127
4.3105	0.752449036
4.317166667	0.76675415
4.323833333	0.782012939
4.3305	0.798225403
4.337166667	0.812530518
4.343833333	0.824451447
4.3505	0.83398819
4.357166667	0.842571259
4.363833333	0.852108002
4.3705	0.860214233
4.377166667	0.866889954
4.383833333	0.872135162
4.3905	0.87928772
4.397166667	0.885486603
4.403833333	0.8893013
4.4105	0.891208649
4.417166667	0.89263916
4.423833333	0.894069672
4.4305	0.894069672
4.437166667	0.894546509
4.443833333	0.895500183
4.4505	0.896930695
4.457166667	0.899791718
4.463833333	0.904560089
4.4705	0.909805298
4.477166667	0.915050507
4.483833333	0.92124939
4.4905	0.930786133
4.497166667	0.942230225
4.503833333	0.956058502
4.5105	0.972270966
4.517166667	0.990867615
4.523833333	1.009464264
4.5305	1.028060913
4.537166667	1.047134399
4.543833333	1.06716156
4.5505	1.088142395
4.557166667	1.110076904
4.563833333	1.132965088
4.5705	1.157283783
4.577166667	1.182556152
4.583833333	1.208782196
4.5905	1.23500824
4.597166667	1.260757446
4.603833333	1.287460327
4.6105	1.315116882
4.617166667	1.340866089
4.623833333	1.361846924
4.6305	1.380443573
4.637166667	1.397609711
4.643833333	1.411914825
4.6505	1.420497894
4.657166667	1.42621994
4.663833333	1.431941986
4.6705	1.437664032
4.677166667	1.442432404
4.683833333	1.447677612
4.6905	1.454353333
4.697166667	1.46150589
4.703833333	1.465797424
4.7105	1.469612122
4.717166667	1.471996307
4.723833333	1.472473145
4.7305	1.472473145
4.737166667	1.472473145
4.743833333	1.472949982
4.7505	1.472473145
4.757166667	1.471996307
4.763833333	1.470565796
4.7705	1.467227936
4.777166667	1.461982727
4.783833333	1.453876495
4.7905	1.444339752
4.797166667	1.435279846
4.803833333	1.425743103
4.8105	1.41620636
4.817166667	1.407623291
4.823833333	1.401424408
4.8305	1.396179199
4.837166667	1.392364502
4.843833333	1.391410828
4.8505	1.393318176
4.857166667	1.398086548
4.863833333	1.405715942
4.8705	1.414775848
4.877166667	1.423835754
4.883833333	1.432418823
4.8905	1.443862915
4.897166667	1.458644867
4.903833333	1.476764679
4.9105	1.498699188
4.917166667	1.526355743
4.923833333	1.561164856
4.9305	1.601219177
4.937166667	1.64270401
4.943833333	1.687526703
4.9505	1.739025116
4.957166667	1.796245575
4.963833333	1.858234406
4.9705	1.925945282
4.977166667	2.002239227
4.983833333	2.086162567
4.9905	2.174854279
4.997166667	2.266407013
5.003833333	2.358913422
5.0105	2.447605133
5.017166667	2.530574799
5.023833333	2.607345581
5.0305	2.678394318
5.037166667	2.74515152
5.043833333	2.809047699
5.0505	2.87103653
5.057166667	2.930641174
5.063833333	2.989292145
5.0705	3.046512604
5.077166667	3.100395203
5.083833333	3.151416779
5.0905	3.203392029
5.097166667	3.256320953
5.103833333	3.313064575
5.1105	3.373146057
5.117166667	3.437042236
5.123833333	3.503799438
5.1305	3.572940826
5.137166667	3.643035889
5.143833333	3.712177277
5.1505	3.780841827
5.157166667	3.84759903
5.163833333	3.911018372
5.1705	3.972053528
5.177166667	4.029750824
5.183833333	4.083633423
5.1905	4.132270813
5.197166667	4.17470932
5.203833333	4.215717316
5.2105	4.253387451
5.217166667	4.286766052
5.223833333	4.315853119
5.2305	4.341125488
5.237166667	4.363536835
5.243833333	4.38117981
5.2505	4.392623901
5.257166667	4.398345947
5.263833333	4.39786911
5.2705	4.390716553
5.277166667	4.374980927
5.283833333	4.349708557
5.2905	4.315376282
5.297166667	4.270076752
5.303833333	4.216194153
5.3105	4.152297974
5.317166667	4.078865051
5.323833333	3.997802734
5.3305	3.909111023
5.337166667	3.81565094
5.343833333	3.720760345
5.3505	3.626823425
5.357166667	3.533840179
5.363833333	3.442764282
5.3705	3.354549408
5.377166667	3.269195557
5.383833333	3.183841705
5.3905	3.100395203
5.397166667	3.0169487
5.403833333	2.93636322
5.4105	2.859592438
5.417166667	2.78711319
5.423833333	2.718448639
5.4305	2.651691437
5.437166667	2.58731842
5.443833333	2.526760101
5.4505	2.467632294
5.457166667	2.409934998
5.463833333	2.352237701
5.4705	2.295017242
5.477166667	2.239704132
5.483833333	2.18629837
5.4905	2.137184143
5.497166667	2.090454102
5.503833333	2.044677734
5.5105	2.000808716
5.517166667	1.960277557
5.523833333	1.92117691
5.5305	1.882076263
5.537166667	1.844406128
5.543833333	1.809120178
5.5505	1.778125763
5.557166667	1.752376556
5.563833333	1.73330307
5.5705	1.719474792
5.577166667	1.709938049
5.583833333	1.706123352
5.5905	1.706600189
5.597166667	1.708984375
5.603833333	1.712322235
5.6105	1.718997955
5.617166667	1.730918884
5.623833333	1.749515533
5.6305	1.773834229
5.637166667	1.803398132
5.643833333	1.838207245
5.6505	1.876831055
5.657166667	1.916408539
5.663833333	1.95646286
5.6705	1.996517181
5.677166667	2.035617828
5.683833333	2.070426941
5.6905	2.100467682
5.697166667	2.127170563
5.703833333	2.151012421
5.7105	2.170562744
5.717166667	2.182006836
5.723833333	2.187728882
5.7305	2.191543579
5.737166667	2.193450928
5.743833333	2.191543579
5.7505	2.187252045
5.757166667	2.18296051
5.763833333	2.180099487
5.7705	2.173900604
5.777166667	2.165317535
5.783833333	2.153873444
5.7905	2.14099884
5.797166667	2.126693726
5.803833333	2.112865448
5.8105	2.09903717
5.817166667	2.087593079
5.823833333	2.077579498
5.8305	2.068519592
5.837166667	2.058982849
5.843833333	2.049922943
5.8505	2.039432526
5.857166667	2.026557922
5.863833333	2.013206482
5.8705	2.000331879
5.877166667	1.988887787
5.883833333	1.977443695
5.8905	1.967906952
5.897166667	1.96313858
5.903833333	1.960754395
5.9105	1.95980072
5.917166667	1.962184906
5.923833333	1.970767975
5.9305	1.984596252
5.937166667	1.997947693
5.943833333	2.009391785
5.9505	2.020835876
5.957166667	2.032279968
5.963833333	2.044677734
5.9705	2.055168152
5.977166667	2.065181732
5.983833333	2.074718475
5.9905	2.086162567
5.997166667	2.095222473
6.003833333	2.099990845
6.0105	2.101898193
6.017166667	2.103328705
6.023833333	2.102375031
6.0305	2.098560333
6.037166667	2.093315125
6.043833333	2.087116241
6.0505	2.079486847
6.057166667	2.069473267
6.063833333	2.059459686
6.0705	2.048492432
6.077166667	2.035617828
6.083833333	2.021789551
6.0905	2.009868622
6.097166667	1.99842453
6.103833333	1.987457275
6.1105	1.977443695
6.117166667	1.969337463
6.123833333	1.961231232
6.1305	1.955032349
6.137166667	1.950740814
6.143833333	1.948833466
6.1505	1.947879791
6.157166667	1.948356628
6.163833333	1.950740814
6.1705	1.953601837
6.177166667	1.95646286
6.183833333	1.958847046
6.1905	1.960277557
6.197166667	1.961708069
6.203833333	1.963615417
6.2105	1.965045929
6.217166667	1.965045929
6.223833333	1.965522766
6.2305	1.966953278
6.237166667	1.969337463
6.243833333	1.968860626
6.2505	1.96647644
6.257166667	1.96313858
6.263833333	1.960754395
6.2705	1.957416534
6.277166667	1.951694489
6.283833333	1.942634583
6.2905	1.933574677
6.297166667	1.924514771
6.303833333	1.913070679
6.3105	1.899719238
6.317166667	1.886844635
6.323833333	1.875400543
6.3305	1.86252594
6.337166667	1.849651337
6.343833333	1.837253571
6.3505	1.826763153
6.357166667	1.817703247
6.363833333	1.81055069
6.3705	1.806735992
6.377166667	1.803874969
6.383833333	1.801967621
6.3905	1.800060272
6.397166667	1.798152924
6.403833333	1.797676086
6.4105	1.802444458
6.417166667	1.812934875
6.423833333	1.828670502
6.4305	1.852035522
6.437166667	1.883506775
6.443833333	1.922607422
6.4505	1.965522766
6.457166667	2.012252808
6.463833333	2.060890198
6.4705	2.113342285
6.477166667	2.170085907
6.483833333	2.232074738
6.4905	2.298355103
6.497166667	2.368450165
6.503833333	2.44140625
6.5105	2.516269684
6.517166667	2.590179443
6.523833333	2.660274506
6.5305	2.727031708
6.537166667	2.789974213
6.543833333	2.851009369
6.5505	2.906799316
6.557166667	2.959251404
6.563833333	3.009319305
6.5705	3.054618835
6.577166667	3.093719482
6.583833333	3.124237061
6.5905	3.147602081
6.597166667	3.16286087
6.603833333	3.171920776
6.6105	3.175735474
6.617166667	3.177165985
6.623833333	3.175735474
6.6305	3.170967102
6.637166667	3.161430359
6.643833333	3.147125244
6.6505	3.129005432
6.657166667	3.107070923
6.663833333	3.082752228
6.6705	3.057479858
6.677166667	3.032684326
6.683833333	3.007888794
6.6905	2.984046936
6.697166667	2.961158752
6.703833333	2.939224243
6.7105	2.918243408
6.717166667	2.897262573
6.723833333	2.876281738
6.7305	2.85577774
6.737166667	2.837181091
6.743833333	2.819538116
6.7505	2.804756165
6.757166667	2.794742584
6.763833333	2.79045105
6.7705	2.79045105
6.777166667	2.79378891
6.783833333	2.80046463
6.7905	2.81047821
6.797166667	2.822399139
6.803833333	2.835273743
6.8105	2.850055695
6.817166667	2.869129181
6.823833333	2.892971039
6.8305	2.922534943
6.837166667	2.958297729
6.843833333	3.001689911
6.8505	3.051757813
6.857166667	3.108024597
6.863833333	3.174304962
6.8705	3.252983093
6.877166667	3.343105316
6.883833333	3.444671631
6.8905	3.561019897
6.897166667	3.695011139
6.903833333	3.848075867
6.9105	4.020214081
6.917166667	4.21333313
6.923833333	4.430294037
6.9305	4.67300415
6.937166667	4.939556122
6.943833333	5.225658417
6.9505	5.527496338
6.957166667	5.846977234
6.963833333	6.180286407
6.9705	6.521224976
6.977166667	6.865024567
6.983833333	7.212162018
6.9905	7.559299469
6.997166667	7.895946503
7.003833333	8.217811584
7.0105	8.521080017
7.017166667	8.801460266
7.023833333	9.051322937
7.0305	9.268283844
7.037166667	9.452342987
7.043833333	9.60111618
7.0505	9.713172913
7.057166667	9.786128998
7.063833333	9.820461273
7.0705	9.818553925
7.077166667	9.781837463
7.083833333	9.712696075
7.0905	9.613037109
7.097166667	9.488582611
7.103833333	9.342670441
7.1105	9.177684784
7.117166667	8.997440338
7.123833333	8.803367615
7.1305	8.599281311
7.137166667	8.389472961
7.143833333	8.179664612
7.1505	7.970809937
7.157166667	7.763385773
7.163833333	7.558822632
7.1705	7.3595047
7.177166667	7.164955139
7.183833333	6.974697113
7.1905	6.788730621
7.197166667	6.608009338
7.203833333	6.433963776
7.2105	6.264686584
7.217166667	6.098747253
7.223833333	5.937099457
7.2305	5.779743195
7.237166667	5.627632141
7.243833333	5.480766296
7.2505	5.338668823
7.257166667	5.202293396
7.263833333	5.068778992
7.2705	4.937171936
7.277166667	4.806995392
7.283833333	4.682064056
7.2905	4.56237793
7.297166667	4.447460175
7.303833333	4.338264465
7.3105	4.235744476
7.317166667	4.140377045
7.323833333	4.04882431
7.3305	3.95822525
7.337166667	3.868579865
7.343833333	3.781795502
7.3505	3.700733185
7.357166667	3.623962402
7.363833333	3.549098969
7.3705	3.476142883
7.377166667	3.407478333
7.383833333	3.340244293
7.3905	3.270149231
7.397166667	3.19814682
7.403833333	3.127098083
7.4105	3.057956696
7.417166667	2.989292145
7.423833333	2.91967392
7.4305	2.851486206
7.437166667	2.785205841
7.443833333	2.721786499
7.4505	2.66122818
7.457166667	2.604007721
7.463833333	2.547740936
7.4705	2.491950989
7.477166667	2.436161041
7.483833333	2.381801605
7.4905	2.328872681
7.497166667	2.278804779
7.503833333	2.232074738
7.5105	2.185821533
7.517166667	2.14099884
7.523833333	2.096176147
7.5305	2.05039978
7.537166667	2.002716064
7.543833333	1.95646286
7.5505	1.914978027
7.557166667	1.878261566
7.563833333	1.844882965
7.5705	1.812934875
7.577166667	1.782894135
7.583833333	1.753330231
7.5905	1.72328949
7.597166667	1.692295074
7.603833333	1.661777496
7.6105	1.632213593
7.617166667	1.603603363
7.623833333	1.575946808
7.6305	1.54876709
7.637166667	1.523971558
7.643833333	1.498699188
7.6505	1.475334167
7.657166667	1.45483017
7.663833333	1.435756683
7.6705	1.415729523
7.677166667	1.393318176
7.683833333	1.37090683
7.6905	1.349925995
7.697166667	1.330375671
7.703833333	1.312255859
7.7105	1.296520233
7.717166667	1.282691956
7.723833333	1.270294189
7.7305	1.2550354
7.737166667	1.237869263
7.743833333	1.221179962
7.7505	1.207828522
7.757166667	1.198291779
7.763833333	1.18970871
7.7705	1.182079315
7.777166667	1.174926758
7.783833333	1.168251038
7.7905	1.160621643
7.797166667	1.153945923
7.803833333	1.150131226
7.8105	1.147270203
7.817166667	1.143455505
7.823833333	1.138210297
7.8305	1.132488251
7.837166667	1.126766205
7.843833333	1.118183136
7.8505	1.111030579
7.857166667	1.107692719
7.863833333	1.108646393
7.8705	1.111984253
7.877166667	1.115322113
7.883833333	1.120090485
7.8905	1.125335693
7.897166667	1.130104065
7.903833333	1.133918762
7.9105	1.136302948
7.917166667	1.138210297
7.923833333	1.141548157
7.9305	1.146793365
7.937166667	1.153945923
7.943833333	1.161575317
7.9505	1.170158386
7.957166667	1.178741455
7.963833333	1.18637085
7.9705	1.194953918
7.977166667	1.204967499
7.983833333	1.215934753
7.9905	1.224994659
7.997166667	1.23167038
8.003833333	1.235961914
8.0105	1.236438751
8.017166667	1.23500824
8.023833333	1.23167038
8.0305	1.230716705
8.037166667	1.233100891
8.043833333	1.239299774
8.0505	1.247406006
8.057166667	1.253128052
8.063833333	1.256465912
8.0705	1.257896423
8.077166667	1.25837326
8.083833333	1.256942749
8.0905	1.254081726
8.097166667	1.253128052
8.103833333	1.253604889
8.1105	1.2550354
8.117166667	1.257896423
8.123833333	1.262187958
8.1305	1.263618469
8.137166667	1.263141632
8.143833333	1.262187958
8.1505	1.263141632
8.157166667	1.264572144
8.163833333	1.267433167
8.1705	1.275062561
8.177166667	1.28698349
8.183833333	1.302242279
8.1905	1.321792603
8.197166667	1.347064972
8.203833333	1.380443573
8.2105	1.421451569
8.217166667	1.470565796
8.223833333	1.525402069
8.2305	1.583576202
8.237166667	1.645565033
8.243833333	1.713275909
8.2505	1.78861618
8.257166667	1.873970032
8.263833333	1.967430115
8.2705	2.068996429
8.277166667	2.180099487
8.283833333	2.297878265
8.2905	2.421855927
8.297166667	2.549648285
8.303833333	2.685070038
8.3105	2.829551697
8.317166667	2.980232239
8.323833333	3.132343292
8.3305	3.283023834
8.337166667	3.433704376
8.343833333	3.580093384
8.3505	3.718852997
8.357166667	3.849983215
8.363833333	3.975391388
8.3705	4.092693329
8.377166667	4.198551178
8.383833333	4.292488098
8.3905	4.374980927
8.397166667	4.447460175
8.403833333	4.505634308
8.4105	4.548549652
8.417166667	4.576206207
8.423833333	4.590511322
8.4305	4.591464996
8.437166667	4.57906723
8.443833333	4.554748535
8.4505	4.519939423
8.457166667	4.477024078
8.463833333	4.426002502
8.4705	4.367828369
8.477166667	4.302978516
8.483833333	4.232406616
8.4905	4.157543182
8.497166667	4.080295563
8.503833333	4.001617432
8.5105	3.922462463
8.517166667	3.842830658
8.523833333	3.76367569
8.5305	3.687381744
8.537166667	3.614425659
8.543833333	3.541469574
8.5505	3.467559814
8.557166667	3.395557404
8.563833333	3.324985504
8.5705	3.252983093
8.577166667	3.180503845
8.583833333	3.107070923
8.5905	3.033638
8.597166667	2.960205078
8.603833333	2.886772156
8.6105	2.815246582
8.617166667	2.745628357
8.623833333	2.679824829
8.6305	2.617835999
8.637166667	2.557754517
8.643833333	2.498149872
8.6505	2.438545227
8.657166667	2.378940582
8.663833333	2.3188591
8.6705	2.258777618
8.677166667	2.197742462
8.683833333	2.13766098
8.6905	2.079486847
8.697166667	2.024650574
8.703833333	1.973152161
8.7105	1.924037933
8.717166667	1.874923706
8.723833333	1.826286316
8.7305	1.779556274
8.737166667	1.734733582
8.743833333	1.690864563
8.7505	1.647472382
8.757166667	1.608371735
8.763833333	1.574516296
8.7705	1.543045044
8.777166667	1.511573792
8.783833333	1.477718353
8.7905	1.442909241
8.797166667	1.407623291
8.803833333	1.371383667
8.8105	1.336097717
8.817166667	1.304149628
8.823833333	1.276493073
8.8305	1.253604889
8.837166667	1.233100891
8.843833333	1.213550568
8.8505	1.194477081
8.857166667	1.175880432
8.863833333	1.159191132
8.8705	1.143455505
8.877166667	1.132011414
8.883833333	1.123428345
8.8905	1.118183136
8.897166667	1.113891602
8.903833333	1.111984253
8.9105	1.113891602
8.917166667	1.118183136
8.923833333	1.12247467
8.9305	1.127719879
8.937166667	1.135349274
8.943833333	1.146316528
8.9505	1.16109848
8.957166667	1.179218292
8.963833333	1.200675964
8.9705	1.22833252
8.977166667	1.260757446
8.983833333	1.297473907
8.9905	1.33895874
8.997166667	1.388072968
9.003833333	1.442432404
9.0105	1.498699188
9.017166667	1.556873322
9.023833333	1.619815826
9.0305	1.686096191
9.037166667	1.756191254
9.043833333	1.83057785
9.0505	1.910686493
9.057166667	1.994132996
9.063833333	2.080917358
9.0705	2.170562744
9.077166667	2.259254456
9.083833333	2.349376678
9.0905	2.439498901
9.097166667	2.530097961
9.103833333	2.618312836
9.1105	2.703666687
9.117166667	2.788066864
9.123833333	2.870082855
9.1305	2.947807312
9.137166667	3.019332886
9.143833333	3.084182739
9.1505	3.141403198
9.157166667	3.190040588
9.163833333	3.230571747
9.1705	3.265857697
9.177166667	3.294944763
9.183833333	3.316402435
9.1905	3.331184387
9.197166667	3.339290619
9.203833333	3.338813782
9.2105	3.328800201
9.217166667	3.31401825
9.223833333	3.295898438
9.2305	3.273487091
9.237166667	3.245353699
9.243833333	3.213405609
9.2505	3.179073334
9.257166667	3.139972687
9.263833333	3.094673157
9.2705	3.045082092
9.277166667	2.994537354
9.283833333	2.945423126
9.2905	2.897262573
9.297166667	2.848625183
9.303833333	2.80046463
9.3105	2.755641937
9.317166667	2.712249756
9.323833333	2.666950226
9.3305	2.61926651
9.337166667	2.57396698
9.343833333	2.531051636
9.3505	2.488613129
9.357166667	2.447605133
9.363833333	2.40945816
9.3705	2.372264862
9.377166667	2.336978912
9.383833333	2.305984497
9.3905	2.279758453
9.397166667	2.257347107
9.403833333	2.238750458
9.4105	2.225399017
9.417166667	2.214431763
9.423833333	2.20489502
9.4305	2.199172974
9.437166667	2.199172974
9.443833333	2.203941345
9.4505	2.214431763
9.457166667	2.233982086
9.463833333	2.261638641
9.4705	2.295970917
9.477166667	2.336502075
9.483833333	2.385139465
9.4905	2.441883087
9.497166667	2.507686615
9.503833333	2.585887909
9.5105	2.675056458
9.517166667	2.773761749
9.523833333	2.882003784
9.5305	3.001213074
9.537166667	3.129482269
9.543833333	3.264904022
9.5505	3.408432007
9.557166667	3.561496735
9.563833333	3.722190857
9.5705	3.890037537
9.577166667	4.066467285
9.583833333	4.250526428
9.5905	4.438400269
9.597166667	4.625797272
9.603833333	4.813671112
9.6105	4.999160767
9.617166667	5.178451538
9.623833333	5.349159241
9.6305	5.510807037
9.637166667	5.663394928
9.643833333	5.803585052
9.6505	5.930900574
9.657166667	6.04391098
9.663833333	6.140708923
9.6705	6.221294403
9.677166667	6.284713745
9.683833333	6.333351135
9.6905	6.367206573
9.697166667	6.385326385
9.703833333	6.386756897
9.7105	6.373405457
9.717166667	6.346702576
9.723833333	6.306171417
9.7305	6.251335144
9.737166667	6.182193756
9.743833333	6.102085114
9.7505	6.011962891
9.757166667	5.913257599
9.763833333	5.808353424
9.7705	5.698204041
9.777166667	5.586624146
9.783833333	5.47504425
9.7905	5.362987518
9.797166667	5.247116089
9.803833333	5.126476288
9.8105	5.004882813
9.817166667	4.883289337
9.823833333	4.761695862
9.8305	4.641056061
9.837166667	4.525184631
9.843833333	4.415988922
9.8505	4.31060791
9.857166667	4.207611084
9.863833333	4.105091095
9.8705	4.004955292
9.877166667	3.907203674
9.883833333	3.81231308
9.8905	3.719329834
9.897166667	3.628730774
9.903833333	3.541946411
9.9105	3.460407257
9.917166667	3.384113312
9.923833333	3.311634064
9.9305	3.244876862
9.937166667	3.182888031
9.943833333	3.124713898
9.9505	3.06892395
9.957166667	3.014564514
9.963833333	2.963066101
9.9705	2.91633606
9.977166667	2.874851227
9.983833333	2.840042114
9.9905	2.81047821
9.997166667	2.786636353
10.00383333	2.768993378
10.0105	2.755641937
10.01716667	2.744674683
10.02383333	2.734661102
10.0305	2.729415894
10.03716667	2.725601196
10.04383333	2.722740173
10.0505	2.717971802
10.05716667	2.714633942
10.06383333	2.713680267
10.0705	2.712726593
10.07716667	2.713680267
10.08383333	2.71654129
10.0905	2.720832825
10.09716667	2.726554871
10.10383333	2.730369568
10.1105	2.732276917
10.11716667	2.732276917
10.12383333	2.730846405
10.1305	2.727985382
10.13716667	2.721786499
10.14383333	2.716064453
10.1505	2.70986557
10.15716667	2.702713013
10.16383333	2.695083618
10.1705	2.687931061
10.17716667	2.684116364
10.18383333	2.681732178
10.1905	2.682685852
10.19716667	2.685546875
10.20383333	2.688884735
10.2105	2.693653107
10.21716667	2.698898315
10.22383333	2.706050873
10.2305	2.713680267
10.23716667	2.72321701
10.24383333	2.734661102
10.2505	2.747058868
10.25716667	2.760887146
10.26383333	2.775192261
10.2705	2.790927887
10.27716667	2.808094025
10.28383333	2.827167511
10.2905	2.847194672
10.29716667	2.866268158
10.30383333	2.885341644
10.3105	2.903938293
10.31716667	2.920627594
10.32383333	2.935886383
10.3305	2.950191498
10.33716667	2.962589264
10.34383333	2.971172333
10.3505	2.975940704
10.35716667	2.975940704
10.36383333	2.972126007
10.3705	2.964019775
10.37716667	2.953529358
10.38383333	2.939224243
10.3905	2.921581268
10.39716667	2.900600433
10.40383333	2.876281738
10.4105	2.848625183
10.41716667	2.817630768
10.42383333	2.784252167
10.4305	2.749443054
10.43716667	2.71320343
10.44383333	2.673625946
10.4505	2.63261795
10.45716667	2.591133118
10.46383333	2.548694611
10.4705	2.504825592
10.47716667	2.458572388
10.48383333	2.411842346
10.4905	2.365589142
10.49716667	2.319335938
10.50383333	2.27355957
10.5105	2.22826004
10.51716667	2.185821533
10.52383333	2.145290375
10.5305	2.106189728
10.53716667	2.068519592
10.54383333	2.033233643
10.5505	1.999855042
10.55716667	1.967906952
10.56383333	1.936912537
10.5705	1.907348633
10.57716667	1.878261566
10.58383333	1.848697662
10.5905	1.819610596
10.59716667	1.791477203
10.60383333	1.765727997
10.6105	1.73997879
10.61716667	1.713752747
10.62383333	1.690387726
10.6305	1.670837402
10.63716667	1.653194427
10.64383333	1.634597778
10.6505	1.616001129
10.65716667	1.597881317
10.66383333	1.579284668
10.6705	1.560688019
10.67716667	1.54209137
10.68383333	1.526832581
10.6905	1.514911652
10.69716667	1.504898071
10.70383333	1.494407654
10.7105	1.482486725
10.71716667	1.469612122
10.72383333	1.456737518
10.7305	1.444339752
10.73716667	1.433372498
10.74383333	1.421451569
10.7505	1.410961151
10.75716667	1.402854919
10.76383333	1.396179199
10.7705	1.39093399
10.77716667	1.388072968
10.78383333	1.388072968
10.7905	1.391410828
10.79716667	1.395225525
10.80383333	1.400947571
10.8105	1.407146454
10.81716667	1.412391663
10.82383333	1.416683197
10.8305	1.419067383
10.83716667	1.421928406
10.84383333	1.42621994
10.8505	1.432418823
10.85716667	1.442909241
10.86383333	1.455783844
10.8705	1.472473145
10.87716667	1.489639282
10.88383333	1.506328583
10.8905	1.521110535
10.89716667	1.534938812
10.90383333	1.551151276
10.9105	1.56879425
10.91716667	1.586914063
10.92383333	1.605510712
10.9305	1.626014709
10.93716667	1.647949219
10.94383333	1.668930054
10.9505	1.689434052
10.95716667	1.710891724
10.96383333	1.732826233
10.9705	1.755714417
10.97716667	1.779556274
10.98383333	1.802921295
10.9905	1.826763153
10.99716667	1.849651337
11.00383333	1.871109009
11.0105	1.890659332
11.01716667	1.908302307
11.02383333	1.926422119
11.0305	1.944065094
11.03716667	1.961231232
11.04383333	1.979827881
11.0505	2.000331879
11.05716667	2.019882202
11.06383333	2.036571503
11.0705	2.050876617
11.07716667	2.064228058
11.08383333	2.07567215
11.0905	2.08234787
11.09716667	2.086162567
11.10383333	2.08902359
11.1105	2.089977264
11.11716667	2.086162567
11.12383333	2.077579498
11.1305	2.067565918
11.13716667	2.0570755
11.14383333	2.048015594
11.1505	2.039432526
11.15716667	2.032756805
11.16383333	2.025604248
11.1705	2.015590668
11.17716667	2.00176239
11.18383333	1.984119415
11.1905	1.963615417
11.19716667	1.941204071
11.20383333	1.918315887
11.2105	1.89781189
11.21716667	1.878738403
11.22383333	1.858234406
11.2305	1.834869385
11.23716667	1.81055069
11.24383333	1.787662506
11.2505	1.764297485
11.25716667	1.740455627
11.26383333	1.716136932
11.2705	1.692771912
11.27716667	1.669883728
11.28383333	1.647949219
11.2905	1.626491547
11.29716667	1.604557037
11.30383333	1.583576202
11.3105	1.564979553
11.31716667	1.547336578
11.32383333	1.528739929
11.3305	1.508235931
11.33716667	1.488208771
11.34383333	1.469612122
11.3505	1.452445984
11.35716667	1.435279846
11.36383333	1.419067383
11.3705	1.406669617
11.37716667	1.396179199
11.38383333	1.384735107
11.3905	1.370429993
11.39716667	1.356124878
11.40383333	1.343250275
11.4105	1.330375671
11.41716667	1.317501068
11.42383333	1.308441162
11.4305	1.304626465
11.43716667	1.302242279
11.44383333	1.298904419
11.4505	1.29699707
11.45716667	1.29699707
11.46383333	1.300811768
11.4705	1.307487488
11.47716667	1.316547394
11.48383333	1.32894516
11.4905	1.345157623
11.49716667	1.362800598
11.50383333	1.379966736
11.5105	1.398563385
11.51716667	1.420974731
11.52383333	1.448631287
11.5305	1.482009888
11.53716667	1.521587372
11.54383333	1.569747925
11.5505	1.626491547
11.55716667	1.688957214
11.56383333	1.755714417
11.5705	1.82723999
11.57716667	1.905441284
11.58383333	1.990318298
11.5905	2.078533173
11.59716667	2.171516418
11.60383333	2.273082733
11.6105	2.384662628
11.61716667	2.502441406
11.62383333	2.624511719
11.6305	2.751350403
11.63716667	2.882957458
11.64383333	3.017425537
11.6505	3.15284729
11.65716667	3.287792206
11.66383333	3.423213959
11.6705	3.559589386
11.67716667	3.69644165
11.68383333	3.831386566
11.6905	3.960609436
11.69716667	4.083633423
11.70383333	4.200935364
11.7105	4.310131073
11.71716667	4.409790039
11.72383333	4.498004913
11.7305	4.577636719
11.73716667	4.649162292
11.74383333	4.712581635
11.7505	4.766941071
11.75716667	4.811763763
11.76383333	4.846572876
11.7705	4.870414734
11.77716667	4.883289337
11.78383333	4.884719849
11.7905	4.874229431
11.79716667	4.855155945
11.80383333	4.828453064
11.8105	4.794597626
11.81716667	4.755020142
11.82383333	4.709243774
11.8305	4.657745361
11.83716667	4.598617554
11.84383333	4.533290863
11.8505	4.462718964
11.85716667	4.388809204
11.86383333	4.31394577
11.8705	4.239559174
11.87716667	4.165172577
11.88383333	4.087924957
11.8905	4.009246826
11.89716667	3.930568695
11.90383333	3.851413727
11.9105	3.769397736
11.91716667	3.687858582
11.92383333	3.608226776
11.9305	3.530979156
11.93716667	3.4532547
11.94383333	3.375053406
11.9505	3.298282623
11.95716667	3.222942352
11.96383333	3.148555756
11.9705	3.074645996
11.97716667	3.001689911
11.98383333	2.931118011
11.9905	2.862453461
11.99716667	2.795696259
12.00383333	2.729415894
12.0105	2.664089203
12.01716667	2.601623535
12.02383333	2.54201889
12.0305	2.48336792
12.03716667	2.424716949
12.04383333	2.36749649
12.0505	2.313613892
12.05716667	2.261161804
12.06383333	2.207279205
12.0705	2.155780792
12.07716667	2.108573914
12.08383333	2.065181732
12.0905	2.021789551
12.09716667	1.980304718
12.10383333	1.94311142
12.1105	1.908779144
12.11716667	1.876831055
12.12383333	1.846313477
12.1305	1.822471619
12.13716667	1.802444458
12.14383333	1.78527832
12.1505	1.76858902
12.15716667	1.753330231
12.16383333	1.741886139
12.1705	1.735687256
12.17716667	1.737117767
12.18383333	1.746177673
12.1905	1.765727997
12.19716667	1.798152924
12.20383333	1.845359802
12.2105	1.905918121
12.21716667	1.978874207
12.22383333	2.067089081
12.2305	2.173423767
12.23716667	2.300739288
12.24383333	2.450942993
12.2505	2.627849579
12.25716667	2.834796906
12.26383333	3.077983856
12.2705	3.365039825
12.27716667	3.701686859
12.28383333	4.093170166
12.2905	4.546642303
12.29716667	5.0740242
12.30383333	5.685329437
12.3105	6.390094757
12.31716667	7.201194763
12.32383333	8.131980896
12.3305	9.198665619
12.33716667	10.41507721
12.34383333	11.79552078
12.3505	13.35906982
12.35716667	15.12479782
12.36383333	17.11559296
12.3705	19.35148239
12.37716667	21.85249329
12.38383333	24.64008331
12.3905	27.73284912
12.39716667	31.15224838
12.40383333	34.9149704
12.4105	39.04294968
12.41716667	43.55239868
12.42383333	48.4585762
12.4305	53.77244949
12.43716667	59.49926376
12.44383333	65.63854218
12.4505	72.18503952
12.45716667	79.12731171
12.46383333	86.45057678
12.4705	94.13576126
12.47716667	102.1556854
12.48383333	110.481739
12.4905	119.0814972
12.49716667	127.9158592
12.50383333	136.9385719
12.5105	146.0981369
12.51716667	155.3416252
12.52383333	164.6080017
12.5305	173.8276482
12.53716667	182.9338074
12.54383333	191.860199
12.5505	200.5419731
12.55716667	208.9128494
12.56383333	216.9146538
12.5705	224.4935036
12.57716667	231.593132
12.58383333	238.1634712
12.5905	244.1587448
12.59716667	249.5455742
12.60383333	254.2929649
12.6105	258.3785057
12.61716667	261.7912292
12.62383333	264.5277977
12.6305	266.5925026
12.63716667	267.991066
12.64383333	268.7306404
12.6505	268.828392
12.65716667	268.3115005
12.66383333	267.2128677
12.6705	265.566349
12.67716667	263.4096146
12.68383333	260.7798576
12.6905	257.7185631
12.69716667	254.26054
12.70383333	250.4434586
12.7105	246.3040352
12.71716667	241.8789864
12.72383333	237.2093201
12.7305	232.3331833
12.73716667	227.2882462
12.74383333	222.1064568
12.7505	216.8154716
12.75716667	211.4429474
12.76383333	206.012249
12.7705	200.5472183
12.77716667	195.066452
12.78383333	189.5899773
12.7905	184.135437
12.79716667	178.7157059
12.80383333	173.3417511
12.8105	168.0212021
12.81716667	162.7640724
12.82383333	157.5760841
12.8305	152.4643898
12.83716667	147.4328041
12.84383333	142.4875259
12.8505	137.6338005
12.85716667	132.8730583
12.86383333	128.2072067
12.8705	123.6376762
12.87716667	119.1687584
12.88383333	114.8014069
12.8905	110.5351448
12.89716667	106.3694954
12.90383333	102.3049355
12.9105	98.34194183
12.91716667	94.48003769
12.92383333	90.72256088
12.9305	87.07046509
12.93716667	83.52279663
12.94383333	80.07669449
12.9505	76.73168182
12.95716667	73.48775864
12.96383333	70.34111023
12.9705	67.29125977
12.97716667	64.33773041
12.98383333	61.48386002
12.9905	58.72821808
12.99716667	56.06985092
13.00383333	53.5030365
13.0105	51.02491379
13.01716667	48.63548279
13.02383333	46.33569717
13.0305	44.1236496
13.03716667	41.9960022
13.04383333	39.95418549
13.0505	37.99819946
13.05716667	36.12470627
13.06383333	34.32750702
13.0705	32.60374069
13.07716667	30.95340729
13.08383333	29.37459946
13.0905	27.86493301
13.09716667	26.42297745
13.10383333	25.04777908
13.1105	23.7364769
13.11716667	22.48668671
13.12383333	21.29507065
13.1305	20.16448975
13.13716667	19.09399033
13.14383333	18.08071136
13.1505	17.12036133
13.15716667	16.20912552
13.16383333	15.34557343
13.1705	14.52589035
13.17716667	13.7462616
13.18383333	13.007164
13.1905	12.30859756
13.19716667	11.65103912
13.20383333	11.03162766
13.2105	10.44750214
13.21716667	9.896278381
13.22383333	9.376525879
13.2305	8.88633728
13.23716667	8.426189423
13.24383333	7.995605469
13.2505	7.594108582
13.25716667	7.221698761
13.26383333	6.876468658
13.2705	6.556510925
13.27716667	6.258010864
13.28383333	5.97858429
13.2905	5.718708038
13.29716667	5.476474762
13.30383333	5.25188446
13.3105	5.046367645
13.31716667	4.862308502
13.32383333	4.70161438
13.3305	4.56237793
[truncated: 7,001 more rows]
