# Supplementary material for: Chemodiversity of Calophyllum inophyllum L. oil bioactive components related to their specific geographical distribution in the South Pacific region
Source: PeerJ. 2019 May 22;7:e6896. doi: 10.7717/peerj.6896 (PMC6535043; doi:10.7717/peerj.6896)
Supplement: Supplemental Information 3 — Time and absorbance values at 280 nm. The site and the number of the collected sample from New Caledonia are in the separate file names. [file peerj-07-6896-s003.zip]

Archive with 11 entries (11 files):
- NOUVELLE-CALEDONIE _N8.CSV
- NOUVELLE-CALEDONIE_N1.CSV
- NOUVELLE-CALEDONIE_N10.CSV
- NOUVELLE-CALEDONIE_N11.CSV
- NOUVELLE-CALEDONIE_N2.CSV
- NOUVELLE-CALEDONIE_N3.CSV
- NOUVELLE-CALEDONIE_N4.CSV
- NOUVELLE-CALEDONIE_N5.CSV
- NOUVELLE-CALEDONIE_N6.csv
- NOUVELLE-CALEDONIE_N7.CSV
- NOUVELLE-CALEDONIE_N9.CSV
