# Supplementary material for: Chemodiversity of Calophyllum inophyllum L. oil bioactive components related to their specific geographical distribution in the South Pacific region
Source: PeerJ. 2019 May 22;7:e6896. doi: 10.7717/peerj.6896 (PMC6535043; doi:10.7717/peerj.6896)
Supplement: Supplemental Information 3 — Time and absorbance values at 280 nm. The site and the number of the collected sample from New Caledonia are in the separate file names. [file peerj-07-6896-s003.zip › NOUVELLE-CALEDONIE _N8.CSV]

0.001833333	-0.068664551
0.0085	-0.097751617
0.015166667	-0.118255615
0.021833333	-0.128746033
0.0285	-0.127792358
0.035166667	-0.111103058
0.041833333	-0.083446503
0.0485	-0.053882599
0.055166667	-0.029563904
0.061833333	-0.012397766
0.0685	-0.000953674
0.075166667	0.006198883
0.081833333	0.010967255
0.0885	0.012397766
0.095166667	0.010490417
0.101833333	0.008583069
0.1085	0.007629395
0.115166667	0.008106232
0.121833333	0.009536743
0.1285	0.011920929
0.135166667	0.017642975
0.141833333	0.024795532
0.1485	0.03194809
0.155166667	0.037670135
0.161833333	0.042915344
0.1685	0.045776367
0.175166667	0.044822693
0.181833333	0.041484833
0.1885	0.036716461
0.195166667	0.031471252
0.201833333	0.026702881
0.2085	0.020980835
0.215166667	0.016212463
0.221833333	0.01335144
0.2285	0.01335144
0.235166667	0.01335144
0.241833333	0.012874603
0.2485	0.01335144
0.255166667	0.014781952
0.261833333	0.014781952
0.2685	0.012397766
0.275166667	0.009536743
0.281833333	0.008583069
0.2885	0.008583069
0.295166667	0.010967255
0.301833333	0.015258789
0.3085	0.019550323
0.315166667	0.021934509
0.321833333	0.022888184
0.3285	0.023365021
0.335166667	0.023365021
0.341833333	0.020980835
0.3485	0.018596649
0.355166667	0.016212463
0.361833333	0.015258789
0.3685	0.015258789
0.375166667	0.013828278
0.381833333	0.01335144
0.3885	0.013828278
0.395166667	0.015735626
0.401833333	0.015735626
0.4085	0.01335144
0.415166667	0.012397766
0.421833333	0.01335144
0.4285	0.014305115
0.435166667	0.014305115
0.441833333	0.015735626
0.4485	0.019073486
0.455166667	0.020980835
0.461833333	0.018596649
0.4685	0.015258789
0.475166667	0.015258789
0.481833333	0.017642975
0.4885	0.020027161
0.495166667	0.022411346
0.501833333	0.026702881
0.5085	0.031471252
0.515166667	0.033378601
0.521833333	0.032424927
0.5285	0.030040741
0.535166667	0.028133392
0.541833333	0.025749207
0.5485	0.022411346
0.555166667	0.021457672
0.561833333	0.024318695
0.5685	0.030040741
0.575166667	0.03528595
0.581833333	0.040054321
0.5885	0.043392181
0.595166667	0.044345856
0.601833333	0.04196167
0.6085	0.038146973
0.615166667	0.034809113
0.621833333	0.03194809
0.6285	0.031471252
0.635166667	0.032424927
0.641833333	0.034332275
0.6485	0.036239624
0.655166667	0.039100647
0.661833333	0.040054321
0.6685	0.040054321
0.675166667	0.040054321
0.681833333	0.03862381
0.6885	0.036239624
0.695166667	0.033378601
0.701833333	0.032901764
0.7085	0.032424927
0.715166667	0.030994415
0.721833333	0.030517578
0.7285	0.029563904
0.735166667	0.027656555
0.741833333	0.023365021
0.7485	0.019073486
0.755166667	0.018119812
0.761833333	0.017166138
0.7685	0.017642975
0.775166667	0.019073486
0.781833333	0.020503998
0.7885	0.021457672
0.795166667	0.020980835
0.801833333	0.020980835
0.8085	0.020980835
0.815166667	0.021457672
0.821833333	0.022888184
0.8285	0.024795532
0.835166667	0.025749207
0.841833333	0.025749207
0.8485	0.025272369
0.855166667	0.025272369
0.861833333	0.025272369
0.8685	0.024795532
0.875166667	0.023841858
0.881833333	0.022888184
0.8885	0.023841858
0.895166667	0.025749207
0.901833333	0.027656555
0.9085	0.029563904
0.915166667	0.03194809
0.921833333	0.035762787
0.9285	0.039577484
0.935166667	0.042915344
0.941833333	0.045776367
0.9485	0.050544739
0.955166667	0.056743622
0.961833333	0.062465668
0.9685	0.066280365
0.975166667	0.067234039
0.981833333	0.068187714
0.9885	0.069141388
0.995166667	0.068664551
1.001833333	0.064849854
1.0085	0.063419342
1.015166667	0.065326691
1.021833333	0.068664551
1.0285	0.071525574
1.035166667	0.07390976
1.041833333	0.076293945
1.0485	0.075340271
1.055166667	0.071525574
1.061833333	0.068187714
1.0685	0.068187714
1.075166667	0.070571899
1.081833333	0.074863434
1.0885	0.079631805
1.095166667	0.082015991
1.101833333	0.081539154
1.1085	0.078678131
1.115166667	0.075340271
1.121833333	0.072002411
1.1285	0.068664551
1.135166667	0.067234039
1.141833333	0.067234039
1.1485	0.067710876
1.155166667	0.068187714
1.161833333	0.069618225
1.1685	0.073432922
1.175166667	0.079154968
1.181833333	0.083446503
1.1885	0.085353851
1.195166667	0.084400177
1.201833333	0.082969666
1.2085	0.082492828
1.215166667	0.082015991
1.221833333	0.081539154
1.2285	0.08058548
1.235166667	0.081062317
1.241833333	0.08058548
1.2485	0.07724762
1.255166667	0.07390976
1.261833333	0.071525574
1.2685	0.070095062
1.275166667	0.066757202
1.281833333	0.061511993
1.2885	0.056743622
1.295166667	0.054836273
1.301833333	0.054836273
1.3085	0.056743622
1.315166667	0.061035156
1.321833333	0.065326691
1.3285	0.067710876
1.335166667	0.067234039
1.341833333	0.066757202
1.3485	0.065803528
1.355166667	0.064849854
1.361833333	0.064373016
1.3685	0.064373016
1.375166667	0.064373016
1.381833333	0.064373016
1.3885	0.064849854
1.395166667	0.066757202
1.401833333	0.069618225
1.4085	0.074863434
1.415166667	0.078678131
1.421833333	0.081062317
1.4285	0.080108643
1.435166667	0.078678131
1.441833333	0.076293945
1.4485	0.074386597
1.455166667	0.073432922
1.461833333	0.074863434
1.4685	0.07724762
1.475166667	0.081062317
1.481833333	0.082969666
1.4885	0.082492828
1.495166667	0.082015991
1.501833333	0.08058548
1.5085	0.079631805
1.515166667	0.077724457
1.521833333	0.078201294
1.5285	0.08058548
1.535166667	0.08392334
1.541833333	0.087738037
1.5485	0.09059906
1.555166667	0.092983246
1.561833333	0.093460083
1.5685	0.093460083
1.575166667	0.092506409
1.581833333	0.091075897
1.5885	0.089645386
1.595166667	0.089645386
1.601833333	0.092029572
1.6085	0.095367432
1.615166667	0.098705292
1.621833333	0.100135803
1.6285	0.10061264
1.635166667	0.099658966
1.641833333	0.098705292
1.6485	0.097751617
1.655166667	0.096797943
1.661833333	0.096797943
1.6685	0.09727478
1.675166667	0.09727478
1.681833333	0.096321106
1.6885	0.095367432
1.695166667	0.094413757
1.701833333	0.094413757
1.7085	0.094890594
1.715166667	0.095844269
1.721833333	0.09727478
1.7285	0.098705292
1.735166667	0.099182129
1.741833333	0.097751617
1.7485	0.095367432
1.755166667	0.09393692
1.761833333	0.092983246
1.7685	0.092506409
1.775166667	0.092029572
1.781833333	0.09393692
1.7885	0.097751617
1.795166667	0.101089478
1.801833333	0.102519989
1.8085	0.102043152
1.815166667	0.100135803
1.821833333	0.098228455
1.8285	0.09727478
1.835166667	0.09727478
1.841833333	0.099182129
1.8485	0.102519989
1.855166667	0.106334686
1.861833333	0.109672546
1.8685	0.109672546
1.875166667	0.106334686
1.881833333	0.102043152
1.8885	0.099182129
1.895166667	0.096321106
1.901833333	0.092983246
1.9085	0.091075897
1.915166667	0.091075897
1.921833333	0.092506409
1.9285	0.093460083
1.935166667	0.094413757
1.941833333	0.094890594
1.9485	0.095367432
1.955166667	0.096797943
1.961833333	0.098705292
1.9685	0.101089478
1.975166667	0.103473663
1.981833333	0.106811523
1.9885	0.111103058
1.995166667	0.113964081
2.001833333	0.116348267
2.0085	0.117778778
2.015166667	0.11920929
2.021833333	0.119686127
2.0285	0.11920929
2.035166667	0.11920929
2.041833333	0.118255615
2.0485	0.117301941
2.055166667	0.115871429
2.061833333	0.115394592
2.0685	0.113964081
2.075166667	0.112056732
2.081833333	0.109672546
2.0885	0.106811523
2.095166667	0.105381012
2.101833333	0.105381012
2.1085	0.107765198
2.115166667	0.110149384
2.121833333	0.110626221
2.1285	0.110149384
2.135166667	0.110149384
2.141833333	0.108718872
2.1485	0.104904175
2.155166667	0.10061264
2.161833333	0.09727478
2.1685	0.096321106
2.175166667	0.094890594
2.181833333	0.094413757
2.1885	0.097751617
2.195166667	0.102043152
2.201833333	0.104427338
2.2085	0.102519989
2.215166667	0.100135803
2.221833333	0.099658966
2.2285	0.099182129
2.235166667	0.10061264
2.241833333	0.104904175
2.2485	0.111103058
2.255166667	0.116348267
2.261833333	0.117778778
2.2685	0.118255615
2.275166667	0.118732452
2.281833333	0.118732452
2.2885	0.120162964
2.295166667	0.123500824
2.301833333	0.127792358
2.3085	0.130653381
2.315166667	0.131130219
2.321833333	0.131607056
2.3285	0.130176544
2.335166667	0.127315521
2.341833333	0.12588501
2.3485	0.126838684
2.355166667	0.129699707
2.361833333	0.13256073
2.3685	0.137329102
2.375166667	0.143051147
2.381833333	0.145435333
2.3885	0.143051147
2.395166667	0.13923645
2.401833333	0.135421753
2.4085	0.133037567
2.415166667	0.132083893
2.421833333	0.134468079
2.4285	0.139713287
2.435166667	0.144481659
2.441833333	0.148296356
2.4485	0.150203705
2.455166667	0.150680542
2.461833333	0.149726868
2.4685	0.148773193
2.475166667	0.150680542
2.481833333	0.154018402
2.4885	0.156879425
2.495166667	0.158786774
2.501833333	0.161647797
2.5085	0.16450882
2.515166667	0.164985657
2.521833333	0.16450882
2.5285	0.164985657
2.535166667	0.16450882
2.541833333	0.163078308
2.5485	0.161170959
2.555166667	0.161647797
2.561833333	0.163078308
2.5685	0.164031982
2.575166667	0.165462494
2.581833333	0.165939331
2.5885	0.168323517
2.595166667	0.17118454
2.601833333	0.172138214
2.6085	0.171661377
2.615166667	0.170230865
2.621833333	0.170707703
2.6285	0.169754028
2.635166667	0.166416168
2.641833333	0.162124634
2.6485	0.158786774
2.655166667	0.155925751
2.661833333	0.153541565
2.6685	0.149726868
2.675166667	0.146389008
2.681833333	0.145435333
2.6885	0.146389008
2.695166667	0.149726868
2.701833333	0.152111053
2.7085	0.154018402
2.715166667	0.156879425
2.721833333	0.161647797
2.7285	0.166416168
2.735166667	0.169277191
2.741833333	0.170707703
2.7485	0.17118454
2.755166667	0.170707703
2.761833333	0.170230865
2.7685	0.170230865
2.775166667	0.17118454
2.781833333	0.171661377
2.7885	0.17118454
2.795166667	0.170230865
2.801833333	0.16784668
2.8085	0.165462494
2.815166667	0.163555145
2.821833333	0.163555145
2.8285	0.16450882
2.835166667	0.164031982
2.841833333	0.162124634
2.8485	0.159263611
2.855166667	0.156879425
2.861833333	0.154972076
2.8685	0.154495239
2.875166667	0.158309937
2.881833333	0.16450882
2.8885	0.170230865
2.895166667	0.175476074
2.901833333	0.179767609
2.9085	0.181674957
2.915166667	0.180244446
2.921833333	0.17786026
2.9285	0.177383423
2.935166667	0.177383423
2.941833333	0.176429749
2.9485	0.1745224
2.955166667	0.174045563
2.961833333	0.1745224
2.9685	0.1745224
2.975166667	0.174045563
2.981833333	0.174999237
2.9885	0.17786026
2.995166667	0.180721283
3.001833333	0.181674957
3.0085	0.180721283
3.015166667	0.179290771
3.021833333	0.17786026
3.0285	0.176906586
3.035166667	0.178337097
3.041833333	0.180721283
3.0485	0.182628632
3.055166667	0.18453598
3.061833333	0.18787384
3.0685	0.193119049
3.075166667	0.198364258
3.081833333	0.203132629
3.0885	0.207424164
3.095166667	0.212669373
3.101833333	0.217914581
3.1085	0.222206116
3.115166667	0.225067139
3.121833333	0.226974487
3.1285	0.229358673
3.135166667	0.231266022
3.141833333	0.231266022
3.1485	0.22983551
3.155166667	0.228404999
3.161833333	0.227451324
3.1685	0.227451324
3.175166667	0.229358673
3.181833333	0.231742859
3.1885	0.233650208
3.195166667	0.23651123
3.201833333	0.238895416
3.2085	0.240325928
3.215166667	0.237941742
3.221833333	0.235557556
3.2285	0.235557556
3.235166667	0.23651123
3.241833333	0.237464905
3.2485	0.238418579
3.255166667	0.240325928
3.261833333	0.241756439
3.2685	0.243186951
3.275166667	0.246047974
3.281833333	0.250816345
3.2885	0.255584717
3.295166667	0.258922577
3.301833333	0.2617836
3.3085	0.264167786
3.315166667	0.266075134
3.321833333	0.267982483
3.3285	0.271320343
3.335166667	0.276565552
3.341833333	0.282764435
3.3485	0.286579132
3.355166667	0.287055969
3.361833333	0.284194946
3.3685	0.279903412
3.375166667	0.27513504
3.381833333	0.271320343
3.3885	0.269889832
3.395166667	0.269889832
3.401833333	0.271320343
3.4085	0.272750854
3.415166667	0.27513504
3.421833333	0.277996063
3.4285	0.281333923
3.435166667	0.286102295
3.441833333	0.291824341
3.4485	0.298500061
3.455166667	0.305652618
3.461833333	0.311374664
3.4685	0.314235687
3.475166667	0.312328339
3.481833333	0.308513641
3.4885	0.30374527
3.495166667	0.298976898
3.501833333	0.293254852
3.5085	0.290393829
3.515166667	0.290393829
3.521833333	0.293254852
3.5285	0.29706955
3.535166667	0.301837921
3.541833333	0.307559967
3.5485	0.313282013
3.555166667	0.317573547
3.561833333	0.32043457
3.5685	0.321865082
3.575166667	0.321865082
3.581833333	0.321865082
3.5885	0.321388245
3.595166667	0.319480896
3.601833333	0.317573547
3.6085	0.316143036
3.615166667	0.316143036
3.621833333	0.316619873
3.6285	0.316143036
3.635166667	0.317573547
3.641833333	0.321865082
3.6485	0.328540802
3.655166667	0.335693359
3.661833333	0.342845917
3.6685	0.350952148
3.675166667	0.356674194
3.681833333	0.35905838
3.6885	0.360488892
3.695166667	0.363826752
3.701833333	0.368595123
3.7085	0.373363495
3.715166667	0.379085541
3.721833333	0.387191772
3.7285	0.396251678
3.735166667	0.40435791
3.741833333	0.409603119
3.7485	0.415802002
3.755166667	0.422477722
3.761833333	0.428676605
3.7685	0.433921814
3.775166667	0.440597534
3.781833333	0.453472137
3.7885	0.470638275
3.795166667	0.492095947
3.801833333	0.517368317
3.8085	0.545501709
3.815166667	0.576496124
3.821833333	0.609397888
3.8285	0.644207001
3.835166667	0.682353973
3.841833333	0.723838806
3.8485	0.769615173
3.855166667	0.816822052
3.861833333	0.861644745
3.8685	0.905036926
3.875166667	0.946521759
3.881833333	0.986099243
3.8885	1.023292542
3.895166667	1.058578491
3.901833333	1.091003418
3.9085	1.118659973
3.915166667	1.139163971
3.921833333	1.1510849
3.9285	1.155376434
3.935166667	1.150608063
3.941833333	1.138687134
3.9485	1.119613647
3.955166667	1.097679138
3.961833333	1.072883606
3.9685	1.044750214
3.975166667	1.01518631
3.981833333	0.982761383
3.9885	0.949859619
3.995166667	0.916481018
4.001833333	0.885009766
4.0085	0.85401535
4.015166667	0.823497772
4.021833333	0.798225403
4.0285	0.777244568
4.035166667	0.758171082
4.041833333	0.736713409
4.0485	0.717163086
4.055166667	0.699520111
4.061833333	0.682353973
4.0685	0.661849976
4.075166667	0.642776489
4.081833333	0.626087189
4.0885	0.611782074
4.095166667	0.597476959
4.101833333	0.584602356
4.1085	0.574588776
4.115166667	0.566959381
4.121833333	0.559806824
4.1285	0.551223755
4.135166667	0.54359436
4.141833333	0.537395477
4.1485	0.53358078
4.155166667	0.529766083
4.161833333	0.527381897
4.1685	0.527381897
4.175166667	0.528335571
4.181833333	0.528812408
4.1885	0.529766083
4.195166667	0.53358078
4.201833333	0.538349152
4.2085	0.543117523
4.215166667	0.547409058
4.221833333	0.552654266
4.2285	0.559806824
4.235166667	0.566482544
4.241833333	0.573158264
4.2485	0.578403473
4.255166667	0.582695007
4.261833333	0.586509705
4.2685	0.58889389
4.275166667	0.590324402
4.281833333	0.590801239
4.2885	0.591278076
4.295166667	0.594615936
4.301833333	0.601291656
4.3085	0.608444214
4.315166667	0.614643097
4.321833333	0.621318817
4.3285	0.63085556
4.335166667	0.640869141
4.341833333	0.648975372
4.3485	0.655651093
4.355166667	0.66280365
4.361833333	0.669956207
4.3685	0.673294067
4.375166667	0.67281723
4.381833333	0.671863556
4.3885	0.671863556
4.395166667	0.671386719
4.401833333	0.670433044
4.4085	0.671863556
4.415166667	0.674247742
4.421833333	0.677585602
4.4285	0.679969788
4.435166667	0.682353973
4.441833333	0.686168671
4.4485	0.690460205
4.455166667	0.695228577
4.461833333	0.699520111
4.4685	0.706195831
4.475166667	0.713348389
4.481833333	0.72145462
4.4885	0.731468201
4.495166667	0.741004944
4.501833333	0.750541687
4.5085	0.76007843
4.515166667	0.77009201
4.521833333	0.782012939
4.5285	0.796318054
4.535166667	0.81205368
4.541833333	0.827312469
4.5485	0.843048096
4.555166667	0.860691071
4.561833333	0.878810883
4.5685	0.895023346
4.575166667	0.908851624
4.581833333	0.92458725
4.5885	0.940799713
4.595166667	0.957012177
4.601833333	0.97322464
4.6085	0.991344452
4.615166667	1.01184845
4.621833333	1.031398773
4.6285	1.047611237
4.635166667	1.059532166
4.641833333	1.069545746
4.6485	1.079082489
4.655166667	1.089096069
4.661833333	1.100540161
4.6685	1.113414764
4.675166667	1.127719879
4.681833333	1.143455505
4.6885	1.158714294
4.695166667	1.171112061
4.701833333	1.178264618
4.7085	1.18303299
4.715166667	1.18637085
4.721833333	1.188278198
4.7285	1.187324524
4.735166667	1.185417175
4.741833333	1.18303299
4.7485	1.180648804
4.755166667	1.178264618
4.761833333	1.176357269
4.7685	1.173973083
4.775166667	1.171112061
4.781833333	1.1677742
4.7885	1.164913177
4.795166667	1.161575317
4.801833333	1.155376434
4.8085	1.149177551
4.815166667	1.145362854
4.821833333	1.148223877
4.8285	1.155376434
4.835166667	1.165390015
4.841833333	1.177310944
4.8485	1.191139221
4.855166667	1.206874847
4.861833333	1.223087311
4.8685	1.239776611
4.875166667	1.259326935
4.881833333	1.284122467
4.8885	1.313209534
4.895166667	1.348972321
4.901833333	1.39093399
4.9085	1.439094543
4.915166667	1.493453979
4.921833333	1.556873322
4.9285	1.630306244
4.935166667	1.707077026
4.941833333	1.786708832
4.9485	1.870632172
4.955166667	1.960277557
4.961833333	2.052307129
4.9685	2.144813538
4.975166667	2.240180969
4.981833333	2.337932587
4.9885	2.433300018
4.995166667	2.525806427
5.001833333	2.614974976
5.0085	2.701282501
5.015166667	2.784252167
5.021833333	2.865314484
5.0285	2.944469452
5.035166667	3.019332886
5.041833333	3.089904785
5.0485	3.157615662
5.055166667	3.221988678
5.061833333	3.283977509
5.0685	3.345012665
5.075166667	3.406524658
5.081833333	3.467559814
5.0885	3.529071808
5.095166667	3.592014313
5.101833333	3.656387329
5.1085	3.720760345
5.115166667	3.781795502
5.121833333	3.839015961
5.1285	3.889560699
5.135166667	3.933906555
5.141833333	3.969192505
5.1485	3.994464874
5.155166667	4.012584686
5.161833333	4.02545929
5.1685	4.031658173
5.175166667	4.02879715
5.181833333	4.017829895
5.1885	4.00352478
5.195166667	3.984928131
5.201833333	3.960609436
5.2085	3.930568695
5.215166667	3.897666931
5.221833333	3.862380981
5.2285	3.823280334
5.235166667	3.779411316
5.241833333	3.730773926
5.2485	3.678321838
5.255166667	3.623008728
5.261833333	3.564834595
5.2685	3.501415253
5.275166667	3.433704376
5.281833333	3.362178802
5.2885	3.289222717
5.295166667	3.212451935
5.301833333	3.129959106
5.3085	3.044605255
5.315166667	2.960681915
5.321833333	2.87771225
5.3285	2.794265747
5.335166667	2.710819244
5.341833333	2.630710602
5.3485	2.555370331
5.355166667	2.481460571
5.361833333	2.409934998
5.3685	2.343654633
5.375166667	2.284049988
5.381833333	2.225875854
5.3885	2.168178558
5.395166667	2.110958099
5.401833333	2.055168152
5.4085	1.998901367
5.415166667	1.941204071
5.421833333	1.885414124
5.4285	1.834392548
5.435166667	1.787185669
5.441833333	1.741409302
5.4485	1.697540283
5.455166667	1.657009125
5.461833333	1.619815826
5.4685	1.582622528
5.475166667	1.54542923
5.481833333	1.51014328
5.4885	1.477718353
5.495166667	1.445293427
5.501833333	1.411914825
5.5085	1.380443573
5.515166667	1.353740692
5.521833333	1.331329346
5.5285	1.312255859
5.535166667	1.294612885
5.541833333	1.28030777
5.5485	1.270294189
5.555166667	1.265048981
5.561833333	1.263141632
5.5685	1.262664795
5.575166667	1.263618469
5.581833333	1.267433167
5.5885	1.27363205
5.595166667	1.278400421
5.601833333	1.281738281
5.6085	1.287460327
5.615166667	1.297950745
5.621833333	1.310825348
5.6285	1.324176788
5.635166667	1.337528229
5.641833333	1.351356506
5.6485	1.363754272
5.655166667	1.375198364
5.661833333	1.384735107
5.6685	1.393318176
5.675166667	1.400470734
5.681833333	1.409053802
5.6885	1.41620636
5.695166667	1.421451569
5.701833333	1.424312592
5.7085	1.427650452
5.715166667	1.429080963
5.721833333	1.427173615
5.7285	1.422405243
5.735166667	1.415729523
5.741833333	1.410007477
5.7485	1.404762268
5.755166667	1.399993896
5.761833333	1.395702362
5.7685	1.391887665
5.775166667	1.389503479
5.781833333	1.387119293
5.7885	1.385211945
5.795166667	1.383781433
5.801833333	1.383304596
5.8085	1.384735107
5.815166667	1.38759613
5.821833333	1.389980316
5.8285	1.393318176
5.835166667	1.396656036
5.841833333	1.401424408
5.8485	1.407623291
5.855166667	1.417160034
5.861833333	1.428127289
5.8685	1.441001892
5.875166667	1.45483017
5.881833333	1.471042633
5.8885	1.491546631
5.895166667	1.514911652
5.901833333	1.540184021
5.9085	1.566886902
5.915166667	1.595973969
5.921833333	1.626014709
5.9285	1.653194427
5.935166667	1.677036285
5.941833333	1.700878143
5.9485	1.724243164
5.955166667	1.745700836
5.961833333	1.765727997
5.9685	1.786231995
5.975166667	1.808643341
5.981833333	1.828193665
5.9885	1.842498779
5.995166667	1.851558685
6.001833333	1.856803894
6.0085	1.860618591
6.015166667	1.861572266
6.021833333	1.85918808
6.0285	1.853942871
6.035166667	1.848220825
6.041833333	1.842975616
6.0485	1.835346222
6.055166667	1.826763153
6.061833333	1.820087433
6.0685	1.817703247
6.075166667	1.81722641
6.081833333	1.816272736
6.0885	1.814842224
6.095166667	1.813411713
6.101833333	1.812458038
6.1085	1.811981201
6.115166667	1.81388855
6.121833333	1.818656921
6.1285	1.826286316
6.135166667	1.837730408
6.141833333	1.850605011
6.1485	1.863479614
6.155166667	1.875400543
6.161833333	1.886367798
6.1685	1.895904541
6.175166667	1.904964447
6.181833333	1.91450119
6.1885	1.924991608
6.195166667	1.935005188
6.201833333	1.944541931
6.2085	1.951694489
6.215166667	1.958370209
6.221833333	1.964092255
6.2285	1.96647644
6.235166667	1.966953278
6.241833333	1.966953278
6.2485	1.968383789
6.255166667	1.966953278
6.261833333	1.962661743
6.2685	1.957893372
6.275166667	1.953601837
6.281833333	1.94978714
6.2885	1.946926117
6.295166667	1.946926117
6.301833333	1.949310303
6.3085	1.951694489
6.315166667	1.955986023
6.321833333	1.961231232
6.3285	1.968860626
6.335166667	1.976966858
6.341833333	1.985549927
6.3485	1.995563507
6.355166667	2.007484436
6.361833333	2.020359039
6.3685	2.034187317
6.375166667	2.05039978
6.381833333	2.068996429
6.3885	2.08902359
6.395166667	2.109527588
6.401833333	2.130031586
6.4085	2.151012421
6.415166667	2.172470093
6.421833333	2.194881439
6.4285	2.219676971
6.435166667	2.247810364
6.441833333	2.277374268
6.4485	2.30884552
6.455166667	2.341747284
6.461833333	2.372741699
6.4685	2.401351929
6.475166667	2.427577972
6.481833333	2.448558807
6.4885	2.464771271
6.495166667	2.477645874
6.501833333	2.489566803
6.5085	2.501010895
6.515166667	2.511024475
6.521833333	2.52199173
6.5285	2.531528473
6.535166667	2.539157867
6.541833333	2.543926239
6.5485	2.543926239
6.555166667	2.539157867
6.561833333	2.529621124
6.5685	2.519130707
6.575166667	2.508640289
6.581833333	2.498149872
6.5885	2.489566803
6.595166667	2.482891083
6.601833333	2.48003006
6.6085	2.474784851
6.615166667	2.464294434
6.621833333	2.450466156
6.6285	2.435207367
6.635166667	2.418994904
6.641833333	2.402305603
6.6485	2.388000488
6.655166667	2.377033234
6.661833333	2.367019653
6.6685	2.357959747
6.675166667	2.349853516
6.681833333	2.339839935
6.6885	2.330303192
6.695166667	2.321720123
6.701833333	2.3188591
6.7085	2.3188591
6.715166667	2.319335938
6.721833333	2.323150635
6.7285	2.329826355
6.735166667	2.337932587
6.741833333	2.344608307
6.7485	2.352237701
6.755166667	2.361774445
6.761833333	2.372264862
6.7685	2.383708954
6.775166667	2.397060394
6.781833333	2.413272858
6.7885	2.430915833
6.795166667	2.450466156
6.801833333	2.470493317
6.8085	2.488136292
6.815166667	2.500534058
6.821833333	2.510070801
6.8285	2.519130707
6.835166667	2.526760101
6.841833333	2.534866333
6.8485	2.542972565
6.855166667	2.553939819
6.861833333	2.5639534
6.8685	2.573490143
6.875166667	2.5806427
6.881833333	2.58398056
6.8885	2.585887909
6.895166667	2.584457397
6.901833333	2.581119537
6.9085	2.575874329
6.915166667	2.570152283
6.921833333	2.562999725
6.9285	2.553462982
6.935166667	2.542972565
6.941833333	2.531528473
6.9485	2.519607544
6.955166667	2.505302429
6.961833333	2.489566803
6.9685	2.472877502
6.975166667	2.455234528
6.981833333	2.435684204
6.9885	2.413749695
6.995166667	2.389431
7.001833333	2.365589142
7.0085	2.342224121
7.015166667	2.318382263
7.021833333	2.295970917
7.0285	2.275943756
7.035166667	2.257823944
7.041833333	2.236366272
7.0485	2.213001251
7.055166667	2.189159393
7.061833333	2.163887024
7.0685	2.137184143
7.075166667	2.110004425
7.081833333	2.08568573
7.0885	2.064228058
7.095166667	2.045631409
7.101833333	2.028942108
7.1085	2.014160156
7.115166667	1.999378204
7.121833333	1.984119415
7.1285	1.968383789
7.135166667	1.951217651
7.141833333	1.932621002
7.1485	1.913547516
7.155166667	1.89447403
7.161833333	1.877784729
7.1685	1.86252594
7.175166667	1.848697662
7.181833333	1.835823059
7.1885	1.822471619
7.195166667	1.807689667
7.201833333	1.790523529
7.2085	1.772880554
7.215166667	1.756668091
7.221833333	1.740455627
7.2285	1.722812653
7.235166667	1.703739166
7.241833333	1.68466568
7.2485	1.664638519
7.255166667	1.645088196
7.261833333	1.626014709
7.2685	1.608371735
7.275166667	1.593112946
7.281833333	1.579761505
7.2885	1.566886902
7.295166667	1.551151276
7.301833333	1.533508301
7.3085	1.515865326
7.315166667	1.499652863
7.321833333	1.482486725
7.3285	1.465797424
7.335166667	1.450061798
7.341833333	1.435279846
7.3485	1.420021057
7.355166667	1.401901245
7.361833333	1.383304596
7.3685	1.36423111
7.375166667	1.3422966
7.381833333	1.317977905
7.3885	1.29365921
7.395166667	1.272201538
7.401833333	1.252651215
7.4085	1.234054565
7.415166667	1.216888428
7.421833333	1.201629639
7.4285	1.18637085
7.435166667	1.168727875
7.441833333	1.150608063
7.4485	1.132488251
7.455166667	1.113891602
7.461833333	1.094341278
7.4685	1.075744629
7.475166667	1.058101654
7.481833333	1.041889191
7.4885	1.029014587
7.495166667	1.020908356
7.501833333	1.01518631
7.5085	1.00851059
7.515166667	1.002311707
7.521833333	0.996112823
7.5285	0.988483429
7.535166667	0.979423523
7.541833333	0.972747803
7.5485	0.971317291
7.555166667	0.973701477
7.561833333	0.977993011
7.5685	0.982761383
7.575166667	0.988483429
7.581833333	0.991821289
7.5885	0.993251801
7.595166667	0.990390778
7.601833333	0.984668732
7.6085	0.97990036
7.615166667	0.975608826
7.621833333	0.97322464
7.6285	0.971317291
7.635166667	0.96988678
7.641833333	0.969409943
7.6485	0.968933105
7.655166667	0.967025757
7.661833333	0.962734222
7.6685	0.957489014
7.675166667	0.954151154
7.681833333	0.949859619
7.6885	0.945091248
7.695166667	0.940799713
7.701833333	0.938892365
7.7085	0.936508179
7.715166667	0.932693481
7.721833333	0.929355621
7.7285	0.926971436
7.735166667	0.924110413
7.741833333	0.91791153
7.7485	0.912189484
7.755166667	0.909328461
7.761833333	0.907897949
7.7685	0.906944275
7.775166667	0.907897949
7.781833333	0.911712646
7.7885	0.914573669
7.795166667	0.915527344
7.801833333	0.913619995
7.8085	0.912666321
7.815166667	0.913619995
7.821833333	0.915527344
7.8285	0.918865204
7.835166667	0.92458725
7.841833333	0.933647156
7.8485	0.943183899
7.855166667	0.951766968
7.861833333	0.957965851
7.8685	0.964164734
7.875166667	0.968933105
7.881833333	0.971317291
7.8885	0.971794128
7.895166667	0.972747803
7.901833333	0.976085663
7.9085	0.980377197
7.915166667	0.98657608
7.921833333	0.994205475
7.9285	1.002788544
7.935166667	1.009941101
7.941833333	1.014232635
7.9485	1.01518631
7.955166667	1.013755798
7.961833333	1.010417938
7.9685	1.005649567
7.975166667	0.998020172
7.981833333	0.990867615
7.9885	0.98657608
7.995166667	0.984668732
8.001833333	0.982761383
8.0085	0.980377197
8.015166667	0.977993011
8.021833333	0.976085663
8.0285	0.972747803
8.035166667	0.967025757
8.041833333	0.961303711
8.0485	0.958442688
8.055166667	0.959396362
8.061833333	0.962734222
8.0685	0.968933105
8.075166667	0.977039337
8.081833333	0.984668732
8.0885	0.98991394
8.095166667	0.991821289
8.101833333	0.992298126
8.1085	0.993251801
8.115166667	0.996112823
8.121833333	1.001834869
8.1285	1.008033752
8.135166667	1.014232635
8.141833333	1.02186203
8.1485	1.033782959
8.155166667	1.045703888
8.161833333	1.058101654
8.1685	1.071453094
8.175166667	1.086235046
8.181833333	1.101016998
8.1885	1.11246109
8.195166667	1.121520996
8.201833333	1.128673553
8.2085	1.135826111
8.215166667	1.142501831
8.221833333	1.149177551
8.2285	1.155376434
8.235166667	1.160621643
8.241833333	1.165866852
8.2485	1.172065735
8.255166667	1.179218292
8.261833333	1.18637085
8.2685	1.192569733
8.275166667	1.196861267
8.281833333	1.200199127
8.2885	1.200199127
8.295166667	1.19972229
8.301833333	1.197814941
8.3085	1.195430756
8.315166667	1.19304657
8.321833333	1.18970871
8.3285	1.185894012
8.335166667	1.179695129
8.341833333	1.169681549
8.3485	1.157283783
8.355166667	1.143932343
8.361833333	1.131057739
8.3685	1.119613647
8.375166667	1.109600067
8.381833333	1.101970673
8.3885	1.09577179
8.395166667	1.090049744
8.401833333	1.083850861
8.4085	1.075267792
8.415166667	1.064777374
8.421833333	1.053333282
8.4285	1.040458679
8.435166667	1.026153564
8.441833333	1.010894775
8.4485	0.998020172
8.455166667	0.987529755
8.461833333	0.978469849
8.4685	0.970840454
8.475166667	0.96321106
8.481833333	0.955104828
8.4885	0.943183899
8.495166667	0.928401947
8.501833333	0.912666321
8.5085	0.898361206
8.515166667	0.88596344
8.521833333	0.876426697
8.5285	0.870227814
8.535166667	0.864505768
8.541833333	0.856876373
8.5485	0.846385956
8.555166667	0.835418701
8.561833333	0.823497772
8.5685	0.813007355
8.575166667	0.804424286
8.581833333	0.798225403
8.5885	0.793457031
8.595166667	0.789642334
8.601833333	0.786781311
8.6085	0.7853508
8.615166667	0.783443451
8.621833333	0.781059265
8.6285	0.778198242
8.635166667	0.774860382
8.641833333	0.77009201
8.6485	0.764369965
8.655166667	0.757217407
8.661833333	0.748634338
8.6685	0.741004944
8.675166667	0.733852386
8.681833333	0.726222992
8.6885	0.718593597
8.695166667	0.712871552
8.701833333	0.707626343
8.7085	0.700950623
8.715166667	0.694274902
8.721833333	0.689029694
8.7285	0.684738159
8.735166667	0.679969788
8.741833333	0.673770905
8.7485	0.66614151
8.755166667	0.658988953
8.761833333	0.650882721
8.7685	0.640392303
8.775166667	0.629901886
8.781833333	0.622272491
8.7885	0.61750412
8.795166667	0.61416626
8.801833333	0.612735748
8.8085	0.611782074
8.815166667	0.609397888
8.821833333	0.607013702
8.8285	0.605106354
8.835166667	0.602722168
8.841833333	0.598907471
8.8485	0.596046448
8.855166667	0.596046448
8.861833333	0.596046448
8.8685	0.595092773
8.875166667	0.594139099
8.881833333	0.593662262
8.8885	0.595569611
8.895166667	0.599384308
8.901833333	0.605106354
8.9085	0.611305237
8.915166667	0.61416626
8.921833333	0.617027283
8.9285	0.619411469
8.935166667	0.621795654
8.941833333	0.623703003
8.9485	0.627040863
8.955166667	0.632762909
8.961833333	0.639915466
8.9685	0.646591187
8.975166667	0.651359558
8.981833333	0.654697418
8.9885	0.657558441
8.995166667	0.663280487
9.001833333	0.672340393
9.0085	0.683307648
9.015166667	0.692844391
9.021833333	0.700950623
9.0285	0.708580017
9.035166667	0.715732574
9.041833333	0.72145462
9.0485	0.726222992
9.055166667	0.732421875
9.061833333	0.741481781
9.0685	0.753879547
9.075166667	0.767230988
9.081833333	0.779628754
9.0885	0.79202652
9.095166667	0.806808472
9.101833333	0.823020935
9.1085	0.838279724
9.115166667	0.849246979
9.121833333	0.855445862
9.1285	0.860691071
9.135166667	0.865459442
9.141833333	0.869274139
9.1485	0.869750977
9.155166667	0.867843628
9.161833333	0.866413116
9.1685	0.864505768
9.175166667	0.862121582
9.181833333	0.859260559
9.1885	0.858783722
9.195166667	0.861644745
9.201833333	0.864982605
9.2085	0.866889954
9.215166667	0.865936279
9.221833333	0.864028931
9.2285	0.861167908
9.235166667	0.858306885
9.241833333	0.854969025
9.2485	0.850200653
9.255166667	0.84733963
9.261833333	0.844955444
9.2685	0.842094421
9.275166667	0.838279724
9.281833333	0.835418701
9.2885	0.836372375
9.295166667	0.838756561
9.301833333	0.841140747
9.3085	0.843524933
9.315166667	0.846862793
9.321833333	0.852584839
9.3285	0.85735321
9.335166667	0.861167908
9.341833333	0.865936279
9.3485	0.873088837
9.355166667	0.882148743
9.361833333	0.892162323
9.3685	0.903606415
9.375166667	0.914573669
9.381833333	0.92458725
9.3885	0.93460083
9.395166667	0.945568085
9.401833333	0.954151154
9.4085	0.961303711
9.415166667	0.970840454
9.421833333	0.981330872
9.4285	0.988006592
9.435166667	0.990867615
9.441833333	0.996112823
9.4485	1.005649567
9.455166667	1.015663147
9.461833333	1.024723053
9.4685	1.033782959
9.475166667	1.042842865
9.481833333	1.049041748
9.4885	1.052379608
9.495166667	1.054286957
9.501833333	1.055717468
9.5085	1.058101654
9.515166667	1.063346863
9.521833333	1.070022583
9.5285	1.075267792
9.535166667	1.078128815
9.541833333	1.082897186
9.5485	1.090049744
9.555166667	1.098155975
9.561833333	1.106739044
9.5685	1.116275787
9.575166667	1.130104065
9.581833333	1.145839691
9.5885	1.163005829
9.595166667	1.181125641
9.601833333	1.200199127
9.6085	1.221179962
9.615166667	1.244068146
9.621833333	1.268863678
9.6285	1.295566559
9.635166667	1.324653625
9.641833333	1.357078552
9.6485	1.392364502
9.655166667	1.4295578
9.661833333	1.469612122
9.6685	1.51014328
9.675166667	1.54876709
9.681833333	1.585006714
9.6885	1.619815826
9.695166667	1.654148102
9.701833333	1.68466568
9.7085	1.713752747
9.715166667	1.742839813
9.721833333	1.772880554
9.7285	1.802921295
9.735166667	1.831054688
9.741833333	1.857757568
9.7485	1.87921524
9.755166667	1.89447403
9.761833333	1.903057098
9.7685	1.906871796
9.775166667	1.906871796
9.781833333	1.902580261
9.7885	1.898288727
9.795166667	1.893520355
9.801833333	1.888275146
9.8085	1.876831055
9.815166667	1.860618591
9.821833333	1.843929291
9.8285	1.826286316
9.835166667	1.806735992
9.841833333	1.783847809
9.8485	1.760482788
9.855166667	1.737117767
9.861833333	1.709938049
9.8685	1.680374146
9.875166667	1.651763916
9.881833333	1.624584198
9.8885	1.600265503
9.895166667	1.574993134
9.901833333	1.547813416
9.9085	1.518249512
9.915166667	1.488685608
9.921833333	1.45816803
9.9285	1.427650452
9.935166667	1.398086548
9.941833333	1.372814178
9.9485	1.350879669
9.955166667	1.329898834
9.961833333	1.309394836
9.9685	1.289844513
9.975166667	1.268863678
9.981833333	1.24835968
9.9885	1.228809357
9.995166667	1.21307373
10.00183333	1.198768616
10.0085	1.185894012
10.01516667	1.174926758
10.02183333	1.164913177
10.0285	1.156330109
10.03516667	1.14440918
10.04183333	1.130104065
10.0485	1.117706299
10.05516667	1.107215881
10.06183333	1.100063324
10.0685	1.093387604
10.07516667	1.089096069
10.08183333	1.088619232
10.0885	1.089572906
10.09516667	1.092433929
10.10183333	1.093864441
10.1085	1.095294952
10.11516667	1.097202301
10.12183333	1.100540161
10.1285	1.106262207
10.13516667	1.113414764
10.14183333	1.12247467
10.1485	1.132965088
10.15516667	1.146793365
10.16183333	1.160144806
10.1685	1.173973083
10.17516667	1.185894012
10.18183333	1.199245453
10.1885	1.21307373
10.19516667	1.224040985
10.20183333	1.233100891
10.2085	1.240253448
10.21516667	1.248836517
10.22183333	1.254081726
10.2285	1.256465912
10.23516667	1.260280609
10.24183333	1.265525818
10.2485	1.269817352
10.25516667	1.269340515
10.26183333	1.266479492
10.2685	1.262664795
10.27516667	1.257419586
10.28183333	1.25169754
10.2885	1.245975494
10.29516667	1.242160797
10.30183333	1.236915588
10.3085	1.230239868
10.31516667	1.223087311
10.32183333	1.214504242
10.3285	1.204967499
10.33516667	1.194000244
10.34183333	1.182079315
10.3485	1.169681549
10.35516667	1.157283783
10.36183333	1.147270203
10.3685	1.139163971
10.37516667	1.129150391
10.38183333	1.119613647
10.3885	1.111507416
10.39516667	1.102924347
10.40183333	1.092433929
10.4085	1.079559326
10.41516667	1.06716156
10.42183333	1.055240631
10.4285	1.045227051
10.43516667	1.035690308
10.44183333	1.024723053
10.4485	1.013755798
10.45516667	1.005172729
10.46183333	0.996589661
10.4685	0.985622406
10.47516667	0.972270966
10.48183333	0.960826874
10.4885	0.953197479
10.49516667	0.945568085
10.50183333	0.936508179
10.5085	0.925540924
10.51516667	0.914096832
10.52183333	0.902175903
10.5285	0.888347626
10.53516667	0.874042511
10.54183333	0.862121582
10.5485	0.85401535
10.55516667	0.850200653
10.56183333	0.846385956
10.5685	0.841617584
10.57516667	0.833511353
10.58183333	0.823974609
10.5885	0.813961029
10.59516667	0.804424286
10.60183333	0.796794891
10.6085	0.789165497
10.61516667	0.783443451
10.62183333	0.779151917
10.6285	0.775337219
10.63516667	0.769615173
10.64183333	0.761032104
10.6485	0.752449036
10.65516667	0.745773315
10.66183333	0.742435455
10.6685	0.74005127
10.67516667	0.738620758
10.68183333	0.735282898
10.6885	0.730037689
10.69516667	0.725269318
10.70183333	0.720977783
10.7085	0.716209412
10.71516667	0.711917877
10.72183333	0.710487366
10.7285	0.71144104
10.73516667	0.710964203
10.74183333	0.709533691
10.7485	0.711917877
10.75516667	0.714302063
10.76183333	0.713348389
10.7685	0.710487366
10.77516667	0.709533691
10.78183333	0.708580017
10.7885	0.703334808
10.79516667	0.696182251
10.80183333	0.692367554
10.8085	0.693321228
10.81516667	0.693321228
10.82183333	0.69475174
10.8285	0.697612762
10.83516667	0.70142746
10.84183333	0.70476532
10.8485	0.707626343
10.85516667	0.711917877
10.86183333	0.715255737
10.8685	0.716209412
10.87516667	0.717163086
10.88183333	0.717639923
10.8885	0.718593597
10.89516667	0.717639923
10.90183333	0.717639923
10.9085	0.719070435
10.91516667	0.72145462
10.92183333	0.723838806
10.9285	0.727176666
10.93516667	0.729084015
10.94183333	0.728607178
10.9485	0.723838806
10.95516667	0.717163086
10.96183333	0.710487366
10.9685	0.704288483
10.97516667	0.696182251
10.98183333	0.686168671
10.9885	0.677585602
10.99516667	0.672340393
11.00183333	0.670433044
11.0085	0.670909882
11.01516667	0.67615509
11.02183333	0.686645508
11.0285	0.698566437
11.03516667	0.706195831
11.04183333	0.707149506
11.0485	0.70476532
11.05516667	0.699520111
11.06183333	0.693321228
11.0685	0.685691833
11.07516667	0.678539276
11.08183333	0.675201416
11.0885	0.674247742
11.09516667	0.674724579
11.10183333	0.67615509
11.1085	0.679016113
11.11516667	0.679969788
11.12183333	0.677585602
11.1285	0.673294067
11.13516667	0.672340393
11.14183333	0.672340393
11.1485	0.67281723
11.15516667	0.674247742
11.16183333	0.678062439
11.1685	0.681400299
11.17516667	0.679969788
11.18183333	0.675201416
11.1885	0.66947937
11.19516667	0.666618347
11.20183333	0.663757324
11.2085	0.659942627
11.21516667	0.653743744
11.22183333	0.647544861
11.2285	0.643730164
11.23516667	0.640869141
11.24183333	0.638484955
11.2485	0.636100769
11.25516667	0.635623932
11.26183333	0.637054443
11.2685	0.638961792
11.27516667	0.640869141
11.28183333	0.643253326
11.2885	0.645160675
11.29516667	0.648021698
11.30183333	0.652313232
11.3085	0.658988953
11.31516667	0.666618347
11.32183333	0.674724579
11.3285	0.682353973
11.33516667	0.689506531
11.34183333	0.696182251
11.3485	0.700950623
11.35516667	0.702857971
11.36183333	0.700473785
11.3685	0.696182251
11.37516667	0.694274902
11.38183333	0.696182251
11.3885	0.6980896
11.39516667	0.700473785
11.40183333	0.703811646
11.4085	0.709056854
11.41516667	0.710964203
11.42183333	0.708580017
11.4285	0.705242157
11.43516667	0.702857971
11.44183333	0.70476532
11.4485	0.71144104
11.45516667	0.720024109
11.46183333	0.728607178
11.4685	0.735759735
11.47516667	0.741481781
11.48183333	0.745296478
11.4885	0.748634338
11.49516667	0.75340271
11.50183333	0.76007843
11.5085	0.768661499
11.51516667	0.777721405
11.52183333	0.785827637
11.5285	0.792503357
11.53516667	0.797271729
11.54183333	0.802993774
11.5485	0.809192657
11.55516667	0.815868378
11.56183333	0.820159912
11.5685	0.823497772
11.57516667	0.825405121
11.58183333	0.826835632
11.5885	0.828742981
11.59516667	0.832080841
11.60183333	0.839710236
11.6085	0.853061676
11.61516667	0.867366791
11.62183333	0.877857208
11.6285	0.884056091
11.63516667	0.8893013
11.64183333	0.894546509
11.6485	0.89931488
11.65516667	0.905036926
11.66183333	0.913143158
11.6685	0.923633575
11.67516667	0.935077667
11.68183333	0.947952271
11.6885	0.961303711
11.69516667	0.97322464
11.70183333	0.984668732
11.7085	0.996589661
11.71516667	1.010417938
11.72183333	1.02519989
11.7285	1.043319702
11.73516667	1.063346863
11.74183333	1.083850861
11.7485	1.10244751
11.75516667	1.116752625
11.76183333	1.124858856
11.7685	1.126766205
11.77516667	1.127243042
11.78183333	1.129150391
11.7885	1.134872437
11.79516667	1.143932343
11.80183333	1.157283783
11.8085	1.173973083
11.81516667	1.190185547
11.82183333	1.20306015
11.8285	1.211166382
11.83516667	1.216888428
11.84183333	1.222610474
11.8485	1.227378845
11.85516667	1.230239868
11.86183333	1.229763031
11.8685	1.228809357
11.87516667	1.225471497
11.88183333	1.219272614
11.8885	1.209259033
11.89516667	1.19972229
11.90183333	1.192569733
11.9085	1.188755035
11.91516667	1.186847687
11.92183333	1.186847687
11.9285	1.18970871
11.93516667	1.19304657
11.94183333	1.194477081
11.9485	1.19304657
11.95516667	1.191139221
11.96183333	1.188278198
11.9685	1.18303299
11.97516667	1.177310944
11.98183333	1.172542572
11.9885	1.169681549
11.99516667	1.16443634
12.00183333	1.156806946
12.0085	1.149177551
12.01516667	1.142024994
12.02183333	1.136779785
12.0285	1.133918762
12.03516667	1.134872437
12.04183333	1.137733459
12.0485	1.137733459
12.05516667	1.135826111
12.06183333	1.134395599
12.0685	1.132488251
12.07516667	1.128673553
12.08183333	1.123428345
12.0885	1.120567322
12.09516667	1.119613647
12.10183333	1.116752625
12.1085	1.11246109
12.11516667	1.106262207
12.12183333	1.09910965
12.1285	1.093387604
12.13516667	1.089096069
12.14183333	1.088142395
12.1485	1.089096069
12.15516667	1.091003418
12.16183333	1.096248627
12.1685	1.101016998
12.17516667	1.104354858
12.18183333	1.108169556
12.1885	1.11579895
12.19516667	1.126766205
12.20183333	1.136779785
12.2085	1.14774704
12.21516667	1.163482666
12.22183333	1.183986664
12.2285	1.207351685
12.23516667	1.23500824
12.24183333	1.272678375
12.2485	1.318454742
12.25516667	1.371860504
12.26183333	1.431941986
12.2685	1.502513885
12.27516667	1.586437225
12.28183333	1.685142517
12.2885	1.802444458
12.29516667	1.938343048
12.30183333	2.095222473
12.3085	2.273082733
12.31516667	2.4766922
12.32183333	2.712249756
12.3285	2.986431122
12.33516667	3.305912018
12.34183333	3.679275513
12.3485	4.113674164
12.35516667	4.617214203
12.36183333	5.198001862
12.3685	5.865097046
12.37516667	6.629943848
12.38183333	7.505893707
12.3885	8.508682251
12.39516667	9.654045105
12.40183333	10.95724106
12.4085	12.43448257
12.41516667	14.10531998
12.42183333	15.98882675
12.4285	18.10216904
12.43516667	20.46298981
12.44183333	23.09036255
12.4485	26.00383759
12.45516667	29.22058105
12.46183333	32.75632858
12.4685	36.62633896
12.47516667	40.84062576
12.48183333	45.41063309
12.4885	50.34780502
12.49516667	55.65357208
12.50183333	61.32984161
12.5085	67.37422943
12.51516667	73.77624512
12.52183333	80.52206039
12.5285	87.58640289
12.53516667	94.94256973
12.54183333	102.5524139
12.5485	110.3811264
12.55516667	118.3919907
12.56183333	126.543045
12.5685	134.7880363
12.57516667	143.0768967
12.58183333	151.3557434
12.5885	159.5659256
12.59516667	167.6487923
12.60183333	175.5480766
12.6085	183.2027435
12.61516667	190.5593872
12.62183333	197.5679398
12.6285	204.1826248
12.63516667	210.3562355
12.64183333	216.0477638
12.6485	221.2247849
12.65516667	225.8529663
12.66183333	229.90942
12.6685	233.3774567
12.67516667	236.2508774
12.68183333	238.5253906
12.6885	240.2019501
12.69516667	241.2891388
12.70183333	241.7998314
12.7085	241.756916
12.71516667	241.1828041
12.72183333	240.1027679
12.7285	238.5430336
12.73516667	236.5350723
12.74183333	234.1127396
12.7485	231.306076
12.75516667	228.1494141
12.76183333	224.6756554
12.7685	220.9181786
12.77516667	216.9151306
12.78183333	212.7041817
12.7885	208.3191872
12.79516667	203.7820816
12.80183333	199.119091
12.8085	194.3583488
12.81516667	189.5189285
12.82183333	184.6194267
12.8285	179.6774864
12.83516667	174.7164726
12.84183333	169.7506905
12.8485	164.7934914
12.85516667	159.8644257
12.86183333	154.9758911
12.8685	150.1345634
12.87516667	145.3466415
12.88183333	140.6235695
12.8885	135.9758377
12.89516667	131.4034462
12.90183333	126.906395
12.9085	122.4889755
12.91516667	118.1578636
12.92183333	113.9135361
12.9285	109.7588539
12.93516667	105.6957245
12.94183333	101.726532
12.9485	97.8512764
12.95516667	94.06995773
12.96183333	90.38066864
12.9685	86.78245544
12.97516667	83.27770233
12.98183333	79.86879349
12.9885	76.55525208
12.99516667	73.33612442
13.00183333	70.21427155
13.0085	67.19112396
13.01516667	64.26429749
13.02183333	61.43331528
13.0285	58.69579315
13.03516667	56.0503006
13.04183333	53.49636078
13.0485	51.03158951
13.05516667	48.65455627
13.06183333	46.36049271
13.0685	44.15225983
13.07516667	42.02985764
13.08183333	39.98994827
13.0885	38.02585602
13.09516667	36.13710403
13.10183333	34.32941437
13.1085	32.59801865
13.11516667	30.94053268
13.12183333	29.35314178
13.1285	27.84061432
13.13516667	26.40008926
13.14183333	25.02250671
13.1485	23.70643616
13.15516667	22.44853973
13.16183333	21.25024796
13.1685	20.1086998
13.17516667	19.02198792
13.18183333	17.99249649
13.1885	17.01593399
13.19516667	16.09039307
13.20183333	15.21348953
13.2085	14.38188553
13.21516667	13.59367371
13.22183333	12.84360886
13.2285	12.13264465
13.23516667	11.46030426
13.24183333	10.82515717
13.2485	10.22815704
13.25516667	9.66835022
13.26183333	9.143352509
13.2685	8.64982605
13.27516667	8.186340332
13.28183333	7.752418518
13.2885	7.343769073
13.29516667	6.959438324
13.30183333	6.600379944
13.3085	6.26707077
13.31516667	5.95664978
13.32183333	5.667686462
13.3285	5.400180817
[truncated: 7,001 more rows]
