# Supplementary material for: Chemodiversity of Calophyllum inophyllum L. oil bioactive components related to their specific geographical distribution in the South Pacific region
Source: PeerJ. 2019 May 22;7:e6896. doi: 10.7717/peerj.6896 (PMC6535043; doi:10.7717/peerj.6896)
Supplement: Supplemental Information 3 — Time and absorbance values at 280 nm. The site and the number of the collected sample from New Caledonia are in the separate file names. [file peerj-07-6896-s003.zip › NOUVELLE-CALEDONIE_N10.CSV]

0.002333333	-0.127792358
0.009	-0.138282776
0.015666667	-0.140666962
0.022333333	-0.11920929
0.029	-0.079154968
0.035666667	-0.038146973
0.042333333	-0.016212463
0.049	-0.007152557
0.055666667	-0.000953674
0.062333333	0.004768372
0.069	0.008106232
0.075666667	0.010490417
0.082333333	0.010967255
0.089	0.009536743
0.095666667	0.008583069
0.102333333	0.01001358
0.109	0.012397766
0.115666667	0.014781952
0.122333333	0.016212463
0.129	0.017642975
0.135666667	0.018596649
0.142333333	0.018119812
0.149	0.019073486
0.155666667	0.021457672
0.162333333	0.023841858
0.169	0.026226044
0.175666667	0.030040741
0.182333333	0.033378601
0.189	0.03528595
0.195666667	0.034809113
0.202333333	0.033855438
0.209	0.032424927
0.215666667	0.029087067
0.222333333	0.027656555
0.229	0.026226044
0.235666667	0.024795532
0.242333333	0.023841858
0.249	0.023365021
0.255666667	0.025272369
0.262333333	0.026226044
0.269	0.026226044
0.275666667	0.025749207
0.282333333	0.024318695
0.289	0.021457672
0.295666667	0.017642975
0.302333333	0.012397766
0.309	0.007152557
0.315666667	0.002384186
0.322333333	0.000476837
0.329	0.000953674
0.335666667	0.001907349
0.342333333	0.002384186
0.349	0.000953674
0.355666667	0.000953674
0.362333333	0.001430511
0.369	0.001907349
0.375666667	0.002384186
0.382333333	0.001907349
0.389	0.001907349
0.395666667	0.000953674
0.402333333	0.000953674
0.409	-0.000476837
0.415666667	-0.001430511
0.422333333	-0.001430511
0.429	-0.000953674
0.435666667	0
0.442333333	-0.000953674
0.449	-0.000476837
0.455666667	0
0.462333333	0.000476837
0.469	0.000476837
0.475666667	0.002861023
0.482333333	0.007629395
0.489	0.012874603
0.495666667	0.018119812
0.502333333	0.023365021
0.509	0.027656555
0.515666667	0.028610229
0.522333333	0.025749207
0.529	0.019073486
0.535666667	0.013828278
0.542333333	0.012874603
0.549	0.013828278
0.555666667	0.016212463
0.562333333	0.018119812
0.569	0.020027161
0.575666667	0.019073486
0.582333333	0.016689301
0.589	0.012874603
0.595666667	0.008106232
0.602333333	0.004291534
0.609	0.001907349
0.615666667	0
0.622333333	-0.002384186
0.629	-0.004291534
0.635666667	-0.001907349
0.642333333	0.002861023
0.649	0.007152557
0.655666667	0.01001358
0.662333333	0.011920929
0.669	0.013828278
0.675666667	0.015258789
0.682333333	0.014781952
0.689	0.014781952
0.695666667	0.016212463
0.702333333	0.019073486
0.709	0.020980835
0.715666667	0.020027161
0.722333333	0.016212463
0.729	0.011920929
0.735666667	0.009059906
0.742333333	0.00667572
0.749	0.004291534
0.755666667	0.001907349
0.762333333	0.002861023
0.769	0.005722046
0.775666667	0.008583069
0.782333333	0.008583069
0.789	0.00667572
0.795666667	0.005245209
0.802333333	0.00333786
0.809	0.001430511
0.815666667	-0.000953674
0.822333333	-0.002861023
0.829	-0.003814697
0.835666667	-0.004768372
0.842333333	-0.00667572
0.849	-0.009059906
0.855666667	-0.011444092
0.862333333	-0.010490417
0.869	-0.008583069
0.875666667	-0.006198883
0.882333333	-0.004768372
0.889	-0.003814697
0.895666667	-0.002384186
0.902333333	-0.002384186
0.909	-0.000476837
0.915666667	0.00333786
0.922333333	0.008106232
0.929	0.012874603
0.935666667	0.016689301
0.942333333	0.019073486
0.949	0.020027161
0.955666667	0.018119812
0.962333333	0.015735626
0.969	0.01335144
0.975666667	0.011920929
0.982333333	0.01001358
0.989	0.00667572
0.995666667	0.002861023
1.002333333	0
1.009	-0.000953674
1.015666667	-0.000953674
1.022333333	-0.001907349
1.029	-0.001907349
1.035666667	-0.001907349
1.042333333	-0.001430511
1.049	-0.001430511
1.055666667	-0.00333786
1.062333333	-0.004291534
1.069	-0.003814697
1.075666667	-0.001430511
1.082333333	0
1.089	0.001430511
1.095666667	0.004291534
1.102333333	0.00667572
1.109	0.00667572
1.115666667	0.00333786
1.122333333	0.001907349
1.129	0.002861023
1.135666667	0.00667572
1.142333333	0.01001358
1.149	0.012397766
1.155666667	0.013828278
1.162333333	0.012874603
1.169	0.009536743
1.175666667	0.004768372
1.182333333	-0.000476837
1.189	-0.002861023
1.195666667	-0.002384186
1.202333333	-0.001907349
1.209	-0.002384186
1.215666667	-0.00333786
1.222333333	-0.002861023
1.229	-0.001907349
1.235666667	0
1.242333333	0.002861023
1.249	0.005722046
1.255666667	0.00667572
1.262333333	0.007152557
1.269	0.00667572
1.275666667	0.005245209
1.282333333	0.004291534
1.289	0.00333786
1.295666667	0.001907349
1.302333333	-0.001907349
1.309	-0.005722046
1.315666667	-0.01001358
1.322333333	-0.013828278
1.329	-0.016689301
1.335666667	-0.020027161
1.342333333	-0.024795532
1.349	-0.106811523
1.355666667	-0.398159027
1.362333333	-0.942707062
1.369	-1.686096191
1.375666667	-2.509117126
1.382333333	-3.374099731
1.389	-4.196166992
1.395666667	-4.832744598
1.402333333	-5.236148834
1.409	-5.457878113
1.415666667	-5.614280701
1.422333333	-5.740642548
1.429	-5.847930908
1.435666667	-5.945205688
1.442333333	-6.033420563
1.449	-6.110191345
1.455666667	-6.166934967
1.462333333	-6.195068359
1.469	-6.193637848
1.475666667	-6.17313385
1.482333333	-6.143569946
1.489	-6.114959717
1.495666667	-6.093502045
1.502333333	-6.087779999
1.509	-6.100654602
1.515666667	-6.123542786
1.522333333	-6.150245667
1.529	-6.174087524
1.535666667	-6.196498871
1.542333333	-6.216049194
1.549	-6.232738495
1.555666667	-6.246089935
1.562333333	-6.248950958
1.569	-6.24370575
1.575666667	-6.231307983
1.582333333	-6.216526031
1.589	-6.199836731
1.595666667	-6.182670593
1.602333333	-6.173610687
1.609	-6.17313385
1.615666667	-6.179332733
1.622333333	-6.188869476
1.629	-6.201267242
1.635666667	-6.212711334
1.642333333	-6.217956543
1.649	-6.21843338
1.655666667	-6.217956543
1.662333333	-6.21843338
1.669	-6.227016449
1.675666667	-6.25038147
1.682333333	-6.292819977
1.689	-6.350517273
1.695666667	-6.415843964
1.702333333	-6.48355484
1.709	-6.543159485
1.715666667	-6.587505341
1.722333333	-6.617069244
1.729	-6.634712219
1.735666667	-6.642818451
1.742333333	-6.643295288
1.749	-6.640434265
1.755666667	-6.637096405
1.762333333	-6.633758545
1.769	-6.62946701
1.775666667	-6.627559662
1.782333333	-6.627559662
1.789	-6.62946701
1.795666667	-6.631374359
1.802333333	-6.633758545
1.809	-6.638050079
1.815666667	-6.644248962
1.822333333	-6.651878357
1.829	-6.660938263
1.835666667	-6.670475006
1.842333333	-6.679058075
1.849	-6.685256958
1.855666667	-6.687641144
1.862333333	-6.688594818
1.869	-6.69002533
1.875666667	-6.691455841
1.882333333	-6.692409515
1.889	-6.69336319
1.895666667	-6.69670105
1.902333333	-6.701469421
1.909	-6.705284119
1.915666667	-6.707668304
1.922333333	-6.71005249
1.929	-6.71339035
1.935666667	-6.71672821
1.942333333	-6.719589233
1.949	-6.722927094
1.955666667	-6.727218628
1.962333333	-6.730556488
1.969	-6.731033325
1.975666667	-6.729602814
1.982333333	-6.728649139
1.989	-6.727695465
1.995666667	-6.726264954
2.002333333	-6.724357605
2.009	-6.723880768
2.015666667	-6.724834442
2.022333333	-6.725788116
2.029	-6.726741791
2.035666667	-6.729125977
2.042333333	-6.732940674
2.049	-6.735801697
2.055666667	-6.737709045
2.062333333	-6.740093231
2.069	-6.744384766
2.075666667	-6.748199463
2.082333333	-6.750583649
2.089	-6.752490997
2.095666667	-6.755828857
2.102333333	-6.758213043
2.109	-6.757736206
2.115666667	-6.757259369
2.122333333	-6.759643555
2.129	-6.764888763
2.135666667	-6.770133972
2.142333333	-6.773471832
2.149	-6.776332855
2.155666667	-6.779193878
2.162333333	-6.78062439
2.169	-6.781578064
2.175666667	-6.782531738
2.182333333	-6.78730011
2.189	-6.80065155
2.195666667	-6.827354431
2.202333333	-6.870746613
2.209	-6.929397583
2.215666667	-6.999492645
2.222333333	-7.076263428
2.229	-7.150650024
2.235666667	-7.215499878
2.242333333	-7.266044617
2.249	-7.303714752
2.255666667	-7.33089447
2.262333333	-7.349967957
2.269	-7.364273071
2.275666667	-7.375717163
2.282333333	-7.381916046
2.289	-7.381439209
2.295666667	-7.377147675
2.302333333	-7.373809814
2.309	-7.375240326
2.315666667	-7.380008698
2.322333333	-7.388114929
2.329	-7.399559021
2.335666667	-7.413387299
2.342333333	-7.427215576
2.349	-7.438182831
2.355666667	-7.445335388
2.362333333	-7.449626923
2.369	-7.452011108
2.375666667	-7.452487946
2.382333333	-7.449626923
2.389	-7.436752319
2.395666667	-7.41147995
2.402333333	-7.37953186
2.409	-7.353305817
2.415666667	-7.338523865
2.422333333	-7.335662842
2.429	-7.341861725
2.435666667	-7.361888885
2.442333333	-7.390499115
2.449	-7.416725159
2.455666667	-7.432937622
2.462333333	-7.440567017
2.469	-7.4467659
2.475666667	-7.451534271
2.482333333	-7.454872131
2.489	-7.457733154
2.495666667	-7.462978363
2.502333333	-7.469654083
2.509	-7.475376129
2.515666667	-7.480144501
2.522333333	-7.485389709
2.529	-7.488250732
2.535666667	-7.487297058
2.542333333	-7.484912872
2.549	-7.483959198
2.555666667	-7.484912872
2.562333333	-7.487773895
2.569	-7.49206543
2.575666667	-7.499217987
2.582333333	-7.507324219
2.589	-7.513999939
2.595666667	-7.517337799
2.602333333	-7.516860962
2.609	-7.513046265
2.615666667	-7.510185242
2.622333333	-7.509231567
2.629	-7.511138916
2.635666667	-7.516860962
2.642333333	-7.526874542
2.649	-7.538795471
2.655666667	-7.550239563
2.662333333	-7.559299469
2.669	-7.566452026
2.675666667	-7.573604584
2.682333333	-7.580280304
2.689	-7.586479187
2.695666667	-7.591247559
2.702333333	-7.595539093
2.709	-7.600784302
2.715666667	-7.606506348
2.722333333	-7.611751556
2.729	-7.619380951
2.735666667	-7.630825043
2.742333333	-7.647037506
2.749	-7.667064667
2.755666667	-7.687091827
2.762333333	-7.707595825
2.769	-7.726669312
2.775666667	-7.742881775
2.782333333	-7.75384903
2.789	-7.759571075
2.795666667	-7.763385773
2.802333333	-7.76720047
2.809	-7.771015167
2.815666667	-7.772922516
2.822333333	-7.772922516
2.829	-7.772445679
2.835666667	-7.771015167
2.842333333	-7.770061493
2.849	-7.768154144
2.855666667	-7.766723633
2.862333333	-7.764816284
2.869	-7.765769958
2.875666667	-7.768630981
2.882333333	-7.77053833
2.889	-7.772922516
2.895666667	-7.77721405
2.902333333	-7.783889771
2.909	-7.788181305
2.915666667	-7.790088654
2.922333333	-7.790565491
2.929	-7.791519165
2.935666667	-7.792472839
2.942333333	-7.791996002
2.949	-7.789611816
2.955666667	-7.788181305
2.962333333	-7.789611816
2.969	-7.794857025
2.975666667	-7.804393768
2.982333333	-7.81917572
2.989	-7.839679718
2.995666667	-7.861614227
3.002333333	-7.882118225
3.009	-7.899284363
3.015666667	-7.912158966
3.022333333	-7.922649384
3.029	-7.930755615
3.035666667	-7.938861847
3.042333333	-7.946014404
3.049	-7.952690125
3.055666667	-7.957935333
3.062333333	-7.960319519
3.069	-7.961273193
3.075666667	-7.963180542
3.082333333	-7.967472076
3.089	-7.973194122
3.095666667	-7.978439331
3.102333333	-7.984638214
3.109	-7.99036026
3.115666667	-7.997512817
3.122333333	-8.003234863
3.129	-8.008480072
3.135666667	-8.013725281
3.142333333	-8.020877838
3.149	-8.028030396
3.155666667	-8.03232193
3.162333333	-8.036613464
3.169	-8.040904999
3.175666667	-8.046150208
3.182333333	-8.048057556
3.189	-8.048534393
3.195666667	-8.050918579
3.202333333	-8.058547974
3.209	-8.071899414
3.215666667	-8.089065552
3.222333333	-8.111476898
3.229	-8.139610291
3.235666667	-8.168697357
3.242333333	-8.191585541
3.249	-8.205890656
3.255666667	-8.214473724
3.262333333	-8.22019577
3.269	-8.225440979
3.275666667	-8.232593536
3.282333333	-8.244514465
3.289	-8.259296417
3.295666667	-8.275508881
3.302333333	-8.290290833
3.309	-8.299827576
3.315666667	-8.302688599
3.322333333	-8.299827576
3.329	-8.295536041
3.335666667	-8.291244507
3.342333333	-8.286952972
3.349	-8.285522461
3.355666667	-8.287906647
3.362333333	-8.292675018
3.369	-8.296489716
3.375666667	-8.298873901
3.382333333	-8.30078125
3.389	-8.301258087
3.395666667	-8.301734924
3.402333333	-8.301258087
3.409	-8.301734924
3.415666667	-8.30411911
3.422333333	-8.30745697
3.429	-8.311271667
3.435666667	-8.311271667
3.442333333	-8.309364319
3.449	-8.306026459
3.455666667	-8.303642273
3.462333333	-8.299350739
3.469	-8.296012878
3.475666667	-8.296012878
3.482333333	-8.30078125
3.489	-8.308887482
3.495666667	-8.316993713
3.502333333	-8.325576782
3.509	-8.333683014
3.515666667	-8.338928223
3.522333333	-8.33940506
3.529	-8.337020874
3.535666667	-8.333206177
3.542333333	-8.329391479
3.549	-8.324623108
3.555666667	-8.321285248
3.562333333	-8.320808411
3.569	-8.324146271
3.575666667	-8.328437805
3.582333333	-8.331775665
3.589	-8.334159851
3.595666667	-8.336544037
3.602333333	-8.338928223
3.609	-8.340358734
3.615666667	-8.340835571
3.622333333	-8.341789246
3.629	-8.343696594
3.635666667	-8.344173431
3.642333333	-8.342266083
3.649	-8.337020874
3.655666667	-8.331298828
3.662333333	-8.327007294
3.669	-8.327007294
3.675666667	-8.330345154
3.682333333	-8.334636688
3.689	-8.340835571
3.695666667	-8.348941803
3.702333333	-8.35609436
3.709	-8.358478546
3.715666667	-8.358001709
3.722333333	-8.357524872
3.729	-8.355617523
3.735666667	-8.352279663
3.742333333	-8.348464966
3.749	-8.347988129
3.755666667	-8.34941864
3.762333333	-8.347988129
3.769	-8.343219757
3.775666667	-8.3360672
3.782333333	-8.328914642
3.789	-8.320331573
3.795666667	-8.310317993
3.802333333	-8.299827576
3.809	-8.287906647
3.815666667	-8.275032043
3.822333333	-8.258342743
3.829	-8.237838745
3.835666667	-8.21352005
3.842333333	-8.188247681
3.849	-8.159637451
3.855666667	-8.129119873
3.862333333	-8.098125458
3.869	-8.069992065
3.875666667	-8.043289185
3.882333333	-8.019447327
3.889	-7.999897003
3.895666667	-7.984638214
3.902333333	-7.971286774
3.909	-7.95841217
3.915666667	-7.946968079
3.922333333	-7.939815521
3.929	-7.937908173
3.935666667	-7.939338684
3.942333333	-7.944107056
3.949	-7.954597473
3.955666667	-7.970809937
3.962333333	-7.99036026
3.969	-8.012771606
3.975666667	-8.037090302
3.982333333	-8.063793182
3.989	-8.091926575
3.995666667	-8.120536804
4.002333333	-8.147716522
4.009	-8.173942566
4.015666667	-8.20016861
4.022333333	-8.225440979
4.029	-8.249282837
4.035666667	-8.270740509
4.042333333	-8.291244507
4.049	-8.312702179
4.055666667	-8.335590363
4.062333333	-8.357524872
4.069	-8.375644684
4.075666667	-8.390903473
4.082333333	-8.405685425
4.089	-8.418560028
4.095666667	-8.428096771
4.102333333	-8.436203003
4.109	-8.445262909
4.115666667	-8.453369141
4.122333333	-8.459091187
4.129	-8.46529007
4.135666667	-8.472919464
4.142333333	-8.480548859
4.149	-8.486747742
4.155666667	-8.493423462
4.162333333	-8.500576019
4.169	-8.505821228
4.175666667	-8.509159088
4.182333333	-8.512020111
4.189	-8.514881134
4.195666667	-8.515834808
4.202333333	-8.512973785
4.209	-8.511066437
4.215666667	-8.509635925
4.222333333	-8.509635925
4.229	-8.512496948
4.235666667	-8.518695831
4.242333333	-8.5272789
4.249	-8.534908295
4.255666667	-8.540153503
4.262333333	-8.542060852
4.269	-8.541584015
4.275666667	-8.539199829
4.282333333	-8.537769318
4.289	-8.536815643
4.295666667	-8.535861969
4.302333333	-8.536815643
4.309	-8.538246155
4.315666667	-8.541107178
4.322333333	-8.543491364
4.329	-8.545875549
4.335666667	-8.547782898
4.342333333	-8.548736572
4.349	-8.549690247
4.355666667	-8.550643921
4.362333333	-8.55255127
4.369	-8.553504944
4.375666667	-8.55255127
4.382333333	-8.549690247
4.389	-8.546352386
4.395666667	-8.543491364
4.402333333	-8.541107178
4.409	-8.539199829
4.415666667	-8.53729248
4.422333333	-8.535385132
4.429	-8.533000946
4.435666667	-8.528232574
4.442333333	-8.522510529
4.449	-8.518695831
4.455666667	-8.518218994
4.462333333	-8.519649506
4.469	-8.522510529
4.475666667	-8.525848389
4.482333333	-8.526802063
4.489	-8.524417877
4.495666667	-8.519649506
4.502333333	-8.513450623
4.509	-8.506298065
4.515666667	-8.496761322
4.522333333	-8.486270905
4.529	-8.47864151
4.535666667	-8.472919464
4.542333333	-8.468151093
4.549	-8.46529007
4.555666667	-8.464813232
4.562333333	-8.463859558
4.569	-8.460044861
4.575666667	-8.453845978
4.582333333	-8.447170258
4.589	-8.440971375
4.595666667	-8.434772491
4.602333333	-8.428573608
4.609	-8.422851563
4.615666667	-8.41999054
4.622333333	-8.41999054
4.629	-8.419513702
4.635666667	-8.417606354
4.642333333	-8.415222168
4.649	-8.414268494
4.655666667	-8.412361145
4.662333333	-8.409976959
4.669	-8.407592773
4.675666667	-8.406639099
4.682333333	-8.405685425
4.689	-8.40473175
4.695666667	-8.403778076
4.702333333	-8.402824402
4.709	-8.404254913
4.715666667	-8.408069611
4.722333333	-8.413314819
4.729	-8.418560028
4.735666667	-8.422374725
4.742333333	-8.425712585
4.749	-8.428573608
4.755666667	-8.429527283
4.762333333	-8.428573608
4.769	-8.428096771
4.775666667	-8.427143097
4.782333333	-8.426189423
4.789	-8.4233284
4.795666667	-8.419513702
4.802333333	-8.415699005
4.809	-8.412361145
4.815666667	-8.409023285
4.822333333	-8.403301239
4.829	-8.396625519
4.835666667	-8.392333984
4.842333333	-8.388996124
4.849	-8.385181427
4.855666667	-8.380413055
4.862333333	-8.375644684
4.869	-8.370399475
4.875666667	-8.362770081
4.882333333	-8.351325989
4.889	-8.337497711
4.895666667	-8.321285248
4.902333333	-8.303642273
4.909	-8.285522461
4.915666667	-8.266925812
4.922333333	-8.247852325
4.929	-8.227348328
4.935666667	-8.206367493
4.942333333	-8.185863495
4.949	-8.164405823
4.955666667	-8.141040802
4.962333333	-8.115768433
4.969	-8.089542389
4.975666667	-8.062839508
4.982333333	-8.034229279
4.989	-8.004665375
4.995666667	-7.972240448
5.002333333	-7.940292358
5.009	-7.90977478
5.015666667	-7.883548737
5.022333333	-7.859230042
5.029	-7.837772369
5.035666667	-7.819652557
5.042333333	-7.803440094
5.049	-7.787704468
5.055666667	-7.771015167
5.062333333	-7.752895355
5.069	-7.732868195
5.075666667	-7.714748383
5.082333333	-7.699012756
5.089	-7.68327713
5.095666667	-7.66658783
5.102333333	-7.649421692
5.109	-7.633686066
5.115666667	-7.617950439
5.122333333	-7.59935379
5.129	-7.577896118
5.135666667	-7.555484772
5.142333333	-7.534980774
5.149	-7.514953613
5.155666667	-7.49540329
5.162333333	-7.479667664
5.169	-7.469177246
5.175666667	-7.4634552
5.182333333	-7.457256317
5.189	-7.45010376
5.195666667	-7.442951202
5.202333333	-7.436275482
5.209	-7.431983948
5.215666667	-7.429599762
5.222333333	-7.429599762
5.229	-7.432460785
5.235666667	-7.437229156
5.242333333	-7.442951202
5.249	-7.449150085
5.255666667	-7.45677948
5.262333333	-7.468223572
5.269	-7.483959198
5.275666667	-7.502555847
5.282333333	-7.522583008
5.289	-7.544517517
5.295666667	-7.568359375
5.302333333	-7.594108582
5.309	-7.619380951
5.315666667	-7.645606995
5.322333333	-7.672309875
5.329	-7.701873779
5.335666667	-7.733345032
5.342333333	-7.76386261
5.349	-7.793426514
5.355666667	-7.822036743
5.362333333	-7.850646973
5.369	-7.876396179
5.375666667	-7.899284363
5.382333333	-7.921218872
5.389	-7.943153381
5.395666667	-7.965087891
5.402333333	-7.986068726
5.409	-8.007526398
5.415666667	-8.030414581
5.422333333	-8.052349091
5.429	-8.071422577
5.435666667	-8.087158203
5.442333333	-8.100986481
5.449	-8.111953735
5.455666667	-8.121967316
5.462333333	-8.130550385
5.469	-8.141040802
5.475666667	-8.15486908
5.482333333	-8.171081543
5.489	-8.186817169
5.495666667	-8.201599121
5.502333333	-8.213996887
5.509	-8.22353363
5.515666667	-8.231639862
5.522333333	-8.240699768
5.529	-8.249759674
5.535666667	-8.257389069
5.542333333	-8.264541626
5.549	-8.271694183
5.555666667	-8.276939392
5.562333333	-8.277893066
5.569	-8.277416229
5.575666667	-8.276939392
5.582333333	-8.276939392
5.589	-8.275508881
5.595666667	-8.272171021
5.602333333	-8.268356323
5.609	-8.264064789
5.615666667	-8.259296417
5.622333333	-8.251667023
5.629	-8.242607117
5.635666667	-8.234024048
5.642333333	-8.226394653
5.649	-8.219242096
5.655666667	-8.212089539
5.662333333	-8.205890656
5.669	-8.201122284
5.675666667	-8.19683075
5.682333333	-8.192539215
5.689	-8.185863495
5.695666667	-8.1782341
5.702333333	-8.170604706
5.709	-8.16488266
5.715666667	-8.1615448
5.722333333	-8.159160614
5.729	-8.15820694
5.735666667	-8.158683777
5.742333333	-8.159160614
5.749	-8.159160614
5.755666667	-8.156299591
5.762333333	-8.152961731
5.769	-8.151531219
5.775666667	-8.151531219
5.782333333	-8.153438568
5.789	-8.157253265
5.795666667	-8.162021637
5.802333333	-8.166790009
5.809	-8.171081543
5.815666667	-8.17489624
5.822333333	-8.179187775
5.829	-8.182048798
5.835666667	-8.184909821
5.842333333	-8.188247681
5.849	-8.192539215
5.855666667	-8.197784424
5.862333333	-8.203983307
5.869	-8.210659027
5.875666667	-8.21685791
5.882333333	-8.222579956
5.889	-8.225440979
5.895666667	-8.224487305
5.902333333	-8.222103119
5.909	-8.219242096
5.915666667	-8.217334747
5.922333333	-8.215427399
5.929	-8.214473724
5.935666667	-8.214950562
5.942333333	-8.213996887
5.949	-8.210659027
5.955666667	-8.20350647
5.962333333	-8.194923401
5.969	-8.188724518
5.975666667	-8.185386658
5.982333333	-8.18157196
5.989	-8.176803589
5.995666667	-8.173942566
6.002333333	-8.173942566
6.009	-8.173942566
6.015666667	-8.172512054
6.022333333	-8.172512054
6.029	-8.175373077
6.035666667	-8.180141449
6.042333333	-8.184909821
6.049	-8.187770844
6.055666667	-8.191585541
6.062333333	-8.194446564
6.069	-8.19683075
6.075666667	-8.19683075
6.082333333	-8.19683075
6.089	-8.197784424
6.095666667	-8.197307587
6.102333333	-8.19683075
6.109	-8.197307587
6.115666667	-8.201599121
6.122333333	-8.20684433
6.129	-8.209228516
6.135666667	-8.21018219
6.142333333	-8.210659027
6.149	-8.211612701
6.155666667	-8.212089539
6.162333333	-8.21352005
6.169	-8.215904236
6.175666667	-8.219242096
6.182333333	-8.222579956
6.189	-8.22353363
6.195666667	-8.22353363
6.202333333	-8.221149445
6.209	-8.21685791
6.215666667	-8.212566376
6.222333333	-8.210659027
6.229	-8.209228516
6.235666667	-8.205413818
6.242333333	-8.199214935
6.249	-8.194446564
6.255666667	-8.193016052
6.262333333	-8.193016052
6.269	-8.192062378
6.275666667	-8.192062378
6.282333333	-8.194446564
6.289	-8.198261261
6.295666667	-8.199691772
6.302333333	-8.199691772
6.309	-8.201599121
6.315666667	-8.203983307
6.322333333	-8.203983307
6.329	-8.198738098
6.335666667	-8.189678192
6.342333333	-8.177757263
6.349	-8.163928986
6.355666667	-8.149147034
6.362333333	-8.134365082
6.369	-8.12292099
6.375666667	-8.114814758
6.382333333	-8.108615875
6.389	-8.101463318
6.395666667	-8.093357086
6.402333333	-8.082389832
6.409	-8.066654205
6.415666667	-8.047580719
6.422333333	-8.025169373
6.429	-8.001804352
6.435666667	-7.978439331
6.442333333	-7.956027985
6.449	-7.936477661
6.455666667	-7.9164505
6.462333333	-7.898330688
6.469	-7.881164551
6.475666667	-7.863521576
6.482333333	-7.844924927
6.489	-7.827281952
6.495666667	-7.813930511
6.502333333	-7.802009583
6.509	-7.790565491
6.515666667	-7.780075073
6.522333333	-7.772922516
6.529	-7.768154144
6.535666667	-7.762432098
6.542333333	-7.758140564
6.549	-7.755756378
6.555666667	-7.75718689
6.562333333	-7.757663727
6.569	-7.758617401
6.575666667	-7.76052475
6.582333333	-7.76386261
6.589	-7.766246796
6.595666667	-7.768630981
6.602333333	-7.773399353
6.609	-7.781028748
6.615666667	-7.789134979
6.622333333	-7.797718048
6.629	-7.806777954
6.635666667	-7.81583786
6.642333333	-7.824420929
6.649	-7.833003998
6.655666667	-7.842063904
6.662333333	-7.851600647
6.669	-7.859706879
6.675666667	-7.867336273
6.682333333	-7.873058319
6.689	-7.878303528
6.695666667	-7.882595062
6.702333333	-7.885456085
6.709	-7.887363434
6.715666667	-7.88974762
6.722333333	-7.893562317
6.729	-7.896900177
6.735666667	-7.897377014
6.742333333	-7.89642334
6.749	-7.895946503
6.755666667	-7.894515991
6.762333333	-7.891178131
6.769	-7.884979248
6.775666667	-7.879257202
6.782333333	-7.874011993
6.789	-7.869720459
6.795666667	-7.86447525
6.802333333	-7.858276367
6.809	-7.852554321
6.815666667	-7.846355438
6.822333333	-7.837772369
6.829	-7.829189301
6.835666667	-7.82251358
6.842333333	-7.817268372
6.849	-7.812976837
6.855666667	-7.808208466
6.862333333	-7.80248642
6.869	-7.793903351
6.875666667	-7.783412933
6.882333333	-7.772922516
6.889	-7.762432098
6.895666667	-7.751464844
6.902333333	-7.741928101
6.909	-7.733345032
6.915666667	-7.726192474
6.922333333	-7.719039917
6.929	-7.712364197
6.935666667	-7.706642151
6.942333333	-7.699966431
6.949	-7.691860199
6.955666667	-7.680892944
6.962333333	-7.66992569
6.969	-7.660388947
6.975666667	-7.652759552
6.982333333	-7.647514343
6.989	-7.645606995
6.995666667	-7.647037506
7.002333333	-7.650852203
7.009	-7.656097412
7.015666667	-7.662296295
7.022333333	-7.671356201
7.029	-7.684707642
7.035666667	-7.699489594
7.042333333	-7.714271545
7.049	-7.72857666
7.055666667	-7.741928101
7.062333333	-7.755279541
7.069	-7.768154144
7.075666667	-7.781982422
7.082333333	-7.796287537
7.089	-7.8125
7.095666667	-7.829189301
7.102333333	-7.844924927
7.109	-7.859706879
7.115666667	-7.873058319
7.122333333	-7.886886597
7.129	-7.900238037
7.135666667	-7.912635803
7.142333333	-7.923126221
7.149	-7.932662964
7.155666667	-7.941246033
7.162333333	-7.949829102
7.169	-7.95841217
7.175666667	-7.967948914
7.182333333	-7.977962494
7.189	-7.987499237
7.195666667	-7.994174957
7.202333333	-7.997989655
7.209	-7.999897003
7.215666667	-8.003234863
7.222333333	-8.009433746
7.229	-8.017063141
7.235666667	-8.024215698
7.242333333	-8.029937744
7.249	-8.034706116
7.255666667	-8.037090302
7.262333333	-8.037090302
7.269	-8.03565979
7.275666667	-8.034229279
7.282333333	-8.033752441
7.289	-8.033752441
7.295666667	-8.035182953
7.302333333	-8.038043976
7.309	-8.040904999
7.315666667	-8.046150208
7.322333333	-8.052825928
7.329	-8.059024811
7.335666667	-8.064746857
7.342333333	-8.068561554
7.349	-8.072376251
7.355666667	-8.075237274
7.362333333	-8.076190948
7.369	-8.078098297
7.375666667	-8.078575134
7.382333333	-8.079528809
7.389	-8.080482483
7.395666667	-8.08429718
7.402333333	-8.090496063
7.409	-8.097171783
7.415666667	-8.103847504
7.422333333	-8.110523224
7.429	-8.118629456
7.435666667	-8.124828339
7.442333333	-8.127689362
7.449	-8.128166199
7.455666667	-8.12959671
7.462333333	-8.132457733
7.469	-8.137226105
7.475666667	-8.142471313
7.482333333	-8.149147034
7.489	-8.157253265
7.495666667	-8.165359497
7.502333333	-8.172035217
7.509	-8.176326752
7.515666667	-8.177280426
7.522333333	-8.177280426
7.529	-8.1782341
7.535666667	-8.181095123
7.542333333	-8.185386658
7.549	-8.191585541
7.555666667	-8.20016861
7.562333333	-8.209705353
7.569	-8.218765259
7.575666667	-8.227348328
7.582333333	-8.234024048
7.589	-8.238792419
7.595666667	-8.243560791
7.602333333	-8.247852325
7.609	-8.251667023
7.615666667	-8.25548172
7.622333333	-8.260726929
7.629	-8.2654953
7.635666667	-8.268356323
7.642333333	-8.270740509
7.649	-8.274078369
7.655666667	-8.276462555
7.662333333	-8.275985718
7.669	-8.275508881
7.675666667	-8.274555206
7.682333333	-8.273601532
7.689	-8.269786835
7.695666667	-8.264064789
7.702333333	-8.259296417
7.709	-8.25548172
7.715666667	-8.254528046
7.722333333	-8.256912231
7.729	-8.261203766
7.735666667	-8.266925812
7.742333333	-8.270740509
7.749	-8.271694183
7.755666667	-8.270263672
7.762333333	-8.26883316
7.769	-8.269786835
7.775666667	-8.272171021
7.782333333	-8.272647858
7.789	-8.271217346
7.795666667	-8.26883316
7.802333333	-8.265972137
7.809	-8.260250092
7.815666667	-8.254528046
7.822333333	-8.25214386
7.829	-8.253097534
7.835666667	-8.254051208
7.842333333	-8.254051208
7.849	-8.25214386
7.855666667	-8.250236511
7.862333333	-8.247375488
7.869	-8.24546814
7.875666667	-8.244037628
7.882333333	-8.242607117
7.889	-8.240222931
7.895666667	-8.236885071
7.902333333	-8.234500885
7.909	-8.232593536
7.915666667	-8.231639862
7.922333333	-8.231163025
7.929	-8.231163025
7.935666667	-8.230686188
7.942333333	-8.229732513
7.949	-8.229255676
7.955666667	-8.228302002
7.962333333	-8.22687149
7.969	-8.225917816
7.975666667	-8.226394653
7.982333333	-8.225917816
7.989	-8.223056793
7.995666667	-8.217334747
8.002333333	-8.21018219
8.009	-8.202552795
8.015666667	-8.195877075
8.022333333	-8.192062378
8.029	-8.191585541
8.035666667	-8.192539215
8.042333333	-8.193969727
8.049	-8.194923401
8.055666667	-8.194446564
8.062333333	-8.192539215
8.069	-8.188724518
8.075666667	-8.184909821
8.082333333	-8.183002472
8.089	-8.183002472
8.095666667	-8.182525635
8.102333333	-8.179664612
8.109	-8.175849915
8.115666667	-8.173465729
8.122333333	-8.173465729
8.129	-8.172512054
8.135666667	-8.167743683
8.142333333	-8.1615448
8.149	-8.151531219
8.155666667	-8.137702942
8.162333333	-8.11624527
8.169	-8.092403412
8.175666667	-8.069038391
8.182333333	-8.047580719
8.189	-8.027076721
8.195666667	-8.007049561
8.202333333	-7.99036026
8.209	-7.973670959
8.215666667	-7.957935333
8.222333333	-7.942199707
8.229	-7.928371429
8.235666667	-7.917404175
8.242333333	-7.910728455
8.249	-7.90643692
8.255666667	-7.903575897
8.262333333	-7.898807526
8.269	-7.892131805
8.275666667	-7.885932922
8.282333333	-7.879257202
8.289	-7.872581482
8.295666667	-7.863521576
8.302333333	-7.85446167
8.309	-7.846355438
8.315666667	-7.838726044
8.322333333	-7.829666138
8.329	-7.820606232
8.335666667	-7.813453674
8.342333333	-7.808685303
8.349	-7.805347443
8.355666667	-7.800579071
8.362333333	-7.796764374
8.369	-7.795333862
8.375666667	-7.794857025
8.382333333	-7.796287537
8.389	-7.798671722
8.395666667	-7.802963257
8.402333333	-7.80582428
8.409	-7.807731628
8.415666667	-7.808685303
8.422333333	-7.811546326
8.429	-7.814884186
8.435666667	-7.817268372
8.442333333	-7.820606232
8.449	-7.822990417
8.455666667	-7.824420929
8.462333333	-7.824897766
8.469	-7.825374603
8.475666667	-7.826805115
8.482333333	-7.830619812
8.489	-7.837295532
8.495666667	-7.846355438
8.502333333	-7.854938507
8.509	-7.863044739
8.515666667	-7.868766785
8.522333333	-7.872104645
8.529	-7.874488831
8.535666667	-7.875919342
8.542333333	-7.878303528
8.549	-7.880687714
8.555666667	-7.884502411
8.562333333	-7.887363434
8.569	-7.890701294
8.575666667	-7.895469666
8.582333333	-7.900714874
8.589	-7.905006409
8.595666667	-7.908821106
8.602333333	-7.914543152
8.609	-7.919788361
8.615666667	-7.922172546
8.622333333	-7.922649384
8.629	-7.922649384
8.635666667	-7.923126221
8.642333333	-7.925510406
8.649	-7.930755615
8.655666667	-7.936477661
8.662333333	-7.943630219
8.669	-7.952213287
8.675666667	-7.960796356
8.682333333	-7.966041565
8.689	-7.966041565
8.695666667	-7.966518402
8.702333333	-7.969856262
8.709	-7.971763611
8.715666667	-7.971763611
8.722333333	-7.970333099
8.729	-7.971286774
8.735666667	-7.973670959
8.742333333	-7.975101471
8.749	-7.97700882
8.755666667	-7.981777191
8.762333333	-7.990837097
8.769	-8.00037384
8.775666667	-8.006095886
8.782333333	-8.007049561
8.789	-8.006572723
8.795666667	-8.006572723
8.802333333	-8.007049561
8.809	-8.007049561
8.815666667	-8.007526398
8.822333333	-8.009433746
8.829	-8.012294769
8.835666667	-8.015155792
8.842333333	-8.016586304
8.849	-8.018493652
8.855666667	-8.020877838
8.862333333	-8.022785187
8.869	-8.023262024
8.875666667	-8.021354675
8.882333333	-8.018493652
8.889	-8.014202118
8.895666667	-8.010864258
8.902333333	-8.008956909
8.909	-8.008003235
8.915666667	-8.007526398
8.922333333	-8.005619049
8.929	-8.002758026
8.935666667	-7.99703598
8.942333333	-7.988452911
8.949	-7.979869843
8.955666667	-7.973194122
8.962333333	-7.967948914
8.969	-7.960319519
8.975666667	-7.951259613
8.982333333	-7.94172287
8.989	-7.93170929
8.995666667	-7.920265198
9.002333333	-7.907390594
9.009	-7.89642334
9.015666667	-7.889270782
9.022333333	-7.884979248
9.029	-7.879734039
9.035666667	-7.87115097
9.042333333	-7.860660553
9.049	-7.851600647
9.055666667	-7.843494415
9.062333333	-7.833480835
9.069	-7.820129395
9.075666667	-7.807731628
9.082333333	-7.797241211
9.089	-7.784366608
9.095666667	-7.768630981
9.102333333	-7.751941681
9.109	-7.737636566
9.115666667	-7.7252388
9.122333333	-7.714271545
9.129	-7.705688477
9.135666667	-7.700443268
9.142333333	-7.697582245
9.149	-7.697582245
9.155666667	-7.698535919
9.162333333	-7.699489594
9.169	-7.697582245
9.175666667	-7.693767548
9.182333333	-7.689476013
9.189	-7.685184479
9.195666667	-7.680892944
9.202333333	-7.676124573
9.209	-7.671833038
9.215666667	-7.668018341
9.222333333	-7.665157318
9.229	-7.661819458
9.235666667	-7.658958435
9.242333333	-7.659912109
9.249	-7.664203644
9.255666667	-7.669448853
9.262333333	-7.67326355
9.269	-7.675647736
9.275666667	-7.677078247
9.282333333	-7.679462433
9.289	-7.681846619
9.295666667	-7.683753967
9.302333333	-7.685184479
9.309	-7.685661316
9.315666667	-7.684707642
9.322333333	-7.682323456
9.329	-7.677078247
9.335666667	-7.66992569
9.342333333	-7.665157318
9.349	-7.661819458
9.355666667	-7.660865784
9.362333333	-7.660388947
9.369	-7.658481598
9.375666667	-7.657527924
9.382333333	-7.656574249
9.389	-7.655620575
9.395666667	-7.650375366
9.402333333	-7.64465332
9.409	-7.640838623
9.415666667	-7.638931274
9.422333333	-7.637500763
9.429	-7.637023926
9.435666667	-7.638931274
9.442333333	-7.640361786
9.449	-7.639408112
9.455666667	-7.635116577
9.462333333	-7.63130188
9.469	-7.627487183
9.475666667	-7.624149323
9.482333333	-7.622241974
9.489	-7.621765137
9.495666667	-7.622718811
9.502333333	-7.625102997
9.509	-7.626533508
9.515666667	-7.628917694
9.522333333	-7.63130188
9.529	-7.631778717
9.535666667	-7.632255554
9.542333333	-7.633209229
9.549	-7.63463974
9.555666667	-7.635593414
9.562333333	-7.637023926
9.569	-7.640361786
9.575666667	-7.644176483
9.582333333	-7.645130157
9.589	-7.644176483
9.595666667	-7.640361786
9.602333333	-7.635593414
9.609	-7.630825043
9.615666667	-7.627487183
9.622333333	-7.625579834
9.629	-7.623672485
9.635666667	-7.620334625
9.642333333	-7.614135742
9.649	-7.604122162
9.655666667	-7.589817047
9.662333333	-7.572650909
9.669	-7.553577423
9.675666667	-7.536411285
9.682333333	-7.521152496
9.689	-7.507324219
9.695666667	-7.492542267
9.702333333	-7.475376129
9.709	-7.458686829
9.715666667	-7.441520691
9.722333333	-7.422447205
9.729	-7.40146637
9.735666667	-7.383346558
9.742333333	-7.367610931
9.749	-7.350444794
9.755666667	-7.332324982
9.762333333	-7.313728333
9.769	-7.297039032
9.775666667	-7.279396057
9.782333333	-7.261276245
9.789	-7.244586945
9.795666667	-7.230758667
9.802333333	-7.22026825
9.809	-7.212638855
9.815666667	-7.208347321
9.822333333	-7.206916809
9.829	-7.208347321
9.835666667	-7.212638855
9.842333333	-7.218837738
9.849	-7.224082947
9.855666667	-7.230758667
9.862333333	-7.239341736
9.869	-7.248878479
9.875666667	-7.255554199
9.882333333	-7.257461548
9.889	-7.256984711
9.895666667	-7.254600525
9.902333333	-7.252216339
9.909	-7.253170013
9.915666667	-7.258415222
9.922333333	-7.267475128
9.929	-7.279396057
9.935666667	-7.293224335
9.942333333	-7.307529449
9.949	-7.321834564
9.955666667	-7.335662842
9.962333333	-7.349491119
9.969	-7.36284256
9.975666667	-7.375240326
9.982333333	-7.387638092
9.989	-7.398605347
9.995666667	-7.409095764
10.00233333	-7.420063019
10.009	-7.435321808
10.01566667	-7.453918457
10.02233333	-7.471561432
10.029	-7.486820221
10.03566667	-7.499217987
10.04233333	-7.511615753
10.049	-7.522583008
10.05566667	-7.532596588
10.06233333	-7.543563843
10.069	-7.553577423
10.07566667	-7.563114166
10.08233333	-7.569789886
10.089	-7.574081421
10.09566667	-7.576942444
10.10233333	-7.578372955
10.109	-7.57932663
10.11566667	-7.581233978
10.12233333	-7.584095001
10.129	-7.585525513
10.13566667	-7.583618164
10.14233333	-7.57932663
10.149	-7.575511932
10.15566667	-7.572174072
10.16233333	-7.569313049
10.169	-7.566928864
10.17566667	-7.564544678
10.18233333	-7.561206818
10.189	-7.556915283
10.19566667	-7.552146912
10.20233333	-7.544994354
10.209	-7.534980774
10.21566667	-7.524490356
10.22233333	-7.514476776
10.229	-7.50207901
10.23566667	-7.487773895
10.24233333	-7.471561432
10.249	-7.457733154
10.25566667	-7.446289063
10.26233333	-7.438182831
10.269	-7.432937622
10.27566667	-7.42816925
10.28233333	-7.424354553
10.289	-7.419586182
10.29566667	-7.415771484
10.30233333	-7.412433624
10.309	-7.410526276
10.31566667	-7.411003113
10.32233333	-7.41481781
10.329	-7.420063019
10.33566667	-7.423877716
10.34233333	-7.42483139
10.349	-7.424354553
10.35566667	-7.424354553
10.36233333	-7.426261902
10.369	-7.42816925
10.37566667	-7.429122925
10.38233333	-7.431507111
10.389	-7.436275482
10.39566667	-7.444381714
10.40233333	-7.452964783
10.409	-7.46011734
10.41566667	-7.468700409
10.42233333	-7.476806641
10.429	-7.485389709
10.43566667	-7.493019104
10.44233333	-7.500648499
10.449	-7.511138916
10.45566667	-7.525444031
10.46233333	-7.541179657
10.469	-7.556438446
10.47566667	-7.570266724
10.48233333	-7.583141327
10.489	-7.593631744
10.49566667	-7.601261139
10.50233333	-7.607936859
10.509	-7.612228394
10.51566667	-7.616043091
10.52233333	-7.620811462
10.529	-7.625579834
10.53566667	-7.63130188
10.54233333	-7.638931274
10.549	-7.650375366
10.55566667	-7.663249969
10.56233333	-7.673740387
10.569	-7.68327713
10.57566667	-7.691383362
10.58233333	-7.698535919
10.589	-7.705688477
10.59566667	-7.712364197
10.60233333	-7.719516754
10.609	-7.726192474
10.61566667	-7.73525238
10.62233333	-7.744312286
10.629	-7.752895355
10.63566667	-7.761001587
10.64233333	-7.771015167
10.649	-7.782459259
10.65566667	-7.793426514
10.66233333	-7.80582428
10.669	-7.818222046
10.67566667	-7.829666138
10.68233333	-7.839679718
10.689	-7.849216461
10.69566667	-7.856369019
10.70233333	-7.859230042
10.709	-7.860183716
10.71566667	-7.860183716
10.72233333	-7.858276367
10.729	-7.858276367
10.73566667	-7.859230042
10.74233333	-7.862567902
10.749	-7.86781311
10.75566667	-7.873058319
10.76233333	-7.879734039
10.769	-7.884502411
10.77566667	-7.888317108
10.78233333	-7.890701294
10.789	-7.891654968
10.79566667	-7.891178131
10.80233333	-7.890224457
10.809	-7.890701294
10.81566667	-7.891654968
10.82233333	-7.892608643
10.829	-7.893562317
10.83566667	-7.895469666
10.84233333	-7.897853851
10.849	-7.900238037
10.85566667	-7.904529572
10.86233333	-7.910251617
10.869	-7.915973663
10.87566667	-7.920742035
10.88233333	-7.925033569
10.889	-7.927417755
10.89566667	-7.928848267
10.90233333	-7.929325104
10.909	-7.929801941
10.91566667	-7.928848267
10.92233333	-7.925987244
10.929	-7.922172546
10.93566667	-7.919311523
10.94233333	-7.919788361
10.949	-7.921218872
10.95566667	-7.925510406
10.96233333	-7.932662964
10.969	-7.941246033
10.97566667	-7.947444916
10.98233333	-7.947921753
10.989	-7.947444916
10.99566667	-7.94506073
11.00233333	-7.942199707
11.009	-7.940292358
11.01566667	-7.940292358
11.02233333	-7.943153381
11.029	-7.94506073
11.03566667	-7.949829102
11.04233333	-7.956504822
11.049	-7.962226868
11.05566667	-7.964611053
11.06233333	-7.967472076
11.069	-7.973194122
11.07566667	-7.977485657
11.08233333	-7.978439331
11.089	-7.977962494
11.09566667	-7.979393005
11.10233333	-7.982254028
11.109	-7.984638214
11.11566667	-7.986545563
11.12233333	-7.987976074
11.129	-7.987976074
11.13566667	-7.987976074
11.14233333	-7.989883423
11.149	-7.992267609
11.15566667	-7.995605469
11.16233333	-7.997989655
11.169	-8.001804352
11.17566667	-8.007526398
11.18233333	-8.011817932
11.189	-8.015632629
11.19566667	-8.01897049
11.20233333	-8.023738861
11.209	-8.030414581
11.21566667	-8.035182953
11.22233333	-8.037567139
11.229	-8.037567139
11.23566667	-8.038043976
11.24233333	-8.040904999
11.249	-8.044242859
11.25566667	-8.048534393
11.26233333	-8.053779602
11.269	-8.059978485
11.27566667	-8.066177368
11.28233333	-8.071422577
11.289	-8.074760437
11.29566667	-8.077144623
11.30233333	-8.080482483
11.309	-8.084774017
11.31566667	-8.089542389
11.32233333	-8.096218109
11.329	-8.105754852
11.33566667	-8.11624527
11.34233333	-8.127212524
11.349	-8.138656616
11.35566667	-8.149147034
11.36233333	-8.157730103
11.369	-8.167266846
11.37566667	-8.177757263
11.38233333	-8.188247681
11.389	-8.197307587
11.39566667	-8.205413818
11.40233333	-8.213996887
11.409	-8.222103119
11.41566667	-8.231639862
11.42233333	-8.243083954
11.429	-8.257865906
11.43566667	-8.275032043
11.44233333	-8.292675018
11.449	-8.312225342
11.45566667	-8.330345154
11.46233333	-8.34608078
11.469	-8.358001709
11.47566667	-8.369922638
11.48233333	-8.378505707
11.489	-8.38136673
11.49566667	-8.378982544
11.50233333	-8.375644684
11.509	-8.372783661
11.51566667	-8.367538452
11.52233333	-8.360385895
11.529	-8.355617523
11.53566667	-8.352279663
11.54233333	-8.346557617
11.549	-8.338928223
11.55566667	-8.329868317
11.56233333	-8.321285248
11.569	-8.31079483
11.57566667	-8.298397064
11.58233333	-8.285999298
11.589	-8.274078369
11.59566667	-8.265018463
11.60233333	-8.256435394
11.609	-8.248806
11.61566667	-8.241176605
11.62233333	-8.237361908
11.629	-8.235931396
11.63566667	-8.235931396
11.64233333	-8.234500885
11.649	-8.231163025
11.65566667	-8.228302002
11.66233333	-8.223056793
11.669	-8.215904236
11.67566667	-8.208274841
11.68233333	-8.201599121
11.689	-8.196353912
11.69566667	-8.190631866
11.70233333	-8.183479309
11.709	-8.172512054
11.71566667	-8.159160614
11.72233333	-8.145809174
11.729	-8.131980896
11.73566667	-8.117675781
11.74233333	-8.104324341
11.749	-8.092880249
11.75566667	-8.081912994
11.76233333	-8.069515228
11.769	-8.057594299
11.77566667	-8.048534393
11.78233333	-8.041381836
11.789	-8.033752441
11.79566667	-8.025169373
11.80233333	-8.016109467
11.809	-8.007049561
11.81566667	-7.997512817
11.82233333	-7.9870224
11.829	-7.97700882
11.83566667	-7.968425751
11.84233333	-7.959842682
11.849	-7.950782776
11.85566667	-7.939815521
11.86233333	-7.928848267
11.869	-7.918834686
11.87566667	-7.911682129
11.88233333	-7.90643692
11.889	-7.902622223
11.89566667	-7.899284363
11.90233333	-7.896900177
11.909	-7.893562317
11.91566667	-7.887363434
11.92233333	-7.877826691
11.929	-7.868766785
11.93566667	-7.863521576
11.94233333	-7.860660553
11.949	-7.858753204
11.95566667	-7.858276367
11.96233333	-7.862091064
11.969	-7.869243622
11.97566667	-7.875919342
11.98233333	-7.881641388
11.989	-7.886886597
11.99566667	-7.891654968
12.00233333	-7.895946503
12.009	-7.901191711
12.01566667	-7.908344269
12.02233333	-7.915496826
12.029	-7.921695709
12.03566667	-7.926464081
12.04233333	-7.930755615
12.049	-7.936000824
12.05566667	-7.941246033
12.06233333	-7.946491241
12.069	-7.95173645
12.07566667	-7.95841217
12.08233333	-7.963180542
12.089	-7.963180542
12.09566667	-7.959842682
12.10233333	-7.957458496
12.109	-7.957458496
12.11566667	-7.957935333
12.12233333	-7.95841217
12.129	-7.961273193
12.13566667	-7.965564728
12.14233333	-7.968902588
12.149	-7.970809937
12.15566667	-7.972240448
12.16233333	-7.975578308
12.169	-7.979393005
12.17566667	-7.982254028
12.18233333	-7.984161377
12.189	-7.986545563
12.19566667	-7.99036026
12.20233333	-7.992744446
12.209	-7.993221283
12.21566667	-7.991790771
12.22233333	-7.988452911
12.229	-7.98368454
12.23566667	-7.97700882
12.24233333	-7.969379425
12.249	-7.960796356
12.25566667	-7.950305939
12.26233333	-7.939815521
12.269	-7.929801941
12.27566667	-7.918834686
12.28233333	-7.905006409
12.289	-7.887840271
12.29566667	-7.870674133
12.30233333	-7.853507996
12.309	-7.831573486
12.31566667	-7.803916931
12.32233333	-7.77053833
12.329	-7.732391357
12.33566667	-7.688522339
12.34233333	-7.636547089
12.349	-7.574081421
12.35566667	-7.500648499
12.36233333	-7.416248322
12.369	-7.318019867
12.37566667	-7.202148438
12.38233333	-7.066726685
12.389	-6.911754608
12.39566667	-6.733894348
12.40233333	-6.52885437
12.409	-6.29234314
12.41566667	-6.020069122
12.42233333	-5.708694458
12.429	-5.351543427
12.43566667	-4.945278168
12.44233333	-4.481315613
12.449	-3.956317902
12.45566667	-3.360748291
12.46233333	-2.686500549
12.469	-1.926422119
12.47566667	-1.072883606
12.48233333	-0.121116638
12.489	0.938415527
12.49566667	2.112388611
12.50233333	3.410339355
12.509	4.838943481
12.51566667	6.407260895
12.52233333	8.121013641
12.529	9.98544693
12.53566667	12.00151443
12.54233333	14.17016983
12.549	16.4937973
12.55566667	18.97335052
12.56233333	21.6088295
12.569	24.39641953
12.57566667	27.32992172
12.58233333	30.40027618
12.589	33.5931778
12.59566667	36.89432144
12.60233333	40.28654099
12.609	43.75600815
12.61566667	47.28555679
12.62233333	50.85802078
12.629	54.45337296
12.63566667	58.04729462
12.64233333	61.61689758
12.649	65.13595581
12.65566667	68.57919693
12.66233333	71.91896439
12.669	75.13284683
12.67566667	78.19890976
12.68233333	81.09521866
12.689	83.80079269
12.69566667	86.2994194
12.70233333	88.57965469
12.709	90.62767029
12.71566667	92.43297577
12.72233333	93.98651123
12.729	95.28446198
12.73566667	96.32158279
12.74233333	97.09739685
12.749	97.61381149
12.75566667	97.87511826
12.76233333	97.88751602
12.769	97.6600647
12.77566667	97.20802307
12.78233333	96.54331207
12.789	95.67785263
12.79566667	94.6264267
12.80233333	93.40429306
12.809	92.02623367
12.81566667	90.50559998
12.82233333	88.85765076
12.829	87.09812164
12.83566667	85.24417877
12.84233333	83.31012726
12.849	81.30979538
12.85566667	79.25271988
12.86233333	77.1484375
12.869	75.00743866
12.87566667	72.84069061
12.88233333	70.65868378
12.889	68.46761703
12.89566667	66.27416611
12.90233333	64.0835762
12.909	61.90443039
12.91566667	59.74054337
12.92233333	57.59906769
12.929	55.48524857
12.93566667	53.40337753
12.94233333	51.35393143
12.949	49.33929443
12.95566667	47.36232758
12.96233333	45.42064667
12.969	43.51520538
12.97566667	41.64791107
12.98233333	39.82305527
12.989	38.03920746
12.99566667	36.29684448
13.00233333	34.59644318
13.009	32.9375267
13.01566667	31.31866455
13.02233333	29.73747253
13.029	28.19538116
13.03566667	26.69286728
13.04233333	25.22945404
13.049	23.80800247
13.05566667	22.43185043
13.06233333	21.10099792
13.069	19.8135376
13.07566667	18.56613159
13.08233333	17.35782623
13.089	16.18814468
13.09566667	15.05708694
13.10233333	13.96417618
13.109	12.90941238
13.11566667	11.89279556
13.12233333	10.91527939
13.129	9.975910187
13.13566667	9.074211121
13.14233333	8.207321167
13.149	7.375240326
13.15566667	6.578445435
13.16233333	5.81407547
13.169	5.081176758
13.17566667	4.380226135
13.18233333	3.712177277
13.189	3.07226181
13.19566667	2.460002899
13.20233333	1.873493195
13.209	1.316070557
13.21566667	0.784397125
13.22233333	0.276088715
13.229	-0.209331512
13.23566667	-0.670433044
13.24233333	-1.10912323
13.249	-1.527309418
13.25566667	-1.922607422
13.26233333	-2.293586731
13.269	-2.642154694
13.27566667	-2.972126007
13.28233333	-3.283977509
13.289	-3.577709198
13.29566667	-3.857135773
13.30233333	-4.124164581
13.309	-4.378318787
13.31566667	-4.617214203
13.32233333	-4.84085083
13.329	-5.052089691
[truncated: 7,000 more rows]
