# Supplementary material for: Chemodiversity of Calophyllum inophyllum L. oil bioactive components related to their specific geographical distribution in the South Pacific region
Source: PeerJ. 2019 May 22;7:e6896. doi: 10.7717/peerj.6896 (PMC6535043; doi:10.7717/peerj.6896)
Supplement: Supplemental Information 3 — Time and absorbance values at 280 nm. The site and the number of the collected sample from New Caledonia are in the separate file names. [file peerj-07-6896-s003.zip › NOUVELLE-CALEDONIE_N11.CSV]

0.005333333	-0.095844269
0.012	-0.1039505
0.018666667	-0.10061264
0.025333333	-0.076293945
0.032	-0.044345856
0.038666667	-0.019073486
0.045333333	-0.008106232
0.052	0
0.058666667	0.008583069
0.065333333	0.017166138
0.072	0.024795532
0.078666667	0.031471252
0.085333333	0.037670135
0.092	0.043392181
0.098666667	0.048160553
0.105333333	0.051021576
0.112	0.053882599
0.118666667	0.054836273
0.125333333	0.052928925
0.132	0.047683716
0.138666667	0.042438507
0.145333333	0.040054321
0.152	0.041484833
0.158666667	0.04529953
0.165333333	0.050067902
0.172	0.054836273
0.178666667	0.059604645
0.185333333	0.061988831
0.192	0.062465668
0.198666667	0.063419342
0.205333333	0.062465668
0.212	0.061035156
0.218666667	0.060558319
0.225333333	0.061988831
0.232	0.060558319
0.238666667	0.05531311
0.245333333	0.051021576
0.252	0.049591064
0.258666667	0.047206879
0.265333333	0.044345856
0.272	0.041484833
0.278666667	0.040054321
0.285333333	0.039577484
0.292	0.040531158
0.298666667	0.043392181
0.305333333	0.043869019
0.312	0.042915344
0.318666667	0.041484833
0.325333333	0.039577484
0.332	0.035762787
0.338666667	0.031471252
0.345333333	0.029087067
0.352	0.028133392
0.358666667	0.027656555
0.365333333	0.028610229
0.372	0.028610229
0.378666667	0.025749207
0.385333333	0.020980835
0.392	0.018119812
0.398666667	0.017166138
0.405333333	0.018596649
0.412	0.020027161
0.418666667	0.024318695
0.425333333	0.030040741
0.432	0.034332275
0.438666667	0.035762787
0.445333333	0.034809113
0.452	0.034332275
0.458666667	0.033378601
0.465333333	0.032424927
0.472	0.03194809
0.478666667	0.033378601
0.485333333	0.03528595
0.492	0.03528595
0.498666667	0.034332275
0.505333333	0.033855438
0.512	0.033378601
0.518666667	0.032424927
0.525333333	0.030994415
0.532	0.029087067
0.538666667	0.029087067
0.545333333	0.030517578
0.552	0.030517578
0.558666667	0.03194809
0.565333333	0.033855438
0.572	0.037193298
0.578666667	0.040531158
0.585333333	0.042438507
0.592	0.044822693
0.598666667	0.046730042
0.605333333	0.047683716
0.612	0.048160553
0.618666667	0.048160553
0.625333333	0.050067902
0.632	0.051498413
0.638666667	0.052452087
0.645333333	0.052452087
0.652	0.052452087
0.658666667	0.051021576
0.665333333	0.046253204
0.672	0.039577484
0.678666667	0.033378601
0.685333333	0.030517578
0.692	0.029563904
0.698666667	0.030517578
0.705333333	0.030994415
0.712	0.033378601
0.718666667	0.037193298
0.725333333	0.03862381
0.732	0.037193298
0.738666667	0.034809113
0.745333333	0.034809113
0.752	0.03528595
0.758666667	0.035762787
0.765333333	0.036239624
0.772	0.036716461
0.778666667	0.036716461
0.785333333	0.03528595
0.792	0.033855438
0.798666667	0.032424927
0.805333333	0.032424927
0.812	0.034332275
0.818666667	0.037670135
0.825333333	0.04196167
0.832	0.044345856
0.838666667	0.044822693
0.845333333	0.044345856
0.852	0.042915344
0.858666667	0.042438507
0.865333333	0.040531158
0.872	0.039577484
0.878666667	0.039100647
0.885333333	0.039100647
0.892	0.040054321
0.898666667	0.041007996
0.905333333	0.041484833
0.912	0.040054321
0.918666667	0.037670135
0.925333333	0.034809113
0.932	0.030040741
0.938666667	0.026226044
0.945333333	0.024795532
0.952	0.027656555
0.958666667	0.030517578
0.965333333	0.033378601
0.972	0.037670135
0.978666667	0.040531158
0.985333333	0.041007996
0.992	0.039577484
0.998666667	0.036716461
1.005333333	0.034332275
1.012	0.030994415
1.018666667	0.030994415
1.025333333	0.033378601
1.032	0.037670135
1.038666667	0.042438507
1.045333333	0.046730042
1.052	0.049114227
1.058666667	0.048160553
1.065333333	0.043869019
1.072	0.041007996
1.078666667	0.040531158
1.085333333	0.042438507
1.092	0.043392181
1.098666667	0.043392181
1.105333333	0.044345856
1.112	0.044822693
1.118666667	0.04529953
1.125333333	0.046253204
1.132	0.04863739
1.138666667	0.050544739
1.145333333	0.051021576
1.152	0.049114227
1.158666667	0.046253204
1.165333333	0.043392181
1.172	0.041484833
1.178666667	0.041007996
1.185333333	0.041007996
1.192	0.041007996
1.198666667	0.040054321
1.205333333	0.03862381
1.212	0.038146973
1.218666667	0.037670135
1.225333333	0.038146973
1.232	0.038146973
1.238666667	0.037193298
1.245333333	0.035762787
1.252	0.033378601
1.258666667	0.03194809
1.265333333	0.030040741
1.272	0.029563904
1.278666667	0.031471252
1.285333333	0.036716461
1.292	0.04196167
1.298666667	0.04529953
1.305333333	0.048160553
1.312	0.047683716
1.318666667	0.04529953
1.325333333	0.041007996
1.332	0.039100647
1.338666667	0.037670135
1.345333333	0.037193298
1.352	0.038146973
1.358666667	0.03862381
1.365333333	0.03862381
1.372	0.036716461
1.378666667	0.035762787
1.385333333	0.035762787
1.392	0.036239624
1.398666667	0.037193298
1.405333333	0.038146973
1.412	0.038146973
1.418666667	0.037670135
1.425333333	0.038146973
1.432	0.03862381
1.438666667	0.039100647
1.445333333	0.039577484
1.452	0.039577484
1.458666667	0.039100647
1.465333333	0.038146973
1.472	0.039100647
1.478666667	0.041007996
1.485333333	0.041007996
1.492	0.038146973
1.498666667	0.034809113
1.505333333	0.032901764
1.512	0.031471252
1.518666667	0.029563904
1.525333333	0.028610229
1.532	0.030994415
1.538666667	0.035762787
1.545333333	0.040054321
1.552	0.040054321
1.558666667	0.038146973
1.565333333	0.035762787
1.572	0.032901764
1.578666667	0.029563904
1.585333333	0.024318695
1.592	0.021457672
1.598666667	0.020503998
1.605333333	0.022888184
1.612	0.025272369
1.618666667	0.027179718
1.625333333	0.029087067
1.632	0.030994415
1.638666667	0.033855438
1.645333333	0.034809113
1.652	0.034809113
1.658666667	0.03528595
1.665333333	0.034332275
1.672	0.033378601
1.678666667	0.033855438
1.685333333	0.037670135
1.692	0.04196167
1.698666667	0.042915344
1.705333333	0.040531158
1.712	0.035762787
1.718666667	0.030517578
1.725333333	0.026226044
1.732	0.025272369
1.738666667	0.028133392
1.745333333	0.033855438
1.752	0.03862381
1.758666667	0.040054321
1.765333333	0.037670135
1.772	0.032901764
1.778666667	0.028610229
1.785333333	0.026226044
1.792	0.028133392
1.798666667	0.03194809
1.805333333	0.03528595
1.812	0.036239624
1.818666667	0.035762787
1.825333333	0.035762787
1.832	0.036239624
1.838666667	0.036239624
1.845333333	0.034809113
1.852	0.03194809
1.858666667	0.029087067
1.865333333	0.026702881
1.872	0.023365021
1.878666667	0.019073486
1.885333333	0.017166138
1.892	0.019073486
1.898666667	0.022411346
1.905333333	0.023841858
1.912	0.023841858
1.918666667	0.023841858
1.925333333	0.024795532
1.932	0.024318695
1.938666667	0.022888184
1.945333333	0.022888184
1.952	0.024318695
1.958666667	0.027656555
1.965333333	0.031471252
1.972	0.036239624
1.978666667	0.041484833
1.985333333	0.047206879
1.992	0.053405762
1.998666667	0.058174133
2.005333333	0.060558319
2.012	0.059127808
2.018666667	0.056743622
2.025333333	0.054359436
2.032	0.05197525
2.038666667	0.050067902
2.045333333	0.047206879
2.052	0.044345856
2.058666667	0.04196167
2.065333333	0.040531158
2.072	0.039100647
2.078666667	0.03862381
2.085333333	0.040531158
2.092	0.046253204
2.098666667	0.051498413
2.105333333	0.053882599
2.112	0.053882599
2.118666667	0.053882599
2.125333333	0.053405762
2.132	0.053882599
2.138666667	0.056266785
2.145333333	0.059127808
2.152	0.061511993
2.158666667	0.062942505
2.165333333	0.062942505
2.172	0.060558319
2.178666667	0.057697296
2.185333333	0.056266785
2.192	0.054836273
2.198666667	0.052452087
2.205333333	0.049114227
2.212	0.044345856
2.218666667	0.038146973
2.225333333	0.030517578
2.232	0.026702881
2.238666667	0.026226044
2.245333333	0.026702881
2.252	0.027179718
2.258666667	0.028610229
2.265333333	0.031471252
2.272	0.033378601
2.278666667	0.034332275
2.285333333	0.03528595
2.292	0.038146973
2.298666667	0.042438507
2.305333333	0.047206879
2.312	0.051021576
2.318666667	0.054836273
2.325333333	0.057697296
2.332	0.060558319
2.338666667	0.062942505
2.345333333	0.063896179
2.352	0.063419342
2.358666667	0.060558319
2.365333333	0.055789948
2.372	0.050544739
2.378666667	0.046730042
2.385333333	0.046253204
2.392	0.047206879
2.398666667	0.050544739
2.405333333	0.055789948
2.412	0.060558319
2.418666667	0.061035156
2.425333333	0.057697296
2.432	0.054836273
2.438666667	0.052452087
2.445333333	0.051021576
2.452	0.050067902
2.458666667	0.051021576
2.465333333	0.052452087
2.472	0.053405762
2.478666667	0.053405762
2.485333333	0.050067902
2.492	0.044345856
2.498666667	0.03862381
2.505333333	0.036716461
2.512	0.037670135
2.518666667	0.039100647
2.525333333	0.041484833
2.532	0.04529953
2.538666667	0.049114227
2.545333333	0.05197525
2.552	0.052928925
2.558666667	0.053882599
2.565333333	0.05531311
2.572	0.057220459
2.578666667	0.056743622
2.585333333	0.054836273
2.592	0.052452087
2.598666667	0.049114227
2.605333333	0.045776367
2.612	0.044822693
2.618666667	0.047206879
2.625333333	0.050544739
2.632	0.053405762
2.638666667	0.056266785
2.645333333	0.05865097
2.652	0.061035156
2.658666667	0.060081482
2.665333333	0.057220459
2.672	0.053405762
2.678666667	0.049114227
2.685333333	0.045776367
2.692	0.042915344
2.698666667	0.04196167
2.705333333	0.043869019
2.712	0.04863739
2.718666667	0.054836273
2.725333333	0.059127808
2.732	0.060558319
2.738666667	0.060558319
2.745333333	0.058174133
2.752	0.053882599
2.758666667	0.04863739
2.765333333	0.045776367
2.772	0.046730042
2.778666667	0.047206879
2.785333333	0.046730042
2.792	0.045776367
2.798666667	0.046730042
2.805333333	0.04863739
2.812	0.049591064
2.818666667	0.051498413
2.825333333	0.055789948
2.832	0.062942505
2.838666667	0.067234039
2.845333333	0.069141388
2.852	0.067710876
2.858666667	0.066280365
2.865333333	0.062942505
2.872	0.060081482
2.878666667	0.060081482
2.885333333	0.061511993
2.892	0.063896179
2.898666667	0.066757202
2.905333333	0.070095062
2.912	0.072002411
2.918666667	0.070571899
2.925333333	0.067234039
2.932	0.066280365
2.938666667	0.066757202
2.945333333	0.067234039
2.952	0.066280365
2.958666667	0.066280365
2.965333333	0.067710876
2.972	0.066757202
2.978666667	0.063896179
2.985333333	0.061988831
2.992	0.063419342
2.998666667	0.065803528
3.005333333	0.068187714
3.012	0.072479248
3.018666667	0.077724457
3.025333333	0.082969666
3.032	0.086784363
3.038666667	0.088691711
3.045333333	0.090122223
3.052	0.089645386
3.058666667	0.085353851
3.065333333	0.078201294
3.072	0.071048737
3.078666667	0.065803528
3.085333333	0.063419342
3.092	0.062942505
3.098666667	0.065326691
3.105333333	0.069141388
3.112	0.073432922
3.118666667	0.076293945
3.125333333	0.078201294
3.132	0.081062317
3.138666667	0.085353851
3.145333333	0.088691711
3.152	0.091552734
3.158666667	0.092506409
3.165333333	0.092029572
3.172	0.090122223
3.178666667	0.086784363
3.185333333	0.083446503
3.192	0.081062317
3.198666667	0.079154968
3.205333333	0.078678131
3.212	0.080108643
3.218666667	0.084877014
3.225333333	0.09059906
3.232	0.093460083
3.238666667	0.09393692
3.245333333	0.093460083
3.252	0.091075897
3.258666667	0.088214874
3.265333333	0.084400177
3.272	0.083446503
3.278666667	0.084877014
3.285333333	0.088214874
3.292	0.092983246
3.298666667	0.096797943
3.305333333	0.098705292
3.312	0.099658966
3.318666667	0.099658966
3.325333333	0.100135803
3.332	0.099182129
3.338666667	0.096797943
3.345333333	0.095844269
3.352	0.09727478
3.358666667	0.10061264
3.365333333	0.104427338
3.372	0.107288361
3.378666667	0.111579895
3.385333333	0.117778778
3.392	0.12254715
3.398666667	0.123977661
3.405333333	0.124454498
3.412	0.127792358
3.418666667	0.132083893
3.425333333	0.134468079
3.432	0.135421753
3.438666667	0.13923645
3.445333333	0.143527985
3.452	0.146389008
3.458666667	0.147819519
3.465333333	0.147819519
3.472	0.148296356
3.478666667	0.148296356
3.485333333	0.146389008
3.492	0.143051147
3.498666667	0.139713287
3.505333333	0.138759613
3.512	0.141143799
3.518666667	0.14591217
3.525333333	0.152111053
3.532	0.158786774
3.538666667	0.166893005
3.545333333	0.1745224
3.552	0.179290771
3.558666667	0.180244446
3.565333333	0.181674957
3.572	0.183582306
3.578666667	0.18787384
3.585333333	0.193595886
3.592	0.201702118
3.598666667	0.209331512
3.605333333	0.215053558
3.612	0.221252441
3.618666667	0.226020813
3.625333333	0.231742859
3.632	0.239372253
3.638666667	0.251293182
3.645333333	0.266551971
3.652	0.282764435
3.658666667	0.30040741
3.665333333	0.319004059
3.672	0.339984894
3.678666667	0.36239624
3.685333333	0.383377075
3.692	0.403404236
3.698666667	0.420093536
3.705333333	0.434398651
3.712	0.444889069
3.718666667	0.451564789
3.725333333	0.45633316
3.732	0.460624695
3.738666667	0.465869904
3.745333333	0.468730927
3.752	0.469207764
3.758666667	0.469684601
3.765333333	0.472068787
3.772	0.476360321
3.778666667	0.48160553
3.785333333	0.487804413
3.792	0.496864319
3.798666667	0.509262085
3.805333333	0.5235672
3.812	0.5402565
3.818666667	0.561237335
3.825333333	0.586032867
3.832	0.613689423
3.838666667	0.639915466
3.845333333	0.669002533
3.852	0.702857971
3.858666667	0.740528107
3.865333333	0.780582428
3.872	0.822067261
3.878666667	0.865459442
3.885333333	0.905990601
3.892	0.940799713
3.898666667	0.969409943
3.905333333	0.993728638
3.912	1.012325287
3.918666667	1.023769379
3.925333333	1.030445099
3.932	1.034736633
3.938666667	1.034736633
3.945333333	1.029014587
3.952	1.018047333
3.958666667	1.005649567
3.965333333	0.990390778
3.972	0.970840454
3.978666667	0.947475433
3.985333333	0.919818878
3.992	0.889778137
3.998666667	0.858306885
4.005333333	0.828266144
4.012	0.800609589
4.018666667	0.775337219
4.025333333	0.75340271
4.032	0.733852386
4.038666667	0.715732574
4.045333333	0.696659088
4.052	0.675678253
4.058666667	0.655174255
4.065333333	0.638008118
4.072	0.624656677
4.078666667	0.613212585
4.085333333	0.601768494
4.092	0.589847565
4.098666667	0.57888031
4.105333333	0.569343567
4.112	0.558853149
4.118666667	0.550746918
4.125333333	0.544071198
4.132	0.541210175
4.138666667	0.5402565
4.145333333	0.539302826
4.152	0.5402565
4.158666667	0.54359436
4.165333333	0.549316406
4.172	0.555992126
4.178666667	0.56219101
4.185333333	0.569820404
4.192	0.577449799
4.198666667	0.58555603
4.205333333	0.593662262
4.212	0.601291656
4.218666667	0.608921051
4.225333333	0.616550446
4.232	0.625610352
4.238666667	0.635623932
4.245333333	0.645160675
4.252	0.654220581
4.258666667	0.66280365
4.265333333	0.672340393
4.272	0.681877136
4.278666667	0.691413879
4.285333333	0.700950623
4.292	0.713825226
4.298666667	0.727653503
4.305333333	0.741958618
4.312	0.753879547
4.318666667	0.764369965
4.325333333	0.772476196
4.332	0.778198242
4.338666667	0.782489777
4.345333333	0.787258148
4.352	0.792980194
4.358666667	0.801563263
4.365333333	0.812530518
4.372	0.824451447
4.378666667	0.834941864
4.385333333	0.844478607
4.392	0.853061676
4.398666667	0.858783722
4.405333333	0.863075256
4.412	0.867366791
4.418666667	0.873565674
4.425333333	0.880241394
4.432	0.88596344
4.438666667	0.892162323
4.445333333	0.900268555
4.452	0.910282135
4.458666667	0.920772552
4.465333333	0.932216644
4.472	0.945568085
4.478666667	0.961303711
4.485333333	0.978469849
4.492	0.996589661
4.498666667	1.017093658
4.505333333	1.042366028
4.512	1.072406769
4.518666667	1.104831696
4.525333333	1.137733459
4.532	1.173496246
4.538666667	1.211643219
4.545333333	1.25169754
4.552	1.291275024
4.558666667	1.332759857
4.565333333	1.375198364
4.572	1.41620636
4.578666667	1.454353333
4.585333333	1.487731934
4.592	1.518249512
4.598666667	1.547813416
4.605333333	1.577377319
4.612	1.609325409
4.618666667	1.643180847
4.625333333	1.678943634
4.632	1.713275909
4.638666667	1.743793488
4.645333333	1.77192688
4.652	1.799583435
4.658666667	1.826286316
4.665333333	1.851081848
4.672	1.875400543
4.678666667	1.898765564
4.685333333	1.919746399
4.692	1.938343048
4.698666667	1.953125
4.705333333	1.967430115
4.712	1.981258392
4.718666667	1.992702484
4.725333333	1.999378204
4.732	2.00176239
4.738666667	2.001285553
4.745333333	1.998901367
4.752	1.992702484
4.758666667	1.984119415
4.765333333	1.975059509
4.772	1.966953278
4.778666667	1.959323883
4.785333333	1.950263977
4.792	1.941680908
4.798666667	1.934528351
4.805333333	1.930236816
4.812	1.927375793
4.818666667	1.923084259
4.825333333	1.919746399
4.832	1.919269562
4.838666667	1.923561096
4.845333333	1.929759979
4.852	1.937866211
4.858666667	1.950740814
4.865333333	1.967906952
4.872	1.987934113
4.878666667	2.010345459
4.885333333	2.036571503
4.892	2.068996429
4.898666667	2.107620239
4.905333333	2.152919769
4.912	2.205848694
4.918666667	2.265453339
4.925333333	2.335071564
4.932	2.412796021
4.938666667	2.496242523
4.945333333	2.585411072
4.952	2.684116364
4.958666667	2.791881561
4.965333333	2.904891968
4.972	3.020763397
4.978666667	3.138542175
4.985333333	3.258705139
4.992	3.377914429
4.998666667	3.494262695
5.005333333	3.606796265
5.012	3.7150383
5.018666667	3.819942474
5.025333333	3.920078278
5.032	4.014492035
5.038666667	4.101753235
5.045333333	4.183292389
5.052	4.260540009
5.058666667	4.333972931
5.065333333	4.40454483
5.072	4.47177887
5.078666667	4.538059235
5.085333333	4.604816437
5.092	4.670143127
5.098666667	4.735946655
5.105333333	4.803657532
5.112	4.871845245
5.118666667	4.940509796
5.125333333	5.007266998
5.132	5.073547363
5.138666667	5.136013031
5.145333333	5.192756653
5.152	5.244255066
5.158666667	5.290031433
5.165333333	5.32913208
5.172	5.361557007
5.178666667	5.388259888
5.185333333	5.410671234
5.192	5.428791046
5.198666667	5.442142487
5.205333333	5.452632904
5.212	5.459785461
5.218666667	5.463600159
5.225333333	5.462169647
5.232	5.453109741
5.238666667	5.436420441
5.245333333	5.412578583
5.252	5.380630493
5.258666667	5.338191986
5.265333333	5.282878876
5.272	5.218982697
5.278666667	5.14793396
5.285333333	5.068778992
5.292	4.981994629
5.298666667	4.888057709
5.305333333	4.786491394
5.312	4.677772522
5.318666667	4.560947418
5.325333333	4.437446594
5.332	4.309654236
5.338666667	4.180908203
5.345333333	4.055023193
5.352	3.931522369
5.358666667	3.809928894
5.365333333	3.690242767
5.372	3.572940826
5.378666667	3.458976746
5.385333333	3.346443176
5.392	3.234863281
5.398666667	3.123760223
5.405333333	3.014564514
5.412	2.910137177
5.418666667	2.809047699
5.425333333	2.712726593
5.432	2.62260437
5.438666667	2.539634705
5.445333333	2.464294434
5.452	2.39276886
5.458666667	2.322673798
5.465333333	2.255439758
5.472	2.193927765
5.478666667	2.138137817
5.485333333	2.086162567
5.492	2.036094666
5.498666667	1.993179321
5.505333333	1.956939697
5.512	1.923084259
5.518666667	1.889228821
5.525333333	1.859664917
5.532	1.836776733
5.538666667	1.816272736
5.545333333	1.799106598
5.552	1.785755157
5.558666667	1.776695251
5.565333333	1.770019531
5.572	1.767635345
5.578666667	1.77192688
5.585333333	1.780509949
5.592	1.794815063
5.598666667	1.812458038
5.605333333	1.835823059
5.612	1.862049103
5.618666667	1.889228821
5.625333333	1.919746399
5.632	1.952648163
5.638666667	1.987934113
5.645333333	2.021789551
5.652	2.050876617
5.658666667	2.07567215
5.665333333	2.097129822
5.672	2.11763382
5.678666667	2.135753632
5.685333333	2.151966095
5.692	2.168178558
5.698666667	2.182483673
5.705333333	2.192497253
5.712	2.198219299
5.718666667	2.201080322
5.725333333	2.202987671
5.732	2.20489502
5.738666667	2.206325531
5.745333333	2.206802368
5.752	2.204418182
5.758666667	2.201080322
5.765333333	2.200603485
5.772	2.202987671
5.778666667	2.208709717
5.785333333	2.2149086
5.792	2.22492218
5.798666667	2.237319946
5.805333333	2.247333527
5.812	2.255916595
5.818666667	2.265453339
5.825333333	2.278327942
5.832	2.292633057
5.838666667	2.309322357
5.845333333	2.331733704
5.852	2.35748291
5.858666667	2.387523651
5.865333333	2.421379089
5.872	2.462387085
5.878666667	2.507209778
5.885333333	2.553939819
5.892	2.600669861
5.898666667	2.648830414
5.905333333	2.699375153
5.912	2.75182724
5.918666667	2.805709839
5.925333333	2.861022949
5.932	2.920150757
5.938666667	2.978801727
5.945333333	3.033161163
5.952	3.080368042
5.958666667	3.123283386
5.965333333	3.163814545
5.972	3.201007843
5.978666667	3.232955933
5.985333333	3.260135651
5.992	3.284454346
5.998666667	3.306388855
6.005333333	3.323078156
6.012	3.333568573
6.018666667	3.338336945
6.025333333	3.338813782
6.032	3.334999084
6.038666667	3.324985504
6.045333333	3.309249878
6.052	3.291130066
6.058666667	3.271579742
6.065333333	3.251552582
6.072	3.231048584
6.078666667	3.211975098
6.085333333	3.195285797
6.092	3.180503845
6.098666667	3.165721893
6.105333333	3.151893616
6.112	3.13949585
6.118666667	3.129482269
6.125333333	3.122329712
6.132	3.121852875
6.138666667	3.127098083
6.145333333	3.138065338
6.152	3.151416779
6.158666667	3.167152405
6.165333333	3.181934357
6.172	3.194332123
6.178666667	3.205776215
6.185333333	3.217697144
6.192	3.231048584
6.198666667	3.243923187
6.205333333	3.254890442
6.212	3.264427185
6.218666667	3.271102905
6.225333333	3.274440765
6.232	3.272533417
6.238666667	3.264904022
6.245333333	3.25345993
6.252	3.241062164
6.258666667	3.228187561
6.265333333	3.213405609
6.272	3.196239471
6.278666667	3.179073334
6.285333333	3.161430359
6.292	3.140926361
6.298666667	3.118038177
6.305333333	3.096103668
6.312	3.077507019
6.318666667	3.063678741
6.325333333	3.05223465
6.332	3.044128418
6.338666667	3.038406372
6.345333333	3.035545349
6.352	3.033161163
6.358666667	3.033161163
6.365333333	3.036022186
6.372	3.044128418
6.378666667	3.059864044
6.385333333	3.083229065
6.392	3.112316132
6.398666667	3.143310547
6.405333333	3.177165985
6.412	3.212928772
6.418666667	3.251552582
6.425333333	3.293514252
6.432	3.339290619
6.438666667	3.390312195
6.445333333	3.447532654
6.452	3.506660461
6.458666667	3.566265106
6.465333333	3.623485565
6.472	3.678321838
6.478666667	3.732681274
6.485333333	3.784656525
6.492	3.835678101
6.498666667	3.885269165
6.505333333	3.933429718
6.512	3.978729248
6.518666667	4.018783569
6.525333333	4.053592682
6.532	4.083633423
6.538666667	4.107952118
6.545333333	4.126548767
6.552	4.138946533
6.558666667	4.147529602
6.565333333	4.151821136
6.572	4.151821136
6.578666667	4.147052765
6.585333333	4.140853882
6.592	4.131317139
6.598666667	4.118919373
6.605333333	4.102230072
6.612	4.081726074
6.618666667	4.058361053
6.625333333	4.033088684
6.632	4.006385803
6.638666667	3.979206085
6.645333333	3.953933716
6.652	3.930091858
6.658666667	3.907680511
6.665333333	3.885746002
6.672	3.865718842
6.678666667	3.848552704
6.685333333	3.835201263
6.692	3.826141357
6.698666667	3.821849823
6.705333333	3.823280334
6.712	3.831863403
6.718666667	3.848075867
6.725333333	3.869533539
6.732	3.89623642
6.738666667	3.926753998
6.745333333	3.960609436
6.752	3.99684906
6.758666667	4.034519196
6.765333333	4.073619843
6.772	4.115104675
6.778666667	4.160404205
6.785333333	4.208564758
6.792	4.259109497
6.798666667	4.312992096
6.805333333	4.370689392
6.812	4.428863525
6.818666667	4.486560822
6.825333333	4.542350769
6.832	4.596710205
6.838666667	4.647731781
6.845333333	4.695892334
6.852	4.741191864
6.858666667	4.785060883
6.865333333	4.826545715
6.872	4.863739014
6.878666667	4.894256592
6.885333333	4.918575287
6.892	4.93812561
6.898666667	4.951477051
6.905333333	4.960536957
6.912	4.966259003
6.918666667	4.970550537
6.925333333	4.971981049
6.932	4.971504211
6.938666667	4.968166351
6.945333333	4.961967468
6.952	4.951477051
6.958666667	4.939556122
6.965333333	4.927635193
6.972	4.913330078
6.978666667	4.895687103
6.985333333	4.875659943
6.992	4.853248596
6.998666667	4.826545715
7.005333333	4.793643951
7.012	4.75692749
7.018666667	4.715919495
7.025333333	4.670619965
7.032	4.622936249
7.038666667	4.571914673
7.045333333	4.517555237
7.052	4.458427429
7.058666667	4.398822784
7.065333333	4.340171814
7.072	4.281997681
7.078666667	4.222869873
7.085333333	4.164218903
7.092	4.105567932
7.098666667	4.045963287
7.105333333	3.985881805
7.112	3.927230835
7.118666667	3.872871399
7.125333333	3.821849823
7.132	3.774642944
7.138666667	3.730773926
7.145333333	3.688335419
7.152	3.646373749
7.158666667	3.603458405
7.165333333	3.561973572
7.172	3.520488739
7.178666667	3.479480743
7.185333333	3.439426422
7.192	3.401279449
7.198666667	3.364562988
7.205333333	3.329277039
7.212	3.296852112
7.218666667	3.267765045
7.225333333	3.242015839
7.232	3.215312958
7.238666667	3.187656403
7.245333333	3.159046173
7.252	3.130435944
7.258666667	3.10087204
7.265333333	3.072738647
7.272	3.04889679
7.278666667	3.029823303
7.285333333	3.012180328
7.292	2.992153168
7.298666667	2.970218658
7.305333333	2.947330475
7.312	2.920150757
7.318666667	2.890110016
7.325333333	2.860546112
7.332	2.832889557
7.338666667	2.805233002
7.345333333	2.775192261
7.352	2.742767334
7.358666667	2.707958221
7.365333333	2.672195435
7.372	2.634525299
7.378666667	2.595901489
7.385333333	2.556324005
7.392	2.520084381
7.398666667	2.485752106
7.405333333	2.45141983
7.412	2.417564392
7.418666667	2.385616302
7.425333333	2.355575562
7.432	2.323627472
7.438666667	2.288818359
7.445333333	2.253055573
7.452	2.218723297
7.458666667	2.183437347
7.465333333	2.146244049
7.472	2.109527588
7.478666667	2.075195313
7.485333333	2.042770386
7.492	2.010822296
7.498666667	1.980304718
7.505333333	1.952171326
7.512	1.926898956
7.518666667	1.901626587
7.525333333	1.878738403
7.532	1.858711243
7.538666667	1.842021942
7.545333333	1.824378967
7.552	1.804828644
7.558666667	1.783370972
7.565333333	1.762866974
7.572	1.742839813
7.578666667	1.72328949
7.585333333	1.704692841
7.592	1.690864563
7.598666667	1.680374146
7.605333333	1.669883728
7.612	1.658439636
7.618666667	1.645565033
7.625333333	1.635074615
7.632	1.625061035
7.638666667	1.613616943
7.645333333	1.602649689
7.652	1.591205597
7.658666667	1.580715179
7.665333333	1.568317413
7.672	1.557350159
7.678666667	1.548290253
7.685333333	1.541614532
7.692	1.537799835
7.698666667	1.533985138
7.705333333	1.531600952
7.712	1.528739929
7.718666667	1.526355743
7.725333333	1.523971558
7.732	1.522541046
7.738666667	1.521110535
7.745333333	1.521110535
7.752	1.520633698
7.758666667	1.52015686
7.765333333	1.519680023
7.772	1.521110535
7.778666667	1.523971558
7.785333333	1.530170441
7.792	1.541137695
7.798666667	1.554489136
7.805333333	1.568317413
7.812	1.584529877
7.818666667	1.604557037
7.825333333	1.623153687
7.832	1.637935638
7.838666667	1.649856567
7.845333333	1.660346985
7.852	1.670360565
7.858666667	1.679897308
7.865333333	1.689434052
7.872	1.700878143
7.878666667	1.715183258
7.885333333	1.732349396
7.892	1.748085022
7.898666667	1.760482788
7.905333333	1.770496368
7.912	1.780509949
7.918666667	1.790046692
7.925333333	1.797676086
7.932	1.801967621
7.938666667	1.803874969
7.945333333	1.805782318
7.952	1.806735992
7.958666667	1.806259155
7.965333333	1.804351807
7.972	1.802444458
7.978666667	1.799583435
7.985333333	1.795291901
7.992	1.78861618
7.998666667	1.779556274
8.005333333	1.768112183
8.012	1.755237579
8.018666667	1.745700836
8.025333333	1.739501953
8.032	1.733779907
8.038666667	1.727581024
8.045333333	1.721382141
8.052	1.71661377
8.058666667	1.711368561
8.065333333	1.705646515
8.072	1.700401306
8.078666667	1.698970795
8.085333333	1.702308655
8.092	1.708030701
8.098666667	1.712799072
8.105333333	1.71661377
8.112	1.722812653
8.118666667	1.730918884
8.125333333	1.740455627
8.132	1.753330231
8.138666667	1.77192688
8.145333333	1.793861389
8.152	1.818180084
8.158666667	1.842975616
8.165333333	1.867771149
8.172	1.892089844
8.178666667	1.916885376
8.185333333	1.941680908
8.192	1.967430115
8.198666667	1.996517181
8.205333333	2.027511597
8.212	2.058982849
8.218666667	2.088546753
8.225333333	2.11763382
8.232	2.146244049
8.238666667	2.173423767
8.245333333	2.198219299
8.252	2.220153809
8.258666667	2.241134644
8.265333333	2.261161804
8.272	2.280235291
8.278666667	2.298355103
8.285333333	2.317428589
8.292	2.335548401
8.298666667	2.349853516
8.305333333	2.358436584
8.312	2.36415863
8.318666667	2.366542816
8.325333333	2.36415863
8.332	2.356052399
8.338666667	2.346038818
8.345333333	2.335548401
8.352	2.323627472
8.358666667	2.308368683
8.365333333	2.291202545
8.372	2.27355957
8.378666667	2.255916595
8.385333333	2.236366272
8.392	2.2149086
8.398666667	2.192020416
8.405333333	2.167701721
8.412	2.143383026
8.418666667	2.119541168
8.425333333	2.095222473
8.432	2.069473267
8.438666667	2.041816711
8.445333333	2.013683319
8.452	1.986026764
8.458666667	1.95980072
8.465333333	1.936435699
8.472	1.914978027
8.478666667	1.893520355
8.485333333	1.870155334
8.492	1.846313477
8.498666667	1.821517944
8.505333333	1.796245575
8.512	1.770019531
8.518666667	1.747131348
8.525333333	1.727104187
8.532	1.706600189
8.538666667	1.683712006
8.545333333	1.658916473
8.552	1.63602829
8.558666667	1.614093781
8.565333333	1.595020294
8.572	1.577854156
8.578666667	1.564025879
8.585333333	1.553535461
8.592	1.542568207
8.598666667	1.532077789
8.605333333	1.519680023
8.612	1.507759094
8.618666667	1.49679184
8.625333333	1.488208771
8.632	1.480579376
8.638666667	1.47151947
8.645333333	1.460552216
8.652	1.449108124
8.658666667	1.437187195
8.665333333	1.424312592
8.672	1.412391663
8.678666667	1.400947571
8.685333333	1.389503479
8.692	1.379489899
8.698666667	1.369953156
8.705333333	1.358985901
8.712	1.344680786
8.718666667	1.330375671
8.725333333	1.319885254
8.732	1.310348511
8.738666667	1.302242279
8.745333333	1.295089722
8.752	1.288890839
8.758666667	1.281738281
8.765333333	1.272678375
8.772	1.261234283
8.778666667	1.247882843
8.785333333	1.234054565
8.792	1.221179962
8.798666667	1.210689545
8.805333333	1.203536987
8.812	1.199245453
8.818666667	1.19638443
8.825333333	1.193523407
8.832	1.193523407
8.838666667	1.195430756
8.845333333	1.197814941
8.852	1.201152802
8.858666667	1.204013824
8.865333333	1.208305359
8.872	1.214027405
8.878666667	1.221656799
8.885333333	1.228809357
8.892	1.235961914
8.898666667	1.245975494
8.905333333	1.256942749
8.912	1.266479492
8.918666667	1.272678375
8.925333333	1.280784607
8.932	1.292705536
8.938666667	1.306056976
8.945333333	1.321792603
8.952	1.340389252
8.958666667	1.363754272
8.965333333	1.389503479
8.972	1.416683197
8.978666667	1.444816589
8.985333333	1.472473145
8.992	1.502037048
8.998666667	1.531124115
9.005333333	1.562595367
9.012	1.595020294
9.018666667	1.631259918
9.025333333	1.670360565
9.032	1.713275909
9.038666667	1.759529114
9.045333333	1.807689667
9.052	1.856803894
9.058666667	1.906394958
9.065333333	1.958370209
9.072	2.009868622
9.078666667	2.060413361
9.085333333	2.110958099
9.092	2.164840698
9.098666667	2.219200134
9.105333333	2.272129059
9.112	2.326011658
9.118666667	2.380371094
9.125333333	2.433776855
9.132	2.484321594
9.138666667	2.533435822
9.145333333	2.581596375
9.152	2.626419067
9.158666667	2.665042877
9.165333333	2.698421478
9.172	2.726078033
9.178666667	2.748966217
9.185333333	2.766609192
9.192	2.781391144
9.198666667	2.795219421
9.205333333	2.806186676
9.212	2.810955048
9.218666667	2.808570862
9.225333333	2.80046463
9.232	2.788066864
9.238666667	2.771854401
9.245333333	2.752780914
9.252	2.732276917
9.258666667	2.709388733
9.265333333	2.683639526
9.272	2.65455246
9.278666667	2.623081207
9.285333333	2.592563629
9.292	2.565383911
9.298666667	2.542495728
9.305333333	2.521038055
9.312	2.50005722
9.318666667	2.480983734
9.325333333	2.461910248
9.332	2.441883087
9.338666667	2.421855927
9.345333333	2.40278244
9.352	2.38609314
9.358666667	2.371311188
9.365333333	2.357959747
9.372	2.346515656
9.378666667	2.33745575
9.385333333	2.331733704
9.392	2.327919006
9.398666667	2.324104309
9.405333333	2.318382263
9.412	2.31218338
9.418666667	2.306461334
9.425333333	2.300262451
9.432	2.294540405
9.438666667	2.290248871
9.445333333	2.287864685
9.452	2.286911011
9.458666667	2.285003662
9.465333333	2.283096313
9.472	2.281665802
9.478666667	2.280712128
9.485333333	2.27689743
9.492	2.270698547
9.498666667	2.262592316
9.505333333	2.254962921
9.512	2.247810364
9.518666667	2.240180969
9.525333333	2.2315979
9.532	2.223491669
9.538666667	2.214431763
9.545333333	2.202510834
9.552	2.187728882
9.558666667	2.172470093
9.565333333	2.15959549
9.572	2.148151398
9.578666667	2.138614655
9.585333333	2.132892609
9.592	2.131462097
9.598666667	2.13098526
9.605333333	2.129077911
9.612	2.129554749
9.618666667	2.133846283
9.625333333	2.140045166
9.632	2.148628235
9.638666667	2.160072327
9.645333333	2.174854279
9.652	2.192020416
9.658666667	2.209186554
9.665333333	2.226829529
9.672	2.247333527
9.678666667	2.269268036
9.685333333	2.294063568
9.692	2.319335938
9.698666667	2.345561981
9.705333333	2.372741699
9.712	2.397537231
9.718666667	2.420425415
9.725333333	2.440452576
9.732	2.461433411
9.738666667	2.482414246
9.745333333	2.500534058
9.752	2.515792847
9.758666667	2.52866745
9.765333333	2.539634705
9.772	2.54535675
9.778666667	2.546310425
9.785333333	2.543449402
9.792	2.537250519
9.798666667	2.525806427
9.805333333	2.512931824
9.812	2.498626709
9.818666667	2.481460571
9.825333333	2.462863922
9.832	2.442836761
9.838666667	2.422809601
9.845333333	2.400398254
9.852	2.374649048
9.858666667	2.347946167
9.865333333	2.319812775
9.872	2.289295197
9.878666667	2.257347107
9.885333333	2.227306366
9.892	2.200126648
9.898666667	2.174854279
9.905333333	2.150535583
9.912	2.128124237
9.918666667	2.106666565
9.925333333	2.085208893
9.932	2.060890198
9.938666667	2.034187317
9.945333333	2.006053925
9.952	1.978397369
9.958666667	1.951694489
9.965333333	1.925945282
9.972	1.902103424
9.978666667	1.881122589
9.985333333	1.862049103
9.992	1.843452454
9.998666667	1.826286316
10.00533333	1.80721283
10.012	1.786708832
10.01866667	1.766681671
10.02533333	1.749992371
10.032	1.735210419
10.03866667	1.720905304
10.04533333	1.707077026
10.052	1.69467926
10.05866667	1.682281494
10.06533333	1.669883728
10.072	1.657962799
10.07866667	1.648902893
10.08533333	1.642227173
10.092	1.638889313
10.09866667	1.637458801
10.10533333	1.636981964
10.112	1.637935638
10.11866667	1.640796661
10.12533333	1.644611359
10.132	1.64937973
10.13866667	1.655101776
10.14533333	1.662731171
10.152	1.670837402
10.15866667	1.678943634
10.16533333	1.690387726
10.172	1.705169678
10.17866667	1.721858978
10.18533333	1.739025116
10.192	1.759529114
10.19866667	1.785755157
10.20533333	1.812934875
10.212	1.837730408
10.21866667	1.861095428
10.22533333	1.883506775
10.232	1.906394958
10.23866667	1.926422119
10.24533333	1.945972443
10.252	1.965522766
10.25866667	1.986503601
10.26533333	2.007007599
10.272	2.023696899
10.27866667	2.038002014
10.28533333	2.05039978
10.292	2.059936523
10.29866667	2.068042755
10.30533333	2.072811127
10.312	2.07567215
10.31866667	2.078056335
10.32533333	2.07901001
10.332	2.07901001
10.33866667	2.078056335
10.34533333	2.075195313
10.352	2.069950104
10.35866667	2.061367035
10.36533333	2.050876617
10.372	2.039909363
10.37866667	2.028942108
10.38533333	2.017974854
10.392	2.00843811
10.39866667	1.997947693
10.40533333	1.984119415
10.412	1.968383789
10.41866667	1.951694489
10.42533333	1.935482025
10.432	1.91783905
10.43866667	1.902103424
10.44533333	1.887798309
10.452	1.873016357
10.45866667	1.857757568
10.46533333	1.842498779
10.472	1.826763153
10.47866667	1.809120178
10.48533333	1.791477203
10.492	1.776218414
10.49866667	1.761436462
10.50533333	1.745700836
10.512	1.72996521
10.51866667	1.716136932
10.52533333	1.70135498
10.532	1.68466568
10.53866667	1.666545868
10.54533333	1.649856567
10.552	1.634597778
10.55866667	1.618862152
10.56533333	1.6040802
10.572	1.588821411
10.57866667	1.572132111
10.58533333	1.554012299
10.592	1.537322998
10.59866667	1.522064209
10.60533333	1.505851746
10.612	1.491069794
10.61866667	1.477241516
10.62533333	1.46484375
10.632	1.451015472
10.63866667	1.437187195
10.64533333	1.425266266
10.652	1.414775848
10.65866667	1.406669617
10.66533333	1.399040222
10.672	1.393318176
10.67866667	1.387119293
10.68533333	1.380443573
10.692	1.372814178
10.69866667	1.366138458
10.70533333	1.36089325
10.712	1.356124878
10.71866667	1.351833344
10.72533333	1.347541809
10.732	1.345157623
10.73866667	1.343250275
10.74533333	1.3422966
10.752	1.341342926
10.75866667	1.344203949
10.76533333	1.351356506
10.772	1.358509064
10.77866667	1.365661621
10.78533333	1.369953156
10.792	1.374721527
10.79866667	1.379013062
10.80533333	1.381397247
10.812	1.383304596
10.81866667	1.387119293
10.82533333	1.394271851
10.832	1.400947571
10.83866667	1.408100128
10.84533333	1.416683197
10.852	1.42621994
10.85866667	1.435279846
10.86533333	1.442432404
10.872	1.450538635
10.87866667	1.456737518
10.88533333	1.461029053
10.892	1.463890076
10.89866667	1.466751099
10.90533333	1.472473145
10.912	1.47819519
10.91866667	1.482486725
10.92533333	1.485347748
10.932	1.486301422
10.93866667	1.487255096
10.94533333	1.485824585
10.952	1.481533051
10.95866667	1.475811005
10.96533333	1.471996307
10.972	1.467704773
10.97866667	1.459598541
10.98533333	1.448154449
10.992	1.438140869
10.99866667	1.429080963
11.00533333	1.418113708
11.012	1.404762268
11.01866667	1.391410828
11.02533333	1.378536224
11.032	1.365661621
11.03866667	1.353740692
11.04533333	1.343727112
11.052	1.33562088
11.05866667	1.328468323
11.06533333	1.321315765
11.072	1.313686371
11.07866667	1.305103302
11.08533333	1.296043396
11.092	1.286029816
11.09866667	1.277923584
11.10533333	1.269817352
11.112	1.260757446
11.11866667	1.250743866
11.12533333	1.24168396
11.132	1.234531403
11.13866667	1.227855682
11.14533333	1.220703125
11.152	1.214027405
11.15866667	1.210212708
11.16533333	1.205921173
11.172	1.202583313
11.17866667	1.200675964
11.18533333	1.198291779
11.192	1.192569733
11.19866667	1.183509827
11.20533333	1.173496246
11.212	1.163959503
11.21866667	1.155853271
11.22533333	1.149654388
11.232	1.146316528
11.23866667	1.144886017
11.24533333	1.143455505
11.252	1.140594482
11.25866667	1.135349274
11.26533333	1.130580902
11.272	1.128196716
11.27866667	1.127243042
11.28533333	1.125812531
11.292	1.122951508
11.29866667	1.120567322
11.30533333	1.117706299
11.312	1.11246109
11.31866667	1.104354858
11.32533333	1.096725464
11.332	1.092433929
11.33866667	1.091957092
11.34533333	1.094818115
11.352	1.098632813
11.35866667	1.104831696
11.36533333	1.111984253
11.372	1.118183136
11.37866667	1.121044159
11.38533333	1.121044159
11.392	1.120090485
11.39866667	1.120567322
11.40533333	1.123428345
11.412	1.126289368
11.41866667	1.128673553
11.42533333	1.132488251
11.432	1.139640808
11.43866667	1.147270203
11.44533333	1.15442276
11.452	1.162052155
11.45866667	1.170635223
11.46533333	1.179218292
11.472	1.185894012
11.47866667	1.190662384
11.48533333	1.194477081
11.492	1.19972229
11.49866667	1.206874847
11.50533333	1.215934753
11.512	1.227378845
11.51866667	1.240730286
11.52533333	1.253604889
11.532	1.265048981
11.53866667	1.274585724
11.54533333	1.283168793
11.552	1.29032135
11.55866667	1.296520233
11.56533333	1.302719116
11.572	1.310348511
11.57866667	1.318454742
11.58533333	1.327514648
11.592	1.337051392
11.59866667	1.347064972
11.60533333	1.356601715
11.612	1.365661621
11.61866667	1.373291016
11.62533333	1.379013062
11.632	1.382827759
11.63866667	1.386165619
11.64533333	1.389980316
11.652	1.395702362
11.65866667	1.402854919
11.66533333	1.411914825
11.672	1.424789429
11.67866667	1.440048218
11.68533333	1.45483017
11.692	1.466751099
11.69866667	1.476764679
11.70533333	1.487255096
11.712	1.497745514
11.71866667	1.508712769
11.72533333	1.522541046
11.732	1.540184021
11.73866667	1.560688019
11.74533333	1.581668854
11.752	1.600265503
11.75866667	1.617431641
11.76533333	1.633167267
11.772	1.647472382
11.77866667	1.658916473
11.78533333	1.669883728
11.792	1.683235168
11.79866667	1.697540283
11.80533333	1.712322235
11.812	1.728057861
11.81866667	1.744747162
11.82533333	1.7619133
11.832	1.776695251
11.83866667	1.788139343
11.84533333	1.796245575
11.852	1.801967621
11.85866667	1.805305481
11.86533333	1.808643341
11.872	1.811981201
11.87866667	1.814842224
11.88533333	1.819610596
11.892	1.825332642
11.89866667	1.83057785
11.90533333	1.834869385
11.912	1.838207245
11.91866667	1.841545105
11.92533333	1.842498779
11.932	1.837730408
11.93866667	1.830101013
11.94533333	1.822948456
11.952	1.816749573
11.95866667	1.811504364
11.96533333	1.806259155
11.972	1.803398132
11.97866667	1.801490784
11.98533333	1.797676086
11.992	1.792430878
11.99866667	1.786231995
12.00533333	1.780986786
12.012	1.777172089
12.01866667	1.773834229
12.02533333	1.770973206
12.032	1.769065857
12.03866667	1.767635345
12.04533333	1.765727997
12.052	1.762866974
12.05866667	1.7619133
12.06533333	1.761436462
12.072	1.760959625
12.07866667	1.758098602
12.08533333	1.754283905
12.092	1.751422882
12.09866667	1.749038696
12.10533333	1.747131348
12.112	1.745700836
12.11866667	1.744270325
12.12533333	1.742362976
12.132	1.739025116
12.13866667	1.732349396
12.14533333	1.723766327
12.152	1.716136932
12.15866667	1.711368561
12.16533333	1.709938049
12.172	1.709938049
12.17866667	1.711368561
12.18533333	1.714706421
12.192	1.717567444
12.19866667	1.718521118
12.20533333	1.720905304
12.212	1.726150513
12.21866667	1.734256744
12.22533333	1.742839813
12.232	1.753330231
12.23866667	1.767158508
12.24533333	1.783370972
12.252	1.802444458
12.25866667	1.82390213
12.26533333	1.851081848
12.272	1.884937286
12.27866667	1.928329468
12.28533333	1.981735229
12.292	2.046108246
12.29866667	2.123832703
12.30533333	2.219676971
12.312	2.335071564
12.31866667	2.471923828
12.32533333	2.634525299
12.332	2.828598022
12.33866667	3.056526184
12.34533333	3.319263458
12.352	3.623008728
12.35866667	3.976345062
12.36533333	4.386425018
12.372	4.860877991
12.37866667	5.408763885
12.38533333	6.042480469
12.392	6.773471832
12.39866667	7.611274719
12.40533333	8.571147919
12.412	9.671211243
12.41866667	10.93149185
12.42533333	12.36724854
12.432	13.99421692
12.43866667	15.83385468
12.44533333	17.90857315
12.452	20.23649216
12.45866667	22.83763885
12.46533333	25.73680878
12.472	28.96118164
12.47866667	32.53173828
12.48533333	36.46373749
12.492	40.77291489
12.49866667	45.47834396
12.50533333	50.59576035
12.512	56.13327026
12.51866667	62.0970726
12.52533333	68.49002838
12.532	75.31118393
12.53866667	82.55290985
12.54533333	90.20042419
12.552	98.23465347
12.55866667	106.6331863
12.56533333	115.3712273
12.572	124.4125366
12.57866667	133.7127686
12.58533333	143.225193
12.592	152.8987885
12.59866667	162.6763344
12.60533333	172.492981
12.612	182.2834015
12.61866667	191.9817924
12.62533333	201.5228271
12.632	210.8430862
12.63866667	219.8739052
12.64533333	228.5504341
12.652	236.811161
12.65866667	244.6026802
12.66533333	251.8725395
12.672	258.5697174
12.67866667	264.6541595
12.68533333	270.0953484
12.692	274.8670578
12.69866667	278.9487839
12.70533333	282.327652
12.712	285.0008011
12.71866667	286.9729996
12.72533333	288.2561684
12.732	288.8669968
12.73866667	288.8231277
12.74533333	288.1498337
12.752	286.8733406
12.75866667	285.0284576
12.76533333	282.6495171
12.772	279.7751427
12.77866667	276.4487267
12.78533333	272.711277
12.792	268.6076164
12.79866667	264.175415
12.80533333	259.4490051
12.812	254.4651031
12.81866667	249.2594719
12.82533333	243.8702583
12.832	238.32798
12.83866667	232.6645851
12.84533333	226.9091606
12.852	221.0898399
12.85866667	215.2299881
12.86533333	209.3482018
12.872	203.4626007
12.87866667	197.5903511
12.88533333	191.7471886
12.892	185.9445572
12.89866667	180.1939011
12.90533333	174.5047569
12.912	168.8866615
12.91866667	163.3462906
12.92533333	157.8912735
12.932	152.5287628
12.93866667	147.2659111
12.94533333	142.103672
12.952	137.0463371
12.95866667	132.0958138
12.96533333	127.2554398
12.972	122.5275993
12.97866667	117.9099083
12.98533333	113.4028435
12.992	109.0064049
12.99866667	104.7224998
13.00533333	100.5511284
13.012	96.49085999
13.01866667	92.54360199
13.02533333	88.71269226
13.032	84.99717712
13.03866667	81.39276505
13.04533333	77.89564133
13.052	74.50962067
13.05866667	71.23374939
13.06533333	68.06564331
13.072	65.00291824
13.07866667	62.04795837
13.08533333	59.19933319
13.092	56.45275116
13.09866667	53.80439758
13.10533333	51.25331879
13.112	48.79808426
13.11866667	46.43678665
13.12533333	44.16847229
13.132	41.99171066
13.13866667	39.90364075
13.14533333	37.90378571
13.152	35.99023819
13.15866667	34.16156769
13.16533333	32.41634369
13.172	30.75027466
13.17866667	29.1595459
13.18533333	27.64129639
13.192	26.19361877
13.19866667	24.81365204
13.20533333	23.49758148
13.212	22.2454071
13.21866667	21.05522156
13.22533333	19.926548
13.232	18.85461807
13.23866667	17.83800125
13.24533333	16.87479019
13.252	15.96260071
13.25866667	15.09952545
13.26533333	14.28461075
13.272	13.51451874
13.27866667	12.78591156
13.28533333	12.09831238
13.292	11.45076752
13.29866667	10.84041595
13.30533333	10.26344299
13.312	9.721279144
13.31866667	9.214401245
13.32533333	8.739948273
13.332	8.296012878
[truncated: 7,001 more rows]
