# Supplementary material for: Chemodiversity of Calophyllum inophyllum L. oil bioactive components related to their specific geographical distribution in the South Pacific region
Source: PeerJ. 2019 May 22;7:e6896. doi: 10.7717/peerj.6896 (PMC6535043; doi:10.7717/peerj.6896)
Supplement: Supplemental Information 3 — Time and absorbance values at 280 nm. The site and the number of the collected sample from New Caledonia are in the separate file names. [file peerj-07-6896-s003.zip › NOUVELLE-CALEDONIE_N2.CSV]

0.005833333	-0.102043152
0.0125	-0.123023987
0.019166667	-0.133991241
0.025833333	-0.113487244
0.0325	-0.07390976
0.039166667	-0.035762787
0.045833333	-0.019073486
0.0525	-0.009536743
0.059166667	0.001907349
0.065833333	0.013828278
0.0725	0.024795532
0.079166667	0.03528595
0.085833333	0.045776367
0.0925	0.052928925
0.099166667	0.05531311
0.105833333	0.053405762
0.1125	0.051021576
0.119166667	0.051498413
0.125833333	0.053405762
0.1325	0.052928925
0.139166667	0.050544739
0.145833333	0.048160553
0.1525	0.044822693
0.159166667	0.04196167
0.165833333	0.041007996
0.1725	0.042915344
0.179166667	0.04863739
0.185833333	0.056743622
0.1925	0.067234039
0.199166667	0.072479248
0.205833333	0.072002411
0.2125	0.068187714
0.219166667	0.062942505
0.225833333	0.057697296
0.2325	0.051021576
0.239166667	0.046253204
0.245833333	0.044345856
0.2525	0.044345856
0.259166667	0.04529953
0.265833333	0.046730042
0.2725	0.048160553
0.279166667	0.049591064
0.285833333	0.050544739
0.2925	0.051021576
0.299166667	0.050544739
0.305833333	0.051021576
0.3125	0.052928925
0.319166667	0.055789948
0.325833333	0.060081482
0.3325	0.065803528
0.339166667	0.072002411
0.345833333	0.075340271
0.3525	0.075340271
0.359166667	0.076293945
0.365833333	0.077724457
0.3725	0.077724457
0.379166667	0.076293945
0.385833333	0.077724457
0.3925	0.082015991
0.399166667	0.085353851
0.405833333	0.084877014
0.4125	0.085830688
0.419166667	0.086784363
0.425833333	0.085830688
0.4325	0.082492828
0.439166667	0.081062317
0.445833333	0.081539154
0.4525	0.081062317
0.459166667	0.078201294
0.465833333	0.07390976
0.4725	0.072479248
0.479166667	0.071525574
0.485833333	0.071525574
0.4925	0.071048737
0.499166667	0.069618225
0.505833333	0.067710876
0.5125	0.062942505
0.519166667	0.05531311
0.525833333	0.047206879
0.5325	0.041484833
0.539166667	0.039100647
0.545833333	0.03862381
0.5525	0.039577484
0.559166667	0.043392181
0.565833333	0.049114227
0.5725	0.054836273
0.579166667	0.058174133
0.585833333	0.059604645
0.5925	0.058174133
0.599166667	0.052452087
0.605833333	0.042915344
0.6125	0.031471252
0.619166667	0.021457672
0.625833333	0.014305115
0.6325	0.010490417
0.639166667	0.011444092
0.645833333	0.016212463
0.6525	0.022888184
0.659166667	0.027656555
0.665833333	0.029563904
0.6725	0.028610229
0.679166667	0.025272369
0.685833333	0.020503998
0.6925	0.015735626
0.699166667	0.012874603
0.705833333	0.013828278
0.7125	0.017166138
0.719166667	0.021457672
0.725833333	0.024318695
0.7325	0.024795532
0.739166667	0.022411346
0.745833333	0.016212463
0.7525	0.007152557
0.759166667	-0.002861023
0.765833333	-0.010490417
0.7725	-0.012397766
0.779166667	-0.010490417
0.785833333	-0.007629395
0.7925	-0.006198883
0.799166667	-0.007152557
0.805833333	-0.010490417
0.8125	-0.017166138
0.819166667	-0.024318695
0.825833333	-0.028133392
0.8325	-0.027656555
0.839166667	-0.023841858
0.845833333	-0.019550323
0.8525	-0.015735626
0.859166667	-0.013828278
0.865833333	-0.013828278
0.8725	-0.015735626
0.879166667	-0.017642975
0.885833333	-0.018596649
0.8925	-0.020503998
0.899166667	-0.021934509
0.905833333	-0.022888184
0.9125	-0.021934509
0.919166667	-0.021934509
0.925833333	-0.022411346
0.9325	-0.022888184
0.939166667	-0.022888184
0.945833333	-0.024795532
0.9525	-0.029087067
0.959166667	-0.037193298
0.965833333	-0.046253204
0.9725	-0.05531311
0.979166667	-0.061511993
0.985833333	-0.065803528
0.9925	-0.067710876
0.999166667	-0.067710876
1.005833333	-0.065803528
1.0125	-0.064373016
1.019166667	-0.065326691
1.025833333	-0.068187714
1.0325	-0.070095062
1.039166667	-0.070571899
1.045833333	-0.069618225
1.0525	-0.069618225
1.059166667	-0.068664551
1.065833333	-0.067234039
1.0725	-0.067710876
1.079166667	-0.068187714
1.085833333	-0.068664551
1.0925	-0.067234039
1.099166667	-0.063896179
1.105833333	-0.060558319
1.1125	-0.05865097
1.119166667	-0.056743622
1.125833333	-0.054836273
1.1325	-0.053882599
1.139166667	-0.056743622
1.145833333	-0.059604645
1.1525	-0.061988831
1.159166667	-0.064373016
1.165833333	-0.067234039
1.1725	-0.068187714
1.179166667	-0.067710876
1.185833333	-0.067234039
1.1925	-0.065326691
1.199166667	-0.062942505
1.205833333	-0.060558319
1.2125	-0.060081482
1.219166667	-0.061988831
1.225833333	-0.063896179
1.2325	-0.067710876
1.239166667	-0.072479248
1.245833333	-0.078201294
1.2525	-0.084400177
1.259166667	-0.089645386
1.265833333	-0.092983246
1.2725	-0.092029572
1.279166667	-0.088214874
1.285833333	-0.081539154
1.2925	-0.075340271
1.299166667	-0.071048737
1.305833333	-0.070571899
1.3125	-0.072479248
1.319166667	-0.078678131
1.325833333	-0.088214874
1.3325	-0.09727478
1.339166667	-0.102996826
1.345833333	-0.104427338
1.3525	-0.106811523
1.359166667	-0.108718872
1.365833333	-0.109195709
1.3725	-0.108718872
1.379166667	-0.110149384
1.385833333	-0.113964081
1.3925	-0.116825104
1.399166667	-0.118732452
1.405833333	-0.120639801
1.4125	-0.123500824
1.419166667	-0.124931335
1.425833333	-0.126838684
1.4325	-0.129699707
1.439166667	-0.133514404
1.445833333	-0.137329102
1.4525	-0.141143799
1.459166667	-0.145435333
1.465833333	-0.150203705
1.4725	-0.157356262
1.479166667	-0.164031982
1.485833333	-0.16784668
1.4925	-0.169277191
1.499166667	-0.168323517
1.505833333	-0.167369843
1.5125	-0.16450882
1.519166667	-0.160694122
1.525833333	-0.157356262
1.5325	-0.157356262
1.539166667	-0.159263611
1.545833333	-0.159263611
1.5525	-0.157833099
1.559166667	-0.155925751
1.565833333	-0.154495239
1.5725	-0.150680542
1.579166667	-0.148296356
1.585833333	-0.148773193
1.5925	-0.152587891
1.599166667	-0.158786774
1.605833333	-0.164985657
1.6125	-0.170230865
1.619166667	-0.170230865
1.625833333	-0.164985657
1.6325	-0.156879425
1.639166667	-0.150203705
1.645833333	-0.147342682
1.6525	-0.148773193
1.659166667	-0.153541565
1.665833333	-0.159740448
1.6725	-0.168323517
1.679166667	-0.176429749
1.685833333	-0.182151794
1.6925	-0.185489655
1.699166667	-0.185966492
1.705833333	-0.184059143
1.7125	-0.179767609
1.719166667	-0.175952911
1.725833333	-0.174045563
1.7325	-0.1745224
1.739166667	-0.177383423
1.745833333	-0.181674957
1.7525	-0.186443329
1.759166667	-0.186443329
1.765833333	-0.18119812
1.7725	-0.174999237
1.779166667	-0.171661377
1.785833333	-0.172138214
1.7925	-0.1745224
1.799166667	-0.179290771
1.805833333	-0.186443329
1.8125	-0.193119049
1.819166667	-0.196933746
1.825833333	-0.197887421
1.8325	-0.197887421
1.839166667	-0.196933746
1.845833333	-0.197410583
1.8525	-0.200748444
1.859166667	-0.203132629
1.865833333	-0.203132629
1.8725	-0.201702118
1.879166667	-0.203132629
1.885833333	-0.204563141
1.8925	-0.201702118
1.899166667	-0.197887421
1.905833333	-0.195503235
1.9125	-0.195980072
1.919166667	-0.197410583
1.925833333	-0.200748444
1.9325	-0.207424164
1.939166667	-0.213623047
1.945833333	-0.216960907
1.9525	-0.215530396
1.959166667	-0.211715698
1.965833333	-0.20647049
1.9725	-0.200271606
1.979166667	-0.197410583
1.985833333	-0.198841095
1.9925	-0.203132629
1.999166667	-0.20647049
2.005833333	-0.207424164
2.0125	-0.205516815
2.019166667	-0.202178955
2.025833333	-0.200271606
2.0325	-0.200748444
2.039166667	-0.203609467
2.045833333	-0.210285187
2.0525	-0.219345093
2.059166667	-0.229358673
2.065833333	-0.237464905
2.0725	-0.241279602
2.079166667	-0.241756439
2.085833333	-0.240325928
2.0925	-0.239849091
2.099166667	-0.238895416
2.105833333	-0.237941742
2.1125	-0.237941742
2.119166667	-0.238895416
2.125833333	-0.239372253
2.1325	-0.238418579
2.139166667	-0.235557556
2.145833333	-0.236034393
2.1525	-0.240802765
2.159166667	-0.249862671
2.165833333	-0.260829926
2.1725	-0.269889832
2.179166667	-0.277996063
2.185833333	-0.282287598
2.1925	-0.283718109
2.199166667	-0.282287598
2.205833333	-0.279903412
2.2125	-0.279426575
2.219166667	-0.283718109
2.225833333	-0.288963318
2.2325	-0.292778015
2.239166667	-0.293254852
2.245833333	-0.295162201
2.2525	-0.298500061
2.259166667	-0.30040741
2.265833333	-0.300884247
2.2725	-0.298976898
2.279166667	-0.297546387
2.285833333	-0.294685364
2.2925	-0.290870667
2.299166667	-0.287055969
2.305833333	-0.285625458
2.3125	-0.288009644
2.319166667	-0.293254852
2.325833333	-0.299453735
2.3325	-0.305175781
2.339166667	-0.311851501
2.345833333	-0.318527222
2.3525	-0.324249268
2.359166667	-0.327587128
2.365833333	-0.328540802
2.3725	-0.329971313
2.379166667	-0.329017639
2.385833333	-0.324726105
2.3925	-0.316619873
2.399166667	-0.31042099
2.405833333	-0.307559967
2.4125	-0.30374527
2.419166667	-0.299930573
2.425833333	-0.29706955
2.4325	-0.298976898
2.439166667	-0.302314758
2.445833333	-0.303268433
2.4525	-0.30374527
2.459166667	-0.305175781
2.465833333	-0.31042099
2.4725	-0.315189362
2.479166667	-0.319004059
2.485833333	-0.323295593
2.4925	-0.328063965
2.499166667	-0.333309174
2.505833333	-0.335216522
2.5125	-0.335693359
2.519166667	-0.335693359
2.525833333	-0.334262848
2.5325	-0.329971313
2.539166667	-0.322818756
2.545833333	-0.318527222
2.5525	-0.314712524
2.559166667	-0.314235687
2.565833333	-0.314712524
2.5725	-0.317573547
2.579166667	-0.321865082
2.585833333	-0.325202942
2.5925	-0.328063965
2.599166667	-0.329971313
2.605833333	-0.332355499
2.6125	-0.335693359
2.619166667	-0.340938568
2.625833333	-0.34570694
2.6325	-0.348567963
2.639166667	-0.350475311
2.645833333	-0.350475311
2.6525	-0.348091125
2.659166667	-0.342845917
2.665833333	-0.337123871
2.6725	-0.333786011
2.679166667	-0.331878662
2.685833333	-0.330924988
2.6925	-0.330924988
2.699166667	-0.333309174
2.705833333	-0.337600708
2.7125	-0.341892242
2.719166667	-0.344753265
2.725833333	-0.344753265
2.7325	-0.343799591
2.739166667	-0.34236908
2.745833333	-0.340938568
2.7525	-0.338077545
2.759166667	-0.337123871
2.765833333	-0.340461731
2.7725	-0.34570694
2.779166667	-0.3490448
2.785833333	-0.350475311
2.7925	-0.350952148
2.799166667	-0.350952148
2.805833333	-0.349521637
2.8125	-0.347614288
2.819166667	-0.346660614
2.825833333	-0.346660614
2.8325	-0.348091125
2.839166667	-0.349521637
2.845833333	-0.35238266
2.8525	-0.356674194
2.859166667	-0.360965729
2.865833333	-0.364780426
2.8725	-0.366687775
2.879166667	-0.36907196
2.885833333	-0.370502472
2.8925	-0.369548798
2.899166667	-0.368595123
2.905833333	-0.369548798
2.9125	-0.371932983
2.919166667	-0.370025635
2.925833333	-0.364303589
2.9325	-0.359535217
2.939166667	-0.356674194
2.945833333	-0.354766846
2.9525	-0.351428986
2.959166667	-0.350475311
2.965833333	-0.353336334
2.9725	-0.356674194
2.979166667	-0.358581543
2.985833333	-0.359535217
2.9925	-0.360488892
2.999166667	-0.363826752
3.005833333	-0.367164612
3.0125	-0.371932983
3.019166667	-0.377178192
3.025833333	-0.380516052
3.0325	-0.383377075
3.039166667	-0.383377075
3.045833333	-0.380992889
3.0525	-0.377178192
3.059166667	-0.374317169
3.065833333	-0.373840332
3.0725	-0.374794006
3.079166667	-0.376701355
3.085833333	-0.380039215
3.0925	-0.381946564
3.099166667	-0.380516052
3.105833333	-0.377178192
3.1125	-0.375270844
3.119166667	-0.375270844
3.125833333	-0.373840332
3.1325	-0.373363495
3.139166667	-0.374317169
3.145833333	-0.375270844
3.1525	-0.372409821
3.159166667	-0.36907196
3.165833333	-0.367164612
3.1725	-0.367164612
3.179166667	-0.367164612
3.185833333	-0.367641449
3.1925	-0.370979309
3.199166667	-0.374794006
3.205833333	-0.374317169
3.2125	-0.36907196
3.219166667	-0.360965729
3.225833333	-0.353336334
3.2325	-0.34570694
3.239166667	-0.335216522
3.245833333	-0.325202942
3.2525	-0.31709671
3.259166667	-0.311374664
3.265833333	-0.308990479
3.2725	-0.306129456
3.279166667	-0.304222107
3.285833333	-0.302314758
3.2925	-0.30040741
3.299166667	-0.294685364
3.305833333	-0.285625458
3.3125	-0.274181366
3.319166667	-0.263214111
3.325833333	-0.253677368
3.3325	-0.244140625
3.339166667	-0.23317337
3.345833333	-0.21982193
3.3525	-0.204086304
3.359166667	-0.187397003
3.365833333	-0.169277191
3.3725	-0.150203705
3.379166667	-0.130653381
3.385833333	-0.111103058
3.3925	-0.090122223
3.399166667	-0.066280365
3.405833333	-0.039100647
3.4125	-0.006198883
3.419166667	0.03194809
3.425833333	0.074863434
3.4325	0.121593475
3.439166667	0.170230865
3.445833333	0.218391418
3.4525	0.262737274
3.459166667	0.303268433
3.465833333	0.338077545
3.4725	0.369548798
3.479166667	0.396728516
3.485833333	0.419616699
3.4925	0.438690186
3.499166667	0.453948975
3.505833333	0.467300415
3.5125	0.476837158
3.519166667	0.486373901
3.525833333	0.497817993
3.5325	0.512123108
3.539166667	0.527858734
3.545833333	0.542640686
3.5525	0.557422638
3.559166667	0.570774078
3.565833333	0.582695007
3.5725	0.592708588
3.579166667	0.604152679
3.585833333	0.617027283
3.5925	0.632762909
3.599166667	0.648498535
3.605833333	0.664710999
3.6125	0.681877136
3.619166667	0.698566437
3.625833333	0.7147789
3.6325	0.729560852
3.639166667	0.743865967
3.645833333	0.757694244
3.6525	0.771522522
3.659166667	0.783443451
3.665833333	0.79536438
3.6725	0.80537796
3.679166667	0.813961029
3.685833333	0.818729401
3.6925	0.821113586
3.699166667	0.821590424
3.705833333	0.818729401
3.7125	0.814914703
3.719166667	0.811576843
3.725833333	0.811100006
3.7325	0.813007355
3.739166667	0.814437866
3.745833333	0.816822052
3.7525	0.817775726
3.759166667	0.815868378
3.765833333	0.80871582
3.7725	0.795841217
3.779166667	0.780582428
3.785833333	0.769138336
3.7925	0.765800476
3.799166667	0.768661499
3.805833333	0.776767731
3.8125	0.789642334
3.819166667	0.807285309
3.825833333	0.824451447
3.8325	0.839233398
3.839166667	0.852584839
3.845833333	0.869274139
3.8525	0.8893013
3.859166667	0.911235809
3.865833333	0.933647156
3.8725	0.956058502
3.879166667	0.980377197
3.885833333	1.003265381
3.8925	1.021385193
3.899166667	1.034736633
3.905833333	1.045703888
3.9125	1.052856445
3.919166667	1.051902771
3.925833333	1.046180725
3.9325	1.038551331
3.939166667	1.028060913
3.945833333	1.010894775
3.9525	0.98657608
3.959166667	0.957965851
3.965833333	0.925540924
3.9725	0.889778137
3.979166667	0.852108002
3.985833333	0.813007355
3.9925	0.774860382
3.999166667	0.736713409
4.005833333	0.6980896
4.0125	0.658035278
4.019166667	0.617027283
4.025833333	0.576496124
4.0325	0.536441803
4.039166667	0.49829483
4.045833333	0.462532043
4.0525	0.427246094
4.059166667	0.393390656
4.065833333	0.360965729
4.0725	0.332832336
4.079166667	0.305652618
4.085833333	0.277519226
4.0925	0.249862671
4.099166667	0.22315979
4.105833333	0.199317932
4.1125	0.176906586
4.119166667	0.156402588
4.125833333	0.140666962
4.1325	0.128746033
4.139166667	0.120639801
4.145833333	0.113487244
4.1525	0.103473663
4.159166667	0.093460083
4.165833333	0.083446503
4.1725	0.074386597
4.179166667	0.066280365
4.185833333	0.05865097
4.1925	0.05197525
4.199166667	0.046253204
4.205833333	0.041007996
4.2125	0.035762787
4.219166667	0.030040741
4.225833333	0.026226044
4.2325	0.025749207
4.239166667	0.028610229
4.245833333	0.032424927
4.2525	0.037670135
4.259166667	0.042915344
4.265833333	0.046730042
4.2725	0.047683716
4.279166667	0.045776367
4.285833333	0.043869019
4.2925	0.042915344
4.299166667	0.04196167
4.305833333	0.042915344
4.3125	0.043869019
4.319166667	0.044822693
4.325833333	0.043392181
4.3325	0.039577484
4.339166667	0.034809113
4.345833333	0.030994415
4.3525	0.030994415
4.359166667	0.032901764
4.365833333	0.035762787
4.3725	0.041007996
4.379166667	0.047206879
4.385833333	0.05197525
4.3925	0.051021576
4.399166667	0.04863739
4.405833333	0.04863739
4.4125	0.050544739
4.419166667	0.051498413
4.425833333	0.05197525
4.4325	0.056266785
4.439166667	0.063896179
4.445833333	0.073432922
4.4525	0.084400177
4.459166667	0.095844269
4.465833333	0.108718872
4.4725	0.12254715
4.479166667	0.13589859
4.485833333	0.150203705
4.4925	0.164985657
4.499166667	0.183582306
4.505833333	0.205039978
4.5125	0.229358673
4.519166667	0.254154205
4.525833333	0.276565552
4.5325	0.298976898
4.539166667	0.325202942
4.545833333	0.355243683
4.5525	0.387191772
4.559166667	0.419616699
4.565833333	0.453472137
4.5725	0.487327576
4.579166667	0.517845154
4.585833333	0.545024872
4.5925	0.569820404
4.599166667	0.594139099
4.605833333	0.618934631
4.6125	0.644207001
4.619166667	0.668525696
4.625833333	0.692844391
4.6325	0.717163086
4.639166667	0.739574432
4.645833333	0.758171082
4.6525	0.77009201
4.659166667	0.778675079
4.665833333	0.786781311
4.6725	0.796794891
4.679166667	0.807762146
4.685833333	0.820159912
4.6925	0.832557678
4.699166667	0.843048096
4.705833333	0.850200653
4.7125	0.852584839
4.719166667	0.85067749
4.725833333	0.844955444
4.7325	0.838756561
4.739166667	0.833034515
4.745833333	0.828266144
4.7525	0.823497772
4.759166667	0.818729401
4.765833333	0.813484192
4.7725	0.809192657
4.779166667	0.806331635
4.785833333	0.802516937
4.7925	0.797748566
4.799166667	0.793457031
4.805833333	0.791549683
4.8125	0.791072845
4.819166667	0.790596008
4.825833333	0.791072845
4.8325	0.794410706
4.839166667	0.802516937
4.845833333	0.815868378
4.8525	0.833511353
4.859166667	0.854969025
4.865833333	0.880241394
4.8725	0.910758972
4.879166667	0.946521759
4.885833333	0.98657608
4.8925	1.030445099
4.899166667	1.078128815
4.905833333	1.130104065
4.9125	1.184940338
4.919166667	1.243591309
4.925833333	1.307487488
4.9325	1.375675201
4.939166667	1.450538635
4.945833333	1.528739929
4.9525	1.61075592
4.959166667	1.696109772
4.965833333	1.783847809
4.9725	1.873016357
4.979166667	1.960277557
4.985833333	2.045631409
4.9925	2.127170563
4.999166667	2.202510834
5.005833333	2.272129059
5.0125	2.335071564
5.019166667	2.393722534
5.025833333	2.449989319
5.0325	2.505302429
5.039166667	2.559185028
5.045833333	2.609729767
5.0525	2.659797668
5.059166667	2.709388733
5.065833333	2.760410309
5.0725	2.814292908
5.079166667	2.873420715
5.085833333	2.935409546
5.0925	2.996921539
5.099166667	3.057003021
5.105833333	3.11422348
5.1125	3.165245056
5.119166667	3.207206726
5.125833333	3.240585327
5.1325	3.266811371
5.139166667	3.289222717
5.145833333	3.308773041
5.1525	3.325939178
5.159166667	3.341197968
5.165833333	3.357410431
5.1725	3.375530243
5.179166667	3.391742706
5.185833333	3.402233124
5.1925	3.405570984
5.199166667	3.403663635
5.205833333	3.394126892
5.2125	3.374576569
5.219166667	3.344535828
5.225833333	3.306388855
5.2325	3.261566162
5.239166667	3.210544586
5.245833333	3.153800964
5.2525	3.090381622
5.259166667	3.021717072
5.265833333	2.946376801
5.2725	2.864837646
5.279166667	2.777099609
5.285833333	2.685070038
5.2925	2.591609955
5.299166667	2.500534058
5.305833333	2.412319183
5.3125	2.326965332
5.319166667	2.243041992
5.325833333	2.160072327
5.3325	2.077579498
5.339166667	1.997947693
5.345833333	1.919269562
5.3525	1.840114594
5.359166667	1.762390137
5.365833333	1.68800354
5.3725	1.617431641
5.379166667	1.547336578
5.385833333	1.480102539
5.3925	1.418113708
5.399166667	1.361370087
5.405833333	1.305580139
5.4125	1.250267029
5.419166667	1.196861267
5.425833333	1.147270203
5.4325	1.100540161
5.439166667	1.05714798
5.445833333	1.018047333
5.4525	0.981807709
5.459166667	0.946998596
5.465833333	0.912666321
5.4725	0.880718231
5.479166667	0.851631165
5.485833333	0.824451447
5.4925	0.800132751
5.499166667	0.780582428
5.505833333	0.766277313
5.5125	0.754833221
5.519166667	0.743865967
5.525833333	0.734329224
5.5325	0.729560852
5.539166667	0.728130341
5.545833333	0.729560852
5.5525	0.734329224
5.559166667	0.741958618
5.565833333	0.754356384
5.5725	0.770568848
5.579166667	0.78868866
5.585833333	0.808238983
5.5925	0.827789307
5.599166667	0.847816467
5.605833333	0.866889954
5.6125	0.883102417
5.619166667	0.89597702
5.625833333	0.907897949
5.6325	0.91791153
5.639166667	0.92458725
5.645833333	0.928878784
5.6525	0.928878784
5.659166667	0.925064087
5.665833333	0.917434692
5.6725	0.910282135
5.679166667	0.904083252
5.685833333	0.898838043
5.6925	0.896453857
5.699166667	0.894546509
5.705833333	0.893592834
5.7125	0.890731812
5.719166667	0.886440277
5.725833333	0.882148743
5.7325	0.87928772
5.739166667	0.878334045
5.745833333	0.877857208
5.7525	0.87928772
5.759166667	0.884056091
5.765833333	0.89263916
5.7725	0.904083252
5.779166667	0.917434692
5.785833333	0.935077667
5.7925	0.956535339
5.799166667	0.980854034
5.805833333	1.007556915
5.8125	1.036643982
5.819166667	1.069545746
5.825833333	1.103401184
5.8325	1.138687134
5.839166667	1.175403595
5.845833333	1.212596893
5.8525	1.249790192
5.859166667	1.287460327
5.865833333	1.327991486
5.8725	1.370429993
5.879166667	1.411914825
5.885833333	1.449108124
5.8925	1.479625702
5.899166667	1.504421234
5.905833333	1.523017883
5.9125	1.536369324
5.919166667	1.546859741
5.925833333	1.556396484
5.9325	1.567363739
5.939166667	1.578807831
5.945833333	1.589775085
5.9525	1.598358154
5.959166667	1.604557037
5.965833333	1.606941223
5.9725	1.6040802
5.979166667	1.597881317
5.985833333	1.587867737
5.9925	1.575946808
5.999166667	1.563549042
6.005833333	1.550674438
6.0125	1.539230347
6.019166667	1.531600952
6.025833333	1.526355743
6.0325	1.522541046
6.039166667	1.521587372
6.045833333	1.523971558
6.0525	1.529693604
6.059166667	1.535892487
6.065833333	1.543521881
6.0725	1.55210495
6.079166667	1.560688019
6.085833333	1.569747925
6.0925	1.577854156
6.099166667	1.585006714
6.105833333	1.591682434
6.1125	1.599311829
6.119166667	1.605987549
6.125833333	1.612663269
6.1325	1.619338989
6.139166667	1.625061035
6.145833333	1.627445221
6.1525	1.624584198
6.159166667	1.617908478
6.165833333	1.61075592
6.1725	1.603126526
6.179166667	1.593589783
6.185833333	1.580238342
6.1925	1.564025879
6.199166667	1.544952393
6.205833333	1.522064209
6.2125	1.494884491
6.219166667	1.465320587
6.225833333	1.433372498
6.2325	1.403808594
6.239166667	1.376628876
6.245833333	1.351833344
6.2525	1.329421997
6.259166667	1.309394836
6.265833333	1.295566559
6.2725	1.286506653
6.279166667	1.278877258
6.285833333	1.267433167
6.2925	1.255512238
6.299166667	1.247406006
6.305833333	1.244068146
6.3125	1.245975494
6.319166667	1.254558563
6.325833333	1.272201538
6.3325	1.298427582
6.339166667	1.32894516
6.345833333	1.361370087
6.3525	1.396656036
6.359166667	1.435279846
6.365833333	1.477241516
6.3725	1.521587372
6.379166667	1.569271088
6.385833333	1.618862152
6.3925	1.669883728
6.399166667	1.718997955
6.405833333	1.767635345
6.4125	1.815795898
6.419166667	1.863002777
6.425833333	1.909255981
6.4325	1.954078674
6.439166667	1.995563507
6.445833333	2.033233643
6.4525	2.068042755
6.459166667	2.098560333
6.465833333	2.121448517
6.4725	2.136230469
6.479166667	2.146244049
6.485833333	2.151489258
6.4925	2.150535583
6.499166667	2.142906189
6.505833333	2.131938934
6.5125	2.118587494
6.519166667	2.103328705
6.525833333	2.084732056
6.5325	2.064228058
6.539166667	2.042293549
6.545833333	2.020835876
6.5525	2.001285553
6.559166667	1.982688904
6.565833333	1.965999603
6.5725	1.94978714
6.579166667	1.933574677
6.585833333	1.916408539
6.5925	1.899719238
6.599166667	1.885414124
6.605833333	1.87587738
6.6125	1.872062683
6.619166667	1.874923706
6.625833333	1.87921524
6.6325	1.883983612
6.639166667	1.890659332
6.645833333	1.902103424
6.6525	1.914978027
6.659166667	1.927852631
6.665833333	1.945495605
6.6725	1.970767975
6.679166667	1.998901367
6.685833333	2.024650574
6.6925	2.052307129
6.699166667	2.086162567
6.705833333	2.123355865
6.7125	2.157688141
6.719166667	2.18963623
6.725833333	2.223968506
6.7325	2.260684967
6.739166667	2.296924591
6.745833333	2.331733704
6.7525	2.367019653
6.759166667	2.403259277
6.765833333	2.439498901
6.7725	2.475738525
6.779166667	2.511501312
6.785833333	2.544403076
6.7925	2.57396698
6.799166667	2.599716187
6.805833333	2.619743347
6.8125	2.634048462
6.819166667	2.643585205
6.825833333	2.653121948
6.8325	2.663612366
6.839166667	2.675056458
6.845833333	2.686977386
6.8525	2.698421478
6.859166667	2.70986557
6.865833333	2.720832825
6.8725	2.728939056
6.879166667	2.733230591
6.885833333	2.733230591
6.8925	2.728462219
6.899166667	2.718925476
6.905833333	2.704143524
6.9125	2.688407898
6.919166667	2.67124176
6.925833333	2.651691437
6.9325	2.630233765
6.939166667	2.606391907
6.945833333	2.577781677
6.9525	2.541542053
6.959166667	2.501487732
6.965833333	2.458095551
6.9725	2.412319183
6.979166667	2.36415863
6.985833333	2.316474915
6.9925	2.267837524
6.999166667	2.21824646
7.005833333	2.167224884
7.0125	2.116680145
7.019166667	2.065658569
7.025833333	2.014636993
7.0325	1.965999603
7.039166667	1.91783905
7.045833333	1.870632172
7.0525	1.821517944
7.059166667	1.770973206
7.065833333	1.721858978
7.0725	1.675605774
7.079166667	1.63269043
7.085833333	1.59406662
7.0925	1.56211853
7.099166667	1.536846161
7.105833333	1.516342163
7.1125	1.497745514
7.119166667	1.480579376
7.125833333	1.465797424
7.1325	1.453876495
7.139166667	1.443386078
7.145833333	1.432418823
7.1525	1.421451569
7.159166667	1.412391663
7.165833333	1.403331757
7.1725	1.392841339
7.179166667	1.381874084
7.185833333	1.37090683
7.1925	1.361846924
7.199166667	1.352310181
7.205833333	1.3422966
7.2125	1.329898834
7.219166667	1.313686371
7.225833333	1.295089722
7.2325	1.275062561
7.239166667	1.254081726
7.245833333	1.231193542
7.2525	1.205921173
7.259166667	1.180171967
7.265833333	1.152515411
7.2725	1.121997833
7.279166667	1.090049744
7.285833333	1.058578491
7.2925	1.029014587
7.299166667	0.998973846
7.305833333	0.969409943
7.3125	0.939369202
7.319166667	0.907897949
7.325833333	0.875473022
7.3325	0.843524933
7.339166667	0.813007355
7.345833333	0.783920288
7.3525	0.75674057
7.359166667	0.728130341
7.365833333	0.697612762
7.3725	0.666618347
7.379166667	0.636577606
7.385833333	0.609397888
7.3925	0.584125519
7.399166667	0.560283661
7.405833333	0.536441803
7.4125	0.513553619
7.419166667	0.488758087
7.425833333	0.462055206
7.4325	0.434398651
7.439166667	0.408172607
7.445833333	0.384807587
7.4525	0.363349915
7.459166667	0.345230103
7.465833333	0.329494476
7.4725	0.315189362
7.479166667	0.301361084
7.485833333	0.287055969
7.4925	0.272750854
7.499166667	0.257492065
7.505833333	0.243186951
7.5125	0.22983551
7.519166667	0.216960907
7.525833333	0.205993652
7.5325	0.195980072
7.539166667	0.186920166
7.545833333	0.178337097
7.5525	0.169754028
7.559166667	0.160694122
7.565833333	0.152111053
7.5725	0.145435333
7.579166667	0.139713287
7.585833333	0.133991241
7.5925	0.12922287
7.599166667	0.127792358
7.605833333	0.129699707
7.6125	0.131607056
7.619166667	0.133514404
7.625833333	0.135421753
7.6325	0.136852264
7.639166667	0.138759613
7.645833333	0.141143799
7.6525	0.144958496
7.659166667	0.151634216
7.665833333	0.162124634
7.6725	0.1745224
7.679166667	0.18787384
7.685833333	0.198841095
7.6925	0.208377838
7.699166667	0.216960907
7.705833333	0.226020813
7.7125	0.235557556
7.719166667	0.243663788
7.725833333	0.253200531
7.7325	0.2617836
7.739166667	0.268936157
7.745833333	0.275611877
7.7525	0.283241272
7.759166667	0.290393829
7.765833333	0.296115875
7.7725	0.30040741
7.779166667	0.30374527
7.785833333	0.306606293
7.7925	0.306606293
7.799166667	0.305175781
7.805833333	0.301361084
7.8125	0.295162201
7.819166667	0.288009644
7.825833333	0.280380249
7.8325	0.272750854
7.839166667	0.262737274
7.845833333	0.252723694
7.8525	0.244617462
7.859166667	0.238418579
7.865833333	0.230789185
7.8725	0.221729279
7.879166667	0.214099884
7.885833333	0.209331512
7.8925	0.20647049
7.899166667	0.202178955
7.905833333	0.197887421
7.9125	0.194072723
7.919166667	0.190258026
7.925833333	0.185012817
7.9325	0.179290771
7.939166667	0.174999237
7.945833333	0.173091888
7.9525	0.1745224
7.959166667	0.178337097
7.965833333	0.183105469
7.9725	0.189781189
7.979166667	0.195980072
7.985833333	0.198364258
7.9925	0.197410583
7.999166667	0.195980072
8.005833333	0.196933746
8.0125	0.199794769
8.019166667	0.205516815
8.025833333	0.213623047
8.0325	0.228404999
8.039166667	0.247955322
8.045833333	0.268936157
8.0525	0.288486481
8.059166667	0.308036804
8.065833333	0.329017639
8.0725	0.350952148
8.079166667	0.374317169
8.085833333	0.398159027
8.0925	0.425815582
8.099166667	0.455856323
8.105833333	0.486850739
8.1125	0.515937805
8.119166667	0.543117523
8.125833333	0.569343567
8.1325	0.594139099
8.139166667	0.616550446
8.145833333	0.638484955
8.1525	0.658512115
8.159166667	0.677108765
8.165833333	0.692367554
8.1725	0.704288483
8.179166667	0.714302063
8.185833333	0.719070435
8.1925	0.720977783
8.199166667	0.720500946
8.205833333	0.719547272
8.2125	0.718593597
8.219166667	0.716209412
8.225833333	0.712871552
8.2325	0.709056854
8.239166667	0.701904297
8.245833333	0.692844391
8.2525	0.681877136
8.259166667	0.66947937
8.265833333	0.655174255
8.2725	0.639438629
8.279166667	0.62417984
8.285833333	0.607013702
8.2925	0.58889389
8.299166667	0.57220459
8.305833333	0.557422638
8.3125	0.542640686
8.319166667	0.524997711
8.325833333	0.506877899
8.3325	0.489711761
8.339166667	0.473022461
8.345833333	0.45633316
8.3525	0.439167023
8.359166667	0.422954559
8.365833333	0.40769577
8.3725	0.393390656
8.379166667	0.377655029
8.385833333	0.361442566
8.3925	0.344276428
8.399166667	0.327587128
8.405833333	0.311374664
8.4125	0.294208527
8.419166667	0.275611877
8.425833333	0.256061554
8.4325	0.236988068
8.439166667	0.220298767
8.445833333	0.204086304
8.4525	0.186920166
8.459166667	0.170230865
8.465833333	0.154972076
8.4725	0.14257431
8.479166667	0.131607056
8.485833333	0.12254715
8.4925	0.113487244
8.499166667	0.104904175
8.505833333	0.09727478
8.5125	0.09059906
8.519166667	0.082969666
8.525833333	0.074386597
8.5325	0.065803528
8.539166667	0.058174133
8.545833333	0.049591064
8.5525	0.041484833
8.559166667	0.035762787
8.565833333	0.032424927
8.5725	0.031471252
8.579166667	0.030994415
8.585833333	0.030040741
8.5925	0.027656555
8.599166667	0.023365021
8.605833333	0.018119812
8.6125	0.010967255
8.619166667	0.00333786
8.625833333	-0.005722046
8.6325	-0.012397766
8.639166667	-0.015258789
8.645833333	-0.014781952
8.6525	-0.011920929
8.659166667	-0.007152557
8.665833333	0.000476837
8.6725	0.00667572
8.679166667	0.009536743
8.685833333	0.009059906
8.6925	0.007629395
8.699166667	0.007629395
8.705833333	0.007629395
8.7125	0.005245209
8.719166667	0.002384186
8.725833333	0.00333786
8.7325	0.01001358
8.739166667	0.019550323
8.745833333	0.030994415
8.7525	0.046730042
8.759166667	0.064373016
8.765833333	0.082492828
8.7725	0.096797943
8.779166667	0.108242035
8.785833333	0.120162964
8.7925	0.133991241
8.799166667	0.149250031
8.805833333	0.166416168
8.8125	0.184059143
8.819166667	0.204086304
8.825833333	0.224590302
8.8325	0.244617462
8.839166667	0.264167786
8.845833333	0.28181076
8.8525	0.298023224
8.859166667	0.311851501
8.865833333	0.324249268
8.8725	0.337123871
8.879166667	0.3490448
8.885833333	0.359535217
8.8925	0.368118286
8.899166667	0.379085541
8.905833333	0.391960144
8.9125	0.404834747
8.919166667	0.416755676
8.925833333	0.42963028
8.9325	0.444889069
8.939166667	0.458717346
8.945833333	0.471115112
8.9525	0.485420227
8.959166667	0.502586365
8.965833333	0.521659851
8.9725	0.541210175
8.979166667	0.56219101
8.985833333	0.58555603
8.9925	0.60749054
8.999166667	0.626564026
9.005833333	0.645160675
9.0125	0.664710999
9.019166667	0.684738159
9.025833333	0.70476532
9.0325	0.723361969
9.039166667	0.740528107
9.045833333	0.75674057
9.0525	0.771045685
9.059166667	0.783920288
9.065833333	0.793457031
9.0725	0.800609589
9.079166667	0.806331635
9.085833333	0.810623169
9.0925	0.813961029
9.099166667	0.815868378
9.105833333	0.815391541
9.1125	0.813961029
9.119166667	0.811576843
9.125833333	0.805854797
9.1325	0.794410706
9.139166667	0.781059265
9.145833333	0.76675415
9.1525	0.752449036
9.159166667	0.738143921
9.165833333	0.72479248
9.1725	0.713825226
9.179166667	0.702381134
9.185833333	0.688076019
9.1925	0.672340393
9.199166667	0.65612793
9.205833333	0.641822815
9.2125	0.627994537
9.219166667	0.614643097
9.225833333	0.599861145
9.2325	0.58555603
9.239166667	0.573158264
9.245833333	0.561714172
9.2525	0.552177429
9.259166667	0.545024872
9.265833333	0.541687012
9.2725	0.541210175
9.279166667	0.542163849
9.285833333	0.542640686
9.2925	0.542163849
9.299166667	0.542640686
9.305833333	0.544071198
9.3125	0.545024872
9.319166667	0.543117523
9.325833333	0.538349152
9.3325	0.532150269
9.339166667	0.525951385
9.345833333	0.52022934
9.3525	0.517368317
9.359166667	0.517845154
9.365833333	0.523090363
9.3725	0.527381897
9.379166667	0.529289246
9.385833333	0.529289246
9.3925	0.528335571
9.399166667	0.524997711
9.405833333	0.519752502
9.4125	0.515937805
9.419166667	0.515937805
9.425833333	0.518321991
9.4325	0.519752502
9.439166667	0.519752502
9.445833333	0.519275665
9.4525	0.517368317
9.459166667	0.514030457
9.465833333	0.510215759
9.4725	0.506401062
9.479166667	0.503540039
9.485833333	0.50163269
9.4925	0.499248505
9.499166667	0.495910645
9.505833333	0.492095947
9.5125	0.488758087
9.519166667	0.485420227
9.525833333	0.48160553
9.5325	0.47826767
9.539166667	0.476360321
9.545833333	0.47492981
9.5525	0.476837158
9.559166667	0.482082367
9.565833333	0.493049622
9.5725	0.506877899
9.579166667	0.523090363
9.585833333	0.541210175
9.5925	0.560283661
9.599166667	0.579357147
9.605833333	0.600814819
9.6125	0.626087189
9.619166667	0.65612793
9.625833333	0.687599182
9.6325	0.720977783
9.639166667	0.757694244
9.645833333	0.797271729
9.6525	0.835418701
9.659166667	0.870227814
9.665833333	0.903606415
9.6725	0.935554504
9.679166667	0.966072083
9.685833333	0.994205475
9.6925	1.019477844
9.699166667	1.042842865
9.705833333	1.064300537
9.7125	1.081943512
9.719166667	1.094341278
9.725833333	1.100063324
9.7325	1.10244751
9.739166667	1.104354858
9.745833333	1.105308533
9.7525	1.103401184
9.759166667	1.098155975
9.765833333	1.090049744
9.7725	1.079082489
9.779166667	1.062393188
9.785833333	1.040935516
9.7925	1.017570496
9.799166667	0.995635986
9.805833333	0.972270966
9.8125	0.947475433
9.819166667	0.924110413
9.825833333	0.903606415
9.8325	0.882148743
9.839166667	0.855445862
9.845833333	0.826358795
9.8525	0.796318054
9.859166667	0.767230988
9.865833333	0.735282898
9.8725	0.701904297
9.879166667	0.670909882
9.885833333	0.642299652
9.8925	0.613689423
9.899166667	0.581741333
9.905833333	0.550746918
9.9125	0.522136688
9.919166667	0.495910645
9.925833333	0.469207764
9.9325	0.443935394
9.939166667	0.421524048
9.945833333	0.401496887
9.9525	0.383377075
9.959166667	0.364780426
9.965833333	0.347614288
9.9725	0.331878662
9.979166667	0.316143036
9.985833333	0.299453735
9.9925	0.282287598
9.999166667	0.265598297
10.00583333	0.248908997
10.0125	0.232696533
10.01916667	0.217914581
10.02583333	0.205039978
10.0325	0.193595886
10.03916667	0.185012817
10.04583333	0.18119812
10.0525	0.182151794
10.05916667	0.184059143
10.06583333	0.188827515
10.0725	0.195026398
10.07916667	0.200748444
10.08583333	0.205039978
10.0925	0.20980835
10.09916667	0.216007233
10.10583333	0.222206116
10.1125	0.228404999
10.11916667	0.237941742
10.12583333	0.250816345
10.1325	0.26512146
10.13916667	0.277519226
10.14583333	0.290870667
10.1525	0.305652618
10.15916667	0.319957733
10.16583333	0.331401825
10.1725	0.340461731
10.17916667	0.350952148
10.18583333	0.359535217
10.1925	0.366687775
10.19916667	0.373363495
10.20583333	0.380516052
10.2125	0.388622284
10.21916667	0.395774841
10.22583333	0.403881073
10.2325	0.411987305
10.23916667	0.416755676
10.24583333	0.418663025
10.2525	0.416278839
10.25916667	0.41103363
10.26583333	0.402927399
10.2725	0.391960144
10.27916667	0.380992889
10.28583333	0.369548798
10.2925	0.359535217
10.29916667	0.349998474
10.30583333	0.339508057
10.3125	0.325679779
10.31916667	0.309467316
10.32583333	0.291347504
10.3325	0.270843506
10.33916667	0.248908997
10.34583333	0.227928162
10.3525	0.210762024
10.35916667	0.196933746
10.36583333	0.184059143
10.3725	0.17118454
10.37916667	0.156879425
10.38583333	0.142097473
10.3925	0.12588501
10.39916667	0.107765198
10.40583333	0.089645386
10.4125	0.071525574
10.41916667	0.05531311
10.42583333	0.039100647
10.4325	0.021934509
10.43916667	0.003814697
10.44583333	-0.015258789
10.4525	-0.032901764
10.45916667	-0.049114227
10.46583333	-0.064373016
10.4725	-0.079154968
10.47916667	-0.092983246
10.48583333	-0.104427338
10.4925	-0.114917755
10.49916667	-0.127792358
10.50583333	-0.143051147
10.5125	-0.159740448
10.51916667	-0.175476074
10.52583333	-0.189304352
10.5325	-0.203132629
10.53916667	-0.216007233
10.54583333	-0.226974487
10.5525	-0.235557556
10.55916667	-0.243663788
10.56583333	-0.252246857
10.5725	-0.258922577
10.57916667	-0.262737274
10.58583333	-0.266551971
10.5925	-0.26845932
10.59916667	-0.266551971
10.60583333	-0.263214111
10.6125	-0.260353088
10.61916667	-0.256061554
10.62583333	-0.249862671
10.6325	-0.243186951
10.63916667	-0.240802765
10.64583333	-0.239372253
10.6525	-0.236034393
10.65916667	-0.232696533
10.66583333	-0.227451324
10.6725	-0.220775604
10.67916667	-0.209331512
10.68583333	-0.195503235
10.6925	-0.179767609
10.69916667	-0.163078308
10.70583333	-0.146865845
10.7125	-0.128746033
10.71916667	-0.109672546
10.72583333	-0.089645386
10.7325	-0.071525574
10.73916667	-0.051498413
10.74583333	-0.030994415
10.7525	-0.012874603
10.75916667	0.002861023
10.76583333	0.015735626
10.7725	0.026226044
10.77916667	0.03194809
10.78583333	0.034809113
10.7925	0.036716461
10.79916667	0.037670135
10.80583333	0.036716461
10.8125	0.034809113
10.81916667	0.032901764
10.82583333	0.032901764
10.8325	0.034332275
10.83916667	0.036239624
10.84583333	0.036239624
10.8525	0.033855438
10.85916667	0.03194809
10.86583333	0.029087067
10.8725	0.024318695
10.87916667	0.016689301
10.88583333	0.007152557
10.8925	-0.001907349
10.89916667	-0.011920929
10.90583333	-0.023365021
10.9125	-0.036716461
10.91916667	-0.050067902
10.92583333	-0.062465668
10.9325	-0.07390976
10.93916667	-0.087738037
10.94583333	-0.102519989
10.9525	-0.117301941
10.95916667	-0.130653381
10.96583333	-0.14257431
10.9725	-0.153541565
10.97916667	-0.16450882
10.98583333	-0.174045563
10.9925	-0.18453598
10.99916667	-0.195503235
11.00583333	-0.208377838
11.0125	-0.222206116
11.01916667	-0.237464905
11.02583333	-0.253677368
11.0325	-0.269889832
11.03916667	-0.284671783
11.04583333	-0.297546387
11.0525	-0.307559967
11.05916667	-0.313282013
11.06583333	-0.315666199
11.0725	-0.317573547
11.07916667	-0.321388245
11.08583333	-0.327110291
11.0925	-0.334739685
11.09916667	-0.343322754
11.10583333	-0.353336334
11.1125	-0.360965729
11.11916667	-0.366687775
11.12583333	-0.369548798
11.1325	-0.370502472
11.13916667	-0.372409821
11.14583333	-0.377178192
11.1525	-0.383853912
11.15916667	-0.390052795
11.16583333	-0.395298004
11.1725	-0.40102005
11.17916667	-0.405311584
11.18583333	-0.406265259
11.1925	-0.406742096
11.19916667	-0.408172607
11.20583333	-0.412464142
11.2125	-0.417709351
11.21916667	-0.424385071
11.22583333	-0.431537628
11.2325	-0.437259674
11.23916667	-0.439167023
11.24583333	-0.437736511
11.2525	-0.433444977
11.25916667	-0.426769257
11.26583333	-0.419139862
11.2725	-0.412464142
11.27916667	-0.410556793
11.28583333	-0.411987305
11.2925	-0.414848328
11.29916667	-0.416278839
11.30583333	-0.417232513
11.3125	-0.416278839
11.31916667	-0.411510468
11.32583333	-0.402927399
11.3325	-0.393867493
11.33916667	-0.388145447
11.34583333	-0.386238098
11.3525	-0.387191772
11.35916667	-0.389575958
11.36583333	-0.392436981
11.3725	-0.39434433
11.37916667	-0.392913818
11.38583333	-0.389099121
11.3925	-0.384807587
11.39916667	-0.382423401
11.40583333	-0.379562378
11.4125	-0.377178192
11.41916667	-0.376224518
11.42583333	-0.377655029
11.4325	-0.378608704
11.43916667	-0.377655029
11.44583333	-0.376224518
11.4525	-0.374794006
11.45916667	-0.372886658
11.46583333	-0.369548798
11.4725	-0.365257263
11.47916667	-0.360012054
11.48583333	-0.35572052
11.4925	-0.352859497
11.49916667	-0.35238266
11.50583333	-0.350475311
11.5125	-0.34570694
11.51916667	-0.340461731
11.52583333	-0.337600708
11.5325	-0.337600708
11.53916667	-0.336170197
11.54583333	-0.334262848
11.5525	-0.331878662
11.55916667	-0.328063965
11.56583333	-0.321388245
11.5725	-0.31042099
11.57916667	-0.299930573
11.58583333	-0.291347504
11.5925	-0.285148621
11.59916667	-0.278949738
11.60583333	-0.273227692
11.6125	-0.266075134
11.61916667	-0.256061554
11.62583333	-0.241756439
11.6325	-0.223636627
11.63916667	-0.205039978
11.64583333	-0.187397003
11.6525	-0.171661377
11.65916667	-0.157833099
11.66583333	-0.144958496
11.6725	-0.133514404
11.67916667	-0.121593475
11.68583333	-0.105381012
11.6925	-0.0872612
11.69916667	-0.066280365
11.70583333	-0.046253204
11.7125	-0.027179718
11.71916667	-0.01001358
11.72583333	0.005245209
11.7325	0.020980835
11.73916667	0.037193298
11.74583333	0.054836273
11.7525	0.072956085
11.75916667	0.091075897
11.76583333	0.107765198
11.7725	0.121593475
11.77916667	0.13256073
11.78583333	0.14257431
11.7925	0.151157379
11.79916667	0.156402588
11.80583333	0.160217285
11.8125	0.164985657
11.81916667	0.171661377
11.82583333	0.175952911
11.8325	0.17786026
11.83916667	0.179290771
11.84583333	0.182151794
11.8525	0.184059143
11.85916667	0.185012817
11.86583333	0.185489655
11.8725	0.185012817
11.87916667	0.184059143
11.88583333	0.180244446
11.8925	0.174999237
11.89916667	0.167369843
11.90583333	0.157833099
11.9125	0.146865845
11.91916667	0.135421753
11.92583333	0.123977661
11.9325	0.111103058
11.93916667	0.098228455
11.94583333	0.08392334
11.9525	0.070571899
11.95916667	0.058174133
11.96583333	0.046253204
11.9725	0.033855438
11.97916667	0.020980835
11.98583333	0.01001358
11.9925	-0.000476837
11.99916667	-0.010490417
12.00583333	-0.020503998
12.0125	-0.030040741
12.01916667	-0.037670135
12.02583333	-0.04529953
12.0325	-0.055789948
12.03916667	-0.069141388
12.04583333	-0.085353851
12.0525	-0.099658966
12.05916667	-0.113010406
12.06583333	-0.126361847
12.0725	-0.139713287
12.07916667	-0.151157379
12.08583333	-0.159740448
12.0925	-0.168323517
12.09916667	-0.175952911
12.10583333	-0.182151794
12.1125	-0.187397003
12.11916667	-0.192642212
12.12583333	-0.199317932
12.1325	-0.207424164
12.13916667	-0.217437744
12.14583333	-0.227928162
12.1525	-0.23651123
12.15916667	-0.241279602
12.16583333	-0.244140625
12.1725	-0.247001648
12.17916667	-0.248432159
12.18583333	-0.248432159
12.1925	-0.246524811
12.19916667	-0.242233276
12.20583333	-0.235080719
12.2125	-0.222206116
12.21916667	-0.203609467
12.22583333	-0.179290771
12.2325	-0.151157379
12.23916667	-0.117778778
12.24583333	-0.075817108
12.2525	-0.025272369
12.25916667	0.034809113
12.26583333	0.104427338
12.2725	0.186920166
12.27916667	0.284194946
12.28583333	0.397205353
12.2925	0.53024292
12.29916667	0.683784485
12.30583333	0.862598419
12.3125	1.07049942
12.31916667	1.313686371
12.32583333	1.595020294
12.3325	1.918792725
12.33916667	2.295970917
12.34583333	2.733707428
12.3525	3.239154816
12.35916667	3.820419312
12.36583333	4.490375519
12.3725	5.259990692
12.37916667	6.139278412
12.38583333	7.13968277
12.3925	8.276939392
12.39916667	9.568214417
12.40583333	11.02781296
12.4125	12.6709938
12.41916667	14.51396942
12.42583333	16.57438278
12.4325	18.86749268
12.43916667	21.40855789
12.44583333	24.21379089
12.4525	27.29845047
12.45916667	30.67827225
12.46583333	34.36613083
12.4725	38.37394714
12.47916667	42.70792007
12.48583333	47.37186432
12.4925	52.36768723
12.49916667	57.69062042
12.50583333	63.33303452
12.5125	69.28062439
12.51916667	75.52051544
12.52583333	82.03125
12.5325	88.78755569
12.53916667	95.76034546
12.54583333	102.9167175
12.5525	110.2199554
12.55916667	117.6257133
12.56583333	125.0896454
12.5725	132.5597763
12.57916667	139.9884224
12.58583333	147.3236084
12.5925	154.5147896
12.59916667	161.5095139
12.60583333	168.255806
12.6125	174.7040749
12.61916667	180.8042526
12.62583333	186.5148544
12.6325	191.7996407
12.63916667	196.62714
12.64583333	200.9706497
12.6525	204.808712
12.65916667	208.1270218
12.66583333	210.9117508
12.6725	213.1576538
12.67916667	214.864254
12.68583333	216.0396576
12.6925	216.6953087
12.69916667	216.8450356
12.70583333	216.5083885
12.7125	215.7053947
12.71916667	214.4584656
12.72583333	212.7943039
12.7325	210.7448578
12.73916667	208.343029
12.74583333	205.6207657
12.7525	202.6085854
12.75916667	199.3393898
12.76583333	195.8427429
12.7725	192.1429634
12.77916667	188.2667542
12.78583333	184.2389107
12.7925	180.0866127
12.79916667	175.8332253
12.80583333	171.4992523
12.8125	167.1090126
12.81916667	162.6825333
12.82583333	158.2374573
12.8325	153.7890434
12.83916667	149.35112
12.84583333	144.9341774
12.8525	140.5453682
12.85916667	136.1913681
12.86583333	131.881237
12.8725	127.6240349
12.87916667	123.4230995
12.88583333	119.2846298
12.8925	115.2129173
12.89916667	111.2151146
12.90583333	107.2926521
12.9125	103.4464836
12.91916667	99.67947006
12.92583333	95.99494934
12.9325	92.39578247
12.93916667	88.88196945
12.94583333	85.45351028
12.9525	82.11135864
12.95916667	78.85169983
12.96583333	75.6726265
12.9725	72.57604599
12.97916667	69.5643425
12.98583333	66.6384697
12.9925	63.79413605
12.99916667	61.03420258
13.00583333	58.36200714
13.0125	55.77802658
13.01916667	53.27892303
13.02583333	50.86183548
13.0325	48.52390289
13.03916667	46.26607895
13.04583333	44.08550262
13.0525	41.97978973
13.05916667	39.94655609
13.06583333	37.98770905
13.0725	36.1032486
13.07916667	34.29174423
13.08583333	32.55414963
13.0925	30.8880806
13.09916667	29.29115295
13.10583333	27.759552
13.1125	26.2928009
13.11916667	24.88994598
13.12583333	23.54621887
13.1325	22.25923538
13.13916667	21.02851868
13.14583333	19.85454559
13.1525	18.73493195
13.15916667	17.66777039
13.16583333	16.65353775
13.1725	15.69128036
13.17916667	14.77813721
13.18583333	13.91124725
13.1925	13.08822632
13.19916667	12.30812073
13.20583333	11.56663895
13.2125	10.86139679
13.21916667	10.19382477
13.22583333	9.564876556
13.2325	8.973121643
13.23916667	8.414745331
13.24583333	7.885932922
13.2525	7.385730743
13.25916667	6.914138794
13.26583333	6.469726563
13.2725	6.049156189
13.27916667	5.651950836
13.28583333	5.279541016
13.2925	4.931926727
13.29916667	4.606246948
13.30583333	4.301071167
13.3125	4.017353058
13.31916667	3.754615784
13.32583333	3.514289856
13.3325	3.293514252
[truncated: 7,001 more rows]
