# Supplementary material for: Chemodiversity of Calophyllum inophyllum L. oil bioactive components related to their specific geographical distribution in the South Pacific region
Source: PeerJ. 2019 May 22;7:e6896. doi: 10.7717/peerj.6896 (PMC6535043; doi:10.7717/peerj.6896)
Supplement: Supplemental Information 3 — Time and absorbance values at 280 nm. The site and the number of the collected sample from New Caledonia are in the separate file names. [file peerj-07-6896-s003.zip › NOUVELLE-CALEDONIE_N3.CSV]

0.0005	-0.206947327
0.007166667	-0.219345093
0.013833333	-0.221729279
0.0205	-0.200748444
0.027166667	-0.152587891
0.033833333	-0.095367432
0.0405	-0.055789948
0.047166667	-0.042438507
0.053833333	-0.038146973
0.0605	-0.036716461
0.067166667	-0.034809113
0.073833333	-0.033378601
0.0805	-0.030994415
0.087166667	-0.027179718
0.093833333	-0.019073486
0.1005	-0.009059906
0.107166667	-0.001430511
0.113833333	0.002861023
0.1205	0.005245209
0.127166667	0.007152557
0.133833333	0.005245209
0.1405	-0.000476837
0.147166667	-0.00667572
0.153833333	-0.009536743
0.1605	-0.009536743
0.167166667	-0.008106232
0.173833333	-0.007629395
0.1805	-0.007152557
0.187166667	-0.007629395
0.193833333	-0.008106232
0.2005	-0.01001358
0.207166667	-0.011444092
0.213833333	-0.01001358
0.2205	-0.006198883
0.227166667	-0.002861023
0.233833333	-0.001430511
0.2405	-0.000953674
0.247166667	-0.001907349
0.253833333	-0.002861023
0.2605	-0.004768372
0.267166667	-0.007152557
0.273833333	-0.009536743
0.2805	-0.012397766
0.287166667	-0.015735626
0.293833333	-0.020027161
0.3005	-0.022888184
0.307166667	-0.024318695
0.313833333	-0.024318695
0.3205	-0.023841858
0.327166667	-0.024318695
0.333833333	-0.026702881
0.3405	-0.030517578
0.347166667	-0.033378601
0.353833333	-0.034332275
0.3605	-0.033855438
0.367166667	-0.030517578
0.373833333	-0.025749207
0.3805	-0.021934509
0.387166667	-0.020980835
0.393833333	-0.021934509
0.4005	-0.022888184
0.407166667	-0.022888184
0.413833333	-0.023841858
0.4205	-0.026226044
0.427166667	-0.029563904
0.433833333	-0.033855438
0.4405	-0.037670135
0.447166667	-0.040531158
0.453833333	-0.040531158
0.4605	-0.036716461
0.467166667	-0.030994415
0.473833333	-0.024318695
0.4805	-0.020027161
0.487166667	-0.017642975
0.493833333	-0.019073486
0.5005	-0.022411346
0.507166667	-0.025749207
0.513833333	-0.026702881
0.5205	-0.025749207
0.527166667	-0.025749207
0.533833333	-0.026702881
0.5405	-0.025749207
0.547166667	-0.024318695
0.553833333	-0.025749207
0.5605	-0.030040741
0.567166667	-0.032901764
0.573833333	-0.033378601
0.5805	-0.033378601
0.587166667	-0.034332275
0.593833333	-0.033378601
0.6005	-0.030994415
0.607166667	-0.029563904
0.613833333	-0.030040741
0.6205	-0.03194809
0.627166667	-0.03528595
0.633833333	-0.039100647
0.6405	-0.043392181
0.647166667	-0.045776367
0.653833333	-0.046253204
0.6605	-0.042915344
0.667166667	-0.035762787
0.673833333	-0.028133392
0.6805	-0.020980835
0.687166667	-0.017642975
0.693833333	-0.015735626
0.7005	-0.018119812
0.707166667	-0.023841858
0.713833333	-0.029563904
0.7205	-0.033855438
0.727166667	-0.034332275
0.733833333	-0.033855438
0.7405	-0.032424927
0.747166667	-0.030994415
0.753833333	-0.029563904
0.7605	-0.030040741
0.767166667	-0.032901764
0.773833333	-0.037670135
0.7805	-0.040531158
0.787166667	-0.041007996
0.793833333	-0.040054321
0.8005	-0.03862381
0.807166667	-0.03528595
0.813833333	-0.03194809
0.8205	-0.030040741
0.827166667	-0.029563904
0.833833333	-0.029563904
0.8405	-0.030040741
0.847166667	-0.033855438
0.853833333	-0.03862381
0.8605	-0.042438507
0.867166667	-0.044822693
0.873833333	-0.046253204
0.8805	-0.044822693
0.887166667	-0.038146973
0.893833333	-0.028610229
0.9005	-0.020980835
0.907166667	-0.018596649
0.913833333	-0.020027161
0.9205	-0.023365021
0.927166667	-0.026226044
0.933833333	-0.027179718
0.9405	-0.026226044
0.947166667	-0.023841858
0.953833333	-0.022888184
0.9605	-0.022411346
0.967166667	-0.024795532
0.973833333	-0.030040741
0.9805	-0.036716461
0.987166667	-0.040531158
0.993833333	-0.041007996
1.0005	-0.040054321
1.007166667	-0.037670135
1.013833333	-0.034332275
1.0205	-0.031471252
1.027166667	-0.031471252
1.033833333	-0.033378601
1.0405	-0.03528595
1.047166667	-0.03862381
1.053833333	-0.041007996
1.0605	-0.040531158
1.067166667	-0.038146973
1.073833333	-0.035762787
1.0805	-0.032424927
1.087166667	-0.027656555
1.093833333	-0.024318695
1.1005	-0.023841858
1.107166667	-0.023365021
1.113833333	-0.022411346
1.1205	-0.021934509
1.127166667	-0.023841858
1.133833333	-0.026702881
1.1405	-0.028610229
1.147166667	-0.031471252
1.153833333	-0.032424927
1.1605	-0.03194809
1.167166667	-0.030517578
1.173833333	-0.028133392
1.1805	-0.025272369
1.187166667	-0.021934509
1.193833333	-0.020027161
1.2005	-0.017642975
1.207166667	-0.01335144
1.213833333	-0.008106232
1.2205	-0.003814697
1.227166667	-0.001907349
1.233833333	-0.001907349
1.2405	-0.004768372
1.247166667	-0.010490417
1.253833333	-0.020027161
1.2605	-0.028610229
1.267166667	-0.033855438
1.273833333	-0.034809113
1.2805	-0.033378601
1.287166667	-0.030994415
1.293833333	-0.028133392
1.3005	-0.024318695
1.307166667	-0.022411346
1.313833333	-0.023365021
1.3205	-0.025749207
1.327166667	-0.026702881
1.333833333	-0.024318695
1.3405	-0.020980835
1.347166667	-0.019550323
1.353833333	-0.018119812
1.3605	-0.016212463
1.367166667	-0.014305115
1.373833333	-0.012874603
1.3805	-0.011444092
1.387166667	-0.008583069
1.393833333	-0.007152557
1.4005	-0.00667572
1.407166667	-0.00667572
1.413833333	-0.007629395
1.4205	-0.010967255
1.427166667	-0.015735626
1.433833333	-0.021457672
1.4405	-0.026702881
1.447166667	-0.032901764
1.453833333	-0.036716461
1.4605	-0.037193298
1.467166667	-0.034332275
1.473833333	-0.030517578
1.4805	-0.026702881
1.487166667	-0.021934509
1.493833333	-0.018596649
1.5005	-0.017166138
1.507166667	-0.017642975
1.513833333	-0.016212463
1.5205	-0.014305115
1.527166667	-0.01335144
1.533833333	-0.014781952
1.5405	-0.017166138
1.547166667	-0.018596649
1.553833333	-0.020027161
1.5605	-0.020980835
1.567166667	-0.021934509
1.573833333	-0.020980835
1.5805	-0.019073486
1.587166667	-0.015735626
1.593833333	-0.012397766
1.6005	-0.005722046
1.607166667	0.000476837
1.613833333	0.003814697
1.6205	0.005245209
1.627166667	0.004768372
1.633833333	0.002384186
1.6405	-0.004768372
1.647166667	-0.010967255
1.653833333	-0.015258789
1.6605	-0.017642975
1.667166667	-0.019073486
1.673833333	-0.020027161
1.6805	-0.020503998
1.687166667	-0.022888184
1.693833333	-0.026226044
1.7005	-0.029087067
1.707166667	-0.028610229
1.713833333	-0.023841858
1.7205	-0.018119812
1.727166667	-0.012874603
1.733833333	-0.008583069
1.7405	-0.005245209
1.747166667	-0.003814697
1.753833333	-0.006198883
1.7605	-0.010967255
1.767166667	-0.013828278
1.773833333	-0.012874603
1.7805	-0.01001358
1.787166667	-0.009536743
1.793833333	-0.010967255
1.8005	-0.011920929
1.807166667	-0.010967255
1.813833333	-0.011920929
1.8205	-0.014305115
1.827166667	-0.015735626
1.833833333	-0.014305115
1.8405	-0.012874603
1.847166667	-0.01335144
1.853833333	-0.014305115
1.8605	-0.017166138
1.867166667	-0.020027161
1.873833333	-0.022888184
1.8805	-0.025272369
1.887166667	-0.026226044
1.893833333	-0.024795532
1.9005	-0.019073486
1.907166667	-0.012874603
1.913833333	-0.008106232
1.9205	-0.003814697
1.927166667	-0.001907349
1.933833333	-0.004291534
1.9405	-0.01001358
1.947166667	-0.015258789
1.953833333	-0.018119812
1.9605	-0.019550323
1.967166667	-0.020027161
1.973833333	-0.019073486
1.9805	-0.016212463
1.987166667	-0.014781952
1.993833333	-0.01335144
2.0005	-0.011920929
2.007166667	-0.011444092
2.013833333	-0.01335144
2.0205	-0.015735626
2.027166667	-0.016689301
2.033833333	-0.016689301
2.0405	-0.017166138
2.047166667	-0.016212463
2.053833333	-0.012874603
2.0605	-0.009059906
2.067166667	-0.008106232
2.073833333	-0.009536743
2.0805	-0.009059906
2.087166667	-0.008106232
2.093833333	-0.007629395
2.1005	-0.009059906
2.107166667	-0.009059906
2.113833333	-0.008583069
2.1205	-0.010490417
2.127166667	-0.013828278
2.133833333	-0.015735626
2.1405	-0.013828278
2.147166667	-0.010967255
2.153833333	-0.008583069
2.1605	-0.005722046
2.167166667	-0.00333786
2.173833333	-0.002861023
2.1805	-0.005722046
2.187166667	-0.009536743
2.193833333	-0.014305115
2.2005	-0.018119812
2.207166667	-0.020503998
2.213833333	-0.018596649
2.2205	-0.015735626
2.227166667	-0.014305115
2.233833333	-0.013828278
2.2405	-0.01335144
2.247166667	-0.012397766
2.253833333	-0.010967255
2.2605	-0.01001358
2.267166667	-0.00667572
2.273833333	-0.002384186
2.2805	0
2.287166667	-0.001907349
2.293833333	-0.007152557
2.3005	-0.013828278
2.307166667	-0.020980835
2.313833333	-0.026702881
2.3205	-0.029087067
2.327166667	-0.028133392
2.333833333	-0.025272369
2.3405	-0.023365021
2.347166667	-0.021457672
2.353833333	-0.019073486
2.3605	-0.017642975
2.367166667	-0.016689301
2.373833333	-0.015735626
2.3805	-0.012874603
2.387166667	-0.010967255
2.393833333	-0.010490417
2.4005	-0.010967255
2.407166667	-0.011920929
2.413833333	-0.011444092
2.4205	-0.009536743
2.427166667	-0.00667572
2.433833333	-0.005245209
2.4405	-0.004768372
2.447166667	-0.004768372
2.453833333	-0.005722046
2.4605	-0.008583069
2.467166667	-0.010967255
2.473833333	-0.010967255
2.4805	-0.01001358
2.487166667	-0.01001358
2.493833333	-0.010967255
2.5005	-0.010967255
2.507166667	-0.012397766
2.513833333	-0.014781952
2.5205	-0.016212463
2.527166667	-0.013828278
2.533833333	-0.01001358
2.5405	-0.008106232
2.547166667	-0.00667572
2.553833333	-0.006198883
2.5605	-0.004768372
2.567166667	-0.006198883
2.573833333	-0.009536743
2.5805	-0.011920929
2.587166667	-0.012874603
2.593833333	-0.01335144
2.6005	-0.014781952
2.607166667	-0.016689301
2.613833333	-0.018119812
2.6205	-0.018119812
2.627166667	-0.016689301
2.633833333	-0.014305115
2.6405	-0.011920929
2.647166667	-0.010490417
2.653833333	-0.01001358
2.6605	-0.009536743
2.667166667	-0.009059906
2.673833333	-0.009059906
2.6805	-0.008106232
2.687166667	-0.004768372
2.693833333	-0.000953674
2.7005	0.001430511
2.707166667	0.001430511
2.713833333	0.001430511
2.7205	0.002384186
2.727166667	0.002384186
2.733833333	0
2.7405	-0.003814697
2.747166667	-0.007629395
2.753833333	-0.011444092
2.7605	-0.014305115
2.767166667	-0.016212463
2.773833333	-0.015735626
2.7805	-0.013828278
2.787166667	-0.01001358
2.793833333	-0.004291534
2.8005	0.001430511
2.807166667	0.007629395
2.813833333	0.012397766
2.8205	0.017166138
2.827166667	0.020027161
2.833833333	0.020027161
2.8405	0.016212463
2.847166667	0.010490417
2.853833333	0.004768372
2.8605	0.000476837
2.867166667	-0.003814697
2.873833333	-0.007152557
2.8805	-0.007152557
2.887166667	-0.004291534
2.893833333	-0.000476837
2.9005	0.001907349
2.907166667	0.001907349
2.913833333	0
2.9205	-0.002861023
2.927166667	-0.005722046
2.933833333	-0.008106232
2.9405	-0.007629395
2.947166667	-0.001907349
2.953833333	0.006198883
2.9605	0.011444092
2.967166667	0.014305115
2.973833333	0.014781952
2.9805	0.013828278
2.987166667	0.009536743
2.993833333	0.004291534
3.0005	0.001430511
3.007166667	0.000953674
3.013833333	0.002861023
3.0205	0.005722046
3.027166667	0.008106232
3.033833333	0.009536743
3.0405	0.007629395
3.047166667	0.004291534
3.053833333	-0.000476837
3.0605	-0.004768372
3.067166667	-0.008106232
3.073833333	-0.01001358
3.0805	-0.007152557
3.087166667	-0.000476837
3.093833333	0.006198883
3.1005	0.009536743
3.107166667	0.009536743
3.113833333	0.008583069
3.1205	0.005245209
3.127166667	0.000476837
3.133833333	-0.003814697
3.1405	-0.005722046
3.147166667	-0.004291534
3.153833333	-0.001430511
3.1605	0.002384186
3.167166667	0.006198883
3.173833333	0.009059906
3.1805	0.010967255
3.187166667	0.012874603
3.193833333	0.014305115
3.2005	0.015258789
3.207166667	0.015258789
3.213833333	0.017166138
3.2205	0.021934509
3.227166667	0.027179718
3.233833333	0.030517578
3.2405	0.032901764
3.247166667	0.035762787
3.253833333	0.037670135
3.2605	0.03862381
3.267166667	0.03862381
3.273833333	0.039100647
3.2805	0.042438507
3.287166667	0.047206879
3.293833333	0.051498413
3.3005	0.056266785
3.307166667	0.064849854
3.313833333	0.076770782
3.3205	0.087738037
3.327166667	0.097751617
3.333833333	0.106811523
3.3405	0.114917755
3.347166667	0.120639801
3.353833333	0.123977661
3.3605	0.128746033
3.367166667	0.135421753
3.373833333	0.144481659
3.3805	0.155925751
3.387166667	0.169754028
3.393833333	0.18453598
3.4005	0.197887421
3.407166667	0.212669373
3.413833333	0.228881836
3.4205	0.245571136
3.427166667	0.263214111
3.433833333	0.282764435
3.4405	0.305175781
3.447166667	0.327110291
3.453833333	0.348567963
3.4605	0.369548798
3.467166667	0.390052795
3.473833333	0.408649445
3.4805	0.425338745
3.487166667	0.440120697
3.493833333	0.453472137
3.5005	0.464439392
3.507166667	0.472545624
3.513833333	0.479221344
3.5205	0.485420227
3.527166667	0.493049622
3.533833333	0.500202179
3.5405	0.507354736
3.547166667	0.515460968
3.553833333	0.524997711
3.5605	0.534534454
3.567166667	0.542163849
3.573833333	0.547409058
3.5805	0.553131104
3.587166667	0.560283661
3.593833333	0.56886673
3.6005	0.577926636
3.607166667	0.587940216
3.613833333	0.599861145
3.6205	0.612735748
3.627166667	0.625610352
3.633833333	0.636100769
3.6405	0.646114349
3.647166667	0.657081604
3.653833333	0.668048859
3.6605	0.67949295
3.667166667	0.691413879
3.673833333	0.704288483
3.6805	0.717163086
3.687166667	0.728130341
3.693833333	0.737190247
3.7005	0.742912292
3.707166667	0.744342804
3.713833333	0.744342804
3.7205	0.745296478
3.727166667	0.745773315
3.733833333	0.745773315
3.7405	0.744819641
3.747166667	0.744342804
3.753833333	0.744342804
3.7605	0.744819641
3.767166667	0.74672699
3.773833333	0.752925873
3.7805	0.765323639
3.787166667	0.783920288
3.793833333	0.80871582
3.8005	0.83732605
3.807166667	0.870227814
3.813833333	0.908374786
3.8205	0.952243805
3.827166667	0.999450684
3.833833333	1.048564911
3.8405	1.101493835
3.847166667	1.156806946
3.853833333	1.211166382
3.8605	1.262664795
3.867166667	1.311779022
3.873833333	1.357555389
3.8805	1.399517059
3.887166667	1.435279846
3.893833333	1.464366913
3.9005	1.486301422
3.907166667	1.501560211
3.913833333	1.509189606
3.9205	1.507282257
3.927166667	1.497745514
3.933833333	1.482486725
3.9405	1.462936401
3.947166667	1.439094543
3.953833333	1.410484314
3.9605	1.379013062
3.967166667	1.344203949
3.973833333	1.306056976
3.9805	1.265048981
3.987166667	1.223564148
3.993833333	1.18303299
4.0005	1.143455505
4.007166667	1.104354858
4.013833333	1.064777374
4.0205	1.025676727
4.027166667	0.988006592
4.033833333	0.954151154
4.0405	0.923633575
4.047166667	0.895500183
4.053833333	0.868797302
4.0605	0.843048096
4.067166667	0.817298889
4.073833333	0.789165497
4.0805	0.760555267
4.087166667	0.732898712
4.093833333	0.709533691
4.1005	0.689506531
4.107166667	0.673770905
4.113833333	0.661849976
4.1205	0.650882721
4.127166667	0.640392303
4.133833333	0.630378723
4.1405	0.62084198
4.147166667	0.609397888
4.153833333	0.593185425
4.1605	0.576496124
4.167166667	0.563621521
4.173833333	0.553131104
4.1805	0.545024872
4.187166667	0.539779663
4.193833333	0.538825989
4.2005	0.541687012
4.207166667	0.544548035
4.213833333	0.549316406
4.2205	0.553131104
4.227166667	0.557899475
4.233833333	0.561237335
4.2405	0.563144684
4.247166667	0.565052032
4.253833333	0.56552887
4.2605	0.56552887
4.267166667	0.565052032
4.273833333	0.565052032
4.2805	0.567436218
4.287166667	0.571250916
4.293833333	0.575065613
4.3005	0.579833984
4.307166667	0.58555603
4.313833333	0.59223175
4.3205	0.597953796
4.327166667	0.603675842
4.333833333	0.610351563
4.3405	0.61750412
4.347166667	0.623703003
4.353833333	0.6275177
4.3605	0.630378723
4.367166667	0.631332397
4.373833333	0.631332397
4.3805	0.629901886
4.387166667	0.627994537
4.393833333	0.6275177
4.4005	0.628471375
4.407166667	0.630378723
4.413833333	0.631332397
4.4205	0.632286072
4.427166667	0.636577606
4.433833333	0.641822815
4.4405	0.645160675
4.447166667	0.646591187
4.453833333	0.648021698
4.4605	0.650405884
4.467166667	0.653743744
4.473833333	0.658512115
4.4805	0.668048859
4.487166667	0.682353973
4.493833333	0.700950623
4.5005	0.721931458
4.507166667	0.743865967
4.513833333	0.767707825
4.5205	0.791549683
4.527166667	0.815391541
4.533833333	0.838756561
4.5405	0.863552094
4.547166667	0.888347626
4.553833333	0.914096832
4.5605	0.941753387
4.567166667	0.96988678
4.573833333	0.997543335
4.5805	1.023292542
4.587166667	1.047134399
4.593833333	1.069068909
4.6005	1.088619232
4.607166667	1.107692719
4.613833333	1.127243042
4.6205	1.148223877
4.627166667	1.170158386
4.633833333	1.190185547
4.6405	1.209259033
4.647166667	1.22833252
4.653833333	1.246929169
4.6605	1.264572144
4.667166667	1.280784607
4.673833333	1.296520233
4.6805	1.311302185
4.687166667	1.325130463
4.693833333	1.337051392
4.7005	1.347064972
4.707166667	1.354694366
4.713833333	1.360416412
4.7205	1.365184784
4.727166667	1.369476318
4.733833333	1.37090683
4.7405	1.369953156
4.747166667	1.365184784
4.753833333	1.358509064
4.7605	1.351356506
4.767166667	1.342773438
4.773833333	1.334667206
4.7805	1.327991486
4.787166667	1.324176788
4.793833333	1.322746277
4.8005	1.324653625
4.807166667	1.327037811
4.813833333	1.32894516
4.8205	1.331806183
4.827166667	1.338481903
4.833833333	1.347064972
4.8405	1.355648041
4.847166667	1.367092133
4.853833333	1.38425827
4.8605	1.405715942
4.867166667	1.426696777
4.873833333	1.449108124
4.8805	1.476764679
4.887166667	1.510620117
4.893833333	1.549243927
4.9005	1.595497131
4.907166667	1.653194427
4.913833333	1.722335815
4.9205	1.800060272
4.927166667	1.885890961
4.933833333	1.980781555
4.9405	2.085208893
4.947166667	2.198696136
4.953833333	2.322673798
4.9605	2.458095551
4.967166667	2.604961395
4.973833333	2.759456635
4.9805	2.920627594
4.987166667	3.086566925
4.993833333	3.252506256
5.0005	3.414154053
5.007166667	3.567695618
5.013833333	3.714084625
5.0205	3.853321075
5.027166667	3.983020782
5.033833333	4.104137421
5.0405	4.218101501
5.047166667	4.326343536
5.053833333	4.426956177
5.0605	4.521369934
5.067166667	4.609107971
5.073833333	4.692077637
5.0805	4.773139954
5.087166667	4.855155945
5.093833333	4.940032959
5.1005	5.02538681
5.107166667	5.110740662
5.113833333	5.197048187
5.1205	5.28049469
5.127166667	5.357265472
5.133833333	5.424499512
5.1405	5.484104156
5.147166667	5.537033081
5.153833333	5.579948425
5.1605	5.613327026
5.167166667	5.639076233
5.173833333	5.655765533
5.1805	5.660533905
5.187166667	5.654335022
5.193833333	5.640983582
5.2005	5.623340607
5.207166667	5.599498749
5.213833333	5.570411682
5.2205	5.537033081
5.227166667	5.498886108
5.233833333	5.454063416
5.2405	5.401611328
5.247166667	5.340576172
5.253833333	5.272388458
5.2605	5.197525024
5.267166667	5.116462708
5.273833333	5.029678345
5.2805	4.93812561
5.287166667	4.842281342
5.293833333	4.742145538
5.3005	4.636287689
5.307166667	4.524230957
5.313833333	4.407405853
5.3205	4.288196564
5.327166667	4.164218903
5.333833333	4.03881073
5.3405	3.914356232
5.347166667	3.794670105
5.353833333	3.677845001
5.3605	3.564357758
5.367166667	3.455638885
5.373833333	3.351688385
5.3805	3.251552582
5.387166667	3.151893616
5.393833333	3.055095673
5.4005	2.959728241
5.407166667	2.867698669
5.413833333	2.778053284
5.4205	2.692699432
5.427166667	2.61259079
5.433833333	2.535820007
5.4405	2.461433411
5.447166667	2.389431
5.453833333	2.319812775
5.4605	2.252578735
5.467166667	2.187728882
5.473833333	2.127170563
5.4805	2.070903778
5.487166667	2.017021179
5.493833333	1.965045929
5.5005	1.916408539
5.507166667	1.870155334
5.513833333	1.825332642
5.5205	1.781463623
5.527166667	1.73997879
5.533833333	1.702308655
5.5405	1.666545868
5.547166667	1.633167267
5.553833333	1.602649689
5.5605	1.575946808
5.567166667	1.556873322
5.573833333	1.543998718
5.5805	1.535415649
5.587166667	1.529693604
5.593833333	1.525878906
5.6005	1.524925232
5.607166667	1.528263092
5.613833333	1.535892487
5.6205	1.548290253
5.627166667	1.563072205
5.633833333	1.579761505
5.6405	1.596927643
5.647166667	1.615524292
5.653833333	1.631736755
5.6605	1.64604187
5.667166667	1.661777496
5.673833333	1.680850983
5.6805	1.699447632
5.687166667	1.713275909
5.693833333	1.72328949
5.7005	1.731872559
5.707166667	1.737594604
5.713833333	1.739501953
5.7205	1.740455627
5.727166667	1.741409302
5.733833333	1.741886139
5.7405	1.740932465
5.747166667	1.73664093
5.753833333	1.729488373
5.7605	1.718521118
5.767166667	1.706123352
5.773833333	1.695156097
5.7805	1.687049866
5.787166667	1.682281494
5.793833333	1.676082611
5.8005	1.669883728
5.807166667	1.663684845
5.813833333	1.657009125
5.8205	1.648902893
5.827166667	1.640319824
5.833833333	1.634120941
5.8405	1.628398895
5.847166667	1.623153687
5.853833333	1.619815826
5.8605	1.619815826
5.867166667	1.619815826
5.873833333	1.619815826
5.8805	1.619815826
5.887166667	1.619815826
5.893833333	1.619815826
5.9005	1.619815826
5.907166667	1.619815826
5.913833333	1.619815826
5.9205	1.619815826
5.927166667	1.619815826
5.933833333	1.619815826
5.9405	1.619815826
5.947166667	1.619815826
5.953833333	1.619815826
5.9605	1.619815826
5.967166667	1.619815826
5.973833333	1.619815826
5.9805	1.619815826
5.987166667	1.619815826
5.993833333	1.619815826
6.0005	1.619815826
6.007166667	1.619815826
6.013833333	1.619815826
6.0205	1.619815826
6.027166667	1.619815826
6.033833333	1.619815826
6.0405	1.619815826
6.047166667	1.619815826
6.053833333	1.619815826
6.0605	1.619815826
6.067166667	1.619815826
6.073833333	1.619815826
6.0805	1.619815826
6.087166667	1.619815826
6.093833333	1.619815826
6.1005	1.619815826
6.107166667	1.619815826
6.113833333	1.619815826
6.1205	1.619815826
6.127166667	1.619815826
6.133833333	0.00333786
6.1405	0.009536743
6.147166667	0.015258789
6.153833333	0.019073486
6.1605	0.022888184
6.167166667	0.027179718
6.173833333	0.032424927
6.1805	0.036716461
6.187166667	0.042915344
6.193833333	0.049114227
6.2005	0.054836273
6.207166667	0.05865097
6.213833333	0.05865097
6.2205	0.054836273
6.227166667	0.04863739
6.233833333	0.041007996
6.2405	0.030517578
6.247166667	0.019550323
6.253833333	0.007629395
6.2605	-0.006198883
6.267166667	-0.022411346
6.273833333	-0.037193298
6.2805	-0.049114227
6.287166667	-0.059127808
6.293833333	-0.067710876
6.3005	-0.073432922
6.307166667	-0.079631805
6.313833333	-0.088214874
6.3205	-0.098228455
6.327166667	-0.105381012
6.333833333	-0.109672546
6.3405	-0.110149384
6.347166667	-0.105381012
6.353833333	-0.096797943
6.3605	-0.087738037
6.367166667	-0.079154968
6.373833333	-0.068187714
6.3805	-0.053882599
6.387166667	-0.035762787
6.393833333	-0.012397766
6.4005	0.016689301
6.407166667	0.050544739
6.413833333	0.086307526
6.4205	0.123977661
6.427166667	0.16450882
6.433833333	0.205993652
6.4405	0.248432159
6.447166667	0.291824341
6.453833333	0.337123871
6.4605	0.383853912
6.467166667	0.430583954
6.473833333	0.477313995
6.4805	0.522613525
6.487166667	0.566959381
6.493833333	0.609397888
6.5005	0.649452209
6.507166667	0.686645508
6.513833333	0.720024109
6.5205	0.749111176
6.527166667	0.774860382
6.533833333	0.797748566
6.5405	0.815868378
6.547166667	0.829219818
6.553833333	0.839233398
6.5605	0.846862793
6.567166667	0.851154327
6.573833333	0.85067749
6.5805	0.84733963
6.587166667	0.840187073
6.593833333	0.830173492
6.6005	0.818729401
6.607166667	0.805854797
6.613833333	0.793933868
6.6205	0.783443451
6.627166667	0.773906708
6.633833333	0.764369965
6.6405	0.753879547
6.647166667	0.741958618
6.653833333	0.728607178
6.6605	0.713825226
6.667166667	0.700473785
6.673833333	0.689506531
6.6805	0.681877136
6.687166667	0.677585602
6.693833333	0.677108765
6.7005	0.678062439
6.707166667	0.67949295
6.713833333	0.682830811
6.7205	0.689506531
6.727166667	0.698566437
6.733833333	0.70810318
6.7405	0.717163086
6.747166667	0.726699829
6.753833333	0.737667084
6.7605	0.747203827
6.767166667	0.755310059
6.773833333	0.766277313
6.7805	0.779628754
6.787166667	0.796794891
6.793833333	0.816345215
6.8005	0.835418701
6.807166667	0.854969025
6.813833333	0.874519348
6.8205	0.894546509
6.827166667	0.911712646
6.833833333	0.926017761
6.8405	0.936508179
6.847166667	0.944137573
6.853833333	0.948905945
6.8605	0.954151154
6.867166667	0.959873199
6.873833333	0.96321106
6.8805	0.964641571
6.887166667	0.965595245
6.893833333	0.965118408
6.9005	0.958442688
6.907166667	0.945568085
6.913833333	0.930786133
6.9205	0.917434692
6.927166667	0.903129578
6.933833333	0.884532928
6.9405	0.864028931
6.947166667	0.841617584
6.953833333	0.815391541
6.9605	0.783443451
6.967166667	0.748157501
6.973833333	0.712394714
6.9805	0.675678253
6.987166667	0.638484955
6.993833333	0.603675842
7.0005	0.570774078
7.007166667	0.537872314
7.013833333	0.504493713
7.0205	0.471115112
7.027166667	0.438690186
7.033833333	0.405311584
7.0405	0.370025635
7.047166667	0.335693359
7.053833333	0.301837921
7.0605	0.266075134
7.067166667	0.228881836
7.073833333	0.189781189
7.0805	0.150680542
7.087166667	0.111103058
7.093833333	0.073432922
7.1005	0.040054321
7.107166667	0.011444092
7.113833333	-0.016689301
7.1205	-0.043869019
7.127166667	-0.070095062
7.133833333	-0.096321106
7.1405	-0.12254715
7.147166667	-0.150680542
7.153833333	-0.177383423
7.1605	-0.202655792
7.167166667	-0.226020813
7.173833333	-0.247001648
7.1805	-0.264167786
7.187166667	-0.277996063
7.193833333	-0.288963318
7.2005	-0.298023224
7.207166667	-0.305175781
7.213833333	-0.311374664
7.2205	-0.317573547
7.227166667	-0.323295593
7.233833333	-0.327110291
7.2405	-0.330924988
7.247166667	-0.335693359
7.253833333	-0.34236908
7.2605	-0.351428986
7.267166667	-0.360965729
7.273833333	-0.370502472
7.2805	-0.379562378
7.287166667	-0.386238098
7.293833333	-0.39100647
7.3005	-0.39434433
7.307166667	-0.399112701
7.313833333	-0.405788422
7.3205	-0.413417816
7.327166667	-0.424861908
7.333833333	-0.440597534
7.3405	-0.458240509
7.347166667	-0.477313995
7.353833333	-0.49495697
7.3605	-0.510215759
7.367166667	-0.524520874
7.373833333	-0.5402565
7.3805	-0.559329987
7.387166667	-0.577449799
7.393833333	-0.595569611
7.4005	-0.615119934
7.407166667	-0.635623932
7.413833333	-0.655174255
7.4205	-0.670909882
7.427166667	-0.688076019
7.433833333	-0.707149506
7.4405	-0.727176666
7.447166667	-0.74672699
7.453833333	-0.764846802
7.4605	-0.783443451
7.467166667	-0.8020401
7.473833333	-0.819206238
7.4805	-0.835418701
7.487166667	-0.852108002
7.493833333	-0.867843628
7.5005	-0.882148743
7.507166667	-0.895500183
7.513833333	-0.908851624
7.5205	-0.921726227
7.527166667	-0.933647156
7.533833333	-0.94461441
7.5405	-0.954151154
7.547166667	-0.961780548
7.553833333	-0.968933105
7.5605	-0.977039337
7.567166667	-0.98323822
7.573833333	-0.989437103
7.5805	-0.997066498
7.587166667	-1.006603241
7.593833333	-1.016139984
7.6005	-1.024723053
7.607166667	-1.032829285
7.613833333	-1.042842865
7.6205	-1.05381012
7.627166667	-1.064300537
7.633833333	-1.073360443
7.6405	-1.081466675
7.647166667	-1.089096069
7.653833333	-1.092910767
7.6605	-1.093864441
7.667166667	-1.09577179
7.673833333	-1.099586487
7.6805	-1.104354858
7.687166667	-1.111507416
7.693833333	-1.121520996
7.7005	-1.133441925
7.707166667	-1.143932343
7.713833333	-1.153469086
7.7205	-1.160144806
7.727166667	-1.163482666
7.733833333	-1.16443634
7.7405	-1.165866852
7.747166667	-1.1677742
7.753833333	-1.170158386
7.7605	-1.172542572
7.767166667	-1.173973083
7.773833333	-1.174449921
7.7805	-1.173496246
7.787166667	-1.170158386
7.793833333	-1.164913177
7.8005	-1.159667969
7.807166667	-1.155376434
7.813833333	-1.150608063
7.8205	-1.14440918
7.827166667	-1.135349274
7.833833333	-1.124858856
7.8405	-1.112937927
7.847166667	-1.101970673
7.853833333	-1.093387604
7.8605	-1.085281372
7.867166667	-1.079559326
7.873833333	-1.076698303
7.8805	-1.077651978
7.887166667	-1.080989838
7.893833333	-1.082897186
7.9005	-1.082897186
7.907166667	-1.078605652
7.913833333	-1.070976257
7.9205	-1.061916351
7.927166667	-1.051425934
7.933833333	-1.042366028
7.9405	-1.035690308
7.947166667	-1.032829285
7.953833333	-1.03187561
7.9605	-1.03187561
7.967166667	-1.03187561
7.973833333	-1.033306122
7.9805	-1.036167145
7.987166667	-1.039505005
7.993833333	-1.042842865
8.0005	-1.046180725
8.007166667	-1.049518585
8.013833333	-1.050949097
8.0205	-1.049995422
8.027166667	-1.048564911
8.033833333	-1.049041748
8.0405	-1.052856445
8.047166667	-1.058101654
8.053833333	-1.063346863
8.0605	-1.067638397
8.067166667	-1.071453094
8.073833333	-1.073360443
8.0805	-1.070976257
8.087166667	-1.062393188
8.093833333	-1.051425934
8.1005	-1.042366028
8.107166667	-1.035690308
8.113833333	-1.029014587
8.1205	-1.023292542
8.127166667	-1.020908356
8.133833333	-1.020431519
8.1405	-1.01852417
8.147166667	-1.01184845
8.153833333	-1.003742218
8.1605	-0.994682312
8.167166667	-0.985145569
8.173833333	-0.974178314
8.1805	-0.96321106
8.187166667	-0.952720642
8.193833333	-0.940799713
8.2005	-0.927448273
8.207166667	-0.913143158
8.213833333	-0.898361206
8.2205	-0.884532928
8.227166667	-0.871658325
8.233833333	-0.860214233
8.2405	-0.849246979
8.247166667	-0.838756561
8.253833333	-0.828266144
8.2605	-0.817298889
8.267166667	-0.807285309
8.273833333	-0.797748566
8.2805	-0.791072845
8.287166667	-0.788211823
8.293833333	-0.78868866
8.3005	-0.790119171
8.307166667	-0.790596008
8.313833333	-0.789642334
8.3205	-0.787734985
8.327166667	-0.7853508
8.333833333	-0.782012939
8.3405	-0.778675079
8.347166667	-0.779151917
8.353833333	-0.783920288
8.3605	-0.790596008
8.367166667	-0.796794891
8.373833333	-0.803947449
8.3805	-0.811100006
8.387166667	-0.818252563
8.393833333	-0.825881958
8.4005	-0.835418701
8.407166667	-0.845432281
8.413833333	-0.856399536
8.4205	-0.870227814
8.427166667	-0.885486603
8.433833333	-0.899791718
8.4405	-0.912189484
8.447166667	-0.924110413
8.453833333	-0.936031342
8.4605	-0.946521759
8.467166667	-0.957489014
8.473833333	-0.968933105
8.4805	-0.978946686
8.487166667	-0.988483429
8.493833333	-0.998020172
8.5005	-1.009941101
8.507166667	-1.022338867
8.513833333	-1.03521347
8.5205	-1.049518585
8.527166667	-1.061916351
8.533833333	-1.07049942
8.5405	-1.076698303
8.547166667	-1.083374023
8.553833333	-1.091003418
8.5605	-1.100540161
8.567166667	-1.111507416
8.573833333	-1.124382019
8.5805	-1.138210297
8.587166667	-1.152038574
8.593833333	-1.163005829
8.6005	-1.172542572
8.607166667	-1.180648804
8.613833333	-1.188278198
8.6205	-1.194477081
8.627166667	-1.200199127
8.633833333	-1.207351685
8.6405	-1.216411591
8.647166667	-1.227378845
8.653833333	-1.2383461
8.6605	-1.249313354
8.667166667	-1.259326935
8.673833333	-1.268386841
8.6805	-1.27363205
8.687166667	-1.276493073
8.693833333	-1.279354095
8.7005	-1.283168793
8.707166667	-1.286029816
8.713833333	-1.287460327
8.7205	-1.292705536
8.727166667	-1.30033493
8.733833333	-1.307487488
8.7405	-1.311779022
8.747166667	-1.314640045
8.753833333	-1.317977905
8.7605	-1.31893158
8.767166667	-1.317501068
8.773833333	-1.316547394
8.7805	-1.316070557
8.787166667	-1.315116882
8.793833333	-1.315116882
8.8005	-1.318454742
8.807166667	-1.323223114
8.813833333	-1.327991486
8.8205	-1.331329346
8.827166667	-1.336097717
8.833833333	-1.337528229
8.8405	-1.332759857
8.847166667	-1.325130463
8.853833333	-1.317977905
8.8605	-1.313209534
8.867166667	-1.309871674
8.873833333	-1.306056976
8.8805	-1.303195953
8.887166667	-1.301288605
8.893833333	-1.298904419
8.9005	-1.293182373
8.907166667	-1.285076141
8.913833333	-1.278400421
8.9205	-1.275062561
8.927166667	-1.273155212
8.933833333	-1.270294189
8.9405	-1.264095306
8.947166667	-1.255512238
8.953833333	-1.24502182
8.9605	-1.233100891
8.967166667	-1.218795776
8.973833333	-1.205444336
8.9805	-1.195430756
8.987166667	-1.188278198
8.993833333	-1.179695129
9.0005	-1.170158386
9.007166667	-1.16109848
9.013833333	-1.152992249
9.0205	-1.143455505
9.027166667	-1.132965088
9.033833333	-1.12247467
9.0405	-1.11246109
9.047166667	-1.101016998
9.053833333	-1.088142395
9.0605	-1.074790955
9.067166667	-1.061439514
9.073833333	-1.047611237
9.0805	-1.033782959
9.087166667	-1.02186203
9.093833333	-1.010417938
9.1005	-0.999450684
9.107166667	-0.98991394
9.113833333	-0.980854034
9.1205	-0.971317291
9.127166667	-0.962734222
9.133833333	-0.956058502
9.1405	-0.950336456
9.147166667	-0.944137573
9.153833333	-0.94127655
9.1605	-0.940799713
9.167166667	-0.939369202
9.173833333	-0.936985016
9.1805	-0.936985016
9.187166667	-0.939369202
9.193833333	-0.940799713
9.2005	-0.939369202
9.207166667	-0.937461853
9.213833333	-0.936031342
9.2205	-0.936508179
9.227166667	-0.938892365
9.233833333	-0.942230225
9.2405	-0.946521759
9.247166667	-0.951290131
9.253833333	-0.957489014
9.2605	-0.962734222
9.267166667	-0.967979431
9.273833333	-0.974655151
9.2805	-0.985145569
9.287166667	-0.995159149
9.293833333	-1.002788544
9.3005	-1.007080078
9.307166667	-1.009941101
9.313833333	-1.012325287
9.3205	-1.012325287
9.327166667	-1.008987427
9.333833333	-1.006126404
9.3405	-1.006603241
9.347166667	-1.008033752
9.353833333	-1.006603241
9.3605	-1.004695892
9.367166667	-1.005172729
9.373833333	-1.005649567
9.3805	-1.003265381
9.387166667	-0.998973846
9.393833333	-0.996112823
9.4005	-0.992774963
9.407166667	-0.988483429
9.413833333	-0.983715057
9.4205	-0.980854034
9.427166667	-0.978946686
9.433833333	-0.977993011
9.4405	-0.977039337
9.447166667	-0.977039337
9.453833333	-0.9765625
9.4605	-0.973701477
9.467166667	-0.968933105
9.473833333	-0.962734222
9.4805	-0.956535339
9.487166667	-0.951290131
9.493833333	-0.947952271
9.5005	-0.945091248
9.507166667	-0.943183899
9.513833333	-0.941753387
9.5205	-0.942707062
9.527166667	-0.945568085
9.533833333	-0.948905945
9.5405	-0.950813293
9.547166667	-0.950813293
9.553833333	-0.946044922
9.5605	-0.938892365
9.567166667	-0.929355621
9.573833333	-0.91791153
9.5805	-0.905990601
9.587166667	-0.895500183
9.593833333	-0.885486603
9.6005	-0.873088837
9.607166667	-0.857830048
9.613833333	-0.841140747
9.6205	-0.823497772
9.627166667	-0.80537796
9.633833333	-0.786781311
9.6405	-0.76675415
9.647166667	-0.741004944
9.653833333	-0.709056854
9.6605	-0.674724579
9.667166667	-0.638484955
9.673833333	-0.598907471
9.6805	-0.556945801
9.687166667	-0.516414642
9.693833333	-0.479221344
9.7005	-0.441074371
9.707166667	-0.402450562
9.713833333	-0.363826752
9.7205	-0.329017639
9.727166667	-0.298976898
9.733833333	-0.27179718
9.7405	-0.245094299
9.747166667	-0.21982193
9.753833333	-0.198841095
9.7605	-0.182628632
9.767166667	-0.172138214
9.773833333	-0.165939331
9.7805	-0.16450882
9.787166667	-0.165462494
9.793833333	-0.165462494
9.8005	-0.165462494
9.807166667	-0.165939331
9.813833333	-0.170707703
9.8205	-0.179767609
9.827166667	-0.193119049
9.833833333	-0.212669373
9.8405	-0.23651123
9.847166667	-0.262260437
9.853833333	-0.285625458
9.8605	-0.31042099
9.867166667	-0.339031219
9.873833333	-0.367641449
9.8805	-0.395774841
9.887166667	-0.422954559
9.893833333	-0.450611115
9.9005	-0.476837158
9.907166667	-0.500679016
9.913833333	-0.524520874
9.9205	-0.548839569
9.927166667	-0.576019287
9.933833333	-0.602722168
9.9405	-0.628471375
9.947166667	-0.651836395
9.953833333	-0.671863556
9.9605	-0.689506531
9.967166667	-0.707149506
9.973833333	-0.726222992
9.9805	-0.745773315
9.987166667	-0.766277313
9.993833333	-0.787734985
10.0005	-0.80871582
10.00716667	-0.824451447
10.01383333	-0.836372375
10.0205	-0.848293304
10.02716667	-0.862121582
10.03383333	-0.874519348
10.0405	-0.885486603
10.04716667	-0.897407532
10.05383333	-0.909328461
10.0605	-0.918388367
10.06716667	-0.922203064
10.07383333	-0.926017761
10.0805	-0.929355621
10.08716667	-0.930309296
10.09383333	-0.928878784
10.1005	-0.926971436
10.10716667	-0.926494598
10.11383333	-0.925540924
10.1205	-0.922679901
10.12716667	-0.919342041
10.13383333	-0.913143158
10.1405	-0.905036926
10.14716667	-0.895500183
10.15383333	-0.884532928
10.1605	-0.870704651
10.16716667	-0.854492188
10.17383333	-0.838279724
10.1805	-0.821590424
10.18716667	-0.8020401
10.19383333	-0.781536102
10.2005	-0.76341629
10.20716667	-0.750541687
10.21383333	-0.741481781
10.2205	-0.734806061
10.22716667	-0.730514526
10.23383333	-0.727653503
10.2405	-0.721931458
10.24716667	-0.713348389
10.25383333	-0.702857971
10.2605	-0.695228577
10.26716667	-0.689029694
10.27383333	-0.685214996
10.2805	-0.683784485
10.28716667	-0.684738159
10.29383333	-0.686168671
10.3005	-0.687122345
10.30716667	-0.688076019
10.31383333	-0.689506531
10.3205	-0.690937042
10.32716667	-0.694274902
10.33383333	-0.699996948
10.3405	-0.706672668
10.34716667	-0.714302063
10.35383333	-0.722408295
10.3605	-0.734329224
10.36716667	-0.747203827
10.37383333	-0.759124756
10.3805	-0.769138336
10.38716667	-0.780105591
10.39383333	-0.792503357
10.4005	-0.802516937
10.40716667	-0.811576843
10.41383333	-0.823020935
10.4205	-0.83732605
10.42716667	-0.850200653
10.43383333	-0.861644745
10.4405	-0.874996185
10.44716667	-0.8893013
10.45383333	-0.903129578
10.4605	-0.916004181
10.46716667	-0.928878784
10.47383333	-0.940322876
10.4805	-0.948429108
10.48716667	-0.953674316
10.49383333	-0.958442688
10.5005	-0.963687897
10.50716667	-0.969409943
10.51383333	-0.977039337
10.5205	-0.987529755
10.52716667	-0.997543335
10.53383333	-1.006126404
10.5405	-1.016616821
10.54716667	-1.026153564
10.55383333	-1.036167145
10.5605	-1.044750214
10.56716667	-1.051902771
10.57383333	-1.057624817
10.5805	-1.063346863
10.58716667	-1.069068909
10.59383333	-1.074790955
10.6005	-1.080989838
10.60716667	-1.091957092
10.61383333	-1.107692719
10.6205	-1.124382019
10.62716667	-1.138210297
10.63383333	-1.148223877
10.6405	-1.155853271
10.64716667	-1.158714294
10.65383333	-1.156806946
10.6605	-1.152515411
10.66716667	-1.150608063
10.67383333	-1.151561737
10.6805	-1.155376434
10.68716667	-1.160621643
10.69383333	-1.167297363
10.7005	-1.173973083
10.70716667	-1.179218292
10.71383333	-1.182079315
10.7205	-1.183986664
10.72716667	-1.184463501
10.73383333	-1.184940338
10.7405	-1.185417175
10.74716667	-1.18637085
10.75383333	-1.188278198
10.7605	-1.190185547
10.76716667	-1.192092896
10.77383333	-1.192092896
10.7805	-1.191139221
10.78716667	-1.18970871
10.79383333	-1.188278198
10.8005	-1.185894012
10.80716667	-1.183986664
10.81383333	-1.181125641
10.8205	-1.176834106
10.82716667	-1.170158386
10.83383333	-1.161575317
10.8405	-1.153945923
10.84716667	-1.145839691
10.85383333	-1.138210297
10.8605	-1.132011414
10.86716667	-1.129627228
10.87383333	-1.130104065
10.8805	-1.130104065
10.88716667	-1.130104065
10.89383333	-1.130104065
10.9005	-1.128196716
10.90716667	-1.123428345
10.91383333	-1.117229462
10.9205	-1.110076904
10.92716667	-1.101970673
10.93383333	-1.094818115
10.9405	-1.090049744
10.94716667	-1.086235046
10.95383333	-1.080989838
10.9605	-1.076221466
10.96716667	-1.072406769
10.97383333	-1.07049942
10.9805	-1.07049942
10.98716667	-1.072883606
10.99383333	-1.076221466
11.0005	-1.077651978
11.00716667	-1.080513
11.01383333	-1.084327698
11.0205	-1.088142395
11.02716667	-1.091003418
11.03383333	-1.095294952
11.0405	-1.101970673
11.04716667	-1.107692719
11.05383333	-1.11246109
11.0605	-1.115322113
11.06716667	-1.117229462
11.07383333	-1.119613647
11.0805	-1.123428345
11.08716667	-1.129150391
11.09383333	-1.133441925
11.1005	-1.137256622
11.10716667	-1.14107132
11.11383333	-1.145839691
11.1205	-1.1510849
11.12716667	-1.156806946
11.13383333	-1.16443634
11.1405	-1.172542572
11.14716667	-1.180171967
11.15383333	-1.18637085
11.1605	-1.190185547
11.16716667	-1.19304657
11.17383333	-1.195907593
11.1805	-1.197814941
11.18716667	-1.199245453
11.19383333	-1.200199127
11.2005	-1.203536987
11.20716667	-1.208782196
11.21383333	-1.215457916
11.2205	-1.223564148
11.22716667	-1.232147217
11.23383333	-1.242160797
11.2405	-1.250743866
11.24716667	-1.257419586
11.25383333	-1.261711121
11.2605	-1.262664795
11.26716667	-1.262187958
11.27383333	-1.260280609
11.2805	-1.257419586
11.28716667	-1.252174377
11.29383333	-1.246929169
11.3005	-1.244068146
11.30716667	-1.244068146
11.31383333	-1.245498657
11.3205	-1.248836517
11.32716667	-1.252651215
11.33383333	-1.254558563
11.3405	-1.253604889
11.34716667	-1.251220703
11.35383333	-1.250267029
11.3605	-1.251220703
11.36716667	-1.253128052
11.37383333	-1.256465912
11.3805	-1.260757446
11.38716667	-1.262664795
11.39383333	-1.260757446
11.4005	-1.255512238
11.40716667	-1.250267029
11.41383333	-1.247406006
11.4205	-1.246452332
11.42716667	-1.247882843
11.43383333	-1.251220703
11.4405	-1.253604889
11.44716667	-1.253128052
11.45383333	-1.249790192
11.4605	-1.244068146
11.46716667	-1.236438751
11.47383333	-1.227855682
11.4805	-1.220226288
11.48716667	-1.214981079
11.49383333	-1.21307373
11.5005	-1.212596893
11.50716667	-1.215457916
11.51383333	-1.219749451
11.5205	-1.223087311
11.52716667	-1.222610474
11.53383333	-1.218795776
11.5405	-1.215457916
11.54716667	-1.211643219
11.55383333	-1.20639801
11.5605	-1.200199127
11.56716667	-1.194953918
11.57383333	-1.190662384
11.5805	-1.186847687
11.58716667	-1.18303299
11.59383333	-1.179218292
11.6005	-1.173973083
11.60716667	-1.168251038
11.61383333	-1.162052155
11.6205	-1.156330109
11.62716667	-1.148700714
11.63383333	-1.139640808
11.6405	-1.132011414
11.64716667	-1.127719879
11.65383333	-1.125812531
11.6605	-1.123428345
11.66716667	-1.121044159
11.67383333	-1.119613647
11.6805	-1.11579895
11.68716667	-1.108169556
11.69383333	-1.09577179
11.7005	-1.081943512
11.70716667	-1.06716156
11.71383333	-1.051425934
11.7205	-1.037597656
11.72716667	-1.02519989
11.73383333	-1.013278961
11.7405	-0.999450684
11.74716667	-0.98657608
11.75383333	-0.974655151
11.7605	-0.964641571
11.76716667	-0.955104828
11.77383333	-0.946044922
11.7805	-0.936985016
11.78716667	-0.924110413
11.79383333	-0.908374786
11.8005	-0.892162323
11.80716667	-0.875473022
11.81383333	-0.859260559
11.8205	-0.84400177
11.82716667	-0.833511353
11.83383333	-0.827312469
11.8405	-0.819683075
11.84716667	-0.811576843
11.85383333	-0.803470612
11.8605	-0.797748566
11.86716667	-0.793457031
11.87383333	-0.789642334
11.8805	-0.78868866
11.88716667	-0.790596008
11.89383333	-0.792980194
11.9005	-0.794887543
11.90716667	-0.794410706
11.91383333	-0.791549683
11.9205	-0.78868866
11.92716667	-0.787258148
11.93383333	-0.788211823
11.9405	-0.792503357
11.94716667	-0.798225403
11.95383333	-0.804424286
11.9605	-0.810146332
11.96716667	-0.814914703
11.97383333	-0.819206238
11.9805	-0.823020935
11.98716667	-0.827312469
11.99383333	-0.83398819
12.0005	-0.842094421
12.00716667	-0.849723816
12.01383333	-0.856399536
12.0205	-0.863075256
12.02716667	-0.872135162
12.03383333	-0.881671906
12.0405	-0.892162323
12.04716667	-0.90265274
12.05383333	-0.913619995
12.0605	-0.922679901
12.06716667	-0.928878784
12.07383333	-0.932693481
12.0805	-0.933170319
12.08716667	-0.934123993
12.09383333	-0.93793869
12.1005	-0.943660736
12.10716667	-0.949382782
12.11383333	-0.956058502
12.1205	-0.962734222
12.12716667	-0.966072083
12.13383333	-0.966072083
12.1405	-0.965595245
12.14716667	-0.967979431
12.15383333	-0.971317291
12.1605	-0.9765625
12.16716667	-0.985622406
12.17383333	-0.995159149
12.1805	-1.001834869
12.18716667	-1.003742218
12.19383333	-1.002788544
12.2005	-0.998973846
12.20716667	-0.993251801
12.21383333	-0.987052917
12.2205	-0.983715057
12.22716667	-0.98323822
12.23383333	-0.984191895
12.2405	-0.984191895
12.24716667	-0.982761383
12.25383333	-0.978946686
12.2605	-0.971317291
12.26716667	-0.957965851
12.27383333	-0.940322876
12.2805	-0.91791153
12.28716667	-0.892162323
12.29383333	-0.862598419
12.3005	-0.829219818
12.30716667	-0.790119171
12.31383333	-0.743865967
12.3205	-0.690460205
12.32716667	-0.628471375
12.33383333	-0.554561615
12.3405	-0.465393066
12.34716667	-0.35905838
12.35383333	-0.235557556
12.3605	-0.091552734
12.36716667	0.077724457
12.37383333	0.275611877
12.3805	0.503063202
12.38716667	0.764846802
12.39383333	1.068592072
12.4005	1.421928406
12.40716667	1.831054688
12.41383333	2.299785614
12.4205	2.83908844
12.42716667	3.458499908
12.43383333	4.168510437
12.4405	4.98008728
12.44716667	5.90467453
12.45383333	6.956100464
12.4605	8.148193359
12.46716667	9.495735168
12.47383333	11.01207733
12.4805	12.71009445
12.48716667	14.60599899
12.49383333	16.71791077
12.5005	19.06347275
12.50716667	21.6588974
12.51383333	24.51753616
12.5205	27.65130997
12.52716667	31.07261658
12.53383333	34.79290009
12.5405	38.81883621
12.54716667	43.15233231
12.55383333	47.79720306
12.5605	52.754879
12.56716667	58.02106857
12.57383333	63.58242035
12.5805	69.42415237
12.58716667	75.53052902
12.59383333	81.88295364
12.6005	88.45233917
12.60716667	95.20769119
12.61383333	102.1175385
12.6205	109.1423035
12.62716667	116.2400246
12.63383333	123.3644485
12.6405	130.4717064
12.64716667	137.5150681
12.65383333	144.4439888
12.6605	151.2126923
12.66716667	157.7720642
12.67383333	164.0787125
12.6805	170.0868607
12.68716667	175.7502556
12.69383333	181.0312271
12.7005	185.8949661
12.70716667	190.3128624
12.71383333	194.2558289
12.7205	197.707653
12.72716667	200.6573677
12.73383333	203.1011581
12.7405	205.0318718
12.74716667	206.4504623
12.75383333	207.3636055
12.7605	207.783699
12.76716667	207.7279091
12.77383333	207.2114944
12.7805	206.2568665
12.78716667	204.8897743
12.79383333	203.1354904
12.8005	201.0188103
12.80716667	198.5673904
12.81383333	195.8150864
12.8205	192.7947998
12.82716667	189.53228
12.83383333	186.0556602
12.8405	182.3954582
12.84716667	178.5783768
12.85383333	174.6282578
12.8605	170.5684662
12.86716667	166.425705
12.87383333	162.2204781
12.8805	157.9670906
12.88716667	153.6831856
12.89383333	149.3849754
12.9005	145.0858116
12.90716667	140.7976151
12.91383333	136.5323067
12.9205	132.3046684
12.92716667	128.1218529
12.93383333	123.9886284
12.9405	119.9083328
12.94716667	115.8866882
12.95383333	111.9294167
12.9605	108.0389023
12.96716667	104.2180061
12.97383333	100.4710197
12.9805	96.8003273
12.98716667	93.2059288
12.99383333	89.68877792
13.0005	86.24887466
13.00716667	82.8909874
13.01383333	79.61511612
13.0205	76.42269135
13.02716667	73.31228256
13.03383333	70.28579712
13.0405	67.34514236
13.04716667	64.48698044
13.05383333	61.7108345
13.0605	59.01527405
13.06716667	56.40363693
13.07383333	53.87353897
13.0805	51.42402649
13.08716667	49.05366898
13.09383333	46.7634201
13.1005	44.55184937
13.10716667	42.41800308
13.11383333	40.36331177
13.1205	38.3849144
13.12716667	36.48090363
13.13383333	34.64841843
13.1405	32.8874588
13.14716667	31.19468689
13.15383333	29.56724167
13.1605	28.00321579
13.16716667	26.5045166
13.17383333	25.07066727
13.1805	23.70023727
13.18716667	22.39084244
13.19383333	21.14105225
13.2005	19.94943619
13.20716667	18.81456375
13.21383333	17.73166656
13.2205	16.69788361
13.22716667	15.70940018
13.23383333	14.76812363
13.2405	13.87262344
13.24716667	13.0200386
13.25383333	12.20846176
13.2605	11.43693924
13.26716667	10.70642471
13.27383333	10.01691818
13.2805	9.364128113
13.28716667	8.74710083
13.29383333	8.163928986
13.3005	7.615089417
13.30716667	7.098674774
13.31383333	6.610870361
13.3205	6.151676178
13.32716667	5.719661713
[truncated: 6,998 more rows]
