# Supplementary material for: Chemodiversity of Calophyllum inophyllum L. oil bioactive components related to their specific geographical distribution in the South Pacific region
Source: PeerJ. 2019 May 22;7:e6896. doi: 10.7717/peerj.6896 (PMC6535043; doi:10.7717/peerj.6896)
Supplement: Supplemental Information 3 — Time and absorbance values at 280 nm. The site and the number of the collected sample from New Caledonia are in the separate file names. [file peerj-07-6896-s003.zip › NOUVELLE-CALEDONIE_N4.CSV]

0.003666667	0.010967255
0.010333333	-0.004291534
0.017	-0.005245209
0.023666667	0.016689301
0.030333333	0.05531311
0.037	0.096321106
0.043666667	0.123500824
0.050333333	0.141620636
0.057	0.153064728
0.063666667	0.161170959
0.070333333	0.165939331
0.077	0.169754028
0.083666667	0.173091888
0.090333333	0.174999237
0.097	0.176429749
0.103666667	0.178813934
0.110333333	0.182151794
0.117	0.185489655
0.123666667	0.18787384
0.130333333	0.190258026
0.137	0.194072723
0.143666667	0.198364258
0.150333333	0.202178955
0.157	0.20647049
0.163666667	0.20980835
0.170333333	0.212192535
0.177	0.211238861
0.183666667	0.207901001
0.190333333	0.202178955
0.197	0.197887421
0.203666667	0.195503235
0.210333333	0.194549561
0.217	0.194549561
0.223666667	0.195980072
0.230333333	0.197887421
0.237	0.199317932
0.243666667	0.198841095
0.250333333	0.199317932
0.257	0.199794769
0.263666667	0.199317932
0.270333333	0.199317932
0.277	0.200271606
0.283666667	0.202178955
0.290333333	0.202655792
0.297	0.202178955
0.303666667	0.203609467
0.310333333	0.205516815
0.317	0.205993652
0.323666667	0.204086304
0.330333333	0.202178955
0.337	0.201225281
0.343666667	0.200748444
0.350333333	0.199794769
0.357	0.200748444
0.363666667	0.201702118
0.370333333	0.200748444
0.377	0.198364258
0.383666667	0.197410583
0.390333333	0.197887421
0.397	0.199317932
0.403666667	0.202178955
0.410333333	0.207424164
0.417	0.21314621
0.423666667	0.21648407
0.430333333	0.218868256
0.437	0.220775604
0.443666667	0.221729279
0.450333333	0.222206116
0.457	0.222206116
0.463666667	0.221252441
0.470333333	0.218391418
0.477	0.215053558
0.483666667	0.213623047
0.490333333	0.21314621
0.497	0.21314621
0.503666667	0.215530396
0.510333333	0.220298767
0.517	0.225067139
0.523666667	0.227928162
0.530333333	0.228404999
0.537	0.227451324
0.543666667	0.225067139
0.550333333	0.221252441
0.557	0.216960907
0.563666667	0.214576721
0.570333333	0.212669373
0.577	0.211715698
0.583666667	0.210762024
0.590333333	0.210762024
0.597	0.210762024
0.603666667	0.211238861
0.610333333	0.214099884
0.617	0.217437744
0.623666667	0.219345093
0.630333333	0.217914581
0.637	0.216007233
0.643666667	0.214576721
0.650333333	0.21314621
0.657	0.213623047
0.663666667	0.216960907
0.670333333	0.222206116
0.677	0.226020813
0.683666667	0.227451324
0.690333333	0.226974487
0.697	0.22315979
0.703666667	0.218868256
0.710333333	0.216007233
0.717	0.216007233
0.723666667	0.215530396
0.730333333	0.213623047
0.737	0.212669373
0.743666667	0.212669373
0.750333333	0.212669373
0.757	0.211715698
0.763666667	0.211715698
0.770333333	0.213623047
0.777	0.218391418
0.783666667	0.223636627
0.790333333	0.22649765
0.797	0.227451324
0.803666667	0.227451324
0.810333333	0.228404999
0.817	0.227928162
0.823666667	0.225067139
0.830333333	0.222682953
0.837	0.222682953
0.843666667	0.22315979
0.850333333	0.223636627
0.857	0.225067139
0.863666667	0.228404999
0.870333333	0.233650208
0.877	0.238418579
0.883666667	0.242233276
0.890333333	0.244140625
0.897	0.243186951
0.903666667	0.239372253
0.910333333	0.235557556
0.917	0.23317337
0.923666667	0.23317337
0.930333333	0.234603882
0.937	0.23651123
0.943666667	0.238418579
0.950333333	0.239372253
0.957	0.240325928
0.963666667	0.241279602
0.970333333	0.242710114
0.977	0.245571136
0.983666667	0.248432159
0.990333333	0.249385834
0.997	0.248432159
1.003666667	0.245094299
1.010333333	0.242233276
1.017	0.239849091
1.023666667	0.238418579
1.030333333	0.239372253
1.037	0.241756439
1.043666667	0.245094299
1.050333333	0.246047974
1.057	0.244617462
1.063666667	0.244140625
1.070333333	0.244617462
1.077	0.245094299
1.083666667	0.244617462
1.090333333	0.244617462
1.097	0.244140625
1.103666667	0.242710114
1.110333333	0.240325928
1.117	0.238418579
1.123666667	0.238418579
1.130333333	0.239372253
1.137	0.240325928
1.143666667	0.241279602
1.150333333	0.242233276
1.157	0.243663788
1.163666667	0.244617462
1.170333333	0.247478485
1.177	0.254154205
1.183666667	0.263214111
1.190333333	0.270366669
1.197	0.273704529
1.203666667	0.276088715
1.210333333	0.277996063
1.217	0.277996063
1.223666667	0.277519226
1.230333333	0.277519226
1.237	0.278949738
1.243666667	0.280857086
1.250333333	0.280857086
1.257	0.280857086
1.263666667	0.279426575
1.270333333	0.2784729
1.277	0.279903412
1.283666667	0.283241272
1.290333333	0.287055969
1.297	0.290393829
1.303666667	0.293731689
1.310333333	0.29706955
1.317	0.298500061
1.323666667	0.297546387
1.330333333	0.294208527
1.337	0.290870667
1.343666667	0.287532806
1.350333333	0.284194946
1.357	0.282287598
1.363666667	0.283718109
1.370333333	0.287055969
1.377	0.288963318
1.383666667	0.291347504
1.390333333	0.293254852
1.397	0.295162201
1.403666667	0.294685364
1.410333333	0.292301178
1.417	0.290393829
1.423666667	0.290393829
1.430333333	0.289440155
1.437	0.286579132
1.443666667	0.283241272
1.450333333	0.28181076
1.457	0.280380249
1.463666667	0.277042389
1.470333333	0.273227692
1.477	0.270843506
1.483666667	0.271320343
1.490333333	0.272274017
1.497	0.273227692
1.503666667	0.274658203
1.510333333	0.277519226
1.517	0.280857086
1.523666667	0.28181076
1.530333333	0.280857086
1.537	0.2784729
1.543666667	0.276565552
1.550333333	0.274181366
1.557	0.272274017
1.563666667	0.273227692
1.570333333	0.277042389
1.577	0.283718109
1.583666667	0.290870667
1.590333333	0.298023224
1.597	0.302791595
1.603666667	0.302791595
1.610333333	0.299453735
1.617	0.294685364
1.623666667	0.288486481
1.630333333	0.283241272
1.637	0.2784729
1.643666667	0.277519226
1.650333333	0.279426575
1.657	0.284671783
1.663666667	0.291347504
1.670333333	0.29706955
1.677	0.299930573
1.683666667	0.300884247
1.690333333	0.298023224
1.697	0.295162201
1.703666667	0.293731689
1.710333333	0.295639038
1.717	0.299453735
1.723666667	0.303268433
1.730333333	0.308513641
1.737	0.313282013
1.743666667	0.314712524
1.750333333	0.31375885
1.757	0.314712524
1.763666667	0.318527222
1.770333333	0.321388245
1.777	0.321865082
1.783666667	0.32377243
1.790333333	0.326156616
1.797	0.327587128
1.803666667	0.326156616
1.810333333	0.322818756
1.817	0.319480896
1.823666667	0.316143036
1.830333333	0.314712524
1.837	0.312805176
1.843666667	0.312805176
1.850333333	0.314712524
1.857	0.31709671
1.863666667	0.31709671
1.870333333	0.314712524
1.877	0.313282013
1.883666667	0.31375885
1.890333333	0.316619873
1.897	0.32043457
1.903666667	0.326156616
1.910333333	0.330924988
1.917	0.334739685
1.923666667	0.335216522
1.930333333	0.334739685
1.937	0.334262848
1.943666667	0.334262848
1.950333333	0.336170197
1.957	0.337123871
1.963666667	0.337123871
1.970333333	0.336170197
1.977	0.334739685
1.983666667	0.331878662
1.990333333	0.329494476
1.997	0.329017639
2.003666667	0.332355499
2.010333333	0.337123871
2.017	0.340461731
2.023666667	0.343322754
2.030333333	0.346660614
2.037	0.349521637
2.043666667	0.351428986
2.050333333	0.35238266
2.057	0.353813171
2.063666667	0.355243683
2.070333333	0.355243683
2.077	0.354290009
2.083666667	0.35238266
2.090333333	0.352859497
2.097	0.354290009
2.103666667	0.354290009
2.110333333	0.353336334
2.117	0.351905823
2.123666667	0.351428986
2.130333333	0.350475311
2.137	0.349521637
2.143666667	0.350475311
2.150333333	0.352859497
2.157	0.353813171
2.163666667	0.351428986
2.170333333	0.346660614
2.177	0.340461731
2.183666667	0.334739685
2.190333333	0.329971313
2.197	0.329494476
2.203666667	0.330448151
2.210333333	0.332832336
2.217	0.337123871
2.223666667	0.343799591
2.230333333	0.349521637
2.237	0.353813171
2.243666667	0.356197357
2.250333333	0.357151031
2.257	0.354290009
2.263666667	0.349521637
2.270333333	0.345230103
2.277	0.341415405
2.283666667	0.338554382
2.290333333	0.336170197
2.297	0.336170197
2.303666667	0.336170197
2.310333333	0.335693359
2.317	0.336170197
2.323666667	0.340938568
2.330333333	0.347614288
2.337	0.353813171
2.343666667	0.359535217
2.350333333	0.36239624
2.357	0.363349915
2.363666667	0.361442566
2.370333333	0.360488892
2.377	0.359535217
2.383666667	0.358581543
2.390333333	0.358581543
2.397	0.35905838
2.403666667	0.358581543
2.410333333	0.356197357
2.417	0.354290009
2.423666667	0.354766846
2.430333333	0.355243683
2.437	0.357627869
2.443666667	0.360488892
2.450333333	0.364303589
2.457	0.366210938
2.463666667	0.366687775
2.470333333	0.366687775
2.477	0.366210938
2.483666667	0.365257263
2.490333333	0.363826752
2.497	0.364303589
2.503666667	0.367164612
2.510333333	0.370025635
2.517	0.370979309
2.523666667	0.371932983
2.530333333	0.373363495
2.537	0.371932983
2.543666667	0.369548798
2.550333333	0.367641449
2.557	0.368118286
2.563666667	0.368595123
2.570333333	0.368118286
2.577	0.3657341
2.583666667	0.36239624
2.590333333	0.359535217
2.597	0.360012054
2.603666667	0.36239624
2.610333333	0.365257263
2.617	0.369548798
2.623666667	0.374794006
2.630333333	0.378608704
2.637	0.377655029
2.643666667	0.374317169
2.650333333	0.371932983
2.657	0.370979309
2.663666667	0.371456146
2.670333333	0.373363495
2.677	0.378131866
2.683666667	0.38433075
2.690333333	0.389575958
2.697	0.39434433
2.703666667	0.397205353
2.710333333	0.398635864
2.717	0.396728516
2.723666667	0.392913818
2.730333333	0.389099121
2.737	0.384807587
2.743666667	0.381469727
2.750333333	0.378608704
2.757	0.377655029
2.763666667	0.376224518
2.770333333	0.374317169
2.777	0.372886658
2.783666667	0.373363495
2.790333333	0.376224518
2.797	0.378608704
2.803666667	0.381946564
2.810333333	0.385761261
2.817	0.390529633
2.823666667	0.391483307
2.830333333	0.389575958
2.837	0.388145447
2.843666667	0.388622284
2.850333333	0.390529633
2.857	0.392913818
2.863666667	0.394821167
2.870333333	0.396251678
2.877	0.395298004
2.883666667	0.395298004
2.890333333	0.395298004
2.897	0.395298004
2.903666667	0.39434433
2.910333333	0.392436981
2.917	0.390529633
2.923666667	0.386714935
2.930333333	0.383853912
2.937	0.381469727
2.943666667	0.380516052
2.950333333	0.380516052
2.957	0.380992889
2.963666667	0.379562378
2.970333333	0.377178192
2.977	0.374317169
2.983666667	0.373363495
2.990333333	0.373840332
2.997	0.375747681
3.003666667	0.379562378
3.010333333	0.381469727
3.017	0.382423401
3.023666667	0.382423401
3.030333333	0.382423401
3.037	0.383377075
3.043666667	0.384807587
3.050333333	0.388145447
3.057	0.390052795
3.063666667	0.389575958
3.070333333	0.38766861
3.077	0.386714935
3.083666667	0.385761261
3.090333333	0.384807587
3.097	0.385761261
3.103666667	0.389575958
3.110333333	0.394821167
3.117	0.398159027
3.123666667	0.399589539
3.130333333	0.399589539
3.137	0.399589539
3.143666667	0.399589539
3.150333333	0.399589539
3.157	0.40102005
3.163666667	0.404834747
3.170333333	0.410079956
3.177	0.413894653
3.183666667	0.415802002
3.190333333	0.418663025
3.197	0.421047211
3.203666667	0.421047211
3.210333333	0.418663025
3.217	0.416278839
3.223666667	0.414848328
3.230333333	0.412940979
3.237	0.410556793
3.243666667	0.408649445
3.250333333	0.407218933
3.257	0.406265259
3.263666667	0.40435791
3.270333333	0.404834747
3.277	0.40769577
3.283666667	0.411987305
3.290333333	0.418663025
3.297	0.426769257
3.303666667	0.436306
3.310333333	0.442504883
3.317	0.445842743
3.323666667	0.448703766
3.330333333	0.453948975
3.337	0.461578369
3.343666667	0.470638275
3.350333333	0.48160553
3.357	0.493049622
3.363666667	0.502586365
3.370333333	0.507354736
3.377	0.509262085
3.383666667	0.510215759
3.390333333	0.511646271
3.397	0.514030457
3.403666667	0.516414642
3.410333333	0.518798828
3.417	0.519275665
3.423666667	0.516891479
3.430333333	0.513553619
3.437	0.511169434
3.443666667	0.511646271
3.450333333	0.514030457
3.457	0.518798828
3.463666667	0.526428223
3.470333333	0.533103943
3.477	0.539302826
3.483666667	0.545024872
3.490333333	0.552654266
3.497	0.559806824
3.503666667	0.566005707
3.510333333	0.570297241
3.517	0.571727753
3.523666667	0.569820404
3.530333333	0.565052032
3.537	0.56219101
3.543666667	0.562667847
3.550333333	0.566959381
3.557	0.572681427
3.563666667	0.57888031
3.570333333	0.583648682
3.577	0.58555603
3.583666667	0.586032867
3.590333333	0.585079193
3.597	0.586509705
3.603666667	0.590801239
3.610333333	0.597000122
3.617	0.603199005
3.623666667	0.607967377
3.630333333	0.61416626
3.637	0.62084198
3.643666667	0.627040863
3.650333333	0.633716583
3.657	0.642299652
3.663666667	0.651359558
3.670333333	0.658988953
3.677	0.665664673
3.683666667	0.669956207
3.690333333	0.672340393
3.697	0.674724579
3.703666667	0.677108765
3.710333333	0.680446625
3.717	0.683784485
3.723666667	0.686645508
3.730333333	0.690460205
3.737	0.69475174
3.743666667	0.699996948
3.750333333	0.705718994
3.757	0.711917877
3.763666667	0.718593597
3.770333333	0.727653503
3.777	0.739574432
3.783666667	0.755786896
3.790333333	0.774383545
3.797	0.796318054
3.803666667	0.822067261
3.810333333	0.851154327
3.817	0.882148743
3.823666667	0.915050507
3.830333333	0.949382782
3.837	0.988006592
3.843666667	1.03187561
3.850333333	1.079559326
3.857	1.131057739
3.863666667	1.184463501
3.870333333	1.238822937
3.877	1.29032135
3.883666667	1.337051392
3.890333333	1.37758255
3.897	1.411914825
3.903666667	1.439571381
3.910333333	1.460075378
3.917	1.475811005
3.923666667	1.487255096
3.930333333	1.492977142
3.937	1.492500305
3.943666667	1.483917236
3.950333333	1.468658447
3.957	1.448631287
3.963666667	1.425743103
3.970333333	1.399040222
3.977	1.368522644
3.983666667	1.336097717
3.990333333	1.302719116
3.997	1.268386841
4.003666667	1.23167038
4.010333333	1.194953918
4.017	1.159191132
4.023666667	1.126289368
4.030333333	1.096248627
4.037	1.068115234
4.043666667	1.040935516
4.050333333	1.014232635
4.057	0.989437103
4.063666667	0.967025757
4.070333333	0.946521759
4.077	0.927448273
4.083666667	0.909328461
4.090333333	0.890731812
4.097	0.870704651
4.103666667	0.852108002
4.110333333	0.836849213
4.117	0.825881958
4.123666667	0.817775726
4.130333333	0.811576843
4.137	0.806808472
4.143666667	0.801086426
4.150333333	0.794887543
4.157	0.787734985
4.163666667	0.784873962
4.170333333	0.787258148
4.177	0.792980194
4.183666667	0.799655914
4.190333333	0.807762146
4.197	0.815868378
4.203666667	0.821590424
4.210333333	0.825881958
4.217	0.829696655
4.223666667	0.83398819
4.230333333	0.83732605
4.237	0.841140747
4.243666667	0.846862793
4.250333333	0.854969025
4.257	0.865936279
4.263666667	0.878810883
4.270333333	0.893592834
4.277	0.908851624
4.283666667	0.923633575
4.290333333	0.938415527
4.297	0.952243805
4.303666667	0.968456268
4.310333333	0.98657608
4.317	1.004219055
4.323666667	1.020431519
4.330333333	1.036643982
4.337	1.054286957
4.343666667	1.070976257
4.350333333	1.084804535
4.357	1.096248627
4.363666667	1.107692719
4.370333333	1.117229462
4.377	1.124382019
4.383666667	1.129627228
4.390333333	1.134395599
4.397	1.138210297
4.403666667	1.141548157
4.410333333	1.145839691
4.417	1.150131226
4.423666667	1.151561737
4.430333333	1.150608063
4.437	1.14774704
4.443666667	1.143932343
4.450333333	1.138210297
4.457	1.131534576
4.463666667	1.127243042
4.470333333	1.126289368
4.477	1.128673553
4.483666667	1.132011414
4.490333333	1.137733459
4.497	1.143455505
4.503666667	1.149177551
4.510333333	1.155376434
4.517	1.163005829
4.523666667	1.173496246
4.530333333	1.183509827
4.537	1.194953918
4.543666667	1.207828522
4.550333333	1.222133636
4.557	1.237392426
4.563666667	1.252174377
4.570333333	1.266956329
4.577	1.282215118
4.583666667	1.299858093
4.590333333	1.317501068
4.597	1.333713531
4.603666667	1.348495483
4.610333333	1.364707947
4.617	1.382350922
4.623666667	1.398563385
4.630333333	1.414775848
4.637	1.430988312
4.643666667	1.450061798
4.650333333	1.469135284
4.657	1.485824585
4.663666667	1.5001297
4.670333333	1.513004303
4.677	1.526355743
4.683666667	1.536369324
4.690333333	1.543998718
4.697	1.551151276
4.703666667	1.55878067
4.710333333	1.566410065
4.717	1.570701599
4.723666667	1.572608948
4.730333333	1.572132111
4.737	1.569747925
4.743666667	1.56545639
4.750333333	1.559257507
4.757	1.553058624
4.763666667	1.547813416
4.770333333	1.54209137
4.777	1.535892487
4.783666667	1.527786255
4.790333333	1.519680023
4.797	1.512050629
4.803666667	1.50346756
4.810333333	1.493930817
4.817	1.485347748
4.823666667	1.480579376
4.830333333	1.477718353
4.837	1.476287842
4.843666667	1.477241516
4.850333333	1.482486725
4.857	1.493930817
4.863666667	1.509666443
4.870333333	1.526832581
4.877	1.546859741
4.883666667	1.572608948
4.890333333	1.603603363
4.897	1.637458801
4.903666667	1.675128937
4.910333333	1.71995163
4.917	1.772880554
4.923666667	1.832008362
4.930333333	1.897335052
4.937	1.972198486
4.943666667	2.058029175
4.950333333	2.153873444
4.957	2.26020813
4.963666667	2.378463745
4.970333333	2.508163452
4.977	2.642631531
4.983666667	2.777099609
4.990333333	2.909660339
4.997	3.039836884
5.003666667	3.167152405
5.010333333	3.289222717
5.017	3.405570984
5.023666667	3.517627716
5.030333333	3.625392914
5.037	3.72838974
5.043666667	3.824710846
5.050333333	3.914356232
5.057	3.999233246
5.063666667	4.0807724
5.070333333	4.156589508
5.077	4.227638245
5.083666667	4.295349121
5.090333333	4.364013672
5.097	4.43649292
5.103666667	4.512310028
5.110333333	4.590988159
5.117	4.672050476
5.123666667	4.754543304
5.130333333	4.838466644
5.137	4.920959473
5.143666667	4.998683929
5.150333333	5.07068634
5.157	5.137443542
5.163666667	5.197525024
5.170333333	5.247116089
5.177	5.284786224
5.183666667	5.312919617
5.190333333	5.336284637
5.197	5.354881287
5.203666667	5.366802216
5.210333333	5.370616913
5.217	5.369663239
5.223666667	5.364894867
5.230333333	5.353927612
5.237	5.334377289
5.243666667	5.307197571
5.250333333	5.273342133
5.257	5.232810974
5.263666667	5.184173584
5.270333333	5.126476288
5.277	5.062103271
5.283666667	4.993438721
5.290333333	4.918575287
5.297	4.833698273
5.303666667	4.740715027
5.310333333	4.641056061
5.317	4.535198212
5.323666667	4.424571991
5.330333333	4.31060791
5.337	4.196166992
5.343666667	4.081249237
5.350333333	3.965377808
5.357	3.852844238
5.363666667	3.743171692
5.370333333	3.63445282
5.377	3.528118134
5.383666667	3.426551819
5.390333333	3.330230713
5.397	3.236293793
5.403666667	3.145217896
5.410333333	3.05891037
5.417	2.977371216
5.423666667	2.898693085
5.430333333	2.822399139
5.437	2.749443054
5.443666667	2.680301666
5.450333333	2.613067627
5.457	2.550125122
5.463666667	2.490520477
5.470333333	2.435207367
5.477	2.380847931
5.483666667	2.326965332
5.490333333	2.272605896
5.497	2.218723297
5.503666667	2.16627121
5.510333333	2.115249634
5.517	2.066612244
5.523666667	2.021312714
5.530333333	1.978874207
5.537	1.938343048
5.543666667	1.90114975
5.550333333	1.866817474
5.557	1.836299896
5.563666667	1.810073853
5.570333333	1.788139343
5.577	1.771450043
5.583666667	1.758575439
5.590333333	1.749992371
5.597	1.745700836
5.603666667	1.745700836
5.610333333	1.750469208
5.617	1.760005951
5.623666667	1.771450043
5.630333333	1.782894135
5.637	1.797199249
5.643666667	1.812458038
5.650333333	1.82723999
5.657	1.840591431
5.663666667	1.855373383
5.670333333	1.872062683
5.677	1.885414124
5.683666667	1.896381378
5.690333333	1.904010773
5.697	1.909732819
5.703666667	1.913070679
5.710333333	1.913547516
5.717	1.913070679
5.723666667	1.912117004
5.730333333	1.910686493
5.737	1.907348633
5.743666667	1.900196075
5.750333333	1.889705658
5.757	1.877307892
5.763666667	1.865386963
5.770333333	1.852989197
5.777	1.838684082
5.783666667	1.82390213
5.790333333	1.808643341
5.797	1.793384552
5.803666667	1.776218414
5.810333333	1.757621765
5.817	1.739501953
5.823666667	1.72328949
5.830333333	1.708984375
5.837	1.69801712
5.843666667	1.689434052
5.850333333	1.683235168
5.857	1.680850983
5.863666667	1.681804657
5.870333333	1.683712006
5.877	1.68466568
5.883666667	1.68800354
5.890333333	1.694202423
5.897	1.702308655
5.903666667	1.713275909
5.910333333	1.729011536
5.917	1.750946045
5.923666667	1.774787903
5.930333333	1.799583435
5.937	1.82390213
5.943666667	1.848697662
5.950333333	1.871585846
5.957	1.892089844
5.963666667	1.912117004
5.970333333	1.930713654
5.977	1.949310303
5.983666667	1.967906952
5.990333333	1.985549927
5.997	2.002239227
6.003666667	2.017498016
6.010333333	2.030849457
6.017	2.040863037
6.023666667	2.04706192
6.030333333	2.050876617
6.037	2.051830292
6.043666667	2.050876617
6.050333333	2.049922943
6.057	2.050876617
6.063666667	2.052307129
6.070333333	2.052307129
6.077	2.051830292
6.083666667	2.052783966
6.090333333	2.054214478
6.097	2.052783966
6.103666667	2.05039978
6.110333333	2.048969269
6.117	2.049446106
6.123666667	2.048969269
6.130333333	2.049446106
6.137	2.051353455
6.143666667	2.056121826
6.150333333	2.061843872
6.157	2.067565918
6.163666667	2.074241638
6.170333333	2.080440521
6.177	2.087593079
6.183666667	2.09569931
6.190333333	2.103805542
6.197	2.112388611
6.203666667	2.12097168
6.210333333	2.128124237
6.217	2.133846283
6.223666667	2.139568329
6.230333333	2.145767212
6.237	2.151966095
6.243666667	2.155780792
6.250333333	2.157211304
6.257	2.156734467
6.263666667	2.153873444
6.270333333	2.148151398
6.277	2.139091492
6.283666667	2.131462097
6.290333333	2.124786377
6.297	2.118587494
6.303666667	2.111434937
6.310333333	2.103328705
6.317	2.096652985
6.323666667	2.090454102
6.330333333	2.085208893
6.337	2.079486847
6.343666667	2.074718475
6.350333333	2.071857452
6.357	2.071380615
6.363666667	2.072811127
6.370333333	2.075195313
6.377	2.080440521
6.383666667	2.087116241
6.390333333	2.096176147
6.397	2.108573914
6.403666667	2.127170563
6.410333333	2.153396606
6.417	2.184867859
6.423666667	2.220630646
6.430333333	2.260684967
6.437	2.303600311
6.443666667	2.346992493
6.450333333	2.390861511
6.457	2.436637878
6.463666667	2.487182617
6.470333333	2.539157867
6.477	2.591609955
6.483666667	2.645015717
6.490333333	2.697944641
6.497	2.748966217
6.503666667	2.796649933
6.510333333	2.842903137
6.517	2.890586853
6.523666667	2.93636322
6.530333333	2.980232239
6.537	3.023147583
6.543666667	3.060817719
6.550333333	3.091812134
6.557	3.113746643
6.563666667	3.130435944
6.570333333	3.142356873
6.577	3.149032593
6.583666667	3.151893616
6.590333333	3.15284729
6.597	3.152370453
6.603666667	3.148078918
6.610333333	3.138065338
6.617	3.125667572
6.623666667	3.113746643
6.630333333	3.101825714
6.637	3.088951111
6.643666667	3.074645996
6.650333333	3.061771393
6.657	3.051280975
6.663666667	3.042697906
6.670333333	3.033161163
6.677	3.024578094
6.683666667	3.017425537
6.690333333	3.014087677
6.697	3.010749817
6.703666667	3.005504608
6.710333333	3.000736237
6.717	2.997398376
6.723666667	2.995014191
6.730333333	2.991676331
6.737	2.991199493
6.743666667	2.994537354
6.750333333	3.001213074
6.757	3.011226654
6.763666667	3.02362442
6.770333333	3.038883209
6.777	3.054618835
6.783666667	3.071784973
6.790333333	3.090858459
6.797	3.109931946
6.803666667	3.126621246
6.810333333	3.144264221
6.817	3.161907196
6.823666667	3.180027008
6.830333333	3.197193146
6.837	3.217220306
6.843666667	3.239154816
6.850333333	3.260612488
6.857	3.280639648
6.863666667	3.301620483
6.870333333	3.323078156
6.877	3.343105316
6.883666667	3.361701965
6.890333333	3.37934494
6.897	3.396034241
6.903666667	3.41129303
6.910333333	3.426074982
6.917	3.440856934
6.923666667	3.457546234
6.930333333	3.477096558
6.937	3.499507904
6.943666667	3.519535065
6.950333333	3.536701202
6.957	3.55052948
6.963666667	3.561496735
6.970333333	3.569602966
6.977	3.574371338
6.983666667	3.578662872
6.990333333	3.58247757
6.997	3.58581543
7.003666667	3.586292267
7.010333333	3.584384918
7.017	3.579616547
7.023666667	3.572463989
7.030333333	3.562450409
7.037	3.54719162
7.043666667	3.526210785
7.050333333	3.501415253
7.057	3.475189209
7.063666667	3.443241119
7.070333333	3.405570984
7.077	3.364086151
7.083666667	3.322124481
7.090333333	3.279685974
7.097	3.234386444
7.103666667	3.18813324
7.110333333	3.141880035
7.117	3.097057343
7.123666667	3.051757813
7.130333333	3.00693512
7.137	2.961158752
7.143666667	2.913951874
7.150333333	2.867221832
7.157	2.821922302
7.163666667	2.778053284
7.170333333	2.735614777
7.177	2.696990967
7.183666667	2.661705017
7.190333333	2.626895905
7.197	2.591133118
7.203666667	2.555370331
7.210333333	2.519607544
7.217	2.484321594
7.223666667	2.450942993
7.230333333	2.421379089
7.237	2.394676208
7.243666667	2.368450165
7.250333333	2.341747284
7.257	2.315044403
7.263666667	2.289295197
7.270333333	2.264499664
7.277	2.239704132
7.283666667	2.216339111
7.290333333	2.196311951
7.297	2.178192139
7.303666667	2.158164978
7.310333333	2.137184143
7.317	2.113819122
7.323666667	2.089977264
7.330333333	2.064228058
7.337	2.038002014
7.343666667	2.012252808
7.350333333	1.986503601
7.357	1.964092255
7.363666667	1.943588257
7.370333333	1.922130585
7.377	1.897335052
7.383666667	1.871585846
7.390333333	1.846790314
7.397	1.819610596
7.403666667	1.790523529
7.410333333	1.761436462
7.417	1.732349396
7.423666667	1.702785492
7.430333333	1.671791077
7.437	1.63936615
7.443666667	1.60741806
7.450333333	1.574993134
7.457	1.544952393
7.463666667	1.516342163
7.470333333	1.490592957
7.477	1.467227936
7.483666667	1.445293427
7.490333333	1.424312592
7.497	1.403331757
7.503666667	1.382350922
7.510333333	1.361846924
7.517	1.344203949
7.523666667	1.32894516
7.530333333	1.315593719
7.537	1.304149628
7.543666667	1.293182373
7.550333333	1.281261444
7.557	1.267433167
7.563666667	1.252651215
7.570333333	1.2383461
7.577	1.224517822
7.583666667	1.214027405
7.590333333	1.20639801
7.597	1.201629639
7.603666667	1.194953918
7.610333333	1.185894012
7.617	1.175880432
7.623666667	1.165390015
7.630333333	1.155376434
7.637	1.145362854
7.643666667	1.136302948
7.650333333	1.130104065
7.657	1.125812531
7.663666667	1.122951508
7.670333333	1.121044159
7.677	1.119613647
7.683666667	1.118659973
7.690333333	1.116752625
7.697	1.113414764
7.703666667	1.108169556
7.710333333	1.100063324
7.717	1.091003418
7.723666667	1.082897186
7.730333333	1.076698303
7.737	1.071453094
7.743666667	1.066207886
7.750333333	1.06048584
7.757	1.053333282
7.763666667	1.045227051
7.770333333	1.036643982
7.777	1.029014587
7.783666667	1.023769379
7.790333333	1.02186203
7.797	1.023292542
7.803666667	1.027107239
7.810333333	1.029491425
7.817	1.029968262
7.823666667	1.029014587
7.830333333	1.028060913
7.837	1.027107239
7.843666667	1.026153564
7.850333333	1.026630402
7.857	1.030445099
7.863666667	1.037597656
7.870333333	1.044273376
7.877	1.049041748
7.883666667	1.051425934
7.890333333	1.055717468
7.897	1.060009003
7.903666667	1.062870026
7.910333333	1.06716156
7.917	1.072883606
7.923666667	1.080989838
7.930333333	1.085281372
7.937	1.087665558
7.943666667	1.089572906
7.950333333	1.090049744
7.957	1.090526581
7.963666667	1.091957092
7.970333333	1.09577179
7.977	1.101493835
7.983666667	1.106739044
7.990333333	1.110076904
7.997	1.110553741
8.003666667	1.109600067
8.010333333	1.107215881
8.017	1.103401184
8.023666667	1.09910965
8.030333333	1.096248627
8.037	1.093864441
8.043666667	1.092433929
8.050333333	1.091957092
8.057	1.092433929
8.063666667	1.091480255
8.070333333	1.089572906
8.077	1.089572906
8.083666667	1.090049744
8.090333333	1.090049744
8.097	1.091003418
8.103666667	1.094341278
8.110333333	1.100540161
8.117	1.107692719
8.123666667	1.114845276
8.130333333	1.121520996
8.137	1.127243042
8.143666667	1.133441925
8.150333333	1.140117645
8.157	1.14774704
8.163666667	1.156806946
8.170333333	1.169204712
8.177	1.183986664
8.183666667	1.201152802
8.190333333	1.219749451
8.197	1.239299774
8.203666667	1.259803772
8.210333333	1.279830933
8.217	1.29699707
8.223666667	1.312732697
8.230333333	1.327991486
8.237	1.344203949
8.243666667	1.36089325
8.250333333	1.379013062
8.257	1.399993896
8.263666667	1.423358917
8.270333333	1.448631287
8.277	1.472949982
8.283666667	1.497745514
8.290333333	1.521587372
8.297	1.547336578
8.303666667	1.571655273
8.310333333	1.591205597
8.317	1.605987549
8.323666667	1.615524292
8.330333333	1.623153687
8.337	1.626491547
8.343666667	1.628398895
8.350333333	1.62935257
8.357	1.629829407
8.363666667	1.629829407
8.370333333	1.62935257
8.377	1.627445221
8.383666667	1.623153687
8.390333333	1.618385315
8.397	1.613616943
8.403666667	1.608371735
8.410333333	1.598358154
8.417	1.584529877
8.423666667	1.566886902
8.430333333	1.547813416
8.437	1.527309418
8.443666667	1.506328583
8.450333333	1.488685608
8.457	1.474380493
8.463666667	1.461982727
8.470333333	1.448631287
8.477	1.435756683
8.483666667	1.421928406
8.490333333	1.40619278
8.497	1.386642456
8.503666667	1.367092133
8.510333333	1.348972321
8.517	1.331806183
8.523666667	1.315593719
8.530333333	1.299858093
8.537	1.285552979
8.543666667	1.272678375
8.550333333	1.259326935
8.557	1.244068146
8.563666667	1.230239868
8.570333333	1.217842102
8.577	1.207351685
8.583666667	1.196861267
8.590333333	1.184940338
8.597	1.173973083
8.603666667	1.163482666
8.610333333	1.153945923
8.617	1.143932343
8.623666667	1.133441925
8.630333333	1.124382019
8.637	1.116275787
8.643666667	1.108646393
8.650333333	1.09910965
8.657	1.089096069
8.663666667	1.079082489
8.670333333	1.06716156
8.677	1.053333282
8.683666667	1.038074493
8.690333333	1.022338867
8.697	1.00851059
8.703666667	0.997066498
8.710333333	0.986099243
8.717	0.975608826
8.723666667	0.964164734
8.730333333	0.954151154
8.737	0.942707062
8.743666667	0.93126297
8.750333333	0.919342041
8.757	0.908374786
8.763666667	0.897884369
8.770333333	0.887393951
8.777	0.877857208
8.783666667	0.869750977
8.790333333	0.863552094
8.797	0.860691071
8.803666667	0.858783722
8.810333333	0.855445862
8.817	0.85067749
8.823666667	0.845909119
8.830333333	0.839233398
8.837	0.832080841
8.843666667	0.825881958
8.850333333	0.824451447
8.857	0.825881958
8.863666667	0.827789307
8.870333333	0.830173492
8.877	0.831127167
8.883666667	0.831127167
8.890333333	0.832080841
8.897	0.833511353
8.903666667	0.835895538
8.910333333	0.838756561
8.917	0.841140747
8.923666667	0.843524933
8.930333333	0.842571259
8.937	0.842094421
8.943666667	0.843048096
8.950333333	0.846385956
8.957	0.851631165
8.963666667	0.858306885
8.970333333	0.866413116
8.977	0.873565674
8.983666667	0.879764557
8.990333333	0.886440277
8.997	0.893592834
9.003666667	0.901699066
9.010333333	0.911235809
9.017	0.92124939
9.023666667	0.930309296
9.030333333	0.938415527
9.037	0.949382782
9.043666667	0.961780548
9.050333333	0.973701477
9.057	0.984191895
9.063666667	0.997066498
9.070333333	1.013755798
9.077	1.030445099
9.083666667	1.047611237
9.090333333	1.062393188
9.097	1.075267792
9.103666667	1.084327698
9.110333333	1.090049744
9.117	1.096248627
9.123666667	1.101970673
9.130333333	1.110076904
9.137	1.11913681
9.143666667	1.130104065
9.150333333	1.141548157
9.157	1.149654388
9.163666667	1.156806946
9.170333333	1.163959503
9.177	1.171588898
9.183666667	1.177787781
9.190333333	1.181125641
9.197	1.18303299
9.203666667	1.184940338
9.210333333	1.18637085
9.217	1.187324524
9.223666667	1.188755035
9.230333333	1.192092896
9.237	1.19638443
9.243666667	1.198768616
9.250333333	1.198768616
9.257	1.197338104
9.263666667	1.195430756
9.270333333	1.19304657
9.277	1.190662384
9.283666667	1.187801361
9.290333333	1.185417175
9.297	1.184940338
9.303666667	1.187801361
9.310333333	1.19304657
9.317	1.197814941
9.323666667	1.202583313
9.330333333	1.205444336
9.337	1.206874847
9.343666667	1.207351685
9.350333333	1.204967499
9.357	1.201629639
9.363666667	1.201152802
9.370333333	1.20639801
9.377	1.215934753
9.383666667	1.225471497
9.390333333	1.235961914
9.397	1.249313354
9.403666667	1.265048981
9.410333333	1.279354095
9.417	1.288414001
9.423666667	1.294136047
9.430333333	1.297473907
9.437	1.300811768
9.443666667	1.303195953
9.450333333	1.304626465
9.457	1.307487488
9.463666667	1.312732697
9.470333333	1.319885254
9.477	1.326560974
9.483666667	1.331329346
9.490333333	1.334190369
9.497	1.33562088
9.503666667	1.33895874
9.510333333	1.345157623
9.517	1.353740692
9.523666667	1.362323761
9.530333333	1.372337341
9.537	1.383304596
9.543666667	1.390457153
9.550333333	1.392364502
9.557	1.392364502
9.563666667	1.393795013
9.570333333	1.395702362
9.577	1.399040222
9.583666667	1.405715942
9.590333333	1.415729523
9.597	1.427173615
9.603666667	1.441478729
9.610333333	1.45816803
9.617	1.47819519
9.623666667	1.50346756
9.630333333	1.531124115
9.637	1.558303833
9.643666667	1.585483551
9.650333333	1.615047455
9.657	1.647472382
9.663666667	1.680850983
9.670333333	1.715183258
9.677	1.753330231
9.683666667	1.795291901
9.690333333	1.839160919
9.697	1.883029938
9.703666667	1.926422119
9.710333333	1.970767975
9.717	2.014160156
9.723666667	2.055644989
9.730333333	2.094745636
9.737	2.131462097
9.743666667	2.165794373
9.750333333	2.197265625
9.757	2.226352692
9.763666667	2.254009247
9.770333333	2.280235291
9.777	2.30550766
9.783666667	2.327442169
9.790333333	2.344608307
9.797	2.355575562
9.803666667	2.359390259
9.810333333	2.355098724
9.817	2.345085144
9.823666667	2.332687378
9.830333333	2.3188591
9.837	2.304077148
9.843666667	2.287387848
9.850333333	2.269268036
9.857	2.249717712
9.863666667	2.22826004
9.870333333	2.202987671
9.877	2.174377441
9.883666667	2.143859863
9.890333333	2.114295959
9.897	2.08568573
9.903666667	2.0570755
9.910333333	2.02703476
9.917	1.997947693
9.923666667	1.969814301
9.930333333	1.93977356
9.937	1.906871796
9.943666667	1.87253952
9.950333333	1.840591431
9.957	1.812458038
9.963666667	1.786231995
9.970333333	1.761436462
9.977	1.73664093
9.983666667	1.712799072
9.990333333	1.687526703
9.997	1.661777496
10.00366667	1.635074615
10.01033333	1.609325409
10.017	1.586437225
10.02366667	1.568317413
10.03033333	1.554012299
10.037	1.541614532
10.04366667	1.529216766
10.05033333	1.519680023
10.057	1.513004303
10.06366667	1.505851746
10.07033333	1.498222351
10.077	1.493453979
10.08366667	1.491546631
10.09033333	1.488685608
10.097	1.482963562
10.10366667	1.476287842
10.11033333	1.471042633
10.117	1.467227936
10.12366667	1.465797424
10.13033333	1.468658447
10.137	1.475811005
10.14366667	1.486301422
10.15033333	1.499176025
10.157	1.513957977
10.16366667	1.528739929
10.17033333	1.543521881
10.177	1.557350159
10.18366667	1.570224762
10.19033333	1.583099365
10.197	1.595973969
10.20366667	1.609325409
10.21033333	1.620769501
10.217	1.631259918
10.22366667	1.641750336
10.23033333	1.653194427
10.237	1.664638519
10.24366667	1.675128937
10.25033333	1.685619354
10.257	1.696109772
10.26366667	1.705169678
10.27033333	1.711845398
10.277	1.713752747
10.28366667	1.713275909
10.29033333	1.712322235
10.297	1.710414886
10.30366667	1.708984375
10.31033333	1.707077026
10.317	1.705169678
10.32366667	1.70135498
10.33033333	1.69467926
10.337	1.687526703
10.34366667	1.680850983
10.35033333	1.6746521
10.357	1.667499542
10.36366667	1.659393311
10.37033333	1.64937973
10.377	1.637458801
10.38366667	1.623630524
10.39033333	1.608371735
10.397	1.591682434
10.40366667	1.576423645
10.41033333	1.56211853
10.417	1.547813416
10.42366667	1.530170441
10.43033333	1.512050629
10.437	1.495838165
10.44366667	1.480579376
10.45033333	1.46818161
10.457	1.457214355
10.46366667	1.448631287
10.47033333	1.440048218
10.477	1.431465149
10.48366667	1.42288208
10.49033333	1.412391663
10.497	1.399993896
10.50366667	1.385211945
10.51033333	1.369476318
10.517	1.353740692
10.52366667	1.338005066
10.53033333	1.323699951
10.537	1.312732697
10.54366667	1.304626465
10.55033333	1.29699707
10.557	1.28698349
10.56366667	1.275062561
10.57033333	1.262187958
10.577	1.248836517
10.58366667	1.236438751
10.59033333	1.226902008
10.597	1.219749451
10.60366667	1.21307373
10.61033333	1.206874847
10.617	1.201629639
10.62366667	1.19304657
10.63033333	1.181602478
10.637	1.170635223
10.64366667	1.161575317
10.65033333	1.153945923
10.657	1.147270203
10.66366667	1.14440918
10.67033333	1.145839691
10.677	1.149177551
10.68366667	1.151561737
10.69033333	1.152515411
10.697	1.150608063
10.70366667	1.146793365
10.71033333	1.141548157
10.717	1.135826111
10.72366667	1.132965088
10.73033333	1.132011414
10.737	1.131534576
10.74366667	1.130580902
10.75033333	1.129627228
10.757	1.129150391
10.76366667	1.127719879
10.77033333	1.123428345
10.777	1.11913681
10.78366667	1.116275787
10.79033333	1.116275787
10.797	1.115322113
10.80366667	1.112937927
10.81033333	1.111984253
10.817	1.114368439
10.82366667	1.116752625
10.83033333	1.114845276
10.837	1.110076904
10.84366667	1.106262207
10.85033333	1.105308533
10.857	1.104831696
10.86366667	1.101970673
10.87033333	1.09910965
10.877	1.097202301
10.88366667	1.094818115
10.89033333	1.091003418
10.897	1.085281372
10.90366667	1.081943512
10.91033333	1.080989838
10.917	1.081943512
10.92366667	1.084804535
10.93033333	1.085758209
10.937	1.084804535
10.94366667	1.081943512
10.95033333	1.079082489
10.957	1.075744629
10.96366667	1.072406769
10.97033333	1.068592072
10.977	1.064777374
10.98366667	1.060009003
10.99033333	1.053333282
10.997	1.045227051
11.00366667	1.03521347
11.01033333	1.024246216
11.017	1.013278961
11.02366667	1.004219055
11.03033333	0.996589661
11.037	0.988960266
11.04366667	0.980854034
11.05033333	0.973701477
11.057	0.967502594
11.06366667	0.961303711
11.07033333	0.956058502
11.077	0.949859619
11.08366667	0.94461441
11.09033333	0.940799713
11.097	0.936985016
11.10366667	0.932693481
11.11033333	0.926494598
11.117	0.919342041
11.12366667	0.911235809
11.13033333	0.900268555
11.137	0.886440277
11.14366667	0.870704651
11.15033333	0.855445862
11.157	0.84400177
11.16366667	0.836849213
11.17033333	0.834465027
11.177	0.834941864
11.18366667	0.836849213
11.19033333	0.83732605
11.197	0.834465027
11.20366667	0.824928284
11.21033333	0.812530518
11.217	0.802516937
11.22366667	0.796318054
11.23033333	0.793933868
11.237	0.793933868
11.24366667	0.79870224
11.25033333	0.804901123
11.257	0.811100006
11.26366667	0.816345215
11.27033333	0.820636749
11.277	0.825881958
11.28366667	0.827789307
11.29033333	0.827312469
11.297	0.822544098
11.30366667	0.812530518
11.31033333	0.800609589
11.317	0.789642334
11.32366667	0.782012939
11.33033333	0.776767731
11.337	0.774383545
11.34366667	0.777244568
11.35033333	0.782966614
11.357	0.787734985
11.36366667	0.789642334
11.37033333	0.791549683
11.377	0.792503357
11.38366667	0.791072845
11.39033333	0.787734985
11.397	0.784873962
11.40366667	0.781536102
11.41033333	0.778675079
11.417	0.777721405
11.42366667	0.779151917
11.43033333	0.782966614
11.437	0.788211823
11.44366667	0.795841217
11.45033333	0.8020401
11.457	0.804901123
11.46366667	0.804901123
11.47033333	0.802993774
11.477	0.800609589
11.48366667	0.79870224
11.49033333	0.799655914
11.497	0.801086426
11.50366667	0.802516937
11.51033333	0.803947449
11.517	0.806331635
11.52366667	0.811100006
11.53033333	0.818252563
11.537	0.826835632
11.54366667	0.836372375
11.55033333	0.846862793
11.557	0.854969025
11.56366667	0.858783722
11.57033333	0.860691071
11.577	0.864028931
11.58366667	0.869274139
11.59033333	0.874519348
11.597	0.880718231
11.60366667	0.888347626
11.61033333	0.894546509
11.617	0.899791718
11.62366667	0.904083252
11.63033333	0.908851624
11.637	0.914096832
11.64366667	0.919818878
11.65033333	0.928878784
11.657	0.939369202
11.66366667	0.950813293
11.67033333	0.961303711
11.677	0.971794128
11.68366667	0.981807709
11.69033333	0.990390778
11.697	0.997543335
11.70366667	1.007080078
11.71033333	1.020908356
11.717	1.040935516
11.72366667	1.063346863
11.73033333	1.086235046
11.737	1.108646393
11.74366667	1.129150391
11.75033333	1.148223877
11.757	1.16443634
11.76366667	1.181602478
11.77033333	1.201152802
11.777	1.221179962
11.78366667	1.243591309
11.79033333	1.266479492
11.797	1.29032135
11.80366667	1.310825348
11.81033333	1.331806183
11.817	1.355648041
11.82366667	1.378536224
11.83033333	1.398086548
11.837	1.41620636
11.84366667	1.434803009
11.85033333	1.451969147
11.857	1.465797424
11.86366667	1.480579376
11.87033333	1.497268677
11.877	1.511096954
11.88366667	1.521110535
11.89033333	1.529693604
11.897	1.540184021
11.90366667	1.547336578
11.91033333	1.552581787
11.917	1.558303833
11.92366667	1.566886902
11.93033333	1.576423645
11.937	1.582622528
11.94366667	1.585483551
11.95033333	1.585006714
11.957	1.583099365
11.96366667	1.581192017
11.97033333	1.579761505
11.977	1.577854156
11.98366667	1.576423645
11.99033333	1.575946808
11.997	1.572132111
12.00366667	1.564025879
12.01033333	1.553535461
12.017	1.544475555
12.02366667	1.535892487
12.03033333	1.527309418
12.037	1.520633698
12.04366667	1.515388489
12.05033333	1.510620117
12.057	1.50346756
12.06366667	1.496315002
12.07033333	1.490592957
12.077	1.486778259
12.08366667	1.482486725
12.09033333	1.477241516
12.097	1.470565796
12.10366667	1.463413239
12.11033333	1.45483017
12.117	1.445293427
12.12366667	1.436710358
12.13033333	1.430511475
12.137	1.42621994
12.14366667	1.424312592
12.15033333	1.42288208
12.157	1.423835754
12.16366667	1.423835754
12.17033333	1.42288208
12.177	1.41954422
12.18366667	1.415252686
12.19033333	1.410484314
12.197	1.404762268
12.20366667	1.398563385
12.21033333	1.392841339
12.217	1.390457153
12.22366667	1.389980316
12.23033333	1.389980316
12.237	1.389980316
12.24366667	1.392364502
12.25033333	1.394271851
12.257	1.394748688
12.26366667	1.393795013
12.27033333	1.394748688
12.277	1.397609711
12.28366667	1.402378082
12.29033333	1.408576965
12.297	1.419067383
12.30366667	1.434803009
12.31033333	1.456260681
12.317	1.484394073
12.32366667	1.519203186
12.33033333	1.562595367
12.337	1.614093781
12.34366667	1.673221588
12.35033333	1.739501953
12.357	1.817703247
12.36366667	1.910209656
12.37033333	2.020835876
12.377	2.152919769
12.38366667	2.310752869
12.39033333	2.496242523
12.397	2.711772919
12.40366667	2.962112427
12.41033333	3.252506256
12.417	3.587722778
12.42366667	3.973960876
12.43033333	4.419326782
12.437	4.933834076
12.44366667	5.526065826
12.45033333	6.204128265
12.457	6.978988647
12.46366667	7.865428925
12.47033333	8.877277374
12.477	10.02550125
12.48366667	11.32297516
12.49033333	12.7863884
12.497	14.4329071
12.50366667	16.27588272
12.51033333	18.32866669
12.517	20.60747147
12.52366667	23.13089371
12.53033333	25.91133118
12.537	28.96118164
12.54366667	32.29284286
12.55033333	35.9210968
12.557	39.85452652
12.56366667	44.09837723
12.57033333	48.65694046
12.577	53.53116989
12.58366667	58.7182045
12.59033333	64.20946121
12.597	69.99111176
12.60366667	76.04932785
12.61033333	82.36598969
12.617	88.91534805
12.62366667	95.66688538
12.63033333	102.5848389
12.637	109.6363068
12.64366667	116.7812347
12.65033333	123.9762306
12.657	131.1750412
12.66366667	138.3333206
12.67033333	145.403862
12.677	152.3351669
12.68366667	159.0800285
12.69033333	165.5931473
12.697	171.82827
12.70366667	177.7420044
12.71033333	183.2942963
12.717	188.4479523
12.72366667	193.1676865
12.73033333	197.4234581
12.737	201.1961937
12.74366667	204.4706345
12.75033333	207.2339058
12.757	209.4817162
12.76366667	211.2154961
12.77033333	212.4404907
12.777	213.1614685
12.78366667	213.391304
12.79033333	213.1466866
12.797	212.4443054
12.80366667	211.3070488
12.81033333	209.7630501
12.817	207.8418732
12.82366667	205.5726051
12.83033333	202.9838562
12.837	200.1066208
12.84366667	196.9718933
12.85033333	193.6049461
12.857	190.0310516
12.86366667	186.2783432
12.87033333	182.3749542
12.877	178.3461571
12.88366667	174.2119789
12.89033333	169.9938774
12.897	165.7142639
12.90366667	161.3912582
12.91033333	157.0410728
12.917	152.6765823
12.92366667	148.314476
12.93033333	143.9681053
12.937	139.6493912
12.94366667	135.3650093
12.95033333	131.1249733
12.957	126.938343
12.96366667	122.8098869
12.97033333	118.7410355
12.977	114.7360802
12.98366667	110.8016968
12.99033333	106.9412231
12.997	103.1532288
13.00366667	99.43723679
13.01033333	95.79849243
13.017	92.24081039
13.02366667	88.76419067
13.03033333	85.36815643
13.037	82.05747604
13.04366667	78.83501053
13.05033333	75.69980621
13.057	72.65090942
13.06366667	69.68736649
13.07033333	66.80727005
13.077	64.01014328
13.08366667	61.29646301
13.09033333	58.66622925
13.097	56.11610413
13.10366667	53.64704132
13.11033333	51.25999451
13.117	48.95734787
13.12366667	46.73624039
13.13033333	44.59428787
13.137	42.53005981
13.14366667	40.54117203
13.15033333	38.62810135
13.157	36.78655624
13.16366667	35.01462936
13.17033333	33.31184387
13.177	31.68010712
13.18366667	30.1194191
13.19033333	28.62548828
13.197	27.19497681
13.20366667	25.82550049
13.21033333	24.5141983
13.217	23.25820923
13.22366667	22.05562592
13.23033333	20.90930939
13.237	19.81925964
13.24366667	18.7830925
13.25033333	17.79651642
13.257	16.85810089
13.26366667	15.96736908
13.27033333	15.12098312
13.277	14.31417465
13.28366667	13.54932785
13.29033333	12.82787323
13.297	12.14885712
13.30366667	11.50655746
13.31033333	10.8962059
13.317	10.3187561
13.32366667	9.77563858
13.33033333	9.263515472
[truncated: 7,001 more rows]
