# Supplementary material for: Chemodiversity of Calophyllum inophyllum L. oil bioactive components related to their specific geographical distribution in the South Pacific region
Source: PeerJ. 2019 May 22;7:e6896. doi: 10.7717/peerj.6896 (PMC6535043; doi:10.7717/peerj.6896)
Supplement: Supplemental Information 3 — Time and absorbance values at 280 nm. The site and the number of the collected sample from New Caledonia are in the separate file names. [file peerj-07-6896-s003.zip › NOUVELLE-CALEDONIE_N5.CSV]

0.006	-0.072956085
0.012666667	-0.081539154
0.019333333	-0.082969666
0.026	-0.070095062
0.032666667	-0.049114227
0.039333333	-0.029087067
0.046	-0.018119812
0.052666667	-0.010490417
0.059333333	-0.005722046
0.066	-0.002861023
0.072666667	-0.001430511
0.079333333	0
0.086	0.001907349
0.092666667	0.003814697
0.099333333	0.007152557
0.106	0.011444092
0.112666667	0.014305115
0.119333333	0.016212463
0.126	0.018596649
0.132666667	0.021457672
0.139333333	0.021457672
0.146	0.020027161
0.152666667	0.018596649
0.159333333	0.018596649
0.166	0.017166138
0.172666667	0.014781952
0.179333333	0.012874603
0.186	0.01335144
0.192666667	0.014305115
0.199333333	0.013828278
0.206	0.01335144
0.212666667	0.016212463
0.219333333	0.020980835
0.226	0.022888184
0.232666667	0.020980835
0.239333333	0.017642975
0.246	0.014781952
0.252666667	0.012874603
0.259333333	0.011444092
0.266	0.010490417
0.272666667	0.011444092
0.279333333	0.012874603
0.286	0.014305115
0.292666667	0.013828278
0.299333333	0.011920929
0.306	0.010490417
0.312666667	0.011444092
0.319333333	0.01335144
0.326	0.013828278
0.332666667	0.011444092
0.339333333	0.006198883
0.346	0.001430511
0.352666667	-0.001430511
0.359333333	-0.003814697
0.366	-0.005245209
0.372666667	-0.006198883
0.379333333	-0.005245209
0.386	-0.003814697
0.392666667	-0.002861023
0.399333333	-0.004291534
0.406	-0.006198883
0.412666667	-0.00667572
0.419333333	-0.006198883
0.426	-0.004768372
0.432666667	-0.001430511
0.439333333	0.002861023
0.446	0.00667572
0.452666667	0.01001358
0.459333333	0.011444092
0.466	0.011444092
0.472666667	0.008583069
0.479333333	0.006198883
0.486	0.005722046
0.492666667	0.004291534
0.499333333	0.002861023
0.506	-0.001430511
0.512666667	-0.004768372
0.519333333	-0.008106232
0.526	-0.010967255
0.532666667	-0.010490417
0.539333333	-0.007629395
0.546	-0.000953674
0.552666667	0.004768372
0.559333333	0.009536743
0.566	0.011920929
0.572666667	0.011444092
0.579333333	0.010490417
0.586	0.010490417
0.592666667	0.010967255
0.599333333	0.012397766
0.606	0.014305115
0.612666667	0.017166138
0.619333333	0.020027161
0.626	0.020503998
0.632666667	0.018596649
0.639333333	0.016212463
0.646	0.016212463
0.652666667	0.019550323
0.659333333	0.023365021
0.666	0.024795532
0.672666667	0.026702881
0.679333333	0.028610229
0.686	0.028133392
0.692666667	0.025272369
0.699333333	0.022888184
0.706	0.021934509
0.712666667	0.020503998
0.719333333	0.018119812
0.726	0.016212463
0.732666667	0.015735626
0.739333333	0.014305115
0.746	0.01001358
0.752666667	0.00667572
0.759333333	0.006198883
0.766	0.004768372
0.772666667	0.002384186
0.779333333	0
0.786	0.000953674
0.792666667	0.00333786
0.799333333	0.005722046
0.806	0.009059906
0.812666667	0.012397766
0.819333333	0.015258789
0.826	0.017166138
0.832666667	0.018119812
0.839333333	0.017166138
0.846	0.013828278
0.852666667	0.01001358
0.859333333	0.007152557
0.866	0.005722046
0.872666667	0.003814697
0.879333333	0.002861023
0.886	0.002861023
0.892666667	0.003814697
0.899333333	0.004291534
0.906	0.004768372
0.912666667	0.004768372
0.919333333	0.004768372
0.926	0.004768372
0.932666667	0.00667572
0.939333333	0.01001358
0.946	0.012874603
0.952666667	0.014305115
0.959333333	0.015735626
0.966	0.017642975
0.972666667	0.018119812
0.979333333	0.015258789
0.986	0.012397766
0.992666667	0.010490417
0.999333333	0.009536743
1.006	0.009059906
1.012666667	0.008106232
1.019333333	0.008106232
1.026	0.007152557
1.032666667	0.007152557
1.039333333	0.00667572
1.046	0.005722046
1.052666667	0.004291534
1.059333333	0.002384186
1.066	0.003814697
1.072666667	0.008583069
1.079333333	0.014305115
1.086	0.018119812
1.092666667	0.021934509
1.099333333	0.025272369
1.106	0.025272369
1.112666667	0.022888184
1.119333333	0.016689301
1.126	0.010490417
1.132666667	0.005722046
1.139333333	0.005245209
1.146	0.008106232
1.152666667	0.010967255
1.159333333	0.014305115
1.166	0.018119812
1.172666667	0.020503998
1.179333333	0.017642975
1.186	0.010967255
1.192666667	0.004291534
1.199333333	0.000476837
1.206	0.000953674
1.212666667	0.00333786
1.219333333	0.008106232
1.226	0.013828278
1.232666667	0.018596649
1.239333333	0.019550323
1.246	0.017642975
1.252666667	0.014781952
1.259333333	0.012874603
1.266	0.01001358
1.272666667	0.008583069
1.279333333	0.010490417
1.286	0.014305115
1.292666667	0.018119812
1.299333333	0.021457672
1.306	0.025272369
1.312666667	0.028133392
1.319333333	0.028610229
1.326	0.028133392
1.332666667	0.026702881
1.339333333	0.024318695
1.346	0.021934509
1.352666667	0.021457672
1.359333333	0.022411346
1.366	0.024318695
1.372666667	0.026702881
1.379333333	0.029087067
1.386	0.030517578
1.392666667	0.030040741
1.399333333	0.029087067
1.406	0.030040741
1.412666667	0.03194809
1.419333333	0.032424927
1.426	0.03194809
1.432666667	0.030040741
1.439333333	0.026226044
1.446	0.020503998
1.452666667	0.015735626
1.459333333	0.014305115
1.466	0.014305115
1.472666667	0.014781952
1.479333333	0.016689301
1.486	0.018596649
1.492666667	0.019073486
1.499333333	0.017642975
1.506	0.016689301
1.512666667	0.016212463
1.519333333	0.016689301
1.526	0.017642975
1.532666667	0.018596649
1.539333333	0.019550323
1.546	0.022411346
1.552666667	0.026226044
1.559333333	0.030040741
1.566	0.032424927
1.572666667	0.03528595
1.579333333	0.037193298
1.586	0.037193298
1.592666667	0.035762787
1.599333333	0.034809113
1.606	0.032901764
1.612666667	0.028610229
1.619333333	0.025272369
1.626	0.024795532
1.632666667	0.026702881
1.639333333	0.026702881
1.646	0.025272369
1.652666667	0.025272369
1.659333333	0.026702881
1.666	0.026702881
1.672666667	0.024318695
1.679333333	0.024318695
1.686	0.028133392
1.692666667	0.030994415
1.699333333	0.033378601
1.706	0.03528595
1.712666667	0.03862381
1.719333333	0.040531158
1.726	0.040054321
1.732666667	0.03862381
1.739333333	0.035762787
1.746	0.034332275
1.752666667	0.032901764
1.759333333	0.03194809
1.766	0.030994415
1.772666667	0.031471252
1.779333333	0.034332275
1.786	0.036716461
1.792666667	0.037670135
1.799333333	0.036716461
1.806	0.03528595
1.812666667	0.034332275
1.819333333	0.033855438
1.826	0.03528595
1.832666667	0.039100647
1.839333333	0.046253204
1.846	0.054836273
1.852666667	0.062942505
1.859333333	0.068187714
1.866	0.071048737
1.872666667	0.070095062
1.879333333	0.067710876
1.886	0.064849854
1.892666667	0.065803528
1.899333333	0.069141388
1.906	0.073432922
1.912666667	0.079631805
1.919333333	0.086307526
1.926	0.092983246
1.932666667	0.096321106
1.939333333	0.095367432
1.946	0.093460083
1.952666667	0.091552734
1.959333333	0.090122223
1.966	0.091075897
1.972666667	0.09393692
1.979333333	0.098705292
1.986	0.102043152
1.992666667	0.105381012
1.999333333	0.107765198
2.006	0.108242035
2.012666667	0.109195709
2.019333333	0.110626221
2.026	0.113487244
2.032666667	0.115394592
2.039333333	0.114917755
2.046	0.113964081
2.052666667	0.111579895
2.059333333	0.110149384
2.066	0.108718872
2.072666667	0.108242035
2.079333333	0.110626221
2.086	0.114917755
2.092666667	0.117778778
2.099333333	0.116825104
2.106	0.114917755
2.112666667	0.113010406
2.119333333	0.108242035
2.126	0.10061264
2.132666667	0.092983246
2.139333333	0.088214874
2.146	0.083446503
2.152666667	0.080108643
2.159333333	0.079631805
2.166	0.08058548
2.172666667	0.079631805
2.179333333	0.07724762
2.186	0.075340271
2.192666667	0.073432922
2.199333333	0.069141388
2.206	0.064373016
2.212666667	0.061511993
2.219333333	0.060558319
2.226	0.058174133
2.232666667	0.053405762
2.239333333	0.04863739
2.246	0.043869019
2.252666667	0.039100647
2.259333333	0.034332275
2.266	0.030040741
2.272666667	0.030040741
2.279333333	0.031471252
2.286	0.032424927
2.292666667	0.033855438
2.299333333	0.035762787
2.306	0.036716461
2.312666667	0.034809113
2.319333333	0.032901764
2.326	0.033855438
2.332666667	0.034332275
2.339333333	0.03194809
2.346	0.030040741
2.352666667	0.030040741
2.359333333	0.031471252
2.366	0.032424927
2.372666667	0.033855438
2.379333333	0.03528595
2.386	0.035762787
2.392666667	0.032901764
2.399333333	0.028610229
2.406	0.022888184
2.412666667	0.016212463
2.419333333	0.011920929
2.426	0.011920929
2.432666667	0.016212463
2.439333333	0.021934509
2.446	0.028610229
2.452666667	0.03528595
2.459333333	0.04196167
2.466	0.046253204
2.472666667	0.046730042
2.479333333	0.046730042
2.486	0.045776367
2.492666667	0.045776367
2.499333333	0.043869019
2.506	0.039577484
2.512666667	0.03528595
2.519333333	0.030994415
2.526	0.028610229
2.532666667	0.027656555
2.539333333	0.028133392
2.546	0.031471252
2.552666667	0.034809113
2.559333333	0.036716461
2.566	0.03862381
2.572666667	0.040531158
2.579333333	0.042438507
2.586	0.043869019
2.592666667	0.046730042
2.599333333	0.050544739
2.606	0.052452087
2.612666667	0.053405762
2.619333333	0.05197525
2.626	0.049591064
2.632666667	0.04529953
2.639333333	0.039577484
2.646	0.03528595
2.652666667	0.031471252
2.659333333	0.028610229
2.666	0.026226044
2.672666667	0.026226044
2.679333333	0.026702881
2.686	0.024795532
2.692666667	0.020027161
2.699333333	0.013828278
2.706	0.010490417
2.712666667	0.007629395
2.719333333	0.005245209
2.726	0.004291534
2.732666667	0.005722046
2.739333333	0.008106232
2.746	0.008106232
2.752666667	0.007152557
2.759333333	0.00667572
2.766	0.00667572
2.772666667	0.005722046
2.779333333	0.004768372
2.786	0.002861023
2.792666667	-0.000476837
2.799333333	-0.006198883
2.806	-0.010490417
2.812666667	-0.012874603
2.819333333	-0.014305115
2.826	-0.015735626
2.832666667	-0.015735626
2.839333333	-0.015735626
2.846	-0.018119812
2.852666667	-0.022411346
2.859333333	-0.027179718
2.866	-0.029563904
2.872666667	-0.030994415
2.879333333	-0.030994415
2.886	-0.029087067
2.892666667	-0.025749207
2.899333333	-0.021457672
2.906	-0.019073486
2.912666667	-0.017166138
2.919333333	-0.015258789
2.926	-0.014781952
2.932666667	-0.016212463
2.939333333	-0.018119812
2.946	-0.018596649
2.952666667	-0.018119812
2.959333333	-0.019073486
2.966	-0.020027161
2.972666667	-0.019550323
2.979333333	-0.018119812
2.986	-0.017166138
2.992666667	-0.017166138
2.999333333	-0.017166138
3.006	-0.018596649
3.012666667	-0.023365021
3.019333333	-0.029087067
3.026	-0.034809113
3.032666667	-0.040054321
3.039333333	-0.044345856
3.046	-0.044822693
3.052666667	-0.041007996
3.059333333	-0.034332275
3.066	-0.027656555
3.072666667	-0.021934509
3.079333333	-0.015735626
3.086	-0.010967255
3.092666667	-0.008106232
3.099333333	-0.007152557
3.106	-0.00667572
3.112666667	-0.007629395
3.119333333	-0.012397766
3.126	-0.019550323
3.132666667	-0.027179718
3.139333333	-0.032424927
3.146	-0.036239624
3.152666667	-0.036239624
3.159333333	-0.033855438
3.166	-0.029563904
3.172666667	-0.027179718
3.179333333	-0.028133392
3.186	-0.030040741
3.192666667	-0.032424927
3.199333333	-0.034809113
3.206	-0.037670135
3.212666667	-0.039100647
3.219333333	-0.039100647
3.226	-0.039577484
3.232666667	-0.041484833
3.239333333	-0.043869019
3.246	-0.044822693
3.252666667	-0.043869019
3.259333333	-0.04196167
3.266	-0.041007996
3.272666667	-0.040054321
3.279333333	-0.039577484
3.286	-0.038146973
3.292666667	-0.036716461
3.299333333	-0.036716461
3.306	-0.037670135
3.312666667	-0.037193298
3.319333333	-0.033855438
3.326	-0.029563904
3.332666667	-0.026226044
3.339333333	-0.024318695
3.346	-0.023365021
3.352666667	-0.021934509
3.359333333	-0.020980835
3.366	-0.021457672
3.372666667	-0.022411346
3.379333333	-0.020503998
3.386	-0.013828278
3.392666667	-0.006198883
3.399333333	-0.000953674
3.406	0.000476837
3.412666667	0.000476837
3.419333333	-0.000476837
3.426	-0.002861023
3.432666667	-0.005722046
3.439333333	-0.005245209
3.446	-0.000953674
3.452666667	0.005245209
3.459333333	0.009536743
3.466	0.011920929
3.472666667	0.011920929
3.479333333	0.010490417
3.486	0.009059906
3.492666667	0.005722046
3.499333333	0.003814697
3.506	0.005245209
3.512666667	0.009059906
3.519333333	0.011444092
3.526	0.012874603
3.532666667	0.016212463
3.539333333	0.021934509
3.546	0.025749207
3.552666667	0.027179718
3.559333333	0.028610229
3.566	0.033855438
3.572666667	0.039577484
3.579333333	0.041007996
3.586	0.04196167
3.592666667	0.044345856
3.599333333	0.049114227
3.606	0.051021576
3.612666667	0.050067902
3.619333333	0.049591064
3.626	0.050067902
3.632666667	0.049114227
3.639333333	0.045776367
3.646	0.043392181
3.652666667	0.042438507
3.659333333	0.042438507
3.666	0.043392181
3.672666667	0.04529953
3.679333333	0.047206879
3.686	0.046730042
3.692666667	0.045776367
3.699333333	0.045776367
3.706	0.047683716
3.712666667	0.050544739
3.719333333	0.053882599
3.726	0.057697296
3.732666667	0.062942505
3.739333333	0.068664551
3.746	0.075817108
3.752666667	0.083446503
3.759333333	0.094890594
3.766	0.108242035
3.772666667	0.122070313
3.779333333	0.135421753
3.786	0.148296356
3.792666667	0.164031982
3.799333333	0.182628632
3.806	0.205039978
3.812666667	0.230312347
3.819333333	0.258922577
3.826	0.285625458
3.832666667	0.308513641
3.839333333	0.327587128
3.846	0.34570694
3.852666667	0.36239624
3.859333333	0.378131866
3.866	0.395774841
3.872666667	0.415325165
3.879333333	0.432491302
3.886	0.445842743
3.892666667	0.454902649
3.899333333	0.462055206
3.906	0.464439392
3.912666667	0.462055206
3.919333333	0.45633316
3.926	0.448703766
3.932666667	0.438690186
3.939333333	0.425338745
3.946	0.408649445
3.952666667	0.390529633
3.959333333	0.370979309
3.966	0.3490448
3.972666667	0.324726105
3.979333333	0.299453735
3.986	0.274658203
3.992666667	0.251293182
3.999333333	0.228404999
4.006	0.205993652
4.012666667	0.185489655
4.019333333	0.165462494
4.026	0.145435333
4.032666667	0.126838684
4.039333333	0.109672546
4.046	0.094890594
4.052666667	0.081539154
4.059333333	0.070571899
4.066	0.059127808
4.072666667	0.047683716
4.079333333	0.038146973
4.086	0.030040741
4.092666667	0.023365021
4.099333333	0.017166138
4.106	0.012874603
4.112666667	0.009059906
4.119333333	0.00667572
4.126	0.004291534
4.132666667	0.002861023
4.139333333	0.001907349
4.146	0
4.152666667	-0.001907349
4.159333333	-0.003814697
4.166	-0.005722046
4.172666667	-0.005722046
4.179333333	-0.003814697
4.186	-0.000953674
4.192666667	0.003814697
4.199333333	0.009059906
4.206	0.012874603
4.212666667	0.014781952
4.219333333	0.016689301
4.226	0.018119812
4.232666667	0.018119812
4.239333333	0.017166138
4.246	0.016689301
4.252666667	0.015735626
4.259333333	0.013828278
4.266	0.013828278
4.272666667	0.017642975
4.279333333	0.023841858
4.286	0.030517578
4.292666667	0.037670135
4.299333333	0.044345856
4.306	0.04863739
4.312666667	0.04863739
4.319333333	0.046730042
4.326	0.04529953
4.332666667	0.043392181
4.339333333	0.044345856
4.346	0.046253204
4.352666667	0.050067902
4.359333333	0.053405762
4.366	0.056266785
4.372666667	0.058174133
4.379333333	0.059604645
4.386	0.061511993
4.392666667	0.064373016
4.399333333	0.065803528
4.406	0.065803528
4.412666667	0.067710876
4.419333333	0.072002411
4.426	0.07724762
4.432666667	0.082492828
4.439333333	0.089168549
4.446	0.098228455
4.452666667	0.105381012
4.459333333	0.113010406
4.466	0.121116638
4.472666667	0.131130219
4.479333333	0.143527985
4.486	0.157356262
4.492666667	0.171661377
4.499333333	0.183105469
4.506	0.188827515
4.512666667	0.193119049
4.519333333	0.196933746
4.526	0.198841095
4.532666667	0.198841095
4.539333333	0.200748444
4.546	0.207424164
4.552666667	0.214099884
4.559333333	0.217914581
4.566	0.220298767
4.572666667	0.225067139
4.579333333	0.230789185
4.586	0.234127045
4.592666667	0.235080719
4.599333333	0.236034393
4.606	0.236988068
4.612666667	0.237464905
4.619333333	0.237941742
4.626	0.238418579
4.632666667	0.240325928
4.639333333	0.243186951
4.646	0.246047974
4.652666667	0.249862671
4.659333333	0.252723694
4.666	0.253677368
4.672666667	0.253677368
4.679333333	0.25510788
4.686	0.257968903
4.692666667	0.2617836
4.699333333	0.267028809
4.706	0.274181366
4.712666667	0.282287598
4.719333333	0.291347504
4.726	0.300884247
4.732666667	0.31042099
4.739333333	0.319480896
4.746	0.329017639
4.752666667	0.341892242
4.759333333	0.35905838
4.766	0.380992889
4.772666667	0.406742096
4.779333333	0.434875488
4.786	0.465869904
4.792666667	0.499725342
4.799333333	0.535964966
4.806	0.576019287
4.812666667	0.622272491
4.819333333	0.67615509
4.826	0.736236572
4.832666667	0.799655914
4.839333333	0.866413116
4.846	0.93460083
4.852666667	1.003265381
4.859333333	1.073360443
4.866	1.145362854
4.872666667	1.219749451
4.879333333	1.290798187
4.886	1.357555389
4.892666667	1.421451569
4.899333333	1.483440399
4.906	1.54209137
4.912666667	1.596927643
4.919333333	1.652240753
4.926	1.708030701
4.932666667	1.759529114
4.939333333	1.802921295
4.946	1.838207245
4.952666667	1.86920166
4.959333333	1.894950867
4.966	1.917362213
4.972666667	1.938819885
4.979333333	1.95980072
4.986	1.979351044
4.992666667	1.996517181
4.999333333	2.013683319
5.006	2.029418945
5.012666667	2.043247223
5.019333333	2.055168152
5.026	2.066135406
5.032666667	2.07567215
5.039333333	2.081871033
5.046	2.083301544
5.052666667	2.081871033
5.059333333	2.07901001
5.066	2.07233429
5.072666667	2.058982849
5.079333333	2.038478851
5.086	2.014160156
5.092666667	1.987934113
5.099333333	1.958847046
5.106	1.927852631
5.112666667	1.897335052
5.119333333	1.868247986
5.126	1.838684082
5.132666667	1.807689667
5.139333333	1.773834229
5.146	1.73997879
5.152666667	1.705169678
5.159333333	1.667976379
5.166	1.626491547
5.172666667	1.581192017
5.179333333	1.533985138
5.186	1.483440399
5.192666667	1.430988312
5.199333333	1.380443573
5.206	1.33228302
5.212666667	1.285552979
5.219333333	1.240730286
5.226	1.200199127
5.232666667	1.163005829
5.239333333	1.127243042
5.246	1.091003418
5.252666667	1.056194305
5.259333333	1.023292542
5.266	0.990390778
5.272666667	0.956535339
5.279333333	0.923156738
5.286	0.892162323
5.292666667	0.863552094
5.299333333	0.838756561
5.306	0.817775726
5.312666667	0.800609589
5.319333333	0.784397125
5.326	0.76675415
5.332666667	0.747203827
5.339333333	0.726222992
5.346	0.704288483
5.352666667	0.679969788
5.359333333	0.654220581
5.366	0.628948212
5.372666667	0.608444214
5.379333333	0.591278076
5.386	0.577449799
5.392666667	0.566482544
5.399333333	0.560283661
5.406	0.556468964
5.412666667	0.552177429
5.419333333	0.545501709
5.426	0.535488129
5.432666667	0.524997711
5.439333333	0.517368317
5.446	0.513076782
5.452666667	0.511169434
5.459333333	0.512599945
5.466	0.516891479
5.472666667	0.525474548
5.479333333	0.534534454
5.486	0.541210175
5.492666667	0.545978546
5.499333333	0.548839569
5.506	0.550746918
5.512666667	0.552177429
5.519333333	0.553607941
5.526	0.554561615
5.532666667	0.555515289
5.539333333	0.559329987
5.546	0.565052032
5.552666667	0.57220459
5.559333333	0.579833984
5.566	0.588417053
5.572666667	0.597000122
5.579333333	0.602722168
5.586	0.606060028
5.592666667	0.606536865
5.599333333	0.605583191
5.606	0.604152679
5.612666667	0.603675842
5.619333333	0.604152679
5.626	0.603199005
5.632666667	0.600814819
5.639333333	0.597476959
5.646	0.592708588
5.652666667	0.586986542
5.659333333	0.581264496
5.666	0.576972961
5.672666667	0.573635101
5.679333333	0.570297241
5.686	0.568389893
5.692666667	0.568389893
5.699333333	0.56886673
5.706	0.570774078
5.712666667	0.57554245
5.719333333	0.581741333
5.726	0.587463379
5.732666667	0.593662262
5.739333333	0.599861145
5.746	0.604152679
5.752666667	0.605583191
5.759333333	0.604629517
5.766	0.604152679
5.772666667	0.605106354
5.779333333	0.606536865
5.786	0.609874725
5.792666667	0.613689423
5.799333333	0.618457794
5.806	0.622749329
5.812666667	0.624656677
5.819333333	0.625610352
5.826	0.625133514
5.832666667	0.625133514
5.839333333	0.624656677
5.846	0.62417984
5.852666667	0.623226166
5.859333333	0.622749329
5.866	0.622749329
5.872666667	0.623703003
5.879333333	0.625133514
5.886	0.625610352
5.892666667	0.626087189
5.899333333	0.626087189
5.906	0.624656677
5.912666667	0.621318817
5.919333333	0.616550446
5.926	0.612735748
5.932666667	0.610351563
5.939333333	0.611782074
5.946	0.615596771
5.952666667	0.623703003
5.959333333	0.635147095
5.966	0.648021698
5.972666667	0.659942627
5.979333333	0.669956207
5.986	0.678539276
5.992666667	0.683784485
5.999333333	0.687599182
6.006	0.693321228
6.012666667	0.702381134
6.019333333	0.713825226
6.026	0.727176666
6.032666667	0.741958618
6.039333333	0.756263733
6.046	0.767707825
6.052666667	0.776767731
6.059333333	0.783920288
6.066	0.790596008
6.072666667	0.798225403
6.079333333	0.806331635
6.086	0.813961029
6.092666667	0.820636749
6.099333333	0.829696655
6.106	0.84066391
6.112666667	0.85067749
6.119333333	0.859737396
6.126	0.870704651
6.132666667	0.884532928
6.139333333	0.897884369
6.146	0.910282135
6.152666667	0.922203064
6.159333333	0.936985016
6.166	0.953674316
6.172666667	0.971794128
6.179333333	0.98991394
6.186	1.008033752
6.192666667	1.027584076
6.199333333	1.046657562
6.206	1.065254211
6.212666667	1.082897186
6.219333333	1.10244751
6.226	1.125335693
6.232666667	1.149654388
6.239333333	1.172065735
6.246	1.193523407
6.252666667	1.214981079
6.259333333	1.23500824
6.266	1.251220703
6.272666667	1.265525818
6.279333333	1.279354095
6.286	1.293182373
6.292666667	1.305580139
6.299333333	1.316070557
6.306	1.3256073
6.312666667	1.335144043
6.319333333	1.34563446
6.326	1.356601715
6.332666667	1.365184784
6.339333333	1.37090683
6.346	1.371383667
6.352666667	1.368522644
6.359333333	1.362323761
6.366	1.353740692
6.372666667	1.343250275
6.379333333	1.33228302
6.386	1.321792603
6.392666667	1.312255859
6.399333333	1.302719116
6.406	1.292228699
6.412666667	1.28030777
6.419333333	1.266956329
6.426	1.253128052
6.432666667	1.2383461
6.439333333	1.224040985
6.446	1.20973587
6.452666667	1.194953918
6.459333333	1.180171967
6.466	1.166343689
6.472666667	1.15442276
6.479333333	1.142024994
6.486	1.128196716
6.492666667	1.116275787
6.499333333	1.106739044
6.506	1.097679138
6.512666667	1.086711884
6.519333333	1.076698303
6.526	1.069545746
6.532666667	1.061916351
6.539333333	1.052379608
6.546	1.043796539
6.552666667	1.039028168
6.559333333	1.034736633
6.566	1.029014587
6.572666667	1.022815704
6.579333333	1.019954681
6.586	1.019477844
6.592666667	1.019954681
6.599333333	1.019954681
6.606	1.02186203
6.612666667	1.02853775
6.619333333	1.037597656
6.626	1.046657562
6.632666667	1.05381012
6.639333333	1.062393188
6.646	1.072406769
6.652666667	1.081466675
6.659333333	1.088142395
6.666	1.094341278
6.672666667	1.101016998
6.679333333	1.108646393
6.686	1.113891602
6.692666667	1.116275787
6.699333333	1.117706299
6.706	1.119613647
6.712666667	1.121044159
6.719333333	1.119613647
6.726	1.116752625
6.732666667	1.111984253
6.739333333	1.103401184
6.746	1.091480255
6.752666667	1.076221466
6.759333333	1.057624817
6.766	1.034736633
6.772666667	1.009941101
6.779333333	0.983715057
6.786	0.957965851
6.792666667	0.931739807
6.799333333	0.906944275
6.806	0.883102417
6.812666667	0.860691071
6.819333333	0.839710236
6.826	0.818252563
6.832666667	0.795841217
6.839333333	0.772476196
6.846	0.75006485
6.852666667	0.727653503
6.859333333	0.705718994
6.866	0.683784485
6.872666667	0.663280487
6.879333333	0.643253326
6.886	0.622749329
6.892666667	0.599861145
6.899333333	0.576019287
6.906	0.552654266
6.912666667	0.530719757
6.919333333	0.512123108
6.926	0.495433807
6.932666667	0.48160553
6.939333333	0.468730927
6.946	0.454902649
6.952666667	0.438213348
6.959333333	0.422477722
6.966	0.408172607
6.972666667	0.39768219
6.979333333	0.389099121
6.986	0.382423401
6.992666667	0.377178192
6.999333333	0.370502472
7.006	0.362873077
7.012666667	0.351905823
7.019333333	0.339984894
7.026	0.327587128
7.032666667	0.316619873
7.039333333	0.306606293
7.046	0.299453735
7.052666667	0.296115875
7.059333333	0.295162201
7.066	0.294685364
7.072666667	0.293731689
7.079333333	0.292778015
7.086	0.289440155
7.092666667	0.284194946
7.099333333	0.277996063
7.106	0.273227692
7.112666667	0.269412994
7.119333333	0.264167786
7.126	0.257492065
7.132666667	0.247955322
7.139333333	0.238418579
7.146	0.229358673
7.152666667	0.220775604
7.159333333	0.213623047
7.166	0.210285187
7.172666667	0.20980835
7.179333333	0.210762024
7.186	0.208377838
7.192666667	0.204086304
7.199333333	0.197887421
7.206	0.193119049
7.212666667	0.189304352
7.219333333	0.18453598
7.226	0.179767609
7.232666667	0.176429749
7.239333333	0.176429749
7.246	0.175476074
7.252666667	0.172138214
7.259333333	0.168323517
7.266	0.167369843
7.272666667	0.167369843
7.279333333	0.165939331
7.286	0.162601471
7.292666667	0.158309937
7.299333333	0.154972076
7.306	0.152111053
7.312666667	0.151157379
7.319333333	0.151634216
7.326	0.154495239
7.332666667	0.157356262
7.339333333	0.158309937
7.346	0.156402588
7.352666667	0.154018402
7.359333333	0.150203705
7.366	0.145435333
7.372666667	0.140190125
7.379333333	0.134944916
7.386	0.131130219
7.392666667	0.12588501
7.399333333	0.118732452
7.406	0.110626221
7.412666667	0.104904175
7.419333333	0.102996826
7.426	0.101566315
7.432666667	0.099182129
7.439333333	0.095367432
7.446	0.090122223
7.452666667	0.082492828
7.459333333	0.074863434
7.466	0.066280365
7.472666667	0.058174133
7.479333333	0.051021576
7.486	0.048160553
7.492666667	0.047206879
7.499333333	0.044822693
7.506	0.044345856
7.512666667	0.047683716
7.519333333	0.054359436
7.526	0.05865097
7.532666667	0.061988831
7.539333333	0.065326691
7.546	0.068664551
7.552666667	0.069141388
7.559333333	0.066757202
7.566	0.064849854
7.572666667	0.063896179
7.579333333	0.065803528
7.586	0.070095062
7.592666667	0.075340271
7.599333333	0.081062317
7.606	0.085353851
7.612666667	0.089645386
7.619333333	0.092506409
7.626	0.096321106
7.632666667	0.10061264
7.639333333	0.106811523
7.646	0.115394592
7.652666667	0.123977661
7.659333333	0.129699707
7.666	0.131130219
7.672666667	0.130176544
7.679333333	0.130653381
7.686	0.133991241
7.692666667	0.138759613
7.699333333	0.144481659
7.706	0.150680542
7.712666667	0.158309937
7.719333333	0.164985657
7.726	0.17118454
7.732666667	0.176429749
7.739333333	0.182151794
7.746	0.188350677
7.752666667	0.193595886
7.759333333	0.198841095
7.766	0.202178955
7.772666667	0.205516815
7.779333333	0.208854675
7.786	0.214576721
7.792666667	0.220298767
7.799333333	0.225067139
7.806	0.230312347
7.812666667	0.235557556
7.819333333	0.240802765
7.826	0.242710114
7.832666667	0.243663788
7.839333333	0.244617462
7.846	0.245094299
7.852666667	0.246524811
7.859333333	0.249385834
7.866	0.256538391
7.872666667	0.263690948
7.879333333	0.271320343
7.886	0.277996063
7.892666667	0.283718109
7.899333333	0.287532806
7.906	0.291347504
7.912666667	0.296592712
7.919333333	0.303268433
7.926	0.311374664
7.932666667	0.319004059
7.939333333	0.327587128
7.946	0.334739685
7.952666667	0.341415405
7.959333333	0.346183777
7.966	0.348567963
7.972666667	0.350475311
7.979333333	0.352859497
7.986	0.35572052
7.992666667	0.358104706
7.999333333	0.359535217
8.006	0.361442566
8.012666667	0.362873077
8.019333333	0.361442566
8.026	0.356674194
8.032666667	0.3490448
8.039333333	0.341415405
8.046	0.333309174
8.052666667	0.325679779
8.059333333	0.318050385
8.066	0.311851501
8.072666667	0.307559967
8.079333333	0.303268433
8.086	0.29706955
8.092666667	0.288963318
8.099333333	0.280857086
8.106	0.272274017
8.112666667	0.263214111
8.119333333	0.253200531
8.126	0.243663788
8.132666667	0.236988068
8.139333333	0.233650208
8.146	0.231266022
8.152666667	0.225543976
8.159333333	0.216960907
8.166	0.208377838
8.172666667	0.199794769
8.179333333	0.189781189
8.186	0.18119812
8.192666667	0.174999237
8.199333333	0.17118454
8.206	0.166893005
8.212666667	0.161647797
8.219333333	0.155925751
8.226	0.149726868
8.232666667	0.14257431
8.239333333	0.134468079
8.246	0.127315521
8.252666667	0.121116638
8.259333333	0.114440918
8.266	0.106334686
8.272666667	0.099182129
8.279333333	0.096321106
8.286	0.095844269
8.292666667	0.094890594
8.299333333	0.092983246
8.306	0.09059906
8.312666667	0.087738037
8.319333333	0.083446503
8.326	0.078201294
8.332666667	0.071048737
8.339333333	0.063419342
8.346	0.056743622
8.352666667	0.052928925
8.359333333	0.050544739
8.366	0.047683716
8.372666667	0.046253204
8.379333333	0.047206879
8.386	0.049114227
8.392666667	0.04863739
8.399333333	0.047683716
8.406	0.049591064
8.412666667	0.052928925
8.419333333	0.05531311
8.426	0.056266785
8.432666667	0.05865097
8.439333333	0.063419342
8.446	0.066280365
8.452666667	0.067710876
8.459333333	0.068187714
8.466	0.070571899
8.472666667	0.072002411
8.479333333	0.069141388
8.486	0.065326691
8.492666667	0.062942505
8.499333333	0.065326691
8.506	0.069141388
8.512666667	0.07390976
8.519333333	0.080108643
8.526	0.085830688
8.532666667	0.089168549
8.539333333	0.088691711
8.546	0.088214874
8.552666667	0.088691711
8.559333333	0.089645386
8.566	0.091075897
8.572666667	0.094413757
8.579333333	0.098705292
8.586	0.102519989
8.592666667	0.105381012
8.599333333	0.108718872
8.606	0.112056732
8.612666667	0.114440918
8.619333333	0.116825104
8.626	0.119686127
8.632666667	0.122070313
8.639333333	0.12254715
8.646	0.122070313
8.652666667	0.12254715
8.659333333	0.122070313
8.666	0.121116638
8.672666667	0.121116638
8.679333333	0.123977661
8.686	0.127792358
8.692666667	0.133037567
8.699333333	0.138282776
8.706	0.144481659
8.712666667	0.149250031
8.719333333	0.152111053
8.726	0.156402588
8.732666667	0.161170959
8.739333333	0.164985657
8.746	0.165939331
8.752666667	0.167369843
8.759333333	0.171661377
8.766	0.176906586
8.772666667	0.180244446
8.779333333	0.18119812
8.786	0.180244446
8.792666667	0.180244446
8.799333333	0.178813934
8.806	0.177383423
8.812666667	0.177383423
8.819333333	0.182628632
8.826	0.192642212
8.832666667	0.203132629
8.839333333	0.210285187
8.846	0.21648407
8.852666667	0.224590302
8.859333333	0.232696533
8.866	0.239372253
8.872666667	0.245094299
8.879333333	0.253677368
8.886	0.262260437
8.892666667	0.270843506
8.899333333	0.280857086
8.906	0.295162201
8.912666667	0.313282013
8.919333333	0.337123871
8.926	0.366210938
8.932666667	0.398159027
8.939333333	0.432491302
8.946	0.468730927
8.952666667	0.507354736
8.959333333	0.545501709
8.966	0.583648682
8.972666667	0.622749329
8.979333333	0.66280365
8.986	0.704288483
8.992666667	0.748634338
8.999333333	0.796794891
9.006	0.845909119
9.012666667	0.89263916
9.019333333	0.938892365
9.026	0.984668732
9.032666667	1.02853775
9.039333333	1.071453094
9.046	1.114368439
9.052666667	1.158237457
9.059333333	1.201152802
9.066	1.239776611
9.072666667	1.275539398
9.079333333	1.307964325
9.086	1.335144043
9.092666667	1.358985901
9.099333333	1.381397247
9.106	1.401424408
9.112666667	1.416683197
9.119333333	1.425743103
9.126	1.432418823
9.132666667	1.437187195
9.139333333	1.439571381
9.146	1.436710358
9.152666667	1.4295578
9.159333333	1.420497894
9.166	1.409053802
9.172666667	1.393318176
9.179333333	1.376152039
9.186	1.361370087
9.192666667	1.349925995
9.199333333	1.337051392
9.206	1.323699951
9.212666667	1.309394836
9.219333333	1.293182373
9.226	1.274585724
9.232666667	1.253604889
9.239333333	1.233100891
9.246	1.212596893
9.252666667	1.194000244
9.259333333	1.176357269
9.266	1.15776062
9.272666667	1.139640808
9.279333333	1.121520996
9.286	1.104354858
9.292666667	1.087665558
9.299333333	1.073360443
9.306	1.059055328
9.312666667	1.044273376
9.319333333	1.028060913
9.326	1.01184845
9.332666667	0.995635986
9.339333333	0.978946686
9.346	0.964641571
9.352666667	0.953674316
9.359333333	0.945091248
9.366	0.937461853
9.372666667	0.930309296
9.379333333	0.925540924
9.386	0.922203064
9.392666667	0.919818878
9.399333333	0.918865204
9.406	0.920772552
9.412666667	0.923156738
9.419333333	0.922679901
9.426	0.921726227
9.432666667	0.92124939
9.439333333	0.921726227
9.446	0.923633575
9.452666667	0.926494598
9.459333333	0.93126297
9.466	0.936031342
9.472666667	0.940799713
9.479333333	0.946998596
9.486	0.951290131
9.492666667	0.955104828
9.499333333	0.958442688
9.506	0.961780548
9.512666667	0.964641571
9.519333333	0.964164734
9.526	0.962257385
9.532666667	0.958442688
9.539333333	0.954151154
9.546	0.952243805
9.552666667	0.951290131
9.559333333	0.949382782
9.566	0.945091248
9.572666667	0.938892365
9.579333333	0.930786133
9.586	0.918865204
9.592666667	0.903129578
9.599333333	0.88596344
9.606	0.869274139
9.612666667	0.85401535
9.619333333	0.838279724
9.626	0.821113586
9.632666667	0.802516937
9.639333333	0.784397125
9.646	0.767707825
9.652666667	0.750541687
9.659333333	0.732898712
9.666	0.716686249
9.672666667	0.702857971
9.679333333	0.689029694
9.686	0.673770905
9.692666667	0.656604767
9.699333333	0.640392303
9.706	0.626087189
9.712666667	0.611305237
9.719333333	0.596046448
9.726	0.58221817
9.732666667	0.571727753
9.739333333	0.559806824
9.746	0.544071198
9.752666667	0.528335571
9.759333333	0.514030457
9.766	0.501155853
9.772666667	0.486373901
9.779333333	0.471591949
9.786	0.458717346
9.792666667	0.44631958
9.799333333	0.434398651
9.806	0.422477722
9.812666667	0.410079956
9.819333333	0.396728516
9.826	0.38433075
9.832666667	0.371456146
9.839333333	0.35905838
9.846	0.347137451
9.852666667	0.338077545
9.859333333	0.332832336
9.866	0.328540802
9.872666667	0.323295593
9.879333333	0.317573547
9.886	0.310897827
9.892666667	0.305175781
9.899333333	0.298976898
9.906	0.294208527
9.912666667	0.289916992
9.919333333	0.284671783
9.926	0.277042389
9.932666667	0.266075134
9.939333333	0.255584717
9.946	0.247001648
9.952666667	0.241756439
9.959333333	0.238418579
9.966	0.236034393
9.972666667	0.234127045
9.979333333	0.230312347
9.986	0.224590302
9.992666667	0.218868256
9.999333333	0.213623047
10.006	0.209331512
10.01266667	0.20647049
10.01933333	0.205039978
10.026	0.204563141
10.03266667	0.201702118
10.03933333	0.198841095
10.046	0.197410583
10.05266667	0.196456909
10.05933333	0.195026398
10.066	0.192165375
10.07266667	0.191688538
10.07933333	0.1912117
10.086	0.1912117
10.09266667	0.192165375
10.09933333	0.195026398
10.106	0.197887421
10.11266667	0.200271606
10.11933333	0.200271606
10.126	0.199317932
10.13266667	0.196456909
10.13933333	0.194072723
10.146	0.194549561
10.15266667	0.196456909
10.15933333	0.199794769
10.166	0.203132629
10.17266667	0.206947327
10.17933333	0.209331512
10.186	0.208377838
10.19266667	0.203609467
10.19933333	0.198364258
10.206	0.195026398
10.21266667	0.194072723
10.21933333	0.195026398
10.226	0.196456909
10.23266667	0.198841095
10.23933333	0.202655792
10.246	0.205993652
10.25266667	0.205993652
10.25933333	0.201225281
10.266	0.195980072
10.27266667	0.192165375
10.27933333	0.190258026
10.286	0.188350677
10.29266667	0.188350677
10.29933333	0.1912117
10.306	0.194072723
10.31266667	0.195026398
10.31933333	0.193119049
10.326	0.188350677
10.33266667	0.18119812
10.33933333	0.174045563
10.346	0.170230865
10.35266667	0.16784668
10.35933333	0.165462494
10.366	0.162124634
10.37266667	0.159263611
10.37933333	0.154972076
10.386	0.148296356
10.39266667	0.140666962
10.39933333	0.135421753
10.406	0.133514404
10.41266667	0.133037567
10.41933333	0.132083893
10.426	0.132083893
10.43266667	0.133037567
10.43933333	0.133514404
10.446	0.131130219
10.45266667	0.128269196
10.45933333	0.12922287
10.466	0.131607056
10.47266667	0.133991241
10.47933333	0.136375427
10.486	0.140190125
10.49266667	0.143527985
10.49933333	0.143527985
10.506	0.13923645
10.51266667	0.133991241
10.51933333	0.130176544
10.526	0.128269196
10.53266667	0.12588501
10.53933333	0.124454498
10.546	0.12588501
10.55266667	0.128746033
10.55933333	0.131607056
10.566	0.13256073
10.57266667	0.133514404
10.57933333	0.134944916
10.586	0.134468079
10.59266667	0.133991241
10.59933333	0.133514404
10.606	0.131130219
10.61266667	0.12922287
10.61933333	0.127792358
10.626	0.127792358
10.63266667	0.127792358
10.63933333	0.12588501
10.646	0.127315521
10.65266667	0.131130219
10.65933333	0.134944916
10.666	0.137329102
10.67266667	0.137805939
10.67933333	0.139713287
10.686	0.139713287
10.69266667	0.136375427
10.69933333	0.133037567
10.706	0.129699707
10.71266667	0.126838684
10.71933333	0.123500824
10.726	0.120639801
10.73266667	0.11920929
10.73933333	0.11920929
10.746	0.121593475
10.75266667	0.123977661
10.75933333	0.126361847
10.766	0.130176544
10.77266667	0.136375427
10.77933333	0.144958496
10.786	0.153541565
10.79266667	0.16450882
10.79933333	0.177383423
10.806	0.190734863
10.81266667	0.203609467
10.81933333	0.21648407
10.826	0.230312347
10.83266667	0.244617462
10.83933333	0.257015228
10.846	0.268936157
10.85266667	0.282287598
10.85933333	0.29706955
10.866	0.312805176
10.87266667	0.328540802
10.87933333	0.346183777
10.886	0.367164612
10.89266667	0.39100647
10.89933333	0.415325165
10.906	0.439167023
10.91266667	0.463485718
10.91933333	0.489711761
10.926	0.516414642
10.93266667	0.541687012
10.93933333	0.56552887
10.946	0.590324402
10.95266667	0.616550446
10.95933333	0.642299652
10.966	0.665664673
10.97266667	0.685691833
10.97933333	0.703334808
10.986	0.719070435
10.99266667	0.732898712
10.99933333	0.744342804
11.006	0.754833221
11.01266667	0.766277313
11.01933333	0.778675079
11.026	0.786781311
11.03266667	0.790596008
11.03933333	0.790596008
11.046	0.787734985
11.05266667	0.782012939
11.05933333	0.773429871
11.066	0.765323639
11.07266667	0.758171082
11.07933333	0.751018524
11.086	0.742912292
11.09266667	0.735282898
11.09933333	0.726699829
11.106	0.715255737
11.11266667	0.701904297
11.11933333	0.687599182
11.126	0.67281723
11.13266667	0.65612793
11.13933333	0.641345978
11.146	0.627994537
11.15266667	0.617027283
11.15933333	0.606536865
11.166	0.596046448
11.17266667	0.586032867
11.17933333	0.574588776
11.186	0.561714172
11.19266667	0.54693222
11.19933333	0.528335571
11.206	0.507831573
11.21266667	0.487327576
11.21933333	0.467300415
11.226	0.449180603
11.23266667	0.43296814
11.23933333	0.422477722
11.246	0.415325165
11.25266667	0.408649445
11.25933333	0.401973724
11.266	0.396251678
11.27266667	0.390052795
11.27933333	0.381946564
11.286	0.373840332
11.29266667	0.367164612
11.29933333	0.360965729
11.306	0.356674194
11.31266667	0.355243683
11.31933333	0.356674194
11.326	0.358581543
11.33266667	0.36239624
11.33933333	0.370025635
11.346	0.381946564
11.35266667	0.399112701
11.35933333	0.422954559
11.366	0.454902649
11.37266667	0.496387482
11.37933333	0.544548035
11.386	0.601768494
11.39266667	0.66947937
11.39933333	0.751018524
11.406	0.847816467
11.41266667	0.960826874
11.41933333	1.089572906
11.426	1.235961914
11.43266667	1.405239105
11.43933333	1.602172852
11.446	1.831531525
11.45266667	2.099514008
11.45933333	2.411842346
11.466	2.773284912
11.47266667	3.187179565
11.47933333	3.657817841
11.486	4.192352295
11.49266667	4.797935486
11.49933333	5.481243134
11.506	6.247520447
11.51266667	7.102966309
11.51933333	8.054256439
11.526	9.109020233
11.53266667	10.27297974
11.53933333	11.55424118
11.546	12.95995712
11.55266667	14.49489594
11.55933333	16.16287231
11.566	17.96770096
11.57266667	19.9136734
11.57933333	22.00174332
11.586	24.22904968
11.59266667	26.59368515
11.59933333	29.09231186
11.606	31.72111511
11.61266667	34.47389603
11.61933333	37.34016418
11.626	40.31085968
11.63266667	43.37453842
11.63933333	46.51594162
11.646	49.71647263
11.65266667	52.95705795
11.65933333	56.22005463
11.666	59.48734283
11.67266667	62.73794174
11.67933333	65.95182419
11.686	69.10324097
11.69266667	72.17311859
11.69933333	75.14286041
11.706	77.99243927
11.71266667	80.70087433
11.71933333	83.24718475
11.726	85.61611176
11.73266667	87.79239655
11.73933333	89.75887299
11.746	91.50600433
11.75266667	93.02568436
11.75933333	94.31552887
11.766	95.36981583
11.77266667	96.18663788
11.77933333	96.76933289
11.786	97.12076187
11.79266667	97.24903107
11.79933333	97.16033936
11.806	96.86613083
11.81266667	96.3768959
11.81933333	95.6993103
11.826	94.84529495
11.83266667	93.82677078
11.83933333	92.66042709
11.846	91.35913849
11.85266667	89.93864059
11.85933333	88.41466904
11.866	86.79819107
11.87266667	85.10112762
11.87933333	83.33539963
11.886	81.51340485
11.89266667	79.64468002
11.89933333	77.74114609
11.906	75.81377029
11.91266667	73.87065887
11.91933333	71.91944122
11.926	69.96536255
11.93266667	68.01319122
11.93933333	66.06721878
11.946	64.13221359
11.95266667	62.21151352
11.95933333	60.31179428
11.966	58.43496323
11.97266667	56.58626556
11.97933333	54.76665497
11.986	52.97708511
11.99266667	51.21850967
11.99933333	49.49140549
12.006	47.79577255
12.01266667	46.13351822
12.01933333	44.506073
12.026	42.91629791
12.03266667	41.36371613
12.03933333	39.84737396
12.046	38.36917877
12.05266667	36.92674637
12.05933333	35.52103043
12.066	34.14916992
12.07266667	32.81259537
12.07933333	31.51082993
12.086	30.2438736
12.09266667	29.01220322
12.09933333	27.81486511
12.106	26.65376663
12.11266667	25.52700043
12.11933333	24.43313599
12.126	23.37121964
12.13266667	22.34077454
12.13933333	21.34513855
12.146	20.38383484
12.15266667	19.45543289
12.15933333	18.55993271
12.166	17.69924164
12.17266667	16.87192917
12.17933333	16.07322693
12.186	15.30122757
12.19266667	14.55879211
12.19933333	13.84687424
12.206	13.16547394
12.21266667	12.51077652
12.21933333	11.88230515
12.226	11.28149033
12.23266667	10.70833206
12.23933333	10.15901566
12.246	9.630203247
12.25266667	9.124755859
12.25933333	8.64315033
12.266	8.183479309
12.27266667	7.741451263
12.27933333	7.319927216
12.286	6.920814514
12.29266667	6.542205811
12.29933333	6.182193756
12.306	5.838871002
12.31266667	5.514144897
12.31933333	5.20658493
12.326	4.91476059
12.33266667	4.639148712
12.33933333	4.379272461
12.346	4.136562347
12.35266667	3.90958786
12.35933333	3.696918488
12.366	3.494739532
12.37266667	3.302097321
12.37933333	3.120422363
12.386	2.950191498
12.39266667	2.789497375
12.39933333	2.639770508
12.406	2.501964569
12.41266667	2.376556396
12.41933333	2.26354599
12.426	2.16293335
12.43266667	2.075195313
12.43933333	1.996517181
12.446	1.928329468
12.45266667	1.870155334
12.45933333	1.822948456
12.466	1.787662506
12.47266667	1.76525116
12.47933333	1.757144928
12.486	1.7619133
12.49266667	1.780986786
12.49933333	1.812934875
12.506	1.858711243
12.51266667	1.921653748
12.51933333	2.004623413
12.526	2.108097076
12.53266667	2.234458923
12.53933333	2.388477325
12.546	2.569675446
12.55266667	2.777576447
12.55933333	3.011703491
12.566	3.273963928
12.57266667	3.566265106
12.57933333	3.888607025
12.586	4.242420197
12.59266667	4.63104248
12.59933333	5.056858063
12.606	5.519866943
12.61266667	6.019592285
12.61933333	6.556510925
12.626	7.130146027
12.63266667	7.739543915
12.63933333	8.382797241
12.646	9.06085968
12.65266667	9.770870209
12.65933333	10.51330566
12.666	11.2862587
12.67266667	12.08496094
12.67933333	12.9032135
12.686	13.73577118
12.69266667	14.57977295
12.69933333	15.43331146
12.706	16.29018784
12.71266667	17.14754105
12.71933333	18.00203323
12.726	18.84937286
12.73266667	19.68669891
12.73933333	20.50542831
12.746	21.29888535
12.75266667	22.0618248
12.75933333	22.79233932
12.766	23.48470688
12.77266667	24.13272858
12.77933333	24.73115921
12.786	25.27809143
12.79266667	25.77161789
12.79933333	26.20792389
12.806	26.58367157
12.81266667	26.89981461
12.81933333	27.15492249
12.826	27.34947205
12.83266667	27.4848938
12.83933333	27.56071091
12.846	27.57883072
12.85266667	27.54116058
12.85933333	27.44817734
12.866	27.30321884
12.87266667	27.10914612
12.87933333	26.86882019
12.886	26.58557892
12.89266667	26.26228333
12.89933333	25.90417862
12.906	25.51317215
12.91266667	25.09212494
12.91933333	24.6462822
12.926	24.17898178
12.93266667	23.69356155
12.93933333	23.18954468
12.946	22.67217636
12.95266667	22.14384079
12.95933333	21.60739899
12.966	21.06237411
12.97266667	20.51115036
12.97933333	19.96040344
12.986	19.41156387
12.99266667	18.866539
12.99933333	18.32532883
13.006	17.7898407
13.01266667	17.26293564
13.01933333	16.74175262
13.026	16.22533798
13.03266667	15.71273804
13.03933333	15.20633698
13.046	14.70565796
13.05266667	14.21260834
13.05933333	13.7295723
13.066	13.25893402
13.07266667	12.80117035
13.07933333	12.35532761
13.086	11.91902161
13.09266667	11.49082184
13.09933333	11.07168198
13.106	10.66255569
13.11266667	10.26105881
13.11933333	9.868621826
13.126	9.490013123
13.13266667	9.126663208
13.13933333	8.777141571
13.146	8.439064026
13.15266667	8.113384247
13.15933333	7.801532745
13.166	7.503032684
13.17266667	7.214069366
13.17933333	6.931781769
13.186	6.656646729
13.19266667	6.391525269
13.19933333	6.136894226
13.206	5.890369415
13.21266667	5.651473999
13.21933333	5.424499512
13.226	5.209922791
13.23266667	5.006313324
13.23933333	4.812240601
13.246	4.628181458
13.25266667	4.456520081
13.25933333	4.29391861
13.266	4.139900208
13.27266667	3.9935112
13.27933333	3.854751587
13.286	3.723144531
13.29266667	3.598213196
13.29933333	3.479957581
13.306	3.368377686
13.31266667	3.262996674
13.31933333	3.163814545
13.326	3.070831299
13.33266667	2.982616425
[truncated: 7,001 more rows]
