# Supplementary material for: Chemodiversity of Calophyllum inophyllum L. oil bioactive components related to their specific geographical distribution in the South Pacific region
Source: PeerJ. 2019 May 22;7:e6896. doi: 10.7717/peerj.6896 (PMC6535043; doi:10.7717/peerj.6896)
Supplement: Supplemental Information 3 — Time and absorbance values at 280 nm. The site and the number of the collected sample from New Caledonia are in the separate file names. [file peerj-07-6896-s003.zip › NOUVELLE-CALEDONIE_N6.csv]

0.00566666666666667	0.0252723693847656
0.0123333333333334	0.0181198120117188
0.019	0.0276565551757813
0.0256666666666667	0.06103515625
0.0323333333333334	0.107288360595703
0.039	0.148296356201172
0.0456666666666667	0.172138214111328
0.0523333333333334	0.185966491699219
0.059	0.197410583496094
0.0656666666666667	0.205039978027344
0.0723333333333334	0.211715698242188
0.079	0.218391418457031
0.0856666666666667	0.228404998779297
0.0923333333333334	0.238418579101563
0.099	0.245094299316406
0.105666666666667	0.249385833740235
0.112333333333334	0.25320053100586
0.119	0.256538391113281
0.125666666666667	0.258922576904297
0.132333333333334	0.260353088378906
0.139	0.261783599853516
0.145666666666667	0.263690948486328
0.152333333333334	0.264167785644531
0.159	0.263214111328125
0.165666666666667	0.259876251220703
0.172333333333334	0.254631042480469
0.179	0.250816345214844
0.185666666666667	0.249385833740235
0.192333333333334	0.251293182373047
0.199	0.254631042480469
0.205666666666667	0.257968902587891
0.212333333333334	0.26082992553711
0.219	0.261783599853516
0.225666666666667	0.260353088378906
0.232333333333334	0.257492065429688
0.239	0.255107879638672
0.245666666666667	0.253677368164063
0.252333333333334	0.253677368164063
0.259	0.252723693847656
0.265666666666667	0.250816345214844
0.272333333333334	0.249862670898438
0.279	0.249385833740235
0.285666666666667	0.249385833740235
0.292333333333334	0.248432159423828
0.299	0.246524810791016
0.305666666666667	0.244140625
0.312333333333334	0.239849090576172
0.319	0.232696533203125
0.325666666666667	0.226020812988281
0.332333333333334	0.223159790039063
0.339	0.223636627197266
0.345666666666667	0.225067138671875
0.352333333333334	0.226974487304688
0.359	0.23031234741211
0.365666666666667	0.231742858886719
0.372333333333334	0.231266021728516
0.379	0.23031234741211
0.385666666666667	0.230789184570313
0.392333333333334	0.231742858886719
0.399	0.234127044677735
0.405666666666667	0.238895416259766
0.412333333333334	0.24557113647461
0.419	0.250339508056641
0.425666666666667	0.251293182373047
0.432333333333334	0.250339508056641
0.439	0.247955322265625
0.445666666666667	0.24557113647461
0.452333333333334	0.243186950683594
0.459	0.241279602050781
0.465666666666667	0.239849090576172
0.472333333333334	0.238418579101563
0.479	0.236988067626953
0.485666666666667	0.235557556152344
0.492333333333334	0.234127044677735
0.499	0.235080718994141
0.505666666666667	0.236988067626953
0.512333333333334	0.239372253417969
0.519	0.242233276367188
0.525666666666667	0.244140625
0.532333333333334	0.243663787841797
0.539	0.241279602050781
0.545666666666667	0.241279602050781
0.552333333333334	0.24557113647461
0.559	0.250339508056641
0.565666666666667	0.254154205322266
0.572333333333334	0.257968902587891
0.579	0.263214111328125
0.585666666666667	0.26845932006836
0.592333333333334	0.270843505859375
0.599	0.272274017333985
0.605666666666667	0.274181365966797
0.612333333333334	0.276565551757813
0.619	0.278949737548828
0.625666666666667	0.280380249023438
0.632333333333334	0.278949737548828
0.639	0.274658203125
0.645666666666667	0.269412994384766
0.652333333333334	0.266075134277344
0.659	0.265121459960938
0.665666666666667	0.266075134277344
0.672333333333334	0.269889831542969
0.679	0.27608871459961
0.685666666666667	0.28228759765625
0.692333333333334	0.287055969238281
0.699	0.288009643554688
0.705666666666667	0.286102294921875
0.712333333333334	0.280857086181641
0.719	0.276565551757813
0.725666666666667	0.274181365966797
0.732333333333334	0.272750854492188
0.739	0.271320343017578
0.745666666666667	0.270366668701172
0.752333333333334	0.270843505859375
0.759	0.270366668701172
0.765666666666667	0.269412994384766
0.772333333333334	0.26845932006836
0.779	0.271320343017578
0.785666666666667	0.274181365966797
0.792333333333334	0.278472900390625
0.799	0.28228759765625
0.805666666666667	0.287055969238281
0.812333333333334	0.2899169921875
0.819	0.288963317871094
0.825666666666667	0.285625457763672
0.832333333333334	0.280857086181641
0.839	0.276565551757813
0.845666666666667	0.271797180175781
0.852333333333334	0.267505645751953
0.859	0.266551971435547
0.865666666666667	0.26845932006836
0.872333333333334	0.270843505859375
0.879	0.272750854492188
0.885666666666667	0.277042388916016
0.892333333333334	0.28228759765625
0.899	0.285625457763672
0.905666666666667	0.286579132080078
0.912333333333334	0.288963317871094
0.919	0.293731689453125
0.925666666666667	0.298023223876953
0.932333333333334	0.29897689819336
0.939	0.299930572509766
0.945666666666667	0.301837921142578
0.952333333333334	0.303268432617188
0.959	0.301361083984375
0.965666666666667	0.298023223876953
0.972333333333334	0.294685363769531
0.979	0.293254852294922
0.985666666666667	0.293254852294922
0.992333333333334	0.293254852294922
0.999	0.293254852294922
1.00566666666667	0.292301177978516
1.01233333333334	0.292778015136719
1.019	0.293254852294922
1.02566666666667	0.290393829345703
1.03233333333334	0.287532806396485
1.039	0.285625457763672
1.04566666666667	0.284671783447266
1.05233333333334	0.28228759765625
1.059	0.281810760498047
1.06566666666667	0.284671783447266
1.07233333333334	0.289440155029297
1.079	0.293254852294922
1.08566666666667	0.296592712402344
1.09233333333334	0.299453735351563
1.099	0.299930572509766
1.10566666666667	0.297069549560547
1.11233333333334	0.293731689453125
1.119	0.291824340820313
1.12566666666667	0.2899169921875
1.13233333333334	0.286579132080078
1.139	0.284194946289063
1.14566666666667	0.28371810913086
1.15233333333334	0.28228759765625
1.159	0.280380249023438
1.16566666666667	0.278949737548828
1.17233333333334	0.279426574707031
1.179	0.281333923339844
1.18566666666667	0.28228759765625
1.19233333333334	0.28228759765625
1.199	0.282764434814453
1.20566666666667	0.28371810913086
1.21233333333334	0.285625457763672
1.219	0.287532806396485
1.22566666666667	0.288963317871094
1.23233333333334	0.290393829345703
1.239	0.290870666503906
1.24566666666667	0.290870666503906
1.25233333333334	0.290393829345703
1.259	0.289440155029297
1.26566666666667	0.288009643554688
1.27233333333334	0.285148620605469
1.279	0.283241271972656
1.28566666666667	0.280380249023438
1.29233333333334	0.275611877441406
1.299	0.271320343017578
1.30566666666667	0.267982482910156
1.31233333333334	0.267505645751953
1.319	0.269412994384766
1.32566666666667	0.273704528808594
1.33233333333334	0.279903411865235
1.339	0.283241271972656
1.34566666666667	0.283241271972656
1.35233333333334	0.279903411865235
1.359	0.275135040283203
1.36566666666667	0.269412994384766
1.37233333333334	0.263690948486328
1.379	0.26082992553711
1.38566666666667	0.261783599853516
1.39233333333334	0.265121459960938
1.399	0.266551971435547
1.40566666666667	0.265598297119141
1.41233333333334	0.265598297119141
1.419	0.26702880859375
1.42566666666667	0.269889831542969
1.43233333333334	0.271797180175781
1.439	0.273704528808594
1.44566666666667	0.275135040283203
1.45233333333334	0.273227691650391
1.459	0.269889831542969
1.46566666666667	0.265121459960938
1.47233333333334	0.2593994140625
1.479	0.254154205322266
1.48566666666667	0.252723693847656
1.49233333333334	0.253677368164063
1.499	0.25320053100586
1.50566666666667	0.252723693847656
1.51233333333334	0.253677368164063
1.519	0.256061553955078
1.52566666666667	0.256061553955078
1.53233333333334	0.256061553955078
1.539	0.257492065429688
1.54566666666667	0.258922576904297
1.55233333333334	0.257492065429688
1.559	0.253677368164063
1.56566666666667	0.25177001953125
1.57233333333334	0.250816345214844
1.579	0.251293182373047
1.58566666666667	0.254154205322266
1.59233333333334	0.257492065429688
1.599	0.259876251220703
1.60566666666667	0.2593994140625
1.61233333333334	0.258445739746094
1.619	0.254631042480469
1.62566666666667	0.247478485107422
1.63233333333334	0.239849090576172
1.639	0.234603881835938
1.64566666666667	0.233173370361328
1.65233333333334	0.232219696044922
1.659	0.231742858886719
1.66566666666667	0.234127044677735
1.67233333333334	0.238418579101563
1.679	0.244140625
1.68566666666667	0.248908996582031
1.69233333333334	0.249862670898438
1.699	0.248432159423828
1.70566666666667	0.244140625
1.71233333333334	0.23794174194336
1.719	0.232696533203125
1.72566666666667	0.227451324462891
1.73233333333334	0.225543975830078
1.739	0.226974487304688
1.74566666666667	0.231266021728516
1.75233333333334	0.234127044677735
1.759	0.233650207519531
1.76566666666667	0.232696533203125
1.77233333333334	0.231742858886719
1.779	0.232219696044922
1.78566666666667	0.232696533203125
1.79233333333334	0.235557556152344
1.799	0.240325927734375
1.80566666666667	0.245094299316406
1.81233333333334	0.248432159423828
1.819	0.247478485107422
1.82566666666667	0.245094299316406
1.83233333333334	0.242233276367188
1.839	0.23794174194336
1.84566666666667	0.233173370361328
1.85233333333334	0.229835510253906
1.859	0.2288818359375
1.86566666666667	0.2288818359375
1.87233333333334	0.230789184570313
1.879	0.234127044677735
1.88566666666667	0.236988067626953
1.89233333333334	0.237464904785156
1.899	0.236034393310547
1.90566666666667	0.235080718994141
1.91233333333334	0.233173370361328
1.919	0.2288818359375
1.92566666666667	0.226020812988281
1.93233333333334	0.227451324462891
1.939	0.232219696044922
1.94566666666667	0.23651123046875
1.95233333333334	0.241279602050781
1.959	0.247478485107422
1.96566666666667	0.253677368164063
1.97233333333334	0.255584716796875
1.979	0.255107879638672
1.98566666666667	0.254631042480469
1.99233333333334	0.255584716796875
1.999	0.255584716796875
2.00566666666667	0.255107879638672
2.01233333333334	0.255107879638672
2.019	0.256538391113281
2.02566666666667	0.257492065429688
2.03233333333334	0.255584716796875
2.039	0.252723693847656
2.04566666666667	0.248908996582031
2.05233333333334	0.244140625
2.059	0.239372253417969
2.06566666666667	0.235557556152344
2.07233333333334	0.234127044677735
2.079	0.235557556152344
2.08566666666667	0.23794174194336
2.09233333333334	0.240802764892578
2.099	0.242710113525391
2.10566666666667	0.242710113525391
2.11233333333334	0.239372253417969
2.119	0.233650207519531
2.12566666666667	0.226974487304688
2.13233333333334	0.220775604248047
2.139	0.216007232666016
2.14566666666667	0.214099884033203
2.15233333333334	0.215530395507813
2.159	0.220775604248047
2.16566666666667	0.2288818359375
2.17233333333334	0.236034393310547
2.179	0.240325927734375
2.18566666666667	0.241756439208985
2.19233333333334	0.240325927734375
2.199	0.235557556152344
2.20566666666667	0.2288818359375
2.21233333333334	0.224113464355469
2.219	0.223159790039063
2.22566666666667	0.225543975830078
2.23233333333334	0.2288818359375
2.239	0.232696533203125
2.24566666666667	0.23651123046875
2.25233333333334	0.23794174194336
2.259	0.23794174194336
2.26566666666667	0.235080718994141
2.27233333333334	0.231266021728516
2.279	0.227451324462891
2.28566666666667	0.226020812988281
2.29233333333334	0.226974487304688
2.299	0.228404998779297
2.30566666666667	0.229358673095703
2.31233333333334	0.23031234741211
2.319	0.231266021728516
2.32566666666667	0.23031234741211
2.33233333333334	0.227928161621094
2.339	0.224590301513672
2.34566666666667	0.223159790039063
2.35233333333334	0.222206115722656
2.359	0.221729278564453
2.36566666666667	0.22125244140625
2.37233333333334	0.218868255615235
2.379	0.214576721191406
2.38566666666667	0.211238861083985
2.39233333333334	0.208854675292969
2.399	0.206947326660156
2.40566666666667	0.204563140869141
2.41233333333334	0.203609466552735
2.419	0.204563140869141
2.42566666666667	0.205516815185547
2.43233333333334	0.205516815185547
2.439	0.203609466552735
2.44566666666667	0.201702117919922
2.45233333333334	0.19979476928711
2.459	0.197887420654297
2.46566666666667	0.195026397705078
2.47233333333334	0.191688537597656
2.479	0.19073486328125
2.48566666666667	0.19073486328125
2.49233333333334	0.191688537597656
2.499	0.192642211914063
2.50566666666667	0.193119049072266
2.51233333333334	0.193119049072266
2.519	0.190258026123047
2.52566666666667	0.188350677490235
2.53233333333334	0.188350677490235
2.539	0.189304351806641
2.54566666666667	0.191211700439453
2.55233333333334	0.193595886230469
2.559	0.196456909179688
2.56566666666667	0.199317932128906
2.57233333333334	0.202178955078125
2.579	0.202178955078125
2.58566666666667	0.200748443603516
2.59233333333334	0.201702117919922
2.599	0.203132629394531
2.60566666666667	0.202178955078125
2.61233333333334	0.19979476928711
2.619	0.197887420654297
2.62566666666667	0.199317932128906
2.63233333333334	0.19979476928711
2.639	0.199317932128906
2.64566666666667	0.199317932128906
2.65233333333334	0.199317932128906
2.659	0.200271606445313
2.66566666666667	0.199317932128906
2.67233333333334	0.197410583496094
2.679	0.195503234863281
2.68566666666667	0.193119049072266
2.69233333333334	0.191211700439453
2.699	0.186920166015625
2.70566666666667	0.184059143066406
2.71233333333334	0.182151794433594
2.719	0.180721282958985
2.72566666666667	0.180244445800781
2.73233333333334	0.180244445800781
2.739	0.183582305908203
2.74566666666667	0.188827514648438
2.75233333333334	0.194072723388672
2.759	0.196933746337891
2.76566666666667	0.198841094970703
2.77233333333334	0.200271606445313
2.779	0.200748443603516
2.78566666666667	0.195980072021485
2.79233333333334	0.188350677490235
2.799	0.182151794433594
2.80566666666667	0.178337097167969
2.81233333333334	0.174045562744141
2.819	0.16927719116211
2.82566666666667	0.166893005371094
2.83233333333334	0.166416168212891
2.839	0.166893005371094
2.84566666666667	0.168323516845703
2.85233333333334	0.170230865478516
2.859	0.170707702636719
2.86566666666667	0.170707702636719
2.87233333333334	0.169754028320313
2.879	0.168323516845703
2.88566666666667	0.166893005371094
2.89233333333334	0.164031982421875
2.899	0.16021728515625
2.90566666666667	0.156402587890625
2.91233333333334	0.154972076416016
2.919	0.155448913574219
2.92566666666667	0.157356262207031
2.93233333333334	0.160694122314453
2.939	0.164985656738281
2.94566666666667	0.168800354003906
2.95233333333334	0.170707702636719
2.959	0.171184539794922
2.96566666666667	0.16927719116211
2.97233333333334	0.1678466796875
2.979	0.16927719116211
2.98566666666667	0.172138214111328
2.99233333333334	0.173568725585938
2.999	0.173091888427735
3.00566666666667	0.172615051269531
3.01233333333334	0.171661376953125
3.019	0.168800354003906
3.02566666666667	0.164985656738281
3.03233333333334	0.163078308105469
3.039	0.164508819580078
3.04566666666667	0.167369842529297
3.05233333333334	0.1678466796875
3.059	0.166416168212891
3.06566666666667	0.164985656738281
3.07233333333334	0.164985656738281
3.079	0.165939331054688
3.08566666666667	0.165462493896485
3.09233333333334	0.165939331054688
3.099	0.1678466796875
3.10566666666667	0.170230865478516
3.11233333333334	0.172138214111328
3.119	0.171661376953125
3.12566666666667	0.171661376953125
3.13233333333334	0.172138214111328
3.139	0.173091888427735
3.14566666666667	0.173091888427735
3.15233333333334	0.171184539794922
3.159	0.168800354003906
3.16566666666667	0.166893005371094
3.17233333333334	0.164031982421875
3.179	0.16164779663086
3.18566666666667	0.16164779663086
3.19233333333334	0.164985656738281
3.199	0.169754028320313
3.20566666666667	0.17547607421875
3.21233333333334	0.182628631591797
3.219	0.189781188964844
3.22566666666667	0.194549560546875
3.23233333333334	0.196456909179688
3.239	0.198841094970703
3.24566666666667	0.203132629394531
3.25233333333334	0.206947326660156
3.259	0.208854675292969
3.26566666666667	0.209331512451172
3.27233333333334	0.210285186767578
3.279	0.209331512451172
3.28566666666667	0.206947326660156
3.29233333333334	0.204563140869141
3.299	0.204086303710938
3.30566666666667	0.20599365234375
3.31233333333334	0.209808349609375
3.319	0.216007232666016
3.32566666666667	0.219821929931641
3.33233333333334	0.22125244140625
3.339	0.220298767089844
3.34566666666667	0.221729278564453
3.35233333333334	0.224590301513672
3.359	0.226497650146485
3.36566666666667	0.228404998779297
3.37233333333334	0.231742858886719
3.379	0.236034393310547
3.38566666666667	0.237464904785156
3.39233333333334	0.236034393310547
3.399	0.233173370361328
3.40566666666667	0.232219696044922
3.41233333333334	0.232696533203125
3.419	0.232696533203125
3.42566666666667	0.232219696044922
3.43233333333334	0.232696533203125
3.439	0.233650207519531
3.44566666666667	0.233650207519531
3.45233333333334	0.232219696044922
3.459	0.232219696044922
3.46566666666667	0.234603881835938
3.47233333333334	0.237464904785156
3.479	0.239849090576172
3.48566666666667	0.243663787841797
3.49233333333334	0.248432159423828
3.499	0.251293182373047
3.50566666666667	0.252723693847656
3.51233333333334	0.255107879638672
3.519	0.257492065429688
3.52566666666667	0.258922576904297
3.53233333333334	0.258922576904297
3.539	0.26082992553711
3.54566666666667	0.263214111328125
3.55233333333334	0.264644622802735
3.559	0.264644622802735
3.56566666666667	0.263214111328125
3.57233333333334	0.263214111328125
3.579	0.264644622802735
3.58566666666667	0.264644622802735
3.59233333333334	0.262737274169922
3.599	0.2593994140625
3.60566666666667	0.259876251220703
3.61233333333334	0.261783599853516
3.619	0.264644622802735
3.62566666666667	0.26845932006836
3.63233333333334	0.273704528808594
3.639	0.280857086181641
3.64566666666667	0.285625457763672
3.65233333333334	0.289440155029297
3.659	0.292778015136719
3.66566666666667	0.294685363769531
3.67233333333334	0.297069549560547
3.679	0.299930572509766
3.68566666666667	0.301361083984375
3.69233333333334	0.299930572509766
3.699	0.296115875244141
3.70566666666667	0.292301177978516
3.71233333333334	0.288486480712891
3.719	0.284671783447266
3.72566666666667	0.28228759765625
3.73233333333334	0.282764434814453
3.739	0.286102294921875
3.74566666666667	0.290393829345703
3.75233333333334	0.295162200927735
3.759	0.300884246826172
3.76566666666667	0.307559967041016
3.77233333333334	0.315666198730469
3.779	0.323772430419922
3.78566666666667	0.332355499267578
3.79233333333334	0.341892242431641
3.799	0.35238265991211
3.80566666666667	0.365734100341797
3.81233333333334	0.382423400878906
3.819	0.40435791015625
3.82566666666667	0.430583953857422
3.83233333333334	0.45919418334961
3.839	0.490188598632813
3.84566666666667	0.522136688232422
3.85233333333334	0.554084777832032
3.859	0.585079193115235
3.86566666666667	0.615596771240235
3.87233333333334	0.645160675048828
3.879	0.674724578857422
3.88566666666667	0.699996948242188
3.89233333333334	0.720977783203125
3.899	0.738143920898438
3.90566666666667	0.753402709960938
3.91233333333334	0.766754150390625
3.919	0.775337219238282
3.92566666666667	0.781536102294922
3.93233333333334	0.784397125244141
3.939	0.781536102294922
3.94566666666667	0.771522521972657
3.95233333333334	0.754833221435547
3.959	0.735282897949219
3.96566666666667	0.713825225830078
3.97233333333334	0.691413879394532
3.979	0.668048858642578
3.98566666666667	0.644207000732422
3.99233333333334	0.61798095703125
3.999	0.591278076171875
4.00566666666667	0.566482543945313
4.01233333333334	0.542163848876953
4.019	0.517368316650391
4.02566666666667	0.494480133056641
4.03233333333334	0.474929809570313
4.039	0.456333160400391
4.04566666666667	0.437736511230469
4.05233333333334	0.42104721069336
4.059	0.406265258789063
4.06566666666667	0.393390655517578
4.07233333333334	0.3814697265625
4.079	0.370025634765625
4.08566666666667	0.357627868652344
4.09233333333334	0.34475326538086
4.099	0.332355499267578
4.10566666666667	0.321388244628906
4.11233333333334	0.311374664306641
4.119	0.302314758300781
4.12566666666667	0.296115875244141
4.13233333333334	0.29134750366211
4.139	0.288486480712891
4.14566666666667	0.288009643554688
4.15233333333334	0.2899169921875
4.159	0.293254852294922
4.16566666666667	0.294685363769531
4.17233333333334	0.294208526611328
4.179	0.291824340820313
4.18566666666667	0.288963317871094
4.19233333333334	0.286102294921875
4.199	0.28371810913086
4.20566666666667	0.284671783447266
4.21233333333334	0.2899169921875
4.219	0.29754638671875
4.22566666666667	0.305652618408203
4.23233333333334	0.31423568725586
4.239	0.322341918945313
4.24566666666667	0.32949447631836
4.25233333333334	0.334262847900391
4.259	0.337600708007813
4.26566666666667	0.340938568115235
4.27233333333334	0.344276428222656
4.279	0.347137451171875
4.28566666666667	0.349044799804688
4.29233333333334	0.351428985595703
4.299	0.354766845703125
4.30566666666667	0.357627868652344
4.31233333333334	0.363349914550781
4.319	0.370979309082031
4.32566666666667	0.379085540771485
4.33233333333334	0.387191772460938
4.339	0.393390655517578
4.34566666666667	0.399112701416016
4.35233333333334	0.401020050048828
4.359	0.401496887207031
4.36566666666667	0.403881072998047
4.37233333333334	0.407695770263672
4.379	0.412464141845703
4.38566666666667	0.417232513427735
4.39233333333334	0.424385070800781
4.399	0.432968139648438
4.40566666666667	0.441074371337891
4.41233333333334	0.447273254394531
4.419	0.452041625976563
4.42566666666667	0.455379486083985
4.43233333333334	0.456333160400391
4.439	0.455379486083985
4.44566666666667	0.454902648925781
4.45233333333334	0.455379486083985
4.459	0.457763671875
4.46566666666667	0.460624694824219
4.47233333333334	0.463485717773438
4.479	0.465869903564453
4.48566666666667	0.46682357788086
4.49233333333334	0.466346740722656
4.499	0.467777252197266
4.50566666666667	0.473499298095703
4.51233333333334	0.485420227050781
4.519	0.500202178955078
4.52566666666667	0.516414642333985
4.53233333333334	0.533580780029297
4.539	0.551223754882813
4.54566666666667	0.568389892578125
4.55233333333334	0.583171844482422
4.559	0.596046447753907
4.56566666666667	0.608444213867188
4.57233333333334	0.621795654296875
4.579	0.63467025756836
4.58566666666667	0.64849853515625
4.59233333333334	0.662803649902344
4.599	0.68044662475586
4.60566666666667	0.699043273925782
4.61233333333334	0.719070434570313
4.619	0.738143920898438
4.62566666666667	0.75531005859375
4.63233333333334	0.771045684814453
4.639	0.78582763671875
4.64566666666667	0.802993774414063
4.65233333333334	0.818729400634766
4.659	0.832557678222656
4.66566666666667	0.844478607177735
4.67233333333334	0.854015350341797
4.679	0.860691070556641
4.68566666666667	0.86355209350586
4.69233333333334	0.866413116455078
4.699	0.869274139404297
4.70566666666667	0.873565673828125
4.71233333333334	0.878334045410156
4.719	0.883579254150391
4.72566666666667	0.887393951416016
4.73233333333334	0.886917114257813
4.739	0.883102416992188
4.74566666666667	0.877857208251953
4.75233333333334	0.87118148803711
4.759	0.864982604980469
4.76566666666667	0.860214233398438
4.77233333333334	0.854969024658203
4.779	0.850677490234375
4.78566666666667	0.847339630126953
4.79233333333334	0.843048095703125
4.799	0.836849212646485
4.80566666666667	0.829696655273438
4.81233333333334	0.82540512084961
4.819	0.825881958007813
4.82566666666667	0.830173492431641
4.83233333333334	0.836372375488281
4.839	0.844478607177735
4.84566666666667	0.854969024658203
4.85233333333334	0.865936279296875
4.859	0.875949859619141
4.86566666666667	0.885486602783203
4.87233333333334	0.895500183105469
4.879	0.905990600585938
4.88566666666667	0.917911529541016
4.89233333333334	0.933170318603516
4.899	0.952720642089844
4.90566666666667	0.9765625
4.91233333333334	1.0066032409668
4.919	1.04188919067383
4.92566666666667	1.08194351196289
4.93233333333334	1.12581253051758
4.939	1.17254257202149
4.94566666666667	1.22165679931641
4.95233333333334	1.27363204956055
4.959	1.32846832275391
4.96566666666667	1.38568878173828
4.97233333333334	1.44386291503906
4.979	1.50156021118164
4.98566666666667	1.55782699584961
4.99233333333334	1.61170959472656
4.999	1.66463851928711
5.00566666666667	1.71661376953125
5.01233333333334	1.76763534545899
5.019	1.81627273559571
5.02566666666667	1.86204910278321
5.03233333333334	1.90448760986328
5.039	1.94311141967774
5.04566666666667	1.97982788085938
5.05233333333334	2.01654434204102
5.059	2.05612182617188
5.06566666666667	2.09712982177735
5.07233333333334	2.14004516601563
5.079	2.18534469604492
5.08566666666667	2.23064422607422
5.09233333333334	2.27689743041992
5.099	2.32267379760742
5.10566666666667	2.37035751342774
5.11233333333334	2.41804122924805
5.119	2.46620178222656
5.12566666666667	2.51388549804688
5.13233333333334	2.55966186523438
5.139	2.60210037231446
5.14566666666667	2.64024734497071
5.15233333333334	2.67505645751953
5.159	2.70557403564453
5.16566666666667	2.72989273071289
5.17233333333334	2.74896621704102
5.179	2.76327133178711
5.18566666666667	2.77328491210938
5.19233333333334	2.78091430664063
5.199	2.78854370117188
5.20566666666667	2.79617309570313
5.21233333333334	2.80189514160156
5.219	2.80332565307617
5.22566666666667	2.80046463012696
5.23233333333334	2.79474258422852
5.239	2.78520584106446
5.24566666666667	2.77233123779297
5.25233333333334	2.75421142578125
5.259	2.73227691650391
5.26566666666667	2.70462036132813
5.27233333333334	2.6693344116211
5.279	2.62498855590821
5.28566666666667	2.57396697998047
5.29233333333334	2.52008438110352
5.299	2.46572494506836
5.30566666666667	2.41184234619141
5.31233333333334	2.35843658447266
5.319	2.3036003112793
5.32566666666667	2.24781036376953
5.33233333333334	2.19011306762696
5.339	2.13098526000977
5.34566666666667	2.07090377807617
5.35233333333334	2.01177597045899
5.359	1.95550918579102
5.36566666666667	1.90114974975586
5.37233333333334	1.84822082519531
5.379	1.79672241210938
5.38566666666667	1.74999237060547
5.39233333333334	1.70612335205078
5.399	1.66368484497071
5.40566666666667	1.62220001220703
5.41233333333334	1.58309936523438
5.419	1.54638290405274
5.42566666666667	1.50918960571289
5.43233333333334	1.47151947021485
5.439	1.43480300903321
5.44566666666667	1.40094757080078
5.45233333333334	1.37186050415039
5.459	1.34515762329102
5.46566666666667	1.31940841674805
5.47233333333334	1.29461288452149
5.479	1.27124786376953
5.48566666666667	1.24740600585938
5.49233333333334	1.22213363647461
5.499	1.19638442993164
5.50566666666667	1.17254257202149
5.51233333333334	1.15251541137696
5.519	1.13582611083985
5.52566666666667	1.12152099609375
5.53233333333334	1.10816955566406
5.539	1.09434127807617
5.54566666666667	1.08194351196289
5.55233333333334	1.06954574584961
5.559	1.05857849121094
5.56566666666667	1.04808807373047
5.57233333333334	1.03950500488281
5.579	1.03569030761719
5.58566666666667	1.03616714477539
5.59233333333334	1.04093551635742
5.599	1.04856491088867
5.60566666666667	1.06048583984375
5.61233333333334	1.07431411743164
5.619	1.08957290649414
5.62566666666667	1.10340118408203
5.63233333333334	1.11770629882813
5.639	1.13296508789063
5.64566666666667	1.14727020263672
5.65233333333334	1.15966796875
5.659	1.17158889770508
5.66566666666667	1.18398666381836
5.67233333333334	1.19400024414063
5.679	1.20067596435547
5.68566666666667	1.20639801025391
5.69233333333334	1.21355056762696
5.699	1.22117996215821
5.70566666666667	1.22547149658203
5.71233333333334	1.22880935668946
5.719	1.23023986816406
5.72566666666667	1.22785568237305
5.73233333333334	1.22165679931641
5.739	1.21307373046875
5.74566666666667	1.20401382446289
5.75233333333334	1.19304656982422
5.759	1.18303298950196
5.76566666666667	1.17635726928711
5.77233333333334	1.17301940917969
5.779	1.16920471191406
5.78566666666667	1.16491317749024
5.79233333333334	1.16205215454102
5.799	1.16062164306641
5.80566666666667	1.16014480590821
5.81233333333334	1.16205215454102
5.819	1.16634368896485
5.82566666666667	1.17301940917969
5.83233333333334	1.18112564086914
5.839	1.1897087097168
5.84566666666667	1.19733810424805
5.85233333333334	1.2054443359375
5.859	1.21402740478516
5.86566666666667	1.22594833374024
5.87233333333334	1.24216079711914
5.879	1.26361846923828
5.88566666666667	1.28889083862305
5.89233333333334	1.31750106811524
5.899	1.34897232055664
5.90566666666667	1.38044357299805
5.91233333333334	1.41000747680664
5.919	1.43527984619141
5.92566666666667	1.46055221557617
5.93233333333334	1.48534774780274
5.939	1.50871276855469
5.94566666666667	1.53255462646485
5.95233333333334	1.556396484375
5.959	1.57928466796875
5.96566666666667	1.59788131713867
5.97233333333334	1.61170959472656
5.979	1.62172317504883
5.98566666666667	1.62744522094727
5.99233333333334	1.62982940673828
5.999	1.63078308105469
6.00566666666667	1.63030624389649
6.01233333333334	1.62982940673828
6.019	1.62744522094727
6.02566666666667	1.62315368652344
6.03233333333334	1.61838531494141
6.039	1.60980224609375
6.04566666666667	1.59978866577149
6.05233333333334	1.58834457397461
6.059	1.57928466796875
6.06566666666667	1.57260894775391
6.07233333333334	1.56641006469727
6.079	1.56116485595703
6.08566666666667	1.5559196472168
6.09233333333334	1.54972076416016
6.099	1.5411376953125
6.10566666666667	1.53017044067383
6.11233333333334	1.51824951171875
6.119	1.5096664428711
6.12566666666667	1.50489807128906
6.13233333333334	1.49965286254883
6.139	1.49393081665039
6.14566666666667	1.48868560791016
6.15233333333334	1.48439407348633
6.159	1.4796257019043
6.16566666666667	1.47438049316406
6.17233333333334	1.47247314453125
6.179	1.47294998168946
6.18566666666667	1.47485733032227
6.19233333333334	1.47676467895508
6.199	1.48057937622071
6.20566666666667	1.48439407348633
6.21233333333334	1.48725509643555
6.219	1.48916244506836
6.22566666666667	1.49011611938477
6.23233333333334	1.49106979370117
6.239	1.49059295654297
6.24566666666667	1.49011611938477
6.25233333333334	1.48868560791016
6.259	1.48391723632813
6.26566666666667	1.47628784179688
6.27233333333334	1.47008895874024
6.279	1.46532058715821
6.28566666666667	1.45912170410156
6.29233333333334	1.45149230957031
6.299	1.44386291503906
6.30566666666667	1.43766403198242
6.31233333333334	1.42860412597656
6.319	1.41763687133789
6.32566666666667	1.40762329101563
6.33233333333334	1.40190124511719
6.339	1.39904022216797
6.34566666666667	1.39713287353516
6.35233333333334	1.39713287353516
6.359	1.39951705932617
6.36566666666667	1.40380859375
6.37233333333334	1.40810012817383
6.379	1.41429901123047
6.38566666666667	1.42431259155274
6.39233333333334	1.43671035766602
6.399	1.4495849609375
6.40566666666667	1.46293640136719
6.41233333333334	1.47819519042969
6.419	1.49583816528321
6.42566666666667	1.51395797729492
6.43233333333334	1.53398513793946
6.439	1.55687332153321
6.44566666666667	1.58071517944336
6.45233333333334	1.60455703735352
6.459	1.62696838378906
6.46566666666667	1.65128707885742
6.47233333333334	1.67608261108399
6.479	1.70135498046875
6.48566666666667	1.72710418701172
6.49233333333334	1.75333023071289
6.499	1.77860260009766
6.50566666666667	1.8000602722168
6.51233333333334	1.81865692138672
6.519	1.83439254760742
6.52566666666667	1.8463134765625
6.53233333333334	1.85537338256836
6.539	1.86347961425781
6.54566666666667	1.87063217163086
6.55233333333334	1.8768310546875
6.559	1.88112258911133
6.56566666666667	1.88493728637696
6.57233333333334	1.88684463500977
6.579	1.88732147216797
6.58566666666667	1.88493728637696
6.59233333333334	1.87921524047852
6.599	1.87158584594727
6.60566666666667	1.86347961425781
6.61233333333334	1.85489654541016
6.619	1.84774398803711
6.62566666666667	1.84011459350586
6.63233333333334	1.83343887329102
6.639	1.82533264160156
6.64566666666667	1.81341171264649
6.65233333333334	1.79862976074219
6.659	1.78384780883789
6.66566666666667	1.77192687988281
6.67233333333334	1.76286697387696
6.679	1.75523757934571
6.68566666666667	1.75094604492188
6.69233333333334	1.74856185913086
6.699	1.74713134765625
6.70566666666667	1.74379348754883
6.71233333333334	1.739501953125
6.719	1.73664093017578
6.72566666666667	1.73425674438477
6.73233333333334	1.73425674438477
6.739	1.73473358154297
6.74566666666667	1.73664093017578
6.75233333333334	1.7390251159668
6.759	1.74140930175781
6.76566666666667	1.74474716186524
6.77233333333334	1.74903869628906
6.779	1.7547607421875
6.78566666666667	1.76239013671875
6.79233333333334	1.77097320556641
6.799	1.77955627441406
6.80566666666667	1.78718566894531
6.81233333333334	1.79481506347656
6.819	1.80435180664063
6.82566666666667	1.81674957275391
6.83233333333334	1.8305778503418
6.839	1.84488296508789
6.84566666666667	1.86014175415039
6.85233333333334	1.87540054321289
6.859	1.8911361694336
6.86566666666667	1.9073486328125
6.87233333333334	1.92356109619141
6.879	1.94025039672852
6.88566666666667	1.95884704589844
6.89233333333334	1.97839736938477
6.899	1.9989013671875
6.90566666666667	2.02035903930664
6.91233333333334	2.0437240600586
6.919	2.06899642944336
6.92566666666667	2.09522247314453
6.93233333333334	2.12192535400391
6.939	2.14815139770508
6.94566666666667	2.17342376708985
6.95233333333334	2.1967887878418
6.959	2.21967697143555
6.96566666666667	2.24161148071289
6.97233333333334	2.26211547851563
6.979	2.28023529052735
6.98566666666667	2.29644775390625
6.99233333333334	2.31027603149414
6.999	2.3188591003418
7.00566666666667	2.32219696044922
7.01233333333334	2.32028961181641
7.019	2.31266021728516
7.02566666666667	2.29978561401367
7.03233333333334	2.28261947631836
7.039	2.26497650146485
7.04566666666667	2.24685668945313
7.05233333333334	2.227783203125
7.059	2.20727920532227
7.06566666666667	2.18486785888672
7.07233333333334	2.16102600097656
7.079	2.1352767944336
7.08566666666667	2.10618972778321
7.09233333333334	2.07376480102539
7.099	2.03847885131836
7.10566666666667	2.00223922729492
7.11233333333334	1.96409225463867
7.119	1.92546844482422
7.12566666666667	1.88875198364258
7.13233333333334	1.85775756835938
7.139	1.8305778503418
7.14566666666667	1.80482864379883
7.15233333333334	1.78003311157227
7.159	1.75333023071289
7.16566666666667	1.72472000122071
7.17233333333334	1.69610977172852
7.179	1.66511535644531
7.18566666666667	1.63507461547852
7.19233333333334	1.60741806030274
7.199	1.58214569091797
7.20566666666667	1.55782699584961
7.21233333333334	1.53303146362305
7.219	1.5096664428711
7.22566666666667	1.48582458496094
7.23233333333334	1.46055221557617
7.239	1.43480300903321
7.24566666666667	1.41096115112305
7.25233333333334	1.3875961303711
7.259	1.36518478393555
7.26566666666667	1.34611129760742
7.27233333333334	1.32846832275391
7.279	1.31082534790039
7.28566666666667	1.29175186157227
7.29233333333334	1.27458572387696
7.299	1.25789642333985
7.30566666666667	1.24120712280274
7.31233333333334	1.22404098510742
7.319	1.21021270751953
7.32566666666667	1.19972229003906
7.33233333333334	1.18875503540039
7.339	1.17588043212891
7.34566666666667	1.16109848022461
7.35233333333334	1.14488601684571
7.359	1.12485885620117
7.36566666666667	1.10292434692383
7.37233333333334	1.08051300048828
7.379	1.05857849121094
7.38566666666667	1.03807449340821
7.39233333333334	1.02281570434571
7.399	1.01375579833985
7.40566666666667	1.00564956665039
7.41233333333334	0.995635986328125
7.419	0.983238220214844
7.42566666666667	0.969886779785156
7.43233333333334	0.952720642089844
7.439	0.932693481445313
7.44566666666667	0.914096832275391
7.45233333333334	0.898838043212891
7.459	0.88644027709961
7.46566666666667	0.87738037109375
7.47233333333334	0.87118148803711
7.479	0.866889953613281
7.48566666666667	0.864028930664063
7.49233333333334	0.860691070556641
7.499	0.856876373291016
7.50566666666667	0.852108001708985
7.51233333333334	0.847339630126953
7.519	0.843048095703125
7.52566666666667	0.839710235595703
7.53233333333334	0.837326049804688
7.539	0.837326049804688
7.54566666666667	0.838279724121094
7.55233333333334	0.839710235595703
7.559	0.8392333984375
7.56566666666667	0.837802886962891
7.57233333333334	0.837802886962891
7.579	0.837802886962891
7.58566666666667	0.837802886962891
7.59233333333334	0.838279724121094
7.599	0.839710235595703
7.60566666666667	0.840187072753906
7.61233333333334	0.840187072753906
7.619	0.839710235595703
7.62566666666667	0.839710235595703
7.63233333333334	0.837326049804688
7.639	0.832080841064453
7.64566666666667	0.825881958007813
7.65233333333334	0.822067260742188
7.659	0.818729400634766
7.66566666666667	0.814914703369141
7.67233333333334	0.81014633178711
7.679	0.805377960205078
7.68566666666667	0.802040100097656
7.69233333333334	0.796794891357422
7.699	0.789165496826172
7.70566666666667	0.782012939453125
7.71233333333334	0.775814056396485
7.719	0.771045684814453
7.72566666666667	0.766277313232422
7.73233333333334	0.763416290283203
7.739	0.763416290283203
7.74566666666667	0.76436996459961
7.75233333333334	0.766277313232422
7.759	0.767707824707032
7.76566666666667	0.769138336181641
7.77233333333334	0.769138336181641
7.779	0.768661499023438
7.78566666666667	0.768184661865235
7.79233333333334	0.767707824707032
7.799	0.768661499023438
7.80566666666667	0.772476196289063
7.81233333333334	0.777721405029297
7.819	0.782012939453125
7.82566666666667	0.786304473876953
7.83233333333334	0.791072845458985
7.839	0.796794891357422
7.84566666666667	0.80108642578125
7.85233333333334	0.804901123046875
7.859	0.810623168945313
7.86566666666667	0.818729400634766
7.87233333333334	0.829219818115235
7.879	0.838756561279297
7.88566666666667	0.84686279296875
7.89233333333334	0.8544921875
7.899	0.861167907714844
7.90566666666667	0.866413116455078
7.91233333333334	0.870704650878906
7.919	0.874519348144531
7.92566666666667	0.877857208251953
7.93233333333334	0.880241394042969
7.939	0.883102416992188
7.94566666666667	0.885963439941406
7.95233333333334	0.887393951416016
7.959	0.887870788574219
7.96566666666667	0.888824462890625
7.97233333333334	0.890254974365235
7.979	0.891685485839844
7.98566666666667	0.892162322998047
7.99233333333334	0.893115997314453
7.999	0.895500183105469
8.00566666666667	0.899314880371094
8.01233333333334	0.903606414794922
8.019	0.907421112060547
8.02566666666667	0.911235809326172
8.03233333333334	0.915050506591797
8.039	0.917911529541016
8.04566666666667	0.919818878173828
8.05233333333334	0.922203063964844
8.059	0.925064086914063
8.06566666666667	0.927925109863281
8.07233333333334	0.928878784179688
8.079	0.929355621337891
8.08566666666667	0.929355621337891
8.09233333333334	0.929355621337891
8.099	0.931262969970703
8.10566666666667	0.933647155761719
8.11233333333334	0.936508178710938
8.119	0.940322875976563
8.12566666666667	0.94747543334961
8.13233333333334	0.956058502197266
8.139	0.964641571044922
8.14566666666667	0.972747802734375
8.15233333333334	0.980854034423828
8.159	0.991344451904297
8.16566666666667	1.00278854370117
8.17233333333334	1.01470947265625
8.179	1.02710723876953
8.18566666666667	1.03950500488281
8.19233333333334	1.0528564453125
8.199	1.06382369995117
8.20566666666667	1.07240676879883
8.21233333333334	1.08051300048828
8.219	1.08957290649414
8.22566666666667	1.10292434692383
8.23233333333334	1.11961364746094
8.239	1.13677978515625
8.24566666666667	1.15394592285156
8.25233333333334	1.17111206054688
8.259	1.18875503540039
8.26566666666667	1.20353698730469
8.27233333333334	1.21688842773438
8.279	1.23023986816406
8.28566666666667	1.24406814575196
8.29233333333334	1.25598907470703
8.299	1.2655258178711
8.30566666666667	1.27315521240235
8.31233333333334	1.2812614440918
8.319	1.28889083862305
8.32566666666667	1.29556655883789
8.33233333333334	1.30081176757813
8.339	1.30414962768555
8.34566666666667	1.30844116210938
8.35233333333334	1.3117790222168
8.359	1.31320953369141
8.36566666666667	1.31368637084961
8.37233333333334	1.31273269653321
8.379	1.30939483642578
8.38566666666667	1.30367279052735
8.39233333333334	1.29842758178711
8.399	1.29365921020508
8.40566666666667	1.28936767578125
8.41233333333334	1.28555297851563
8.419	1.28173828125
8.42566666666667	1.27601623535156
8.43233333333334	1.2664794921875
8.439	1.25503540039063
8.44566666666667	1.24311447143555
8.45233333333334	1.23214721679688
8.459	1.22117996215821
8.46566666666667	1.20973587036133
8.47233333333334	1.19924545288086
8.479	1.18684768676758
8.48566666666667	1.17158889770508
8.49233333333333	1.15489959716797
8.499	1.13677978515625
8.50566666666667	1.11913681030274
8.51233333333334	1.10149383544922
8.519	1.08480453491211
8.52566666666667	1.07049942016602
8.53233333333334	1.05810165405274
8.539	1.04808807373047
8.54566666666667	1.04045867919922
8.55233333333334	1.03378295898438
8.559	1.02710723876953
8.56566666666667	1.01900100708008
8.57233333333334	1.00803375244141
8.579	0.995159149169922
8.58566666666667	0.979900360107422
8.59233333333334	0.96273422241211
8.599	0.945568084716797
8.60566666666667	0.930309295654297
8.61233333333334	0.917911529541016
8.619	0.908851623535156
8.62566666666667	0.901222229003906
8.63233333333334	0.896453857421875
8.639	0.893592834472656
8.64566666666667	0.89263916015625
8.65233333333334	0.890254974365235
8.659	0.885486602783203
8.66566666666667	0.881195068359375
8.67233333333334	0.878334045410156
8.679	0.873088836669922
8.68566666666667	0.86355209350586
8.69233333333334	0.852108001708985
8.699	0.842094421386719
8.70566666666667	0.832080841064453
8.71233333333334	0.820159912109375
8.719	0.807762145996094
8.72566666666667	0.798702239990235
8.73233333333334	0.792980194091797
8.739	0.78725814819336
8.74566666666667	0.782489776611328
8.75233333333334	0.779151916503907
8.759	0.774860382080078
8.76566666666667	0.768184661865235
8.77233333333334	0.760555267333985
8.779	0.753402709960938
8.78566666666667	0.746726989746094
8.79233333333334	0.738143920898438
8.799	0.730037689208985
8.80566666666667	0.723838806152344
8.81233333333334	0.718116760253907
8.819	0.712394714355469
8.82566666666667	0.706195831298828
8.83233333333334	0.701427459716797
8.839	0.697135925292969
8.84566666666667	0.693321228027344
8.85233333333334	0.689506530761719
8.859	0.684738159179688
8.86566666666667	0.680923461914063
8.87233333333334	0.677108764648438
8.879	0.674247741699219
8.88566666666667	0.669956207275391
8.89233333333334	0.66518783569336
8.899	0.661849975585938
8.90566666666667	0.659942626953125
8.91233333333334	0.658512115478516
8.919	0.658035278320313
8.92566666666667	0.659465789794922
8.93233333333334	0.661373138427735
8.939	0.664710998535157
8.94566666666667	0.668048858642578
8.95233333333334	0.67281723022461
8.959	0.679969787597657
8.96566666666667	0.689983367919922
8.97233333333334	0.702381134033203
8.979	0.715255737304688
8.98566666666667	0.727653503417969
8.99233333333334	0.738143920898438
8.999	0.748157501220703
9.00566666666667	0.756263732910157
9.01233333333334	0.761508941650391
9.019	0.763893127441407
9.02566666666667	0.765800476074219
9.03233333333334	0.768184661865235
9.039	0.770092010498047
9.04566666666667	0.773906707763672
9.05233333333334	0.780105590820313
9.059	0.788688659667969
9.06566666666667	0.796794891357422
9.07233333333334	0.807285308837891
9.079	0.821590423583985
9.08566666666667	0.837326049804688
9.09233333333334	0.852584838867188
9.099	0.866889953613281
9.10566666666667	0.880718231201172
9.11233333333334	0.891208648681641
9.119	0.897407531738281
9.12566666666667	0.903129577636719
9.13233333333334	0.910282135009766
9.13900000000001	0.918388366699219
9.14566666666667	0.926494598388672
9.15233333333334	0.935077667236328
9.159	0.943660736083985
9.16566666666667	0.947952270507813
9.17233333333334	0.947952270507813
9.179	0.946998596191406
9.18566666666667	0.945568084716797
9.19233333333334	0.944137573242188
9.199	0.941276550292969
9.20566666666667	0.937938690185547
9.21233333333334	0.935077667236328
9.21900000000001	0.933170318603516
9.22566666666667	0.929355621337891
9.23233333333334	0.92315673828125
9.239	0.91695785522461
9.24566666666667	0.913619995117188
9.25233333333334	0.910758972167969
9.259	0.908374786376953
9.26566666666667	0.906467437744141
9.27233333333334	0.905036926269531
9.279	0.902175903320313
9.28566666666667	0.895977020263672
9.29233333333334	0.887870788574219
9.29900000000001	0.87881088256836
9.30566666666667	0.868797302246094
9.31233333333334	0.86212158203125
9.319	0.860214233398438
9.32566666666667	0.86212158203125
9.33233333333334	0.864028930664063
9.339	0.865459442138672
9.34566666666667	0.867843627929688
9.35233333333334	0.868797302246094
9.359	0.869274139404297
9.36566666666667	0.870227813720703
9.37233333333334	0.873565673828125
9.379	0.87881088256836
9.38566666666667	0.883579254150391
9.39233333333334	0.887870788574219
9.399	0.891685485839844
9.40566666666667	0.89406967163086
9.41233333333334	0.895500183105469
9.419	0.897884368896485
9.42566666666667	0.90169906616211
9.43233333333334	0.905513763427735
9.439	0.908851623535156
9.44566666666667	0.911712646484375
9.45233333333334	0.914096832275391
9.459	0.916004180908203
9.46566666666667	0.918388366699219
9.47233333333334	0.921726226806641
9.479	0.927925109863281
9.48566666666667	0.936031341552735
9.49233333333334	0.944137573242188
9.499	0.951290130615235
9.50566666666667	0.958442687988281
9.51233333333334	0.965595245361328
9.519	0.972747802734375
9.52566666666667	0.980377197265625
9.53233333333334	0.989437103271485
9.539	1.00183486938477
9.54566666666667	1.01661682128906
9.55233333333334	1.03521347045899
9.559	1.05762481689453
9.56566666666667	1.0824203491211
9.57233333333334	1.11007690429688
9.579	1.14011764526367
9.58566666666667	1.17254257202149
9.59233333333334	1.2049674987793
9.599	1.23691558837891
9.60566666666667	1.27124786376953
9.61233333333334	1.30653381347656
9.619	1.3427734375
9.62566666666667	1.37996673583985
9.63233333333334	1.42049789428711
9.639	1.46341323852539
9.64566666666667	1.50728225708008
9.65233333333334	1.55210494995117
9.659	1.59835815429688
9.66566666666667	1.64508819580078
9.67233333333334	1.69038772583008
9.679	1.73425674438477
9.68566666666667	1.77526473999024
9.69233333333334	1.81198120117188
9.699	1.84440612792969
9.70566666666667	1.87253952026367
9.71233333333334	1.89495086669922
9.719	1.91450119018555
9.72566666666667	1.93309783935547
9.73233333333334	1.95121765136719
9.739	1.9674301147461
9.74566666666667	1.98125839233399
9.75233333333334	1.99365615844727
9.759	2.00128555297852
9.76566666666667	2.00223922729492
9.77233333333334	1.99699401855469
9.779	1.98793411254883
9.78566666666667	1.97601318359375
9.79233333333334	1.96075439453125
9.799	1.94215774536133
9.80566666666667	1.92117691040039
9.81233333333334	1.90019607543946
9.819	1.88016891479492
9.82566666666667	1.85871124267578
9.83233333333334	1.83486938476563
9.839	1.80959701538086
9.84566666666667	1.78384780883789
9.85233333333334	1.75571441650391
9.859	1.72472000122071
9.86566666666667	1.69420242309571
9.87233333333334	1.66416168212891
9.879	1.63650512695313
9.88566666666667	1.60932540893555
9.89233333333334	1.58309936523438
9.899	1.55830383300781
9.90566666666667	1.53446197509766
9.91233333333334	1.51205062866211
9.919	1.49011611938477
9.92566666666667	1.46818161010742
9.93233333333334	1.44529342651367
9.939	1.42145156860352
9.94566666666667	1.39856338500977
9.95233333333334	1.37615203857422
9.959	1.35517120361328
9.96566666666667	1.33705139160156
9.97233333333334	1.32179260253906
9.979	1.30987167358399
9.98566666666667	1.29747390747071
9.99233333333334	1.28459930419922
9.999	1.27172470092774
10.0056666666667	1.26028060913086
10.0123333333334	1.2507438659668
10.019	1.24120712280274
10.0256666666667	1.23405456542969
10.0323333333334	1.22833251953125
10.039	1.22356414794922
10.0456666666667	1.21927261352539
10.0523333333334	1.21688842773438
10.059	1.2197494506836
10.0656666666667	1.22356414794922
10.0723333333334	1.22880935668946
10.079	1.23405456542969
10.0856666666667	1.23977661132813
10.0923333333334	1.24454498291016
10.099	1.24692916870117
10.1056666666667	1.24979019165039
10.1123333333334	1.25455856323242
10.119	1.26171112060547
10.1256666666667	1.27077102661133
10.1323333333334	1.28221511840821
10.139	1.29461288452149
10.1456666666667	1.30414962768555
10.1523333333334	1.30844116210938
10.159	1.30844116210938
10.1656666666667	1.30653381347656
10.1723333333334	1.30414962768555
10.179	1.30271911621094
10.1856666666667	1.30224227905274
10.1923333333334	1.30510330200196
10.199	1.3113021850586
10.2056666666667	1.31607055664063
10.2123333333334	1.31750106811524
10.219	1.31464004516602
10.2256666666667	1.30987167358399
10.2323333333334	1.30367279052735
10.239	1.29556655883789
10.2456666666667	1.28650665283203
10.2523333333334	1.27840042114258
10.259	1.26981735229492
10.2656666666667	1.25885009765625
10.2723333333334	1.24549865722656
10.279	1.23071670532227
10.2856666666667	1.21593475341797
10.2923333333334	1.19924545288086
10.299	1.18350982666016
10.3056666666667	1.17111206054688
10.3123333333334	1.16252899169922
10.319	1.15680694580078
10.3256666666667	1.14965438842774
10.3323333333334	1.14202499389649
10.339	1.13201141357422
10.3456666666667	1.11913681030274
10.3523333333334	1.10340118408203
10.359	1.08575820922852
10.3656666666667	1.06859207153321
10.3723333333334	1.05142593383789
10.379	1.03521347045899
10.3856666666667	1.0218620300293
10.3923333333334	1.01089477539063
10.399	1.00040435791016
10.4056666666667	0.989913940429688
10.4123333333334	0.979423522949219
10.419	0.969409942626953
10.4256666666667	0.958442687988281
10.4323333333334	0.946044921875
10.439	0.934600830078125
10.4456666666667	0.92458724975586
10.4523333333334	0.915050506591797
10.459	0.903606414794922
10.4656666666667	0.892162322998047
10.4723333333334	0.881671905517578
10.479	0.870704650878906
10.4856666666667	0.856876373291016
10.4923333333334	0.842094421386719
10.499	0.831127166748047
10.5056666666667	0.822067260742188
10.5123333333334	0.813007354736328
10.519	0.803947448730469
10.5256666666667	0.798702239990235
10.5323333333334	0.797748565673828
10.539	0.797748565673828
10.5456666666667	0.796794891357422
10.5523333333334	0.794410705566407
10.559	0.791549682617188
10.5656666666667	0.789642333984375
10.5723333333334	0.78725814819336
10.579	0.783443450927735
10.5856666666667	0.7781982421875
10.5923333333334	0.77199935913086
10.599	0.765800476074219
10.6056666666667	0.759601593017578
10.6123333333334	0.75531005859375
10.619	0.752449035644532
10.6256666666667	0.751018524169922
10.6323333333334	0.750541687011719
10.639	0.750064849853516
10.6456666666667	0.749588012695313
10.6523333333334	0.7476806640625
10.659	0.745773315429688
10.6656666666667	0.742912292480469
10.6723333333334	0.741958618164063
10.679	0.742912292480469
10.6856666666667	0.745296478271485
10.6923333333334	0.747203826904297
10.699	0.746726989746094
10.7056666666667	0.744819641113282
10.7123333333334	0.74005126953125
10.719	0.73385238647461
10.7256666666667	0.727176666259766
10.7323333333334	0.721931457519532
10.739	0.719070434570313
10.7456666666667	0.719070434570313
10.7523333333334	0.721454620361328
10.759	0.72479248046875
10.7656666666667	0.726699829101563
10.7723333333334	0.728130340576172
10.779	0.730514526367188
10.7856666666667	0.736236572265625
10.7923333333334	0.742435455322266
10.799	0.747203826904297
10.8056666666667	0.751018524169922
10.8123333333334	0.754833221435547
10.819	0.759124755859375
10.8256666666667	0.759601593017578
10.8323333333334	0.760078430175782
10.839	0.761985778808594
10.8456666666667	0.766277313232422
10.8523333333334	0.771045684814453
10.859	0.773429870605469
10.8656666666667	0.776767730712891
10.8723333333334	0.781059265136719
10.879	0.782966613769532
10.8856666666667	0.781536102294922
10.8923333333334	0.777244567871094
10.899	0.773429870605469
10.9056666666667	0.771522521972657
10.9123333333334	0.771045684814453
10.919	0.77199935913086
10.9256666666667	0.774860382080078
10.9323333333334	0.776767730712891
10.939	0.777244567871094
10.9456666666667	0.775814056396485
10.9523333333334	0.772476196289063
10.959	0.767707824707032
10.9656666666667	0.761985778808594
10.9723333333334	0.758647918701172
10.979	0.75674057006836
10.9856666666667	0.75531005859375
10.9923333333334	0.751972198486328
10.999	0.746726989746094
11.0056666666667	0.741958618164063
11.0123333333334	0.737190246582032
11.019	0.732898712158203
11.0256666666667	0.728130340576172
11.0323333333334	0.723838806152344
11.039	0.719070434570313
11.0456666666667	0.714302062988282
11.0523333333334	0.708103179931641
11.059	0.701427459716797
11.0656666666667	0.694751739501953
11.0723333333334	0.68807601928711
11.079	0.681400299072266
11.0856666666667	0.676155090332032
11.0923333333334	0.671863555908203
11.099	0.668048858642578
11.1056666666667	0.663280487060547
11.1123333333334	0.658512115478516
11.119	0.655174255371094
11.1256666666667	0.651359558105469
11.1323333333334	0.645637512207032
11.139	0.637531280517578
11.1456666666667	0.628948211669922
11.1523333333334	0.620841979980469
11.159	0.613689422607422
11.1656666666667	0.607490539550782
11.1723333333334	0.601291656494141
11.179	0.597953796386719
11.1856666666667	0.595569610595703
11.1923333333334	0.594139099121094
11.199	0.593662261962891
11.2056666666667	0.593662261962891
11.2123333333334	0.594615936279297
11.219	0.594139099121094
11.2256666666667	0.593662261962891
11.2323333333334	0.590801239013672
11.239	0.586509704589844
11.2456666666667	0.581741333007813
11.2523333333334	0.575542449951172
11.259	0.569820404052735
11.2656666666667	0.5645751953125
11.2723333333334	0.560283660888672
11.279	0.557422637939453
11.2856666666667	0.555992126464844
11.2923333333334	0.555038452148438
11.299	0.555515289306641
11.3056666666667	0.55694580078125
11.3123333333334	0.55837631225586
11.319	0.559806823730469
11.3256666666667	0.560760498046875
11.3323333333334	0.559806823730469
11.339	0.555992126464844
11.3456666666667	0.552654266357422
11.3523333333334	0.55074691772461
11.359	0.549793243408203
11.3656666666667	0.549793243408203
11.3723333333334	0.552654266357422
11.379	0.557899475097657
11.3856666666667	0.562191009521485
11.3923333333334	0.563621520996094
11.399	0.564098358154297
11.4056666666667	0.5645751953125
11.4123333333334	0.564098358154297
11.419	0.563144683837891
11.4256666666667	0.564098358154297
11.4323333333334	0.566482543945313
11.439	0.568866729736328
11.4456666666667	0.570774078369141
11.4523333333334	0.573158264160157
11.459	0.577449798583985
11.4656666666667	0.58126449584961
11.4723333333334	0.583648681640625
11.479	0.584125518798828
11.4856666666667	0.584602355957032
11.4923333333334	0.585556030273438
11.499	0.58746337890625
11.5056666666667	0.588417053222657
11.5123333333334	0.589847564697266
11.519	0.593185424804688
11.5256666666667	0.598430633544922
11.5323333333334	0.60272216796875
11.539	0.607013702392578
11.5456666666667	0.611305236816407
11.5523333333334	0.616073608398438
11.559	0.61941146850586
11.5656666666667	0.621795654296875
11.5723333333334	0.626564025878907
11.579	0.634193420410157
11.5856666666667	0.641822814941407
11.5923333333334	0.649452209472657
11.599	0.656604766845703
11.6056666666667	0.66518783569336
11.6123333333334	0.671863555908203
11.619	0.677585601806641
11.6256666666667	0.683307647705078
11.6323333333334	0.689983367919922
11.639	0.699996948242188
11.6456666666667	0.71096420288086
11.6523333333334	0.722885131835938
11.659	0.734806060791016
11.6656666666667	0.748157501220703
11.6723333333334	0.763893127441407
11.679	0.779151916503907
11.6856666666667	0.793933868408203
11.6923333333334	0.81014633178711
11.699	0.826835632324219
11.7056666666667	0.843524932861328
11.7123333333334	0.860214233398438
11.719	0.878334045410156
11.7256666666667	0.896453857421875
11.7323333333334	0.912666320800781
11.739	0.928878784179688
11.7456666666667	0.946521759033203
11.7523333333334	0.965595245361328
11.759	0.983715057373047
11.7656666666667	1.00088119506836
11.7723333333334	1.01804733276367
11.779	1.03473663330078
11.7856666666667	1.04999542236328
11.7923333333334	1.06239318847656
11.799	1.07240676879883
11.8056666666667	1.08098983764649
11.8123333333334	1.08909606933594
11.819	1.09481811523438
11.8256666666667	1.0981559753418
11.8323333333334	1.10149383544922
11.839	1.10721588134766
11.8456666666667	1.1138916015625
11.8523333333334	1.11961364746094
11.859	1.12438201904297
11.8656666666667	1.12771987915039
11.8723333333334	1.1281967163086
11.879	1.12485885620117
11.8856666666667	1.11961364746094
11.8923333333334	1.11246109008789
11.899	1.10292434692383
11.9056666666667	1.09148025512696
11.9123333333334	1.08194351196289
11.919	1.07336044311524
11.9256666666667	1.06430053710938
11.9323333333334	1.05333328247071
11.939	1.04331970214844
11.9456666666667	1.03425979614258
11.9523333333334	1.02472305297852
11.959	1.01423263549805
11.9656666666667	1.00374221801758
11.9723333333334	0.993728637695313
11.979	0.98562240600586
11.9856666666667	0.978469848632813
11.9923333333334	0.971317291259766
11.999	0.962257385253906
12.0056666666667	0.952243804931641
12.0123333333334	0.943183898925781
12.019	0.932693481445313
12.0256666666667	0.922203063964844
12.0323333333334	0.912666320800781
12.039	0.904560089111328
12.0456666666667	0.897884368896485
12.0523333333334	0.890254974365235
12.059	0.882625579833985
12.0656666666667	0.874042510986328
12.0723333333334	0.86355209350586
12.079	0.853061676025391
12.0856666666667	0.841140747070313
12.0923333333334	0.829696655273438
12.099	0.818729400634766
12.1056666666667	0.81014633178711
12.1123333333334	0.805377960205078
12.119	0.80251693725586
12.1256666666667	0.801563262939453
12.1323333333334	0.801563262939453
12.139	0.801563262939453
12.1456666666667	0.799655914306641
12.1523333333334	0.794410705566407
12.159	0.790596008300782
12.1656666666667	0.789642333984375
12.1723333333334	0.791549682617188
12.179	0.796318054199219
12.1856666666667	0.803470611572266
12.1923333333334	0.812530517578125
12.199	0.823497772216797
12.2056666666667	0.836849212646485
12.2123333333334	0.853061676025391
12.219	0.872135162353516
12.2256666666667	0.894546508789063
12.2323333333334	0.920772552490235
12.239	0.951766967773438
12.2456666666667	0.990390777587891
12.2523333333334	1.0371208190918
12.259	1.09338760375977
12.2656666666667	1.16014480590821
12.2723333333334	1.23786926269531
12.279	1.3275146484375
12.2856666666667	1.43051147460938
12.2923333333334	1.54924392700196
12.299	1.68800354003906
12.3056666666667	1.84917449951172
12.3123333333334	2.03752517700196
12.319	2.2573471069336
12.3256666666667	2.51054763793946
12.3323333333334	2.80141830444336
12.339	3.13615798950196
12.3456666666667	3.52287292480469
12.3523333333334	3.9663314819336
12.359	4.47273254394531
12.3656666666667	5.0506591796875
12.3723333333334	5.70869445800782
12.379	6.45732879638672
12.3856666666667	7.30371475219727
12.3923333333334	8.26168060302735
12.399	9.34076309204102
12.4056666666667	10.5514526367188
12.4123333333334	11.9051933288574
12.419	13.4134292602539
12.4256666666667	15.0895118713379
12.4323333333334	16.9420242309571
12.439	18.9833641052246
12.4456666666667	21.2254524230957
12.4523333333334	23.674488067627
12.459	26.3361930847168
12.4656666666667	29.2158126831055
12.4723333333334	32.318115234375
12.479	35.6416702270508
12.4856666666667	39.1836166381836
12.4923333333334	42.9425239562988
12.499	46.9102859497071
12.5056666666667	51.0754585266114
12.5123333333334	55.4261207580567
12.519	59.9479675292969
12.5256666666667	64.6209716796875
12.5323333333334	69.4189071655274
12.539	74.3169784545899
12.5456666666667	79.287052154541
12.5523333333334	84.2971801757813
12.559	89.3120765686035
12.5656666666667	94.2978858947754
12.5723333333334	99.2245674133301
12.579	104.056835174561
12.5856666666667	108.75940322876
12.5923333333334	113.298416137696
12.599	117.644309997559
12.6056666666667	121.767044067383
12.6123333333334	125.63705444336
12.619	129.228115081787
12.6256666666667	132.518291473389
12.6323333333334	135.486602783203
12.639	138.115406036377
12.6456666666667	140.389919281006
12.6523333333334	142.302513122559
12.659	143.851757049561
12.6656666666667	145.038604736328
12.6723333333334	145.865440368653
12.679	146.336078643799
12.6856666666667	146.463871002197
12.6923333333334	146.258354187012
12.699	145.732402801514
12.7056666666667	144.901752471924
12.7123333333334	143.789291381836
12.719	142.418384552002
12.7256666666667	140.806198120117
12.7323333333334	138.974189758301
12.739	136.946201324463
12.7456666666667	134.744167327881
12.7523333333334	132.386684417725
12.759	129.890441894531
12.7656666666667	127.276420593262
12.7723333333334	124.564170837403
12.779	121.768474578858
12.7856666666667	118.902206420899
12.7923333333334	115.982055664063
12.799	113.025188446045
12.8056666666667	110.04638671875
12.8123333333334	107.058048248291
12.819	104.07018661499
12.8256666666667	101.091861724854
12.8323333333334	98.1268882751465
12.839	95.1809883117676
12.8456666666667	92.2589302062988
12.8523333333334	89.3659591674805
12.859	86.5087509155274
12.8656666666667	83.6925506591797
12.8723333333334	80.9221267700196
12.879	78.1989097595215
12.8856666666667	75.5243301391602
12.8923333333334	72.9007720947266
12.899	70.3258514404297
12.9056666666667	67.7986145019532
12.9123333333334	65.3252601623535
12.919	62.9086494445801
12.9256666666667	60.5497360229492
12.9323333333334	58.2470893859864
12.939	56.002140045166
12.9456666666667	53.8182258605957
12.9523333333334	51.6929626464844
12.959	49.6249198913574
12.9656666666667	47.6136207580567
12.9723333333334	45.6604957580567
12.979	43.7660217285156
12.9856666666667	41.9268608093262
12.9923333333334	40.1425361633301
12.999	38.4111404418946
13.0056666666667	36.7317199707031
13.0123333333334	35.1037979125977
13.019	33.5278511047363
13.0256666666667	32.0043563842774
13.0323333333334	30.5337905883789
13.039	29.1185379028321
13.0456666666667	27.7581214904785
13.0523333333334	26.4487266540528
13.059	25.1879692077637
13.0656666666667	23.9768028259278
13.0723333333334	22.8142738342285
13.079	21.6970443725586
13.0856666666667	20.6241607666016
13.0923333333334	19.5970535278321
13.099	18.6147689819336
13.1056666666667	17.6730155944824
13.1123333333334	16.7727470397949
13.119	15.9115791320801
13.1256666666667	15.0871276855469
13.1323333333334	14.2984390258789
13.139	13.547420501709
13.1456666666667	12.8331184387207
13.1523333333334	12.1521949768067
13.159	11.5036964416504
13.1656666666667	10.8880996704102
13.1723333333334	10.3068351745606
13.179	9.75370407104492
13.1856666666667	9.22679901123047
13.1923333333334	8.72850418090821
13.199	8.25786590576172
13.2056666666667	7.8125
13.2123333333334	7.38859176635742
13.219	6.98709487915039
13.2256666666667	6.60800933837891
13.2323333333334	6.24942779541016
13.239	5.90991973876953
13.2456666666667	5.59139251708985
13.2523333333334	5.29575347900391
13.259	5.0201416015625
13.2656666666667	4.76217269897461
13.2723333333334	4.51946258544922
13.279	4.29153442382813
13.2856666666667	4.07838821411133
13.2923333333334	3.87763977050781
13.299	3.68833541870117
13.3056666666667	3.51095199584961
13.3123333333334	3.34978103637696
13.319	3.20577621459961
13.3256666666667	3.07369232177735
13.3323333333334	2.95162200927735
[truncated: 7,001 more rows]
