# Supplementary material for: Chemodiversity of Calophyllum inophyllum L. oil bioactive components related to their specific geographical distribution in the South Pacific region
Source: PeerJ. 2019 May 22;7:e6896. doi: 10.7717/peerj.6896 (PMC6535043; doi:10.7717/peerj.6896)
Supplement: Supplemental Information 3 — Time and absorbance values at 280 nm. The site and the number of the collected sample from New Caledonia are in the separate file names. [file peerj-07-6896-s003.zip › NOUVELLE-CALEDONIE_N7.CSV]

0.000333333	-0.172615051
0.007	-0.193119049
0.013666667	-0.205516815
0.020333333	-0.198841095
0.027	-0.16784668
0.033666667	-0.127315521
0.040333333	-0.092506409
0.047	-0.071525574
0.053666667	-0.056266785
0.060333333	-0.045776367
0.067	-0.040054321
0.073666667	-0.036239624
0.080333333	-0.033378601
0.087	-0.029087067
0.093666667	-0.025749207
0.100333333	-0.021934509
0.107	-0.019073486
0.113666667	-0.017166138
0.120333333	-0.018119812
0.127	-0.020980835
0.133666667	-0.023365021
0.140333333	-0.025749207
0.147	-0.027179718
0.153666667	-0.025749207
0.160333333	-0.021457672
0.167	-0.017166138
0.173666667	-0.01335144
0.180333333	-0.012397766
0.187	-0.015258789
0.193666667	-0.019073486
0.200333333	-0.022888184
0.207	-0.024795532
0.213666667	-0.027179718
0.220333333	-0.029087067
0.227	-0.029087067
0.233666667	-0.028610229
0.240333333	-0.031471252
0.247	-0.037193298
0.253666667	-0.042915344
0.260333333	-0.045776367
0.267	-0.047206879
0.273666667	-0.046730042
0.280333333	-0.044345856
0.287	-0.041007996
0.293666667	-0.038146973
0.300333333	-0.036239624
0.307	-0.03528595
0.313666667	-0.034809113
0.320333333	-0.033855438
0.327	-0.031471252
0.333666667	-0.030517578
0.340333333	-0.029563904
0.347	-0.030517578
0.353666667	-0.03194809
0.360333333	-0.033855438
0.367	-0.036716461
0.373666667	-0.038146973
0.380333333	-0.040531158
0.387	-0.04196167
0.393666667	-0.043392181
0.400333333	-0.044345856
0.407	-0.043869019
0.413666667	-0.041007996
0.420333333	-0.037670135
0.427	-0.03528595
0.433666667	-0.034809113
0.440333333	-0.034809113
0.447	-0.03528595
0.453666667	-0.037193298
0.460333333	-0.039577484
0.467	-0.041007996
0.473666667	-0.041007996
0.480333333	-0.039577484
0.487	-0.037193298
0.493666667	-0.034809113
0.500333333	-0.034332275
0.507	-0.034809113
0.513666667	-0.036716461
0.520333333	-0.040054321
0.527	-0.043392181
0.533666667	-0.046253204
0.540333333	-0.043869019
0.547	-0.038146973
0.553666667	-0.030517578
0.560333333	-0.024318695
0.567	-0.020027161
0.573666667	-0.018119812
0.580333333	-0.019550323
0.587	-0.023841858
0.593666667	-0.028133392
0.600333333	-0.031471252
0.607	-0.033855438
0.613666667	-0.036716461
0.620333333	-0.039577484
0.627	-0.04196167
0.633666667	-0.044345856
0.640333333	-0.045776367
0.647	-0.045776367
0.653666667	-0.044345856
0.660333333	-0.039100647
0.667	-0.033855438
0.673666667	-0.030040741
0.680333333	-0.028133392
0.687	-0.027656555
0.693666667	-0.029087067
0.700333333	-0.032901764
0.707	-0.036239624
0.713666667	-0.037193298
0.720333333	-0.038146973
0.727	-0.040054321
0.733666667	-0.041007996
0.740333333	-0.040531158
0.747	-0.040054321
0.753666667	-0.040531158
0.760333333	-0.040531158
0.767	-0.03862381
0.773666667	-0.037670135
0.780333333	-0.03862381
0.787	-0.037670135
0.793666667	-0.034809113
0.800333333	-0.033378601
0.807	-0.033855438
0.813666667	-0.033855438
0.820333333	-0.032424927
0.827	-0.032424927
0.833666667	-0.034809113
0.840333333	-0.038146973
0.847	-0.03862381
0.853666667	-0.036716461
0.860333333	-0.033855438
0.867	-0.030994415
0.873666667	-0.027656555
0.880333333	-0.023365021
0.887	-0.020027161
0.893666667	-0.019073486
0.900333333	-0.021457672
0.907	-0.025749207
0.913666667	-0.029087067
0.920333333	-0.030994415
0.927	-0.033378601
0.933666667	-0.036239624
0.940333333	-0.038146973
0.947	-0.039100647
0.953666667	-0.039577484
0.960333333	-0.039577484
0.967	-0.039100647
0.973666667	-0.036239624
0.980333333	-0.032424927
0.987	-0.029087067
0.993666667	-0.029087067
1.000333333	-0.032424927
1.007	-0.03528595
1.013666667	-0.038146973
1.020333333	-0.040531158
1.027	-0.042438507
1.033666667	-0.040054321
1.040333333	-0.034332275
1.047	-0.028610229
1.053666667	-0.022888184
1.060333333	-0.017166138
1.067	-0.012874603
1.073666667	-0.011920929
1.080333333	-0.011920929
1.087	-0.011444092
1.093666667	-0.012874603
1.100333333	-0.015258789
1.107	-0.017642975
1.113666667	-0.019550323
1.120333333	-0.021457672
1.127	-0.023365021
1.133666667	-0.024318695
1.140333333	-0.024318695
1.147	-0.023841858
1.153666667	-0.021457672
1.160333333	-0.017166138
1.167	-0.012397766
1.173666667	-0.009536743
1.180333333	-0.009536743
1.187	-0.012397766
1.193666667	-0.017166138
1.200333333	-0.022888184
1.207	-0.029087067
1.213666667	-0.033855438
1.220333333	-0.035762787
1.227	-0.032901764
1.233666667	-0.030994415
1.240333333	-0.030994415
1.247	-0.030994415
1.253666667	-0.027656555
1.260333333	-0.023365021
1.267	-0.021934509
1.273666667	-0.020980835
1.280333333	-0.019073486
1.287	-0.017166138
1.293666667	-0.017166138
1.300333333	-0.017166138
1.307	-0.015735626
1.313666667	-0.013828278
1.320333333	-0.011920929
1.327	-0.012397766
1.333666667	-0.016689301
1.340333333	-0.023365021
1.347	-0.030040741
1.353666667	-0.032424927
1.360333333	-0.034332275
1.367	-0.03528595
1.373666667	-0.034809113
1.380333333	-0.030994415
1.387	-0.027179718
1.393666667	-0.026226044
1.400333333	-0.026226044
1.407	-0.023365021
1.413666667	-0.019550323
1.420333333	-0.017642975
1.427	-0.018119812
1.433666667	-0.018119812
1.440333333	-0.016689301
1.447	-0.014781952
1.453666667	-0.013828278
1.460333333	-0.012874603
1.467	-0.010967255
1.473666667	-0.009536743
1.480333333	-0.009536743
1.487	-0.012874603
1.493666667	-0.016689301
1.500333333	-0.020027161
1.507	-0.021934509
1.513666667	-0.023365021
1.520333333	-0.024318695
1.527	-0.024318695
1.533666667	-0.023841858
1.540333333	-0.022411346
1.547	-0.019550323
1.553666667	-0.016689301
1.560333333	-0.012874603
1.567	-0.009536743
1.573666667	-0.006198883
1.580333333	-0.004291534
1.587	-0.003814697
1.593666667	-0.003814697
1.600333333	-0.006198883
1.607	-0.008583069
1.613666667	-0.01001358
1.620333333	-0.010490417
1.627	-0.010490417
1.633666667	-0.010490417
1.640333333	-0.008583069
1.647	-0.004768372
1.653666667	0.000953674
1.660333333	0.005245209
1.667	0.007152557
1.673666667	0.008583069
1.680333333	0.01001358
1.687	0.010490417
1.693666667	0.010967255
1.700333333	0.012874603
1.707	0.015258789
1.713666667	0.014781952
1.720333333	0.011920929
1.727	0.009059906
1.733666667	0.003814697
1.740333333	-0.002384186
1.747	-0.008106232
1.753666667	-0.010967255
1.760333333	-0.011444092
1.767	-0.012397766
1.773666667	-0.012397766
1.780333333	-0.012397766
1.787	-0.011920929
1.793666667	-0.01001358
1.800333333	-0.006198883
1.807	0.000476837
1.813666667	0.005245209
1.820333333	0.007629395
1.827	0.00667572
1.833666667	0.005722046
1.840333333	0.004768372
1.847	0.004291534
1.853666667	0.002861023
1.860333333	0.001430511
1.867	0.001430511
1.873666667	0.00333786
1.880333333	0.002861023
1.887	0
1.893666667	-0.00333786
1.900333333	-0.004291534
1.907	-0.002861023
1.913666667	-0.004291534
1.920333333	-0.00667572
1.927	-0.009059906
1.933666667	-0.009059906
1.940333333	-0.006198883
1.947	-0.002861023
1.953666667	-0.000476837
1.960333333	0.001430511
1.967	0.002861023
1.973666667	0.005722046
1.980333333	0.008106232
1.987	0.011920929
1.993666667	0.017166138
2.000333333	0.022411346
2.007	0.025749207
2.013666667	0.024318695
2.020333333	0.020027161
2.027	0.012874603
2.033666667	0.007629395
2.040333333	0.005245209
2.047	0.005722046
2.053666667	0.007629395
2.060333333	0.009536743
2.067	0.01335144
2.073666667	0.016212463
2.080333333	0.014781952
2.087	0.01001358
2.093666667	0.005245209
2.100333333	0.001907349
2.107	-0.001907349
2.113666667	-0.007629395
2.120333333	-0.011920929
2.127	-0.012874603
2.133666667	-0.013828278
2.140333333	-0.016212463
2.147	-0.018119812
2.153666667	-0.017642975
2.160333333	-0.013828278
2.167	-0.01001358
2.173666667	-0.00667572
2.180333333	-0.00333786
2.187	-0.000476837
2.193666667	0.001430511
2.200333333	0.000476837
2.207	-0.000953674
2.213666667	-0.000953674
2.220333333	0
2.227	-0.000476837
2.233666667	-0.000953674
2.240333333	-0.001430511
2.247	-0.001430511
2.253666667	-0.00333786
2.260333333	-0.008583069
2.267	-0.01335144
2.273666667	-0.016212463
2.280333333	-0.016689301
2.287	-0.017166138
2.293666667	-0.015735626
2.300333333	-0.011920929
2.307	-0.007629395
2.313666667	-0.005245209
2.320333333	-0.004768372
2.327	-0.002861023
2.333666667	0
2.340333333	0.002384186
2.347	0.004768372
2.353666667	0.007629395
2.360333333	0.009059906
2.367	0.008106232
2.373666667	0.00667572
2.380333333	0.004768372
2.387	0.000953674
2.393666667	-0.004291534
2.400333333	-0.009059906
2.407	-0.010490417
2.413666667	-0.009536743
2.420333333	-0.007629395
2.427	-0.00333786
2.433666667	0.002384186
2.440333333	0.007629395
2.447	0.009059906
2.453666667	0.008583069
2.460333333	0.008583069
2.467	0.008583069
2.473666667	0.007629395
2.480333333	0.005722046
2.487	0.004291534
2.493666667	0.002861023
2.500333333	0.000953674
2.507	0
2.513666667	0.000953674
2.520333333	0.003814697
2.527	0.008583069
2.533666667	0.014781952
2.540333333	0.021934509
2.547	0.030040741
2.553666667	0.037670135
2.560333333	0.044345856
2.567	0.049114227
2.573666667	0.051021576
2.580333333	0.047683716
2.587	0.041484833
2.593666667	0.034809113
2.600333333	0.030040741
2.607	0.029087067
2.613666667	0.030517578
2.620333333	0.034332275
2.627	0.037670135
2.633666667	0.039100647
2.640333333	0.039100647
2.647	0.038146973
2.653666667	0.037670135
2.660333333	0.03862381
2.667	0.040054321
2.673666667	0.041007996
2.680333333	0.039100647
2.687	0.033855438
2.693666667	0.027656555
2.700333333	0.022888184
2.707	0.020503998
2.713666667	0.020980835
2.720333333	0.023841858
2.727	0.028133392
2.733666667	0.03194809
2.740333333	0.034332275
2.747	0.035762787
2.753666667	0.037670135
2.760333333	0.041484833
2.767	0.046253204
2.773666667	0.051498413
2.780333333	0.054359436
2.787	0.055789948
2.793666667	0.054359436
2.800333333	0.050067902
2.807	0.042915344
2.813666667	0.03194809
2.820333333	0.020980835
2.827	0.011920929
2.833666667	0.006198883
2.840333333	0.002861023
2.847	0.001430511
2.853666667	0.004291534
2.860333333	0.010967255
2.867	0.016689301
2.873666667	0.020027161
2.880333333	0.022411346
2.887	0.025749207
2.893666667	0.028133392
2.900333333	0.029563904
2.907	0.030040741
2.913666667	0.03194809
2.920333333	0.034332275
2.927	0.03528595
2.933666667	0.03528595
2.940333333	0.033378601
2.947	0.029563904
2.953666667	0.026226044
2.960333333	0.023841858
2.967	0.023841858
2.973666667	0.024795532
2.980333333	0.028610229
2.987	0.033855438
2.993666667	0.037193298
3.000333333	0.037193298
3.007	0.03528595
3.013666667	0.033855438
3.020333333	0.031471252
3.027	0.029563904
3.033666667	0.030040741
3.040333333	0.029563904
3.047	0.026226044
3.053666667	0.021934509
3.060333333	0.019550323
3.067	0.018119812
3.073666667	0.016212463
3.080333333	0.015735626
3.087	0.018119812
3.093666667	0.022411346
3.100333333	0.025272369
3.107	0.026226044
3.113666667	0.026226044
3.120333333	0.028133392
3.127	0.029563904
3.133666667	0.030517578
3.140333333	0.030994415
3.147	0.03194809
3.153666667	0.033855438
3.160333333	0.033378601
3.167	0.032901764
3.173666667	0.031471252
3.180333333	0.030994415
3.187	0.032901764
3.193666667	0.036239624
3.200333333	0.040054321
3.207	0.04196167
3.213666667	0.043869019
3.220333333	0.04196167
3.227	0.03862381
3.233666667	0.034809113
3.240333333	0.030040741
3.247	0.027656555
3.253666667	0.027656555
3.260333333	0.030994415
3.267	0.034332275
3.273666667	0.037193298
3.280333333	0.04196167
3.287	0.046730042
3.293666667	0.049591064
3.300333333	0.05197525
3.307	0.056266785
3.313666667	0.063419342
3.320333333	0.069141388
3.327	0.07390976
3.333666667	0.078678131
3.340333333	0.08392334
3.347	0.089168549
3.353666667	0.091075897
3.360333333	0.091552734
3.367	0.09059906
3.373666667	0.09059906
3.380333333	0.092506409
3.387	0.095367432
3.393666667	0.099182129
3.400333333	0.102519989
3.407	0.106334686
3.413666667	0.109672546
3.420333333	0.111103058
3.427	0.112533569
3.433666667	0.113010406
3.440333333	0.115394592
3.447	0.118255615
3.453666667	0.123977661
3.460333333	0.12922287
3.467	0.13256073
3.473666667	0.133991241
3.480333333	0.135421753
3.487	0.138282776
3.493666667	0.141143799
3.500333333	0.143051147
3.507	0.147342682
3.513666667	0.154495239
3.520333333	0.161170959
3.527	0.165462494
3.533666667	0.165462494
3.540333333	0.164031982
3.547	0.163078308
3.553666667	0.163078308
3.560333333	0.164031982
3.567	0.165462494
3.573666667	0.169277191
3.580333333	0.175476074
3.587	0.179767609
3.593666667	0.18119812
3.600333333	0.180721283
3.607	0.181674957
3.613666667	0.182151794
3.620333333	0.180721283
3.627	0.177383423
3.633666667	0.176429749
3.640333333	0.180244446
3.647	0.186443329
3.653666667	0.192165375
3.660333333	0.198841095
3.667	0.207901001
3.673666667	0.21648407
3.680333333	0.22315979
3.687	0.229358673
3.693666667	0.236988068
3.700333333	0.245571136
3.707	0.251293182
3.713666667	0.256538391
3.720333333	0.2617836
3.727	0.267028809
3.733666667	0.272750854
3.740333333	0.279426575
3.747	0.288009644
3.753666667	0.298023224
3.760333333	0.30708313
3.767	0.318050385
3.773666667	0.329971313
3.780333333	0.343322754
3.787	0.360012054
3.793666667	0.381946564
3.800333333	0.408172607
3.807	0.434875488
3.813666667	0.464439392
3.820333333	0.49829483
3.827	0.535488129
3.833666667	0.57554245
3.840333333	0.616550446
3.847	0.660419464
3.853666667	0.704288483
3.860333333	0.747203827
3.867	0.788211823
3.873666667	0.827312469
3.880333333	0.863552094
3.887	0.897407532
3.893666667	0.928878784
3.900333333	0.955104828
3.907	0.975608826
3.913666667	0.98991394
3.920333333	0.998973846
3.927	1.000881195
3.933666667	0.994205475
3.940333333	0.981807709
3.947	0.965118408
3.953666667	0.945091248
3.960333333	0.920772552
3.967	0.895500183
3.973666667	0.871181488
3.980333333	0.84733963
3.987	0.822544098
3.993666667	0.793933868
4.000333333	0.76341629
4.007	0.733852386
4.013666667	0.706195831
4.020333333	0.680446625
4.027	0.655651093
4.033666667	0.63419342
4.040333333	0.615596771
4.047	0.595092773
4.053666667	0.572681427
4.060333333	0.549793243
4.067	0.530719757
4.073666667	0.514030457
4.080333333	0.500202179
4.087	0.487327576
4.093666667	0.474452972
4.100333333	0.461578369
4.107	0.450134277
4.113666667	0.440120697
4.120333333	0.431537628
4.127	0.425815582
4.133666667	0.422477722
4.140333333	0.422000885
4.147	0.422000885
4.153666667	0.422477722
4.160333333	0.422000885
4.167	0.422954559
4.173666667	0.426292419
4.180333333	0.429153442
4.187	0.429153442
4.193666667	0.427722931
4.200333333	0.428199768
4.207	0.430583954
4.213666667	0.433444977
4.220333333	0.437736511
4.227	0.445365906
4.233666667	0.454425812
4.240333333	0.463485718
4.247	0.470161438
4.253666667	0.475883484
4.260333333	0.48160553
4.267	0.485897064
4.273666667	0.488758087
4.280333333	0.492572784
4.287	0.499725342
4.293666667	0.508308411
4.300333333	0.517368317
4.307	0.527381897
4.313666667	0.537872314
4.320333333	0.54693222
4.327	0.553131104
4.333666667	0.557899475
4.340333333	0.561237335
4.347	0.566005707
4.353666667	0.571727753
4.360333333	0.577449799
4.367	0.582695007
4.373666667	0.587463379
4.380333333	0.593185425
4.387	0.597000122
4.393666667	0.597953796
4.400333333	0.599861145
4.407	0.602722168
4.413666667	0.606536865
4.420333333	0.608444214
4.427	0.6108284
4.433666667	0.61416626
4.440333333	0.619411469
4.447	0.626087189
4.453666667	0.635623932
4.460333333	0.649452209
4.467	0.663757324
4.473666667	0.677585602
4.480333333	0.689506531
4.487	0.702381134
4.493666667	0.714302063
4.500333333	0.726699829
4.507	0.742912292
4.513666667	0.766277313
4.520333333	0.794887543
4.527	0.823497772
4.533666667	0.853538513
4.540333333	0.88596344
4.547	0.920295715
4.553666667	0.952243805
4.560333333	0.981807709
4.567	1.009464264
4.573666667	1.036643982
4.580333333	1.063346863
4.587	1.089572906
4.593666667	1.115322113
4.600333333	1.141548157
4.607	1.1677742
4.613666667	1.193523407
4.620333333	1.218318939
4.627	1.240730286
4.633666667	1.263618469
4.640333333	1.286506653
4.647	1.310348511
4.653666667	1.334190369
4.660333333	1.357078552
4.667	1.37758255
4.673666667	1.393795013
4.680333333	1.408100128
4.687	1.421451569
4.693666667	1.433849335
4.700333333	1.444339752
4.707	1.452445984
4.713666667	1.460075378
4.720333333	1.466274261
4.727	1.470088959
4.733666667	1.469135284
4.740333333	1.465797424
4.747	1.46150589
4.753666667	1.456737518
4.760333333	1.450061798
4.767	1.442909241
4.773666667	1.435756683
4.780333333	1.428127289
4.787	1.421451569
4.793666667	1.41620636
4.800333333	1.411437988
4.807	1.408576965
4.813666667	1.408100128
4.820333333	1.410961151
4.827	1.415729523
4.833666667	1.42288208
4.840333333	1.434326172
4.847	1.449108124
4.853666667	1.465797424
4.860333333	1.483440399
4.867	1.503944397
4.873666667	1.527786255
4.880333333	1.555919647
4.887	1.589775085
4.893666667	1.628875732
4.900333333	1.675128937
4.907	1.728534698
4.913666667	1.787185669
4.920333333	1.849651337
4.927	1.916408539
4.933666667	1.989841461
4.940333333	2.070903778
4.947	2.158164978
4.953666667	2.251148224
4.960333333	2.35080719
4.967	2.455234528
4.973666667	2.563476563
4.980333333	2.673625946
4.987	2.783298492
4.993666667	2.890586853
5.000333333	2.993106842
5.007	3.090381622
5.013666667	3.181934357
5.020333333	3.268718719
5.027	3.353595734
5.033666667	3.436088562
5.040333333	3.516197205
5.047	3.596305847
5.053666667	3.67641449
5.060333333	3.755569458
5.067	3.833293915
5.073666667	3.915309906
5.080333333	4.003047943
5.087	4.09412384
5.093666667	4.186153412
5.100333333	4.281520844
5.107	4.379272461
5.113666667	4.475593567
5.120333333	4.570007324
5.127	4.662036896
5.133666667	4.749298096
5.140333333	4.828929901
5.147	4.901409149
5.153666667	4.967212677
5.160333333	5.023956299
5.167	5.071640015
5.173666667	5.111217499
5.180333333	5.146026611
5.187	5.172252655
5.193666667	5.190849304
5.200333333	5.203723907
5.207	5.212306976
5.213666667	5.218505859
5.220333333	5.221366882
5.227	5.218505859
5.233666667	5.208492279
5.240333333	5.18989563
5.247	5.161762238
5.253666667	5.121231079
5.260333333	5.06734848
5.267	5.004405975
5.273666667	4.932880402
5.280333333	4.853248596
5.287	4.765510559
5.293666667	4.670619965
5.300333333	4.570007324
5.307	4.462242126
5.313666667	4.34923172
5.320333333	4.233837128
5.327	4.117965698
5.333666667	4.002571106
5.340333333	3.888130188
5.347	3.77702713
5.353666667	3.667831421
5.360333333	3.559589386
5.367	3.453731537
5.373666667	3.354072571
5.380333333	3.259181976
5.387	3.166675568
5.393666667	3.078460693
5.400333333	2.995014191
5.407	2.915382385
5.413666667	2.838611603
5.420333333	2.767562866
5.427	2.701282501
5.433666667	2.639293671
5.440333333	2.578735352
5.447	2.521038055
5.453666667	2.465248108
5.460333333	2.408981323
5.467	2.351760864
5.473666667	2.295017242
5.480333333	2.240657806
5.487	2.188205719
5.493666667	2.136230469
5.500333333	2.086639404
5.507	2.039909363
5.513666667	1.998901367
5.520333333	1.961708069
5.527	1.929283142
5.533666667	1.90114975
5.540333333	1.877784729
5.547	1.858711243
5.553666667	1.842498779
5.560333333	1.828670502
5.567	1.818656921
5.573666667	1.815319061
5.580333333	1.81722641
5.587	1.826286316
5.593666667	1.842975616
5.600333333	1.867771149
5.607	1.895427704
5.613666667	1.923084259
5.620333333	1.950263977
5.627	1.974582672
5.633666667	1.996040344
5.640333333	2.015113831
5.647	2.032279968
5.653666667	2.04706192
5.660333333	2.059936523
5.667	2.070426941
5.673666667	2.078056335
5.680333333	2.083301544
5.687	2.086639404
5.693666667	2.087593079
5.700333333	2.087116241
5.707	2.087116241
5.713666667	2.085208893
5.720333333	2.081394196
5.727	2.07567215
5.733666667	2.067565918
5.740333333	2.055644989
5.747	2.039909363
5.753666667	2.023696899
5.760333333	2.007484436
5.767	1.992225647
5.773666667	1.977920532
5.780333333	1.966953278
5.787	1.957416534
5.793666667	1.949310303
5.800333333	1.942157745
5.807	1.935482025
5.813666667	1.929759979
5.820333333	1.923561096
5.827	1.918792725
5.833666667	1.914978027
5.840333333	1.913070679
5.847	1.911640167
5.853666667	1.913547516
5.860333333	1.920223236
5.867	1.931667328
5.873666667	1.946926117
5.880333333	1.96647644
5.887	1.990795135
5.893666667	2.016067505
5.900333333	2.042293549
5.907	2.068996429
5.913666667	2.100467682
5.920333333	2.131938934
5.927	2.163887024
5.933666667	2.197265625
5.940333333	2.233028412
5.947	2.269744873
5.953666667	2.304077148
5.960333333	2.336502075
5.967	2.366542816
5.973666667	2.391815186
5.980333333	2.409934998
5.987	2.422332764
5.993666667	2.431869507
6.000333333	2.437591553
6.007	2.440929413
6.013666667	2.443313599
6.020333333	2.446174622
6.027	2.449035645
6.033666667	2.446651459
6.040333333	2.439022064
6.047	2.42805481
6.053666667	2.414226532
6.060333333	2.399921417
6.067	2.384185791
6.073666667	2.368450165
6.080333333	2.35414505
6.087	2.342224121
6.093666667	2.331256866
6.100333333	2.319335938
6.107	2.309799194
6.113666667	2.302646637
6.120333333	2.298355103
6.127	2.296447754
6.133666667	2.297878265
6.140333333	2.302646637
6.147	2.308368683
6.153666667	2.314090729
6.160333333	2.320289612
6.167	2.325534821
6.173666667	2.329826355
6.180333333	2.334594727
6.187	2.338886261
6.193666667	2.342700958
6.200333333	2.348423004
6.207	2.355575562
6.213666667	2.361774445
6.220333333	2.367019653
6.227	2.372264862
6.233666667	2.377510071
6.240333333	2.379417419
6.247	2.376079559
6.253666667	2.370357513
6.260333333	2.362728119
6.267	2.353191376
6.273666667	2.34079361
6.280333333	2.326488495
6.287	2.311706543
6.293666667	2.295970917
6.300333333	2.281188965
6.307	2.266407013
6.313666667	2.254486084
6.320333333	2.246856689
6.327	2.244472504
6.333666667	2.243995667
6.340333333	2.244472504
6.347	2.247333527
6.353666667	2.253055573
6.360333333	2.259254456
6.367	2.264976501
6.373666667	2.273082733
6.380333333	2.289772034
6.387	2.313613892
6.393666667	2.341270447
6.400333333	2.371788025
6.407	2.407550812
6.413666667	2.450942993
6.420333333	2.497673035
6.427	2.544879913
6.433666667	2.591609955
6.440333333	2.641677856
6.447	2.69651413
6.453666667	2.75182724
6.460333333	2.806186676
6.467	2.857685089
6.473666667	2.908229828
6.480333333	2.958297729
6.487	3.005981445
6.493666667	3.050804138
6.500333333	3.091812134
6.507	3.130435944
6.513666667	3.165245056
6.520333333	3.192901611
6.527	3.212451935
6.533666667	3.223896027
6.540333333	3.230571747
6.547	3.233909607
6.553666667	3.23677063
6.560333333	3.239631653
6.567	3.238201141
6.573666667	3.23343277
6.580333333	3.224849701
6.587	3.211021423
6.593666667	3.190994263
6.600333333	3.167629242
6.607	3.143787384
6.613666667	3.121852875
6.620333333	3.099441528
6.627	3.075122833
6.633666667	3.050327301
6.640333333	3.025054932
6.647	3.000259399
6.653666667	2.974510193
6.660333333	2.951622009
6.667	2.932071686
6.673666667	2.917766571
6.680333333	2.908229828
6.687	2.902507782
6.693666667	2.899169922
6.700333333	2.896785736
6.707	2.896785736
6.713666667	2.898216248
6.720333333	2.901077271
6.727	2.906322479
6.733666667	2.91633606
6.740333333	2.931594849
6.747	2.949714661
6.753666667	2.967357635
6.760333333	2.983093262
6.767	2.998352051
6.773666667	3.014564514
6.780333333	3.03030014
6.787	3.045558929
6.793666667	3.063678741
6.800333333	3.083705902
6.807	3.104686737
6.813666667	3.125667572
6.820333333	3.149032593
6.827	3.172874451
6.833666667	3.195762634
6.840333333	3.217697144
6.847	3.238677979
6.853666667	3.259181976
6.860333333	3.2787323
6.867	3.298282623
6.873666667	3.317832947
6.880333333	3.338813782
6.887	3.360271454
6.893666667	3.381252289
6.900333333	3.399848938
6.907	3.41463089
6.913666667	3.425598145
6.920333333	3.433704376
6.927	3.439426422
6.933666667	3.443241119
6.940333333	3.444671631
6.947	3.445625305
6.953666667	3.447055817
6.960333333	3.446102142
6.967	3.442764282
6.973666667	3.437042236
6.980333333	3.429889679
6.987	3.418445587
6.993666667	3.401756287
7.000333333	3.381252289
7.007	3.357410431
7.013666667	3.330230713
7.020333333	3.297805786
7.027	3.262042999
7.033666667	3.22675705
7.040333333	3.1914711
7.047	3.155231476
7.053666667	3.11756134
7.060333333	3.078460693
7.067	3.038406372
7.073666667	2.995491028
7.080333333	2.950191498
7.087	2.904415131
7.093666667	2.859592438
7.100333333	2.814292908
7.107	2.768516541
7.113666667	2.72321701
7.120333333	2.679824829
7.127	2.636432648
7.133666667	2.593994141
7.140333333	2.555370331
7.147	2.521514893
7.153666667	2.49004364
7.160333333	2.457618713
7.167	2.424716949
7.173666667	2.394199371
7.180333333	2.36415863
7.187	2.333641052
7.193666667	2.303600311
7.200333333	2.276420593
7.207	2.252101898
7.213666667	2.22826004
7.220333333	2.203941345
7.227	2.181529999
7.233666667	2.160072327
7.240333333	2.140045166
7.247	2.120018005
7.253666667	2.101421356
7.260333333	2.083778381
7.267	2.064704895
7.273666667	2.048492432
7.280333333	2.032279968
7.287	2.016544342
7.293666667	2.00176239
7.300333333	1.98841095
7.307	1.976966858
7.313666667	1.964092255
7.320333333	1.950740814
7.327	1.935005188
7.333666667	1.915931702
7.340333333	1.893520355
7.347	1.870155334
7.353666667	1.848220825
7.360333333	1.826286316
7.367	1.805782318
7.373666667	1.786231995
7.380333333	1.768112183
7.387	1.74665451
7.393666667	1.722335815
7.400333333	1.697540283
7.407	1.673221588
7.413666667	1.64937973
7.420333333	1.622676849
7.427	1.595020294
7.433666667	1.568317413
7.440333333	1.543045044
7.447	1.518726349
7.453666667	1.492500305
7.460333333	1.465797424
7.467	1.440525055
7.473666667	1.416683197
7.480333333	1.392364502
7.487	1.36756897
7.493666667	1.343250275
7.500333333	1.321792603
7.507	1.305103302
7.513666667	1.290798187
7.520333333	1.277446747
7.527	1.265048981
7.533666667	1.255512238
7.540333333	1.248836517
7.547	1.240253448
7.553666667	1.229763031
7.560333333	1.217365265
7.567	1.204013824
7.573666667	1.192092896
7.580333333	1.180648804
7.587	1.171588898
7.593666667	1.163959503
7.600333333	1.15776062
7.607	1.153945923
7.613666667	1.14774704
7.620333333	1.140594482
7.627	1.130580902
7.633666667	1.121044159
7.640333333	1.112937927
7.647	1.106262207
7.653666667	1.101493835
7.660333333	1.096248627
7.667	1.090526581
7.673666667	1.082897186
7.680333333	1.072883606
7.687	1.063346863
7.693666667	1.054286957
7.700333333	1.047134399
7.707	1.040458679
7.713666667	1.035690308
7.720333333	1.033782959
7.727	1.031398773
7.733666667	1.028060913
7.740333333	1.023292542
7.747	1.018047333
7.753666667	1.01184845
7.760333333	1.004695892
7.767	0.998020172
7.773666667	0.995159149
7.780333333	0.994682312
7.787	0.997543335
7.793666667	1.002788544
7.800333333	1.01184845
7.807	1.019954681
7.813666667	1.024723053
7.820333333	1.027584076
7.827	1.032352448
7.833666667	1.039505005
7.840333333	1.047611237
7.847	1.057624817
7.853666667	1.070022583
7.860333333	1.084327698
7.867	1.096725464
7.873666667	1.105308533
7.880333333	1.111984253
7.887	1.119613647
7.893666667	1.128196716
7.900333333	1.139163971
7.907	1.152038574
7.913666667	1.166343689
7.920333333	1.178741455
7.927	1.188278198
7.933666667	1.194953918
7.940333333	1.19972229
7.947	1.202583313
7.953666667	1.202583313
7.960333333	1.201152802
7.967	1.201629639
7.973666667	1.204490662
7.980333333	1.206874847
7.987	1.208305359
7.993666667	1.208305359
8.000333333	1.207828522
8.007	1.204013824
8.013666667	1.197814941
8.020333333	1.190185547
8.027	1.182556152
8.033666667	1.176834106
8.040333333	1.173019409
8.047	1.169204712
8.053666667	1.165390015
8.060333333	1.163482666
8.067	1.16443634
8.073666667	1.166343689
8.080333333	1.1677742
8.087	1.168727875
8.093666667	1.171588898
8.100333333	1.175880432
8.107	1.18303299
8.113666667	1.190662384
8.120333333	1.201629639
8.127	1.215457916
8.133666667	1.230239868
8.140333333	1.245498657
8.147	1.260757446
8.153666667	1.276493073
8.160333333	1.292228699
8.167	1.306533813
8.173666667	1.321792603
8.180333333	1.338481903
8.187	1.355648041
8.193666667	1.371860504
8.200333333	1.389503479
8.207	1.410961151
8.213666667	1.435279846
8.220333333	1.460075378
8.227	1.484394073
8.233666667	1.509666443
8.240333333	1.533508301
8.247	1.55544281
8.253666667	1.574039459
8.260333333	1.590251923
8.267	1.603126526
8.273666667	1.614570618
8.280333333	1.624584198
8.287	1.635074615
8.293666667	1.645088196
8.300333333	1.65271759
8.307	1.659393311
8.313666667	1.665592194
8.320333333	1.670837402
8.327	1.672744751
8.333666667	1.67131424
8.340333333	1.665115356
8.347	1.657485962
8.353666667	1.648426056
8.360333333	1.636981964
8.367	1.624107361
8.373666667	1.609802246
8.380333333	1.596927643
8.387	1.58405304
8.393666667	1.569271088
8.400333333	1.552581787
8.407	1.533985138
8.413666667	1.515865326
8.420333333	1.497268677
8.427	1.477241516
8.433666667	1.455783844
8.440333333	1.433372498
8.447	1.411437988
8.453666667	1.389980316
8.460333333	1.369953156
8.467	1.351356506
8.473666667	1.333713531
8.480333333	1.316547394
8.487	1.298904419
8.493666667	1.28030777
8.500333333	1.261234283
8.507	1.241207123
8.513666667	1.221656799
8.520333333	1.20306015
8.527	1.184940338
8.533666667	1.167297363
8.540333333	1.150608063
8.547	1.135826111
8.553666667	1.123428345
8.560333333	1.110076904
8.567	1.097679138
8.573666667	1.086711884
8.580333333	1.076698303
8.587	1.065731049
8.593666667	1.05381012
8.600333333	1.042842865
8.607	1.029968262
8.613666667	1.01518631
8.620333333	0.998973846
8.627	0.98323822
8.633666667	0.967979431
8.640333333	0.952243805
8.647	0.93793869
8.653666667	0.924110413
8.660333333	0.909805298
8.667	0.895023346
8.673666667	0.881195068
8.680333333	0.871181488
8.687	0.864028931
8.693666667	0.85735321
8.700333333	0.848293304
8.707	0.838279724
8.713666667	0.827312469
8.720333333	0.814914703
8.727	0.802516937
8.733666667	0.790596008
8.740333333	0.780582428
8.747	0.772953033
8.753666667	0.764846802
8.760333333	0.755786896
8.767	0.743865967
8.773666667	0.734329224
8.780333333	0.726699829
8.787	0.719070435
8.793666667	0.713348389
8.800333333	0.709533691
8.807	0.709056854
8.813666667	0.710010529
8.820333333	0.710010529
8.827	0.709056854
8.833666667	0.706672668
8.840333333	0.703334808
8.847	0.699520111
8.853666667	0.69475174
8.860333333	0.690937042
8.867	0.691413879
8.873666667	0.696182251
8.880333333	0.703811646
8.887	0.710964203
8.893666667	0.717639923
8.900333333	0.724315643
8.907	0.729560852
8.913666667	0.733375549
8.920333333	0.739574432
8.927	0.75006485
8.933666667	0.761508942
8.940333333	0.771045685
8.947	0.779628754
8.953666667	0.78868866
8.960333333	0.797271729
8.967	0.804424286
8.973666667	0.813961029
8.980333333	0.827789307
8.987	0.845909119
8.993666667	0.864505768
9.000333333	0.883102417
9.007	0.903129578
9.013666667	0.922679901
9.020333333	0.94127655
9.027	0.961303711
9.033666667	0.985145569
9.040333333	1.013278961
9.047	1.041889191
9.053666667	1.069068909
9.060333333	1.095294952
9.067	1.120567322
9.073666667	1.144886017
9.080333333	1.166820526
9.087	1.18970871
9.093666667	1.214504242
9.100333333	1.243591309
9.107	1.271247864
9.113666667	1.296520233
9.120333333	1.319408417
9.127	1.339912415
9.133666667	1.360416412
9.140333333	1.379489899
9.147	1.398086548
9.153666667	1.414775848
9.160333333	1.429080963
9.167	1.439571381
9.173666667	1.447200775
9.180333333	1.45149231
9.187	1.453876495
9.193666667	1.455307007
9.200333333	1.45483017
9.207	1.451969147
9.213666667	1.445770264
9.220333333	1.438140869
9.227	1.429080963
9.233666667	1.417636871
9.240333333	1.406669617
9.247	1.398563385
9.253666667	1.392364502
9.260333333	1.385211945
9.267	1.376628876
9.273666667	1.369476318
9.280333333	1.363754272
9.287	1.359462738
9.293666667	1.355171204
9.300333333	1.349925995
9.307	1.345157623
9.313666667	1.340866089
9.320333333	1.337528229
9.327	1.334190369
9.333666667	1.331329346
9.340333333	1.332759857
9.347	1.338005066
9.353666667	1.344680786
9.360333333	1.348495483
9.367	1.351356506
9.373666667	1.356124878
9.380333333	1.36089325
9.387	1.365661621
9.393666667	1.369953156
9.400333333	1.376628876
9.407	1.385688782
9.413666667	1.395225525
9.420333333	1.403808594
9.427	1.411914825
9.433666667	1.421928406
9.440333333	1.43289566
9.447	1.444339752
9.453666667	1.453876495
9.460333333	1.461029053
9.467	1.469135284
9.473666667	1.477241516
9.480333333	1.482486725
9.487	1.483917236
9.493666667	1.483917236
9.500333333	1.484394073
9.507	1.485347748
9.513666667	1.487255096
9.520333333	1.492023468
9.527	1.499176025
9.533666667	1.507759094
9.540333333	1.516342163
9.547	1.525878906
9.553666667	1.536369324
9.560333333	1.544952393
9.567	1.551628113
9.573666667	1.559734344
9.580333333	1.571178436
9.587	1.588344574
9.593666667	1.609802246
9.600333333	1.63602829
9.607	1.665592194
9.613666667	1.696586609
9.620333333	1.727581024
9.627	1.758575439
9.633666667	1.791477203
9.640333333	1.828670502
9.647	1.872062683
9.653666667	1.922130585
9.660333333	1.976013184
9.667	2.029895782
9.673666667	2.083301544
9.680333333	2.134799957
9.687	2.185344696
9.693666667	2.233505249
9.700333333	2.281188965
9.707	2.328395844
9.713666667	2.372741699
9.720333333	2.414226532
9.727	2.451896667
9.733666667	2.487659454
9.740333333	2.521038055
9.747	2.551555634
9.753666667	2.577781677
9.760333333	2.596855164
9.767	2.606868744
9.773666667	2.608776093
9.780333333	2.603054047
9.787	2.590179443
9.793666667	2.571582794
9.800333333	2.550125122
9.807	2.528190613
9.813666667	2.505779266
9.820333333	2.480506897
9.827	2.450942993
9.833666667	2.418518066
9.840333333	2.384662628
9.847	2.346992493
9.853666667	2.304553986
9.860333333	2.26020813
9.867	2.217292786
9.873666667	2.174854279
9.880333333	2.133369446
9.887	2.09236145
9.893666667	2.051830292
9.900333333	2.011299133
9.907	1.970291138
9.913666667	1.928329468
9.920333333	1.884937286
9.927	1.840591431
9.933666667	1.798629761
9.940333333	1.759529114
9.947	1.722812653
9.953666667	1.687526703
9.960333333	1.654624939
9.967	1.624584198
9.973666667	1.596450806
9.980333333	1.567840576
9.987	1.539230347
9.993666667	1.512050629
10.00033333	1.487255096
10.007	1.462459564
10.01366667	1.437187195
10.02033333	1.412391663
10.027	1.387119293
10.03366667	1.36423111
10.04033333	1.341819763
10.047	1.321792603
10.05366667	1.303672791
10.06033333	1.288890839
10.067	1.277923584
10.07366667	1.269340515
10.08033333	1.263141632
10.087	1.256465912
10.09366667	1.250267029
10.10033333	1.244544983
10.107	1.240253448
10.11366667	1.238822937
10.12033333	1.239299774
10.127	1.244544983
10.13366667	1.254558563
10.14033333	1.265525818
10.147	1.275539398
10.15366667	1.283168793
10.16033333	1.29032135
10.167	1.29699707
10.17366667	1.302719116
10.18033333	1.309394836
10.187	1.317501068
10.19366667	1.3256073
10.20033333	1.333713531
10.207	1.341342926
10.21366667	1.351356506
10.22033333	1.362800598
10.227	1.375675201
10.23366667	1.386642456
10.24033333	1.394748688
10.247	1.400470734
10.25366667	1.404285431
10.26033333	1.407623291
10.267	1.40953064
10.27366667	1.4128685
10.28033333	1.417636871
10.287	1.421451569
10.29366667	1.420974731
10.30033333	1.418590546
10.307	1.41620636
10.31366667	1.412391663
10.32033333	1.40619278
10.327	1.397132874
10.33366667	1.387119293
10.34033333	1.376152039
10.347	1.362323761
10.35366667	1.346588135
10.36033333	1.331329346
10.367	1.316547394
10.37366667	1.302719116
10.38033333	1.289367676
10.387	1.276493073
10.39366667	1.265525818
10.40033333	1.253128052
10.407	1.237869263
10.41366667	1.221179962
10.42033333	1.205444336
10.427	1.192092896
10.43366667	1.178264618
10.44033333	1.166343689
10.447	1.155853271
10.45366667	1.143932343
10.46033333	1.128196716
10.467	1.108646393
10.47366667	1.089096069
10.48033333	1.070022583
10.487	1.052379608
10.49366667	1.036643982
10.50033333	1.021385193
10.507	1.006603241
10.51366667	0.990390778
10.52033333	0.9765625
10.527	0.966072083
10.53366667	0.958919525
10.54033333	0.951766968
10.547	0.942707062
10.55366667	0.935077667
10.56033333	0.926494598
10.567	0.916004181
10.57366667	0.905036926
10.58033333	0.89597702
10.587	0.886917114
10.59366667	0.874996185
10.60033333	0.859737396
10.607	0.843048096
10.61366667	0.825405121
10.62033333	0.80871582
10.627	0.793933868
10.63366667	0.784397125
10.64033333	0.779628754
10.647	0.778198242
10.65366667	0.777721405
10.66033333	0.775337219
10.667	0.771999359
10.67366667	0.768661499
10.68033333	0.764846802
10.687	0.761032104
10.69366667	0.75674057
10.70033333	0.75340271
10.707	0.749111176
10.71366667	0.742435455
10.72033333	0.734329224
10.727	0.728607178
10.73366667	0.726222992
10.74033333	0.725746155
10.747	0.725746155
10.75366667	0.726222992
10.76033333	0.727653503
10.767	0.728607178
10.77366667	0.727653503
10.78033333	0.726699829
10.787	0.729084015
10.79366667	0.731945038
10.80033333	0.731945038
10.807	0.727653503
10.81366667	0.721931458
10.82033333	0.717639923
10.827	0.715732574
10.83366667	0.717639923
10.84033333	0.722885132
10.847	0.729084015
10.85366667	0.732898712
10.86033333	0.733852386
10.867	0.731468201
10.87366667	0.726222992
10.88033333	0.720024109
10.887	0.716209412
10.89366667	0.715732574
10.90033333	0.714302063
10.907	0.71144104
10.91366667	0.708580017
10.92033333	0.707626343
10.927	0.707149506
10.93366667	0.707149506
10.94033333	0.709056854
10.947	0.710964203
10.95366667	0.710010529
10.96033333	0.707149506
10.967	0.700473785
10.97366667	0.691413879
10.98033333	0.681400299
10.987	0.673294067
10.99366667	0.667572021
11.00033333	0.663280487
11.007	0.659942627
11.01366667	0.656604767
11.02033333	0.654220581
11.027	0.651836395
11.03366667	0.645637512
11.04033333	0.635623932
11.047	0.62417984
11.05366667	0.615119934
11.06033333	0.60749054
11.067	0.599861145
11.07366667	0.594615936
11.08033333	0.593185425
11.087	0.59223175
11.09366667	0.589370728
11.10033333	0.584125519
11.107	0.579357147
11.11366667	0.575065613
11.12033333	0.571727753
11.127	0.568389893
11.13366667	0.565052032
11.14033333	0.563144684
11.147	0.559329987
11.15366667	0.552177429
11.16033333	0.543117523
11.167	0.534534454
11.17366667	0.527381897
11.18033333	0.52022934
11.187	0.514030457
11.19366667	0.511646271
11.20033333	0.511646271
11.207	0.512599945
11.21366667	0.512599945
11.22033333	0.511646271
11.227	0.510692596
11.23366667	0.509738922
11.24033333	0.509262085
11.247	0.510215759
11.25366667	0.511646271
11.26033333	0.511646271
11.267	0.509262085
11.27366667	0.504016876
11.28033333	0.497341156
11.287	0.490188599
11.29366667	0.48494339
11.30033333	0.483512878
11.307	0.483989716
11.31366667	0.485420227
11.32033333	0.487804413
11.327	0.491142273
11.33366667	0.49495697
11.34033333	0.497341156
11.347	0.498771667
11.35366667	0.500679016
11.36033333	0.50163269
11.367	0.50163269
11.37366667	0.502586365
11.38033333	0.504493713
11.387	0.505924225
11.39366667	0.506401062
11.40033333	0.506877899
11.407	0.505447388
11.41366667	0.504016876
11.42033333	0.502586365
11.427	0.504016876
11.43366667	0.508308411
11.44033333	0.514507294
11.447	0.522613525
11.45366667	0.53024292
11.46033333	0.535488129
11.467	0.541687012
11.47366667	0.548839569
11.48033333	0.555515289
11.487	0.559806824
11.49366667	0.564575195
11.50033333	0.570774078
11.507	0.577449799
11.51366667	0.581264496
11.52033333	0.584125519
11.527	0.58889389
11.53366667	0.595569611
11.54033333	0.602245331
11.547	0.606060028
11.55366667	0.611782074
11.56033333	0.619888306
11.567	0.627040863
11.57366667	0.63085556
11.58033333	0.634670258
11.587	0.640392303
11.59366667	0.647544861
11.60033333	0.652313232
11.607	0.656604767
11.61366667	0.660896301
11.62033333	0.665187836
11.627	0.668525696
11.63366667	0.670909882
11.64033333	0.67615509
11.647	0.683307648
11.65366667	0.693321228
11.66033333	0.704288483
11.667	0.715732574
11.67366667	0.725269318
11.68033333	0.735282898
11.687	0.748634338
11.69366667	0.764846802
11.70033333	0.782012939
11.707	0.799655914
11.71366667	0.818252563
11.72033333	0.835418701
11.727	0.851154327
11.73366667	0.865936279
11.74033333	0.881671906
11.747	0.896453857
11.75366667	0.911712646
11.76033333	0.927448273
11.767	0.944137573
11.77366667	0.960826874
11.78033333	0.977039337
11.787	0.993728638
11.79366667	1.010894775
11.80033333	1.027107239
11.807	1.041412354
11.81366667	1.051425934
11.82033333	1.057624817
11.827	1.062393188
11.83366667	1.068592072
11.84033333	1.076698303
11.847	1.084804535
11.85366667	1.093864441
11.86033333	1.103878021
11.867	1.114368439
11.87366667	1.121997833
11.88033333	1.126289368
11.887	1.128673553
11.89366667	1.128673553
11.90033333	1.127719879
11.907	1.125335693
11.91366667	1.12247467
11.92033333	1.120090485
11.927	1.117706299
11.93366667	1.114845276
11.94033333	1.111030579
11.947	1.107692719
11.95366667	1.104831696
11.96033333	1.100540161
11.967	1.092910767
11.97366667	1.083374023
11.98033333	1.073360443
11.987	1.065731049
11.99366667	1.059055328
12.00033333	1.05381012
12.007	1.049518585
12.01366667	1.044750214
12.02033333	1.038551331
12.027	1.030921936
12.03366667	1.021385193
12.04033333	1.011371613
12.047	1.002311707
12.05366667	0.995159149
12.06033333	0.990390778
12.067	0.984668732
12.07366667	0.977993011
12.08033333	0.968933105
12.087	0.958919525
12.09366667	0.950813293
12.10033333	0.946044922
12.107	0.943660736
12.11366667	0.942707062
12.12033333	0.945091248
12.127	0.948429108
12.13366667	0.950336456
12.14033333	0.948905945
12.147	0.946521759
12.15366667	0.945091248
12.16033333	0.946521759
12.167	0.953197479
12.17366667	0.965595245
12.18033333	0.980854034
12.187	0.996589661
12.19366667	1.015663147
12.20033333	1.038551331
12.207	1.063346863
12.21366667	1.090526581
12.22033333	1.12247467
12.227	1.161575317
12.23366667	1.20639801
12.24033333	1.256465912
12.247	1.315116882
12.25366667	1.383304596
12.26033333	1.46484375
12.267	1.564502716
12.27366667	1.682758331
12.28033333	1.821041107
12.287	1.978397369
12.29366667	2.16293335
12.30033333	2.378463745
12.307	2.630233765
12.31366667	2.923488617
12.32033333	3.267288208
12.327	3.672122955
12.33366667	4.146575928
12.34033333	4.700183868
12.347	5.340576172
12.35366667	6.078720093
12.36033333	6.928443909
12.367	7.908344269
12.37366667	9.035587311
12.38033333	10.33115387
12.387	11.81745529
12.39366667	13.5216713
12.40033333	15.47002792
12.407	17.68541336
12.41366667	20.19405365
12.42033333	23.02885056
12.427	26.22270584
12.43366667	29.80709076
12.44033333	33.81252289
12.447	38.27571869
12.45366667	43.23244095
12.46033333	48.71034622
12.467	54.73566055
12.47366667	61.3360405
12.48033333	68.53437424
12.487	76.34496689
12.49366667	84.77830887
12.50033333	93.84250641
12.507	103.536129
12.51366667	113.8501167
12.52033333	124.7677803
12.527	136.2700462
12.53366667	148.3225822
12.54033333	160.8791351
12.547	173.8862991
12.55366667	187.2839928
12.56033333	200.9987831
12.567	214.9467468
12.57366667	229.0406227
12.58033333	243.1955338
12.587	257.3103905
12.59366667	271.2788582
12.60033333	284.9969864
12.607	298.3722687
12.61366667	311.3150597
12.62033333	323.7290382
12.627	335.5317116
12.63366667	346.6534615
12.64033333	357.0203781
12.647	366.5566444
12.65366667	375.193119
12.66033333	382.8873634
12.667	389.6079063
12.67366667	395.3285217
12.68033333	400.0387192
12.687	403.740406
12.69366667	406.4502716
12.70033333	408.1778526
12.707	408.9436531
12.71366667	408.7748528
12.72033333	407.7157974
12.727	405.8113098
12.73366667	403.1105042
12.74033333	399.667263
12.747	395.5292702
12.75366667	390.7570839
12.76033333	385.4017258
12.767	379.5218468
12.77366667	373.1656075
12.78033333	366.3887978
12.787	359.2538834
12.79366667	351.8195152
12.80033333	344.1443443
12.807	336.2751007
12.81366667	328.2580376
12.82033333	320.1327324
12.827	311.9320869
12.83366667	303.6766052
12.84033333	295.3820229
12.847	287.0650291
12.85366667	278.7556648
12.86033333	270.4758644
12.867	262.2456551
12.87366667	254.0869713
12.88033333	246.0203171
12.887	238.0647659
12.89366667	230.2269936
12.90033333	222.5103378
12.907	214.9186134
12.91366667	207.4599266
12.92033333	200.1442909
12.927	192.9750443
12.93366667	185.9517097
12.94033333	179.0795326
12.947	172.3637581
12.95366667	165.8053398
12.96033333	159.4014168
12.967	153.151989
12.97366667	147.0646858
12.98033333	141.1428452
12.987	135.3883743
12.99366667	129.7979355
13.00033333	124.3720055
13.007	119.1091537
13.01366667	114.0069962
13.02033333	109.0602875
13.027	104.2675972
13.03366667	99.63035583
13.04033333	95.14570236
13.047	90.81125259
13.05366667	86.62176132
13.06033333	82.57913589
13.067	78.68337631
13.07366667	74.93066788
13.08033333	71.31767273
13.087	67.84248352
13.09366667	64.50605392
13.10033333	61.30218506
13.107	58.22610855
13.11366667	55.27591705
13.12033333	52.4520874
13.127	49.74889755
13.13366667	47.15871811
13.14033333	44.6805954
13.147	42.31262207
13.15366667	40.05098343
13.16033333	37.88948059
13.167	35.82620621
13.17366667	33.8640213
13.18033333	32.00244904
13.187	30.23386002
13.19366667	28.55110168
13.20033333	26.95322037
13.207	25.43878555
13.21366667	24.0020752
13.22033333	22.63641357
13.227	21.33989334
13.23366667	20.11394501
13.24033333	18.95856857
13.247	17.86851883
13.25366667	16.8390274
13.26033333	15.86771011
13.267	14.95409012
13.27366667	14.09244537
13.28033333	13.27943802
13.287	12.51459122
13.29366667	11.79647446
13.30033333	11.12365723
13.307	10.49423218
13.31366667	9.905338287
13.32033333	9.355068207
13.327	8.84103775
[truncated: 7,001 more rows]
