# Supplementary material for: Chemodiversity of Calophyllum inophyllum L. oil bioactive components related to their specific geographical distribution in the South Pacific region
Source: PeerJ. 2019 May 22;7:e6896. doi: 10.7717/peerj.6896 (PMC6535043; doi:10.7717/peerj.6896)
Supplement: Supplemental Information 3 — Time and absorbance values at 280 nm. The site and the number of the collected sample from New Caledonia are in the separate file names. [file peerj-07-6896-s003.zip › NOUVELLE-CALEDONIE_N9.CSV]

0.0005	-0.440120697
0.007166667	-0.535964966
0.013833333	-0.605583191
0.0205	-0.613689423
0.027166667	-0.577449799
0.033833333	-0.53358078
0.0405	-0.518798828
0.047166667	-0.515460968
0.053833333	-0.510215759
0.0605	-0.502586365
0.067166667	-0.497341156
0.073833333	-0.49495697
0.0805	-0.493526459
0.087166667	-0.491142273
0.093833333	-0.491142273
0.1005	-0.494003296
0.107166667	-0.497341156
0.113833333	-0.499725342
0.1205	-0.503063202
0.127166667	-0.507354736
0.133833333	-0.511169434
0.1405	-0.513076782
0.147166667	-0.514507294
0.153833333	-0.513076782
0.1605	-0.510692596
0.167166667	-0.508308411
0.173833333	-0.506877899
0.1805	-0.503063202
0.187166667	-0.498771667
0.193833333	-0.495433807
0.2005	-0.492095947
0.207166667	-0.48828125
0.213833333	-0.482082367
0.2205	-0.476837158
0.227166667	-0.471115112
0.233833333	-0.465393066
0.2405	-0.460147858
0.247166667	-0.455856323
0.253833333	-0.451564789
0.2605	-0.443935394
0.267166667	-0.434875488
0.273833333	-0.424385071
0.2805	-0.413417816
0.287166667	-0.401496887
0.293833333	-0.39100647
0.3005	-0.385761261
0.307166667	-0.381946564
0.313833333	-0.379085541
0.3205	-0.374317169
0.327166667	-0.369548798
0.333833333	-0.362873077
0.3405	-0.354766846
0.347166667	-0.3490448
0.353833333	-0.342845917
0.3605	-0.336170197
0.367166667	-0.329017639
0.373833333	-0.322818756
0.3805	-0.318527222
0.387166667	-0.310897827
0.393833333	-0.301837921
0.4005	-0.290393829
0.407166667	-0.276088715
0.413833333	-0.257015228
0.4205	-0.234603882
0.427166667	-0.211238861
0.433833333	-0.187397003
0.4405	-0.162601471
0.447166667	-0.137329102
0.453833333	-0.111103058
0.4605	-0.08392334
0.467166667	-0.054359436
0.473833333	-0.023365021
0.4805	0.009536743
0.487166667	0.043392181
0.493833333	0.077724457
0.5005	0.112056732
0.507166667	0.14591217
0.513833333	0.177383423
0.5205	0.205039978
0.527166667	0.22983551
0.533833333	0.254154205
0.5405	0.278949738
0.547166667	0.306606293
0.553833333	0.336647034
0.5605	0.368595123
0.567166667	0.401496887
0.573833333	0.434398651
0.5805	0.470161438
0.587166667	0.507354736
0.593833333	0.545501709
0.6005	0.58221817
0.607166667	0.618934631
0.613833333	0.654220581
0.6205	0.688552856
0.627166667	0.726222992
0.633833333	0.769615173
0.6405	0.820636749
0.647166667	0.877380371
0.653833333	0.943183899
0.6605	1.016616821
0.667166667	1.091003418
0.673833333	1.15776062
0.6805	1.214027405
0.687166667	1.268386841
0.693833333	1.32226944
0.7005	1.376628876
0.707166667	1.430511475
0.713833333	1.492500305
0.7205	1.577377319
0.727166667	1.689434052
0.733833333	1.826763153
0.7405	1.990795135
0.747166667	2.193450928
0.753833333	2.448558807
0.7605	2.763271332
0.767166667	3.118515015
0.773833333	3.481388092
0.7805	3.812789917
0.787166667	4.09412384
0.793833333	4.303455353
0.8005	4.406929016
0.807166667	4.405975342
0.813833333	4.328727722
0.8205	4.21333313
0.827166667	4.045009613
0.833833333	3.817081451
0.8405	3.554821014
0.847166667	3.290653229
0.853833333	3.038883209
0.8605	2.802848816
0.867166667	2.608776093
0.873833333	2.48336792
0.8805	2.442836761
0.887166667	2.496242523
0.893833333	2.666950226
0.9005	2.980709076
0.907166667	3.442764282
0.913833333	4.030227661
0.9205	4.687786102
0.927166667	5.343437195
0.933833333	5.925178528
0.9405	6.385803223
0.947166667	6.712913513
0.953833333	6.918430328
0.9605	7.040023804
0.967166667	7.129192352
0.973833333	7.234096527
0.9805	7.371902466
0.987166667	7.533073425
0.993833333	7.707595825
1.0005	7.853507996
1.007166667	7.897853851
1.013833333	7.811546326
1.0205	7.652282715
1.027166667	7.519245148
1.033833333	7.442951202
1.0405	7.438182831
1.047166667	7.543087006
1.053833333	7.758140564
1.0605	8.015155792
1.067166667	8.220672607
1.073833333	8.348464966
1.0805	8.417606354
1.087166667	8.449077606
1.093833333	8.457660675
1.1005	8.453845978
1.107166667	8.448600769
1.113833333	8.444786072
1.1205	8.440494537
1.127166667	8.43667984
1.133833333	8.435249329
1.1405	8.437156677
1.147166667	8.435726166
1.153833333	8.431434631
1.1605	8.427619934
1.167166667	8.424758911
1.173833333	8.420944214
1.1805	8.417606354
1.187166667	8.415699005
1.193833333	8.416652679
1.2005	8.418560028
1.207166667	8.419513702
1.213833333	8.418560028
1.2205	8.414268494
1.227166667	8.409976959
1.233833333	8.405208588
1.2405	8.399963379
1.247166667	8.394241333
1.253833333	8.390903473
1.2605	8.389949799
1.267166667	8.389472961
1.273833333	8.389472961
1.2805	8.390426636
1.287166667	8.391857147
1.293833333	8.393287659
1.3005	8.394241333
1.307166667	8.393764496
1.313833333	8.392333984
1.3205	8.388996124
1.327166667	8.386135101
1.333833333	8.384227753
1.3405	8.383750916
1.347166667	8.383750916
1.353833333	8.383274078
1.3605	8.383750916
1.367166667	8.385658264
1.373833333	8.386135101
1.3805	8.386611938
1.387166667	8.387088776
1.393833333	8.388996124
1.4005	8.391857147
1.407166667	8.392810822
1.413833333	8.393287659
1.4205	8.393287659
1.427166667	8.393287659
1.433833333	8.39471817
1.4405	8.392810822
1.447166667	8.388996124
1.453833333	8.386135101
1.4605	8.385658264
1.467166667	8.385181427
1.473833333	8.383750916
1.4805	8.38470459
1.487166667	8.387565613
1.493833333	8.390426636
1.5005	8.392810822
1.507166667	8.393764496
1.513833333	8.393764496
1.5205	8.393287659
1.527166667	8.392333984
1.533833333	8.390426636
1.5405	8.388996124
1.547166667	8.38804245
1.553833333	8.389949799
1.5605	8.393764496
1.567166667	8.398532867
1.573833333	8.404254913
1.5805	8.409500122
1.587166667	8.412837982
1.593833333	8.415699005
1.6005	8.417606354
1.607166667	8.416652679
1.613833333	8.412361145
1.6205	8.407592773
1.627166667	8.403778076
1.633833333	8.399963379
1.6405	8.396625519
1.647166667	8.396148682
1.653833333	8.400440216
1.6605	8.405685425
1.667166667	8.409023285
1.673833333	8.411407471
1.6805	8.414745331
1.687166667	8.417129517
1.693833333	8.418560028
1.7005	8.419513702
1.707166667	8.420944214
1.713833333	8.420944214
1.7205	8.417606354
1.727166667	8.410453796
1.733833333	8.401870728
1.7405	8.39471817
1.747166667	8.389949799
1.753833333	8.387565613
1.7605	8.386135101
1.767166667	8.387565613
1.773833333	8.389472961
1.7805	8.38804245
1.787166667	8.384227753
1.793833333	8.38136673
1.8005	8.38136673
1.807166667	8.380889893
1.813833333	8.380413055
1.8205	8.382797241
1.827166667	8.386611938
1.833833333	8.388996124
1.8405	8.389949799
1.847166667	8.390426636
1.853833333	8.39138031
1.8605	8.390903473
1.867166667	8.388996124
1.873833333	8.386135101
1.8805	8.38136673
1.887166667	8.376598358
1.893833333	8.373260498
1.9005	8.370876312
1.907166667	8.366584778
1.913833333	8.363246918
1.9205	8.361339569
1.927166667	8.363246918
1.933833333	8.366107941
1.9405	8.367538452
1.947166667	8.369922638
1.953833333	8.372306824
1.9605	8.373737335
1.967166667	8.372306824
1.973833333	8.368968964
1.9805	8.367538452
1.987166667	8.368968964
1.993833333	8.372783661
2.0005	8.37802887
2.007166667	8.383750916
2.013833333	8.388519287
2.0205	8.389472961
2.027166667	8.388519287
2.033833333	8.386611938
2.0405	8.386611938
2.047166667	8.385181427
2.053833333	8.381843567
2.0605	8.37802887
2.067166667	8.371353149
2.073833333	8.363723755
2.0805	8.35609436
2.087166667	8.350372314
2.093833333	8.346557617
2.1005	8.344173431
2.107166667	8.345603943
2.113833333	8.348941803
2.1205	8.350372314
2.127166667	8.347511292
2.133833333	8.340835571
2.1405	8.335113525
2.147166667	8.328914642
2.153833333	8.321285248
2.1605	8.313179016
2.167166667	8.308410645
2.173833333	8.306980133
2.1805	8.30745697
2.187166667	8.30745697
2.193833333	8.306503296
2.2005	8.303642273
2.207166667	8.299350739
2.213833333	8.295536041
2.2205	8.292675018
2.227166667	8.292675018
2.233833333	8.29410553
2.2405	8.296489716
2.247166667	8.298873901
2.253833333	8.301258087
2.2605	8.303165436
2.267166667	8.301734924
2.273833333	8.296489716
2.2805	8.291721344
2.287166667	8.288860321
2.293833333	8.288860321
2.3005	8.288383484
2.307166667	8.28742981
2.313833333	8.288383484
2.3205	8.292675018
2.327166667	8.296489716
2.333833333	8.296489716
2.3405	8.296012878
2.347166667	8.299350739
2.353833333	8.303642273
2.3605	8.306026459
2.367166667	8.306026459
2.373833333	8.306503296
2.3805	8.306026459
2.387166667	8.303642273
2.393833333	8.298873901
2.4005	8.294582367
2.407166667	8.292198181
2.413833333	8.289813995
2.4205	8.286476135
2.427166667	8.283138275
2.433833333	8.282184601
2.4405	8.281707764
2.447166667	8.279800415
2.453833333	8.277893066
2.4605	8.277416229
2.467166667	8.276939392
2.473833333	8.274078369
2.4805	8.270263672
2.487166667	8.266925812
2.493833333	8.264541626
2.5005	8.261680603
2.507166667	8.259773254
2.513833333	8.259296417
2.5205	8.259773254
2.527166667	8.259296417
2.533833333	8.258342743
2.5405	8.256912231
2.547166667	8.256435394
2.553833333	8.255958557
2.5605	8.254051208
2.567166667	8.251667023
2.573833333	8.249282837
2.5805	8.249282837
2.587166667	8.249759674
2.593833333	8.250236511
2.6005	8.25214386
2.607166667	8.253097534
2.613833333	8.252620697
2.6205	8.250236511
2.627166667	8.247375488
2.633833333	8.244037628
2.6405	8.239746094
2.647166667	8.236408234
2.653833333	8.235931396
2.6605	8.235454559
2.667166667	8.234977722
2.673833333	8.232116699
2.6805	8.229255676
2.687166667	8.227825165
2.693833333	8.227348328
2.7005	8.225917816
2.707166667	8.224964142
2.713833333	8.225440979
2.7205	8.225440979
2.727166667	8.222579956
2.733833333	8.217334747
2.7405	8.213996887
2.747166667	8.210659027
2.753833333	8.207321167
2.7605	8.20350647
2.767166667	8.203029633
2.773833333	8.20350647
2.7805	8.202075958
2.787166667	8.199691772
2.793833333	8.197784424
2.8005	8.197307587
2.807166667	8.195877075
2.813833333	8.194446564
2.8205	8.194446564
2.827166667	8.194446564
2.833833333	8.194446564
2.8405	8.193969727
2.847166667	8.193969727
2.853833333	8.194923401
2.8605	8.195400238
2.867166667	8.195400238
2.873833333	8.194446564
2.8805	8.193016052
2.887166667	8.193969727
2.893833333	8.194446564
2.9005	8.190631866
2.907166667	8.183002472
2.913833333	8.178710938
2.9205	8.176803589
2.927166667	8.172988892
2.933833333	8.166790009
2.9405	8.163452148
2.947166667	8.16488266
2.953833333	8.165836334
2.9605	8.162975311
2.967166667	8.159160614
2.973833333	8.157253265
2.9805	8.155345917
2.987166667	8.152008057
2.993833333	8.147716522
3.0005	8.143901825
3.007166667	8.138656616
3.013833333	8.133411407
3.0205	8.131027222
3.027166667	8.132457733
3.033833333	8.13293457
3.0405	8.13293457
3.047166667	8.134365082
3.053833333	8.138656616
3.0605	8.141040802
3.067166667	8.141040802
3.073833333	8.141517639
3.0805	8.143424988
3.087166667	8.144855499
3.093833333	8.142948151
3.1005	8.140087128
3.107166667	8.137702942
3.113833333	8.134841919
3.1205	8.131980896
3.127166667	8.128643036
3.133833333	8.12625885
3.1405	8.125305176
3.147166667	8.12292099
3.153833333	8.11958313
3.1605	8.116722107
3.167166667	8.11624527
3.173833333	8.117675781
3.1805	8.11958313
3.187166667	8.12292099
3.193833333	8.12625885
3.2005	8.127689362
3.207166667	8.127212524
3.213833333	8.12625885
3.2205	8.126735687
3.227166667	8.128166199
3.233833333	8.129119873
3.2405	8.128166199
3.247166667	8.127212524
3.253833333	8.124828339
3.2605	8.121490479
3.267166667	8.118152618
3.273833333	8.117675781
3.2805	8.121967316
3.287166667	8.127212524
3.293833333	8.130550385
3.3005	8.13293457
3.307166667	8.133888245
3.313833333	8.133888245
3.3205	8.134365082
3.327166667	8.135318756
3.333833333	8.137702942
3.3405	8.140087128
3.347166667	8.142471313
3.353833333	8.143424988
3.3605	8.143424988
3.367166667	8.141517639
3.373833333	8.139133453
3.3805	8.137226105
3.387166667	8.13627243
3.393833333	8.135795593
3.4005	8.13627243
3.407166667	8.138179779
3.413833333	8.141517639
3.4205	8.144378662
3.427166667	8.145332336
3.433833333	8.144378662
3.4405	8.145809174
3.447166667	8.147716522
3.453833333	8.148670197
3.4605	8.149147034
3.467166667	8.150100708
3.473833333	8.152484894
3.4805	8.153438568
3.487166667	8.152961731
3.493833333	8.152008057
3.5005	8.151054382
3.507166667	8.150100708
3.513833333	8.148193359
3.5205	8.146762848
3.527166667	8.144855499
3.533833333	8.145809174
3.5405	8.148670197
3.547166667	8.150577545
3.553833333	8.150100708
3.5605	8.149147034
3.567166667	8.149623871
3.573833333	8.148670197
3.5805	8.146762848
3.587166667	8.147716522
3.593833333	8.152484894
3.6005	8.156299591
3.607166667	8.156776428
3.613833333	8.155345917
3.6205	8.153438568
3.627166667	8.150577545
3.633833333	8.147239685
3.6405	8.146286011
3.647166667	8.149147034
3.653833333	8.156776428
3.6605	8.164405823
3.667166667	8.171081543
3.673833333	8.176326752
3.6805	8.180618286
3.687166667	8.183479309
3.693833333	8.184432983
3.7005	8.183956146
3.707166667	8.183956146
3.713833333	8.185863495
3.7205	8.189201355
3.727166667	8.193492889
3.733833333	8.198738098
3.7405	8.204460144
3.747166667	8.212089539
3.753833333	8.219718933
3.7605	8.228302002
3.767166667	8.235454559
3.773833333	8.244514465
3.7805	8.257389069
3.787166667	8.273601532
3.793833333	8.291244507
3.8005	8.310317993
3.807166667	8.331775665
3.813833333	8.355140686
3.8205	8.38136673
3.827166667	8.411407471
3.833833333	8.448123932
3.8405	8.48865509
3.847166667	8.531570435
3.853833333	8.576869965
3.8605	8.622169495
3.867166667	8.666038513
3.873833333	8.708000183
3.8805	8.749961853
3.887166667	8.790969849
3.893833333	8.828163147
3.9005	8.861064911
3.907166667	8.891582489
3.913833333	8.916854858
3.9205	8.935928345
3.927166667	8.946895599
3.933833333	8.952617645
3.9405	8.95357132
3.947166667	8.945941925
3.953833333	8.931159973
3.9605	8.909225464
3.967166667	8.885860443
3.973833333	8.860111237
3.9805	8.831977844
3.987166667	8.803367615
3.993833333	8.772850037
4.0005	8.743286133
4.007166667	8.713722229
4.013833333	8.685112
4.0205	8.657932281
4.027166667	8.631229401
4.033833333	8.606433868
4.0405	8.581638336
4.047166667	8.55588913
4.053833333	8.531570435
4.0605	8.507728577
4.067166667	8.485794067
4.073833333	8.46529007
4.0805	8.449077606
4.087166667	8.435726166
4.093833333	8.423805237
4.1005	8.411407471
4.107166667	8.40139389
4.113833333	8.393287659
4.1205	8.384227753
4.127166667	8.374214172
4.133833333	8.363246918
4.1405	8.355140686
4.147166667	8.347988129
4.153833333	8.341312408
4.1605	8.337020874
4.167166667	8.335113525
4.173833333	8.3360672
4.1805	8.3360672
4.187166667	8.336544037
4.193833333	8.337020874
4.2005	8.337497711
4.207166667	8.338451385
4.213833333	8.338451385
4.2205	8.338451385
4.227166667	8.338928223
4.233833333	8.341312408
4.2405	8.34608078
4.247166667	8.351802826
4.253833333	8.358001709
4.2605	8.364677429
4.267166667	8.372306824
4.273833333	8.377552032
4.2805	8.380413055
4.287166667	8.381843567
4.293833333	8.383274078
4.3005	8.387088776
4.307166667	8.392333984
4.313833333	8.399009705
4.3205	8.40473175
4.327166667	8.408069611
4.333833333	8.410930634
4.3405	8.412361145
4.347166667	8.411884308
4.353833333	8.411407471
4.3605	8.413314819
4.367166667	8.419513702
4.373833333	8.425712585
4.3805	8.431911469
4.387166667	8.439064026
4.393833333	8.447170258
4.4005	8.455276489
4.407166667	8.463859558
4.413833333	8.476257324
4.4205	8.49199295
4.427166667	8.512020111
4.433833333	8.53729248
4.4405	8.567810059
4.447166667	8.599758148
4.453833333	8.630752563
4.4605	8.660316467
4.467166667	8.689880371
4.473833333	8.720874786
4.4805	8.752822876
4.487166667	8.788108826
4.493833333	8.829116821
4.5005	8.873462677
4.507166667	8.917808533
4.513833333	8.957862854
4.5205	8.995056152
4.527166667	9.027957916
4.533833333	9.057998657
4.5405	9.083747864
4.547166667	9.107589722
4.553833333	9.129524231
4.5605	9.147167206
4.567166667	9.160518646
4.573833333	9.169578552
4.5805	9.176254272
4.587166667	9.18006897
4.593833333	9.18006897
4.6005	9.179115295
4.607166667	9.178161621
4.613833333	9.177684784
4.6205	9.177207947
4.627166667	9.174346924
4.633833333	9.171485901
4.6405	9.169578552
4.647166667	9.170055389
4.653833333	9.170055389
4.6605	9.168148041
4.667166667	9.165287018
4.673833333	9.161472321
4.6805	9.155273438
4.687166667	9.148597717
4.693833333	9.141921997
4.7005	9.135246277
4.707166667	9.129047394
4.713833333	9.123802185
4.7205	9.120941162
4.727166667	9.117603302
4.733833333	9.11283493
4.7405	9.107112885
4.747166667	9.103298187
4.753833333	9.101390839
4.7605	9.101390839
4.767166667	9.102344513
4.773833333	9.106636047
4.7805	9.118080139
4.787166667	9.135246277
4.793833333	9.1547966
4.8005	9.175300598
4.807166667	9.198188782
4.813833333	9.223461151
4.8205	9.248733521
4.827166667	9.275913239
4.833833333	9.307384491
4.8405	9.344577789
4.847166667	9.384632111
4.853833333	9.427547455
4.8605	9.475231171
4.867166667	9.52911377
4.873833333	9.588718414
4.8805	9.652614594
4.887166667	9.723186493
4.893833333	9.799003601
4.9005	9.881019592
4.907166667	9.964942932
4.913833333	10.05029678
4.9205	10.13708115
4.927166667	10.22624969
4.933833333	10.31541824
4.9405	10.40124893
4.947166667	10.48278809
4.953833333	10.56146622
4.9605	10.63776016
4.967166667	10.71119308
4.973833333	10.78224182
4.9805	10.8537674
4.987166667	10.92863083
4.993833333	11.00683212
5.0005	11.08837128
5.007166667	11.17515564
5.013833333	11.26527786
5.0205	11.3568306
5.027166667	11.44790649
5.033833333	11.53993607
5.0405	11.6314888
5.047166667	11.72018051
5.053833333	11.80791855
5.0605	11.89422607
5.067166667	11.97862625
5.073833333	12.05778122
5.0805	12.12930679
5.087166667	12.19367981
5.093833333	12.25090027
5.1005	12.30096817
5.107166667	12.34197617
5.113833333	12.37249374
5.1205	12.39490509
5.127166667	12.40921021
5.133833333	12.41540909
5.1405	12.41064072
5.147166667	12.39728928
5.153833333	12.37678528
5.1605	12.34865189
5.167166667	12.31098175
5.173833333	12.26425171
5.1805	12.20846176
5.187166667	12.14408875
5.193833333	12.07113266
5.2005	11.99102402
5.207166667	11.90423965
5.213833333	11.81030273
5.2205	11.71016693
5.227166667	11.60669327
5.233833333	11.49749756
5.2405	11.38496399
5.247166667	11.27338409
5.253833333	11.16514206
5.2605	11.0616684
5.267166667	10.96057892
5.273833333	10.86521149
5.2805	10.77604294
5.287166667	10.69021225
5.293833333	10.6048584
5.3005	10.51998138
5.307166667	10.4393959
5.313833333	10.36214828
5.3205	10.28490067
5.327166667	10.21003723
5.333833333	10.14089584
5.3405	10.07890701
5.347166667	10.01977921
5.353833333	9.962081909
5.3605	9.907245636
5.367166667	9.855270386
5.373833333	9.80424881
5.3805	9.751319885
5.387166667	9.699344635
5.393833333	9.648799896
5.4005	9.603023529
5.407166667	9.562492371
5.413833333	9.525299072
5.4205	9.491920471
5.427166667	9.459495544
5.433833333	9.432315826
5.4405	9.408950806
5.447166667	9.388446808
5.453833333	9.370803833
5.4605	9.355545044
5.467166667	9.346485138
5.473833333	9.341716766
5.4805	9.340763092
5.487166667	9.340286255
5.493833333	9.342670441
5.5005	9.349822998
5.507166667	9.359836578
5.513833333	9.37128067
5.5205	9.38129425
5.527166667	9.392261505
5.533833333	9.401798248
5.5405	9.40990448
5.547166667	9.413719177
5.553833333	9.414672852
5.5605	9.413719177
5.567166667	9.408950806
5.573833333	9.400367737
5.5805	9.389400482
5.587166667	9.379386902
5.593833333	9.369373322
5.6005	9.358406067
5.607166667	9.345054626
5.613833333	9.330272675
5.6205	9.3126297
5.627166667	9.292602539
5.633833333	9.271144867
5.6405	9.250164032
5.647166667	9.230613708
5.653833333	9.214878082
5.6605	9.202003479
5.667166667	9.190559387
5.673833333	9.178161621
5.6805	9.165763855
5.687166667	9.152412415
5.693833333	9.139537811
5.7005	9.129524231
5.707166667	9.121894836
5.713833333	9.118080139
5.7205	9.118556976
5.727166667	9.122848511
5.733833333	9.129524231
5.7405	9.136676788
5.747166667	9.145259857
5.753833333	9.1547966
5.7605	9.163379669
5.767166667	9.172916412
5.773833333	9.185314178
5.7805	9.200572968
5.787166667	9.213924408
5.793833333	9.226799011
5.8005	9.240150452
5.807166667	9.252548218
5.813833333	9.262084961
5.8205	9.269237518
5.827166667	9.276866913
5.833833333	9.283065796
5.8405	9.287834167
5.847166667	9.292602539
5.853833333	9.296894073
5.8605	9.299278259
5.867166667	9.297847748
5.873833333	9.295940399
5.8805	9.292602539
5.887166667	9.288311005
5.893833333	9.28401947
5.9005	9.279727936
5.907166667	9.274959564
5.913833333	9.268760681
5.9205	9.263515472
5.927166667	9.259223938
5.933833333	9.256362915
5.9405	9.254455566
5.947166667	9.253501892
5.953833333	9.253978729
5.9605	9.253501892
5.967166667	9.251594543
5.973833333	9.251117706
5.9805	9.253025055
5.987166667	9.258747101
5.993833333	9.26733017
6.0005	9.278774261
6.007166667	9.291648865
6.013833333	9.303569794
6.0205	9.3126297
6.027166667	9.316444397
6.033833333	9.317398071
6.0405	9.316444397
6.047166667	9.314537048
6.053833333	9.312152863
6.0605	9.311199188
6.067166667	9.312152863
6.073833333	9.313583374
6.0805	9.315013885
6.087166667	9.314060211
6.093833333	9.311199188
6.1005	9.307861328
6.107166667	9.306430817
6.113833333	9.305477142
6.1205	9.305000305
6.127166667	9.304046631
6.133833333	9.300708771
6.1405	9.294986725
6.147166667	9.289264679
6.153833333	9.287834167
6.1605	9.290218353
6.167166667	9.295940399
6.173833333	9.307384491
6.1805	9.323120117
6.187166667	9.341716766
6.193833333	9.36126709
6.2005	9.384155273
6.207166667	9.411811829
6.213833333	9.44185257
6.2205	9.475708008
6.227166667	9.512424469
6.233833333	9.553909302
6.2405	9.596347809
6.247166667	9.642124176
6.253833333	9.695053101
6.2605	9.754657745
6.267166667	9.818077087
6.273833333	9.880065918
6.2805	9.940624237
6.287166667	10.00118256
6.293833333	10.0607872
6.3005	10.11610031
6.307166667	10.16616821
6.313833333	10.2148056
6.3205	10.26201248
6.327166667	10.30492783
6.333833333	10.33973694
6.3405	10.36691666
6.347166667	10.389328
6.353833333	10.4060173
6.3605	10.41603088
6.367166667	10.41889191
6.373833333	10.41984558
6.3805	10.4174614
6.387166667	10.41078568
6.393833333	10.39791107
6.4005	10.38074493
6.407166667	10.35928726
6.413833333	10.33306122
6.4205	10.30254364
6.427166667	10.27011871
6.433833333	10.2391243
6.4405	10.21194458
6.447166667	10.18857956
6.453833333	10.16759872
6.4605	10.14947891
6.467166667	10.1313591
6.473833333	10.11371613
6.4805	10.09654999
6.487166667	10.08033752
6.493833333	10.0684166
6.5005	10.05983353
6.507166667	10.05411148
6.513833333	10.05029678
6.5205	10.0479126
6.527166667	10.04743576
6.533833333	10.04934311
6.5405	10.05315781
6.547166667	10.05840302
6.553833333	10.06507874
6.5605	10.0736618
6.567166667	10.08319855
6.573833333	10.09273529
6.5805	10.10656357
6.587166667	10.12659073
6.593833333	10.14900208
6.6005	10.17045975
6.607166667	10.19191742
6.613833333	10.21385193
6.6205	10.23197174
6.627166667	10.24627686
6.633833333	10.26105881
6.6405	10.27965546
6.647166667	10.29968262
6.653833333	10.31684875
6.6605	10.33306122
6.667166667	10.3468895
6.673833333	10.35881042
6.6805	10.36691666
6.687166667	10.3726387
6.693833333	10.3802681
6.7005	10.38789749
6.707166667	10.39505005
6.713833333	10.39981842
6.7205	10.40077209
6.727166667	10.39838791
6.733833333	10.39171219
6.7405	10.38122177
6.747166667	10.36882401
6.753833333	10.35785675
6.7605	10.34784317
6.767166667	10.3354454
6.773833333	10.32114029
6.7805	10.30302048
6.787166667	10.28251648
6.793833333	10.25676727
6.8005	10.22577286
6.807166667	10.19239426
6.813833333	10.15853882
6.8205	10.12277603
6.827166667	10.08224487
6.833833333	10.03789902
6.8405	9.991168976
6.847166667	9.945392609
6.853833333	9.899139404
6.8605	9.8528862
6.867166667	9.80758667
6.873833333	9.764671326
6.8805	9.721279144
6.887166667	9.676933289
6.893833333	9.62972641
6.9005	9.582996368
6.907166667	9.538650513
6.913833333	9.494781494
6.9205	9.45186615
6.927166667	9.408950806
6.933833333	9.369373322
6.9405	9.33265686
6.947166667	9.299755096
6.953833333	9.270191193
6.9605	9.243965149
6.967166667	9.220123291
6.973833333	9.199142456
6.9805	9.179592133
6.987166667	9.161472321
6.993833333	9.144306183
7.0005	9.130477905
7.007166667	9.119033813
7.013833333	9.108543396
7.0205	9.100437164
7.027166667	9.095191956
7.033833333	9.094238281
7.0405	9.094238281
7.047166667	9.095668793
7.053833333	9.096622467
7.0605	9.097576141
7.067166667	9.094238281
7.073833333	9.088039398
7.0805	9.079933167
7.087166667	9.071350098
7.093833333	9.062767029
7.1005	9.053230286
7.107166667	9.041786194
7.113833333	9.027957916
7.1205	9.01222229
7.127166667	8.99553299
7.133833333	8.975505829
7.1405	8.951663971
7.147166667	8.924484253
7.153833333	8.896827698
7.1605	8.870601654
7.167166667	8.846282959
7.173833333	8.823871613
7.1805	8.80241394
7.187166667	8.78238678
7.193833333	8.762359619
7.2005	8.740901947
7.207166667	8.716583252
7.213833333	8.692264557
7.2205	8.668422699
7.227166667	8.64648819
7.233833333	8.628368378
7.2405	8.611679077
7.247166667	8.596420288
7.253833333	8.580207825
7.2605	8.564949036
7.267166667	8.55255127
7.273833333	8.542060852
7.2805	8.530139923
7.287166667	8.517742157
7.293833333	8.506298065
7.3005	8.493423462
7.307166667	8.478164673
7.313833333	8.460521698
7.3205	8.443832397
7.327166667	8.42666626
7.333833333	8.410453796
7.3405	8.396625519
7.347166667	8.385181427
7.353833333	8.37469101
7.3605	8.364200592
7.367166667	8.355140686
7.373833333	8.347034454
7.3805	8.338451385
7.387166667	8.327484131
7.393833333	8.316993713
7.4005	8.309364319
7.407166667	8.303642273
7.413833333	8.29744339
7.4205	8.291721344
7.427166667	8.290290833
7.433833333	8.291721344
7.4405	8.293628693
7.447166667	8.295059204
7.453833333	8.296489716
7.4605	8.297920227
7.467166667	8.29744339
7.473833333	8.296966553
7.4805	8.298397064
7.487166667	8.301734924
7.493833333	8.305072784
7.5005	8.307933807
7.507166667	8.311271667
7.513833333	8.316040039
7.5205	8.320331573
7.527166667	8.324623108
7.533833333	8.329868317
7.5405	8.338451385
7.547166667	8.348464966
7.553833333	8.35609436
7.5605	8.35943222
7.567166667	8.35943222
7.573833333	8.358955383
7.5805	8.35943222
7.587166667	8.35943222
7.593833333	8.359909058
7.6005	8.363246918
7.607166667	8.368015289
7.613833333	8.370876312
7.6205	8.369922638
7.627166667	8.366107941
7.633833333	8.360862732
7.6405	8.35609436
7.647166667	8.350849152
7.653833333	8.345603943
7.6605	8.337974548
7.667166667	8.329391479
7.673833333	8.319377899
7.6805	8.308410645
7.687166667	8.295536041
7.693833333	8.285045624
7.7005	8.281707764
7.707166667	8.282661438
7.713833333	8.284568787
7.7205	8.284568787
7.727166667	8.283138275
7.733833333	8.280277252
7.7405	8.275508881
7.747166667	8.269786835
7.753833333	8.264541626
7.7605	8.260726929
7.767166667	8.259773254
7.773833333	8.260726929
7.7805	8.26215744
7.787166667	8.263111115
7.793833333	8.263587952
7.8005	8.264541626
7.807166667	8.266448975
7.813833333	8.269786835
7.8205	8.272647858
7.827166667	8.275985718
7.833833333	8.280754089
7.8405	8.286952972
7.847166667	8.292675018
7.853833333	8.29744339
7.8605	8.301258087
7.867166667	8.305072784
7.873833333	8.311748505
7.8805	8.322715759
7.887166667	8.3360672
7.893833333	8.349895477
7.9005	8.365631104
7.907166667	8.383750916
7.913833333	8.40139389
7.9205	8.417606354
7.927166667	8.432388306
7.933833333	8.449554443
7.9405	8.469104767
7.947166667	8.489131927
7.953833333	8.507728577
7.9605	8.524894714
7.967166667	8.540153503
7.973833333	8.55255127
7.9805	8.563518524
7.987166667	8.57257843
7.993833333	8.581161499
8.0005	8.588790894
8.007166667	8.596897125
8.013833333	8.605957031
8.0205	8.613586426
8.027166667	8.61787796
8.033833333	8.619785309
8.0405	8.620738983
8.047166667	8.619785309
8.053833333	8.615970612
8.0605	8.611679077
8.067166667	8.608341217
8.073833333	8.603096008
8.0805	8.595466614
8.087166667	8.587360382
8.093833333	8.581161499
8.1005	8.574962616
8.107166667	8.567333221
8.113833333	8.558273315
8.1205	8.549213409
8.127166667	8.539199829
8.133833333	8.527755737
8.1405	8.513450623
8.147166667	8.497238159
8.153833333	8.482456207
8.1605	8.46862793
8.167166667	8.454799652
8.173833333	8.4400177
8.1805	8.427619934
8.187166667	8.417606354
8.193833333	8.410453796
8.2005	8.403778076
8.207166667	8.399009705
8.213833333	8.393764496
8.2205	8.385658264
8.227166667	8.373260498
8.233833333	8.35943222
8.2405	8.347511292
8.247166667	8.335113525
8.253833333	8.323192596
8.2605	8.314609528
8.267166667	8.30745697
8.273833333	8.298873901
8.2805	8.286476135
8.287166667	8.273124695
8.293833333	8.259296417
8.3005	8.245944977
8.307166667	8.234024048
8.313833333	8.223056793
8.3205	8.215427399
8.327166667	8.209705353
8.333833333	8.204936981
8.3405	8.201122284
8.347166667	8.196353912
8.353833333	8.192062378
8.3605	8.187770844
8.367166667	8.182048798
8.373833333	8.175373077
8.3805	8.170127869
8.387166667	8.165836334
8.393833333	8.163928986
8.4005	8.163452148
8.407166667	8.164405823
8.413833333	8.16822052
8.4205	8.173465729
8.427166667	8.179664612
8.433833333	8.185386658
8.4405	8.193016052
8.447166667	8.203029633
8.453833333	8.214473724
8.4605	8.227348328
8.467166667	8.24213028
8.473833333	8.260726929
8.4805	8.281707764
8.487166667	8.303165436
8.493833333	8.324146271
8.5005	8.347511292
8.507166667	8.372306824
8.513833333	8.397102356
8.5205	8.421897888
8.527166667	8.447647095
8.533833333	8.476257324
8.5405	8.502960205
8.547166667	8.528709412
8.553833333	8.553504944
8.5605	8.580207825
8.567166667	8.605957031
8.573833333	8.631706238
8.5805	8.657932281
8.587166667	8.686542511
8.593833333	8.71515274
8.6005	8.74042511
8.607166667	8.762836456
8.613833333	8.783817291
8.6205	8.801937103
8.627166667	8.815288544
8.633833333	8.824825287
8.6405	8.835315704
8.647166667	8.84771347
8.653833333	8.857727051
8.6605	8.86297226
8.667166667	8.86297226
8.673833333	8.859634399
8.6805	8.853435516
8.687166667	8.845329285
8.693833333	8.836746216
8.7005	8.829116821
8.707166667	8.822441101
8.713833333	8.815288544
8.7205	8.804798126
8.727166667	8.788108826
8.733833333	8.767127991
8.7405	8.746623993
8.747166667	8.727550507
8.753833333	8.70847702
8.7605	8.688926697
8.767166667	8.66985321
8.773833333	8.650302887
8.7805	8.627414703
8.787166667	8.60118866
8.793833333	8.574008942
8.8005	8.549213409
8.807166667	8.526802063
8.813833333	8.508682251
8.8205	8.491516113
8.827166667	8.475780487
8.833833333	8.459091187
8.8405	8.440971375
8.847166667	8.420467377
8.853833333	8.39805603
8.8605	8.376598358
8.867166667	8.35943222
8.873833333	8.34608078
8.8805	8.334636688
8.887166667	8.323669434
8.893833333	8.311271667
8.9005	8.297920227
8.907166667	8.280754089
8.913833333	8.263587952
8.9205	8.247852325
8.927166667	8.234500885
8.933833333	8.222103119
8.9405	8.212089539
8.947166667	8.204460144
8.953833333	8.198261261
8.9605	8.193492889
8.967166667	8.189201355
8.973833333	8.188247681
8.9805	8.188724518
8.987166667	8.187294006
8.993833333	8.183956146
9.0005	8.179187775
9.007166667	8.175849915
9.013833333	8.173465729
9.0205	8.172512054
9.027166667	8.172035217
9.033833333	8.172035217
9.0405	8.17155838
9.047166667	8.168697357
9.053833333	8.165359497
9.0605	8.162021637
9.067166667	8.160114288
9.073833333	8.159160614
9.0805	8.160591125
9.087166667	8.163928986
9.093833333	8.169651031
9.1005	8.176326752
9.107166667	8.184909821
9.113833333	8.193492889
9.1205	8.201599121
9.127166667	8.207798004
9.133833333	8.213043213
9.1405	8.219242096
9.147166667	8.22687149
9.153833333	8.234977722
9.1605	8.244514465
9.167166667	8.254528046
9.173833333	8.2654953
9.1805	8.275508881
9.187166667	8.283615112
9.193833333	8.293628693
9.2005	8.306026459
9.207166667	8.318424225
9.213833333	8.327960968
9.2205	8.335590363
9.227166667	8.341789246
9.233833333	8.347511292
9.2405	8.352279663
9.247166667	8.356571198
9.253833333	8.360385895
9.2605	8.363246918
9.267166667	8.365154266
9.273833333	8.366107941
9.2805	8.365631104
9.287166667	8.366107941
9.293833333	8.369445801
9.3005	8.376121521
9.307166667	8.382797241
9.313833333	8.386611938
9.3205	8.389472961
9.327166667	8.391857147
9.333833333	8.39471817
9.3405	8.397579193
9.347166667	8.402824402
9.353833333	8.412361145
9.3605	8.424282074
9.367166667	8.437633514
9.373833333	8.450508118
9.3805	8.461475372
9.387166667	8.474349976
9.393833333	8.48865509
9.4005	8.504390717
9.407166667	8.521556854
9.413833333	8.542537689
9.4205	8.567810059
9.427166667	8.596897125
9.433833333	8.630275726
9.4405	8.666992188
9.447166667	8.706569672
9.453833333	8.746623993
9.4605	8.787155151
9.467166667	8.82768631
9.473833333	8.868694305
9.4805	8.911132813
9.487166667	8.954524994
9.493833333	8.999824524
9.5005	9.046554565
9.507166667	9.094238281
9.513833333	9.140014648
9.5205	9.182929993
9.527166667	9.222984314
9.533833333	9.260177612
9.5405	9.291172028
9.547166667	9.315013885
9.553833333	9.334087372
9.5605	9.349822998
9.567166667	9.362220764
9.573833333	9.370803833
9.5805	9.376525879
9.587166667	9.380817413
9.593833333	9.382724762
9.6005	9.379386902
9.607166667	9.372711182
9.613833333	9.36460495
9.6205	9.355068207
9.627166667	9.342193604
9.633833333	9.325504303
9.6405	9.307384491
9.647166667	9.286403656
9.653833333	9.262561798
9.6605	9.236812592
9.667166667	9.209156036
9.673833333	9.182929993
9.6805	9.156227112
9.687166667	9.130477905
9.693833333	9.103298187
9.7005	9.076595306
9.707166667	9.050369263
9.713833333	9.021759033
9.7205	8.990287781
9.727166667	8.957862854
9.733833333	8.927822113
9.7405	8.900165558
9.747166667	8.87298584
9.753833333	8.846282959
9.7605	8.821964264
9.767166667	8.796691895
9.773833333	8.769989014
9.7805	8.741378784
9.787166667	8.713722229
9.793833333	8.686065674
9.8005	8.657455444
9.807166667	8.629798889
9.813833333	8.604049683
9.8205	8.578777313
9.827166667	8.553028107
9.833833333	8.529186249
9.8405	8.512020111
9.847166667	8.499145508
9.853833333	8.48531723
9.8605	8.470535278
9.867166667	8.457183838
9.873833333	8.445262909
9.8805	8.431434631
9.887166667	8.417129517
9.893833333	8.405685425
9.9005	8.399009705
9.907166667	8.39471817
9.913833333	8.393287659
9.9205	8.395195007
9.927166667	8.40139389
9.933833333	8.409976959
9.9405	8.41999054
9.947166667	8.430957794
9.953833333	8.440971375
9.9605	8.449554443
9.967166667	8.453845978
9.973833333	8.456707001
9.9805	8.461475372
9.987166667	8.467197418
9.993833333	8.473396301
10.0005	8.480072021
10.00716667	8.48865509
10.01383333	8.495330811
10.0205	8.499145508
10.02716667	8.500099182
10.03383333	8.499622345
10.0405	8.498668671
10.04716667	8.497714996
10.05383333	8.498191833
10.0605	8.499622345
10.06716667	8.502006531
10.07383333	8.503437042
10.0805	8.504867554
10.08716667	8.503437042
10.09383333	8.497238159
10.1005	8.487701416
10.10716667	8.47530365
10.11383333	8.461952209
10.1205	8.44669342
10.12716667	8.430957794
10.13383333	8.417129517
10.1405	8.407115936
10.14716667	8.399009705
10.15383333	8.389949799
10.1605	8.378982544
10.16716667	8.368492126
10.17383333	8.357048035
10.1805	8.341312408
10.18716667	8.322715759
10.19383333	8.303165436
10.2005	8.284568787
10.20716667	8.267879486
10.21383333	8.253574371
10.2205	8.24213028
10.22716667	8.232116699
10.23383333	8.223056793
10.2405	8.217334747
10.24716667	8.213996887
10.25383333	8.207798004
10.2605	8.199214935
10.26716667	8.187770844
10.27383333	8.176326752
10.2805	8.162021637
10.28716667	8.146762848
10.29383333	8.134365082
10.3005	8.126735687
10.30716667	8.124351501
10.31383333	8.12292099
10.3205	8.118629456
10.32716667	8.110046387
10.33383333	8.100032806
10.3405	8.090019226
10.34716667	8.080005646
10.35383333	8.069038391
10.3605	8.059024811
10.36716667	8.051872253
10.37383333	8.047103882
10.3805	8.043766022
10.38716667	8.038043976
10.39383333	8.03232193
10.4005	8.029460907
10.40716667	8.029460907
10.41383333	8.028507233
10.4205	8.02564621
10.42716667	8.024692535
10.43383333	8.027553558
10.4405	8.030891418
10.44716667	8.031845093
10.45383333	8.029937744
10.4605	8.026599884
10.46716667	8.023738861
10.47383333	8.020401001
10.4805	8.018016815
10.48716667	8.018016815
10.49383333	8.019924164
10.5005	8.023262024
10.50716667	8.02564621
10.51383333	8.02898407
10.5205	8.034229279
10.52716667	8.038043976
10.53383333	8.03899765
10.5405	8.039951324
10.54716667	8.04233551
10.55383333	8.04233551
10.5605	8.036613464
10.56716667	8.029460907
10.57383333	8.025169373
10.5805	8.022785187
10.58716667	8.019924164
10.59383333	8.018493652
10.6005	8.019924164
10.60716667	8.024692535
10.61383333	8.030891418
10.6205	8.03565979
10.62716667	8.038043976
10.63383333	8.038043976
10.6405	8.03565979
10.64716667	8.029460907
10.65383333	8.020401001
10.6605	8.011817932
10.66716667	8.004188538
10.67383333	7.998943329
10.6805	7.996082306
10.68716667	7.997512817
10.69383333	7.999897003
10.7005	8.003234863
10.70716667	8.006095886
10.71383333	8.008003235
10.7205	8.008480072
10.72716667	8.005619049
10.73383333	8.001804352
10.7405	7.996082306
10.74716667	7.99036026
10.75383333	7.985115051
10.7605	7.980823517
10.76716667	7.976531982
10.77383333	7.971286774
10.7805	7.963180542
10.78716667	7.955551147
10.79383333	7.949829102
10.8005	7.944583893
10.80716667	7.94172287
10.81383333	7.939338684
10.8205	7.938861847
10.82716667	7.93838501
10.83383333	7.93504715
10.8405	7.928848267
10.84716667	7.920265198
10.85383333	7.912635803
10.8605	7.902622223
10.86716667	7.891654968
10.87383333	7.882595062
10.8805	7.875919342
10.88716667	7.871627808
10.89383333	7.868766785
10.9005	7.86781311
10.90716667	7.868289948
10.91383333	7.866382599
10.9205	7.862091064
10.92716667	7.856845856
10.93383333	7.853031158
10.9405	7.849693298
10.94716667	7.847309113
10.95383333	7.846832275
10.9605	7.849216461
10.96716667	7.852554321
10.97383333	7.853031158
10.9805	7.851600647
10.98716667	7.849693298
10.99383333	7.849216461
11.0005	7.847309113
11.00716667	7.844924927
11.01383333	7.843971252
11.0205	7.84444809
11.02716667	7.846832275
11.03383333	7.848262787
11.0405	7.849216461
11.04716667	7.852077484
11.05383333	7.856369019
11.0605	7.862567902
11.06716667	7.867336273
11.07383333	7.870197296
11.0805	7.870674133
11.08716667	7.869243622
11.09383333	7.864952087
11.1005	7.860660553
11.10716667	7.858276367
11.11383333	7.859706879
11.1205	7.86447525
11.12716667	7.870674133
11.13383333	7.877349854
11.1405	7.883548737
11.14716667	7.889270782
11.15383333	7.892608643
11.1605	7.894515991
11.16716667	7.895469666
11.17383333	7.895469666
11.1805	7.89308548
11.18716667	7.890224457
11.19383333	7.88974762
11.2005	7.890224457
11.20716667	7.893562317
11.21383333	7.897853851
11.2205	7.901668549
11.22716667	7.90309906
11.23383333	7.902622223
11.2405	7.903575897
11.24716667	7.903575897
11.25383333	7.902622223
11.2605	7.900238037
11.26716667	7.900714874
11.27383333	7.902145386
11.2805	7.901668549
11.28716667	7.8997612
11.29383333	7.898330688
11.3005	7.900238037
11.30716667	7.902622223
11.31383333	7.903575897
11.3205	7.903575897
11.32716667	7.905960083
11.33383333	7.911205292
11.3405	7.9164505
11.34716667	7.919311523
11.35383333	7.922172546
11.3605	7.925987244
11.36716667	7.930755615
11.37383333	7.933616638
11.3805	7.93504715
11.38716667	7.937908173
11.39383333	7.943153381
11.4005	7.951259613
11.40716667	7.960796356
11.41383333	7.972240448
11.4205	7.985115051
11.42716667	7.999897003
11.43383333	8.013725281
11.4405	8.027076721
11.44716667	8.039474487
11.45383333	8.050918579
11.4605	8.062839508
11.46716667	8.074760437
11.47383333	8.086681366
11.4805	8.099555969
11.48716667	8.11290741
11.49383333	8.126735687
11.5005	8.141517639
11.50716667	8.160114288
11.51383333	8.18157196
11.5205	8.20350647
11.52716667	8.224964142
11.53383333	8.245944977
11.5405	8.265972137
11.54716667	8.281707764
11.55383333	8.291721344
11.5605	8.298873901
11.56716667	8.30411911
11.57383333	8.309364319
11.5805	8.314609528
11.58716667	8.320808411
11.59383333	8.327960968
11.6005	8.334159851
11.60716667	8.337497711
11.61383333	8.336544037
11.6205	8.331298828
11.62716667	8.325576782
11.63383333	8.319377899
11.6405	8.313179016
11.64716667	8.308410645
11.65383333	8.305072784
11.6605	8.30411911
11.66716667	8.30078125
11.67383333	8.295536041
11.6805	8.288860321
11.68716667	8.281230927
11.69383333	8.271694183
11.7005	8.260250092
11.70716667	8.248329163
11.71383333	8.236408234
11.7205	8.224010468
11.72716667	8.211612701
11.73383333	8.20016861
11.7405	8.188724518
11.74716667	8.1782341
11.75383333	8.167266846
11.7605	8.156299591
11.76716667	8.143424988
11.77383333	8.130073547
11.7805	8.117198944
11.78716667	8.105754852
11.79383333	8.096694946
11.8005	8.0909729
11.80716667	8.089542389
11.81383333	8.090019226
11.8205	8.089542389
11.82716667	8.085727692
11.83383333	8.080482483
11.8405	8.073329926
11.84716667	8.063793182
11.85383333	8.055210114
11.8605	8.049488068
11.86716667	8.049488068
11.87383333	8.052349091
11.8805	8.055686951
11.88716667	8.061885834
11.89383333	8.072376251
11.9005	8.088588715
11.90716667	8.108615875
11.91383333	8.132457733
11.9205	8.162498474
11.92716667	8.198738098
11.93383333	8.240699768
11.9405	8.289813995
11.94716667	8.347511292
11.95383333	8.418083191
11.9605	8.502006531
11.96716667	8.604049683
11.97383333	8.726596832
11.9805	8.872032166
11.98716667	9.042739868
11.99383333	9.240627289
12.0005	9.471416473
12.00716667	9.740352631
12.01383333	10.05411148
12.0205	10.41793823
12.02716667	10.83993912
12.03383333	11.3325119
12.0405	11.90757751
12.04716667	12.57371902
12.05383333	13.34238052
12.0605	14.23025131
12.06716667	15.25497437
12.07383333	16.43371582
12.0805	17.78316498
12.08716667	19.32191849
12.09383333	21.07095718
12.1005	23.05173874
12.10716667	25.28810501
12.11383333	27.80532837
12.1205	30.62963486
12.12716667	33.78772736
12.13383333	37.30726242
12.1405	41.21208191
12.14716667	45.52316666
12.15383333	50.25863647
12.1605	55.43708801
12.16716667	61.07378006
12.17383333	67.18254089
12.1805	73.77004623
12.18716667	80.83963394
12.19383333	88.38653564
12.2005	96.40312195
12.20716667	104.8741341
12.21383333	113.776207
12.2205	123.0812073
12.22716667	132.753849
12.23383333	142.7559853
12.2405	153.0408859
12.24716667	163.5532379
12.25383333	174.2334366
12.2605	185.0118637
12.26716667	195.8193779
12.27383333	206.5858841
12.2805	217.2384262
12.28716667	227.7002335
12.29383333	237.8921509
12.3005	247.7383614
12.30716667	257.1678162
12.31383333	266.1104202
12.3205	274.50037
12.32716667	282.2761536
12.33383333	289.390564
12.3405	295.8035469
12.34716667	301.4793396
12.35383333	306.388855
12.3605	310.5154037
12.36716667	313.8570786
12.37383333	316.4172173
12.3805	318.2058334
12.38716667	319.2362785
12.39383333	319.5347786
12.4005	319.1299438
12.40716667	318.048954
12.41383333	316.3256645
12.4205	313.9986992
12.42716667	311.1128807
12.43383333	307.7096939
12.4405	303.8239479
12.44716667	299.4980812
12.45383333	294.7788239
12.4605	289.7143364
12.46716667	284.3494415
12.47383333	278.7256241
12.4805	272.8877068
12.48716667	266.8757439
12.49383333	260.7240677
12.5005	254.4612885
12.50716667	248.1131554
12.51383333	241.7082787
12.5205	235.2743149
12.52716667	228.8346291
12.53383333	222.4078178
12.5405	216.0081863
12.54716667	209.6543312
12.55383333	203.3605576
12.5605	197.1349716
12.56716667	190.9861565
12.57383333	184.9236488
12.5805	178.9598465
12.58716667	173.09618
12.59383333	167.3345566
12.6005	161.6792679
12.60716667	156.1388969
12.61383333	150.7163048
12.6205	145.4119682
12.62716667	140.226841
12.63383333	135.1666451
12.6405	130.2309036
12.64716667	125.4172325
12.65383333	120.7256317
12.6605	116.1589622
12.66716667	111.717701
12.67383333	107.4008942
12.6805	103.208065
12.68716667	99.13921356
12.69383333	95.19338608
12.7005	91.36772156
12.70716667	87.66269684
12.71383333	84.07449722
12.7205	80.60264587
12.72716667	77.24761963
12.73383333	74.00846481
12.7405	70.88327408
12.74716667	67.86870956
12.75383333	64.96524811
12.7605	62.17336655
12.76716667	59.49020386
12.77383333	56.91099167
12.7805	54.43143845
12.78716667	52.05440521
12.79383333	49.77846146
12.8005	47.59693146
12.80716667	45.50504684
12.81383333	43.50423813
12.8205	41.59402847
12.82716667	39.76774216
12.83383333	38.02061081
12.8405	36.35215759
12.84716667	34.76381302
12.85383333	33.25176239
12.8605	31.81266785
12.86716667	30.44319153
12.87383333	29.1428566
12.8805	27.90975571
12.88716667	26.73912048
12.89383333	25.62952042
12.9005	24.57952499
12.90716667	23.58818054
12.91383333	22.65262604
12.9205	21.76761627
12.92716667	20.9312439
12.93383333	20.14064789
12.9405	19.39296722
12.94716667	18.68772507
12.95383333	18.02587509
12.9605	17.40550995
12.96716667	16.82281494
12.97383333	16.27588272
12.9805	15.7623291
12.98716667	15.27929306
12.99383333	14.82343674
13.0005	14.39714432
13.00716667	14.00375366
13.01383333	13.63945007
13.0205	13.30327988
13.02716667	12.99190521
13.03383333	12.70532608
13.0405	12.44211197
13.04716667	12.20226288
13.05383333	11.98673248
13.0605	11.79599762
13.06716667	11.63196564
13.07383333	11.49320602
13.0805	11.37733459
13.08716667	11.28387451
13.09383333	11.21473312
13.1005	11.17277145
13.10716667	11.16132736
13.11383333	11.18135452
13.1205	11.23380661
13.12716667	11.31916046
13.13383333	11.43980026
13.1405	11.59858704
13.14716667	11.79933548
13.15383333	12.04490662
13.1605	12.34006882
13.16716667	12.68959045
13.17383333	13.09919357
13.1805	13.5717392
13.18716667	14.10722733
13.19383333	14.71042633
13.2005	15.38801193
13.20716667	16.14665985
13.21383333	16.98684692
13.2205	17.90904999
13.22716667	18.9166069
13.23383333	20.0138092
13.2405	21.20256424
13.24716667	22.48191833
13.25383333	23.8494873
13.2605	25.3071785
13.26716667	26.85546875
13.27383333	28.49340439
13.2805	30.21383286
13.28716667	32.00912476
13.29383333	33.87498856
13.3005	35.8042717
13.30716667	37.78743744
13.31383333	39.81256485
13.3205	41.86868668
13.32716667	43.94674301
[truncated: 7,001 more rows]
