# Supplementary material for: Chemodiversity of Calophyllum inophyllum L. oil bioactive components related to their specific geographical distribution in the South Pacific region
Source: PeerJ. 2019 May 22;7:e6896. doi: 10.7717/peerj.6896 (PMC6535043; doi:10.7717/peerj.6896)
Supplement: Supplemental Information 4 — Time and absorbance values at 280 nm. The site and the number of the collected sample from French Polynesia are in the separate file names. [file peerj-07-6896-s004.zip]

Archive with 62 entries (62 files):
- AUSTRALES_RURUTU_N95.csv
- AUSTRALES_RURUTU_N97.csv
- AUSTRALES_RURUTU_Z5_N97.CSV
- AUSTRALES_RURUTU_Z5_N99.csv
- MARQUISES_NUKUHIVA_Z1_N2.csv
- Marquises_Tahauta_N10.CSV
- Marquises_Tahuata_N11.CSV
- MARQUISES_TAHUATA_N7.csv
- SOCIETE_MOOREA_Z1_N15.csv
- SOCIETE_MOOREA_Z1_N16.CSV
- Societe_Moorea_z1_N17.CSV
- SOCIETE_MOOREA_Z2_N18.csv
- SOCIETE_MOOREA_Z3_N21.csv
- SOCIETE_MOOREA_Z4_N24.csv
- SOCIETE_MOOREA_Z5_25.csv
- SOCIETE_MOOREA_Z6_N26.csv
- SOCIETE_RAIATEA_ Z1_N35.CSV
- Societe_Raiatea_z1_N33.CSV
- SOCIETE_RAIATEA_Z1_N34.csv
- Societe_Raiatea_z1_N37.CSV
- SOCIETE_RAIATEA_Z2_N27.csv
- SOCIETE_RAIATEA_Z2_N28.CSV
- Societe_Raiatea_z2_N32.CSV
- SOCIETE_TAHAA_Z1_N40.CSV
- SOCIETE_TAHAA_Z1_N43.CSV
- SOCIETE_TAHAA_Z1_N44.CSV
- SOCIETE_TAHITI _Z1_N54.csv
- SOCIETE_TAHITI_Z1_N50.CSV
- Societe_Tahiti_z1_N51.CSV
- SOCIETE_TAHITI_Z1_N53.CSV
- SOCIETE_TAHITI_Z2_N46.csv
- SOCIETE_TAHITI_Z2_N47.CSV
- SOCIETE_TAHITI_Z2_N48.CSV
- SOCIETE_TAHITI_Z2_N48b.CSV
- TUAMOTO_FAKARAVA_Z1_N122.CSV
- TUAMOTO_TAKAPO_Z1_N103.CSV
- TUAMOTO_TIKEHAU_Z1_N117.CSV
- TUAMOTO_TIKEHAU_Z1_N118.CSV
- TUAMOTU FAKARAVA Z5- K2312FT3-280.CSV
- TUAMOTU_ANAA _Z1_N57.CSV
- TUAMOTU_ANAA_Z1_55.csv
- TUAMOTU_APATAKI _Z1_N59.CSV
- TUAMOTU_APATAKI_Z1_N58.csv
- Tuamotu_Fakarava_z1_N121.CSV
- TUAMOTU_FAKARAVA_Z1_N122.csv
- TUAMOTU_FAKARAVA_Z5_N123.CSV
- TUAMOTU_RANGIROA _Z2_N70.CSV
- TUAMOTU_RANGIROA_Z1_N62.csv
- Tuamotu_Rangiroa_z1_N64.CSV
- Tuamotu_Rangiroa_z1_N88.CSV
- Tuamotu_Rangiroa_z2_N67.CSV
- TUAMOTU_RANGIROA_Z2_N69.csv
- TUAMOTU_RANGIROA_Z3_N73.csv
- TUAMOTU_RAROIA_Z1_N93.csv
- TUAMOTU_RAROIA_Z2_92.csv
- TUAMOTU_RAROIA_Z3_N91.csv
- TUAMOTU_TAKAPOTO_Z1_N101.csv
- TUAMOTU_TAKAPOTO_Z1_N103.CSV
- Tuamotu_takapoto_z1_N106.CSV
- TUAMOTU_TIKEHAU_N117.csv
- TUAMOTU_TIKEHAU_N118.csv
- TUAMUTU-Rangiroa.csv
