# Supplementary material for: Chemodiversity of Calophyllum inophyllum L. oil bioactive components related to their specific geographical distribution in the South Pacific region
Source: PeerJ. 2019 May 22;7:e6896. doi: 10.7717/peerj.6896 (PMC6535043; doi:10.7717/peerj.6896)
Supplement: Supplemental Information 4 — Time and absorbance values at 280 nm. The site and the number of the collected sample from French Polynesia are in the separate file names. [file peerj-07-6896-s004.zip › AUSTRALES_RURUTU_N95.csv]

0.0025	0.133514404296875
0.00916666666666667	0.169754028320313
0.0158333333333334	0.187397003173828
0.0225	0.164508819580078
0.0291666666666667	0.120162963867188
0.0358333333333334	0.0700950622558594
0.0425	0.0429153442382813
0.0491666666666667	0.0238418579101563
0.0558333333333334	0.0104904174804688
0.0625	-0.00095367431640625
0.0691666666666667	-0.0119209289550781
0.0758333333333334	-0.0214576721191406
0.0825	-0.0300407409667969
0.0891666666666667	-0.0376701354980469
0.0958333333333334	-0.0457763671875
0.1025	-0.0529289245605469
0.109166666666667	-0.0600814819335938
0.115833333333334	-0.0677108764648438
0.1225	-0.0720024108886719
0.129166666666667	-0.0729560852050782
0.135833333333334	-0.0705718994140625
0.1425	-0.06866455078125
0.149166666666667	-0.0672340393066407
0.155833333333334	-0.0638961791992188
0.1625	-0.0619888305664063
0.169166666666667	-0.064849853515625
0.175833333333334	-0.0715255737304688
0.1825	-0.0767707824707032
0.189166666666667	-0.0777244567871094
0.195833333333334	-0.0786781311035157
0.2025	-0.080108642578125
0.209166666666667	-0.0815391540527344
0.215833333333334	-0.0820159912109375
0.2225	-0.08392333984375
0.229166666666667	-0.0901222229003906
0.235833333333334	-0.095367431640625
0.2425	-0.09918212890625
0.249166666666667	-0.10061264038086
0.255833333333334	-0.102519989013672
0.2625	-0.104427337646485
0.269166666666667	-0.105381011962891
0.275833333333334	-0.107765197753906
0.2825	-0.110626220703125
0.289166666666667	-0.11444091796875
0.295833333333334	-0.115394592285156
0.3025	-0.115394592285156
0.309166666666667	-0.115394592285156
0.315833333333334	-0.114917755126953
0.3225	-0.11444091796875
0.329166666666667	-0.115394592285156
0.335833333333334	-0.121593475341797
0.3425	-0.12969970703125
0.349166666666667	-0.136852264404297
0.355833333333334	-0.141620635986328
0.3625	-0.145435333251953
0.369166666666667	-0.149250030517578
0.375833333333334	-0.151634216308594
0.3825	-0.154495239257813
0.389166666666667	-0.158309936523438
0.395833333333334	-0.163078308105469
0.4025	-0.1678466796875
0.409166666666667	-0.171661376953125
0.415833333333334	-0.173091888427735
0.4225	-0.172138214111328
0.429166666666667	-0.170230865478516
0.435833333333334	-0.169754028320313
0.4425	-0.171661376953125
0.449166666666667	-0.172615051269531
0.455833333333334	-0.173568725585938
0.4625	-0.174522399902344
0.469166666666667	-0.177383422851563
0.475833333333334	-0.181198120117188
0.4825	-0.185012817382813
0.489166666666667	-0.188350677490235
0.495833333333334	-0.191211700439453
0.5025	-0.194549560546875
0.509166666666667	-0.196456909179688
0.515833333333334	-0.196456909179688
0.5225	-0.194549560546875
0.529166666666667	-0.194549560546875
0.535833333333334	-0.197410583496094
0.5425	-0.201702117919922
0.549166666666667	-0.205039978027344
0.555833333333334	-0.206470489501953
0.5625	-0.208377838134766
0.569166666666667	-0.210285186767578
0.575833333333334	-0.209331512451172
0.5825	-0.206947326660156
0.589166666666667	-0.203609466552735
0.595833333333334	-0.200748443603516
0.6025	-0.199317932128906
0.609166666666667	-0.1983642578125
0.615833333333334	-0.19979476928711
0.6225	-0.200748443603516
0.629166666666667	-0.203609466552735
0.635833333333334	-0.206947326660156
0.6425	-0.210762023925781
0.649166666666667	-0.213146209716797
0.655833333333334	-0.213623046875
0.6625	-0.212669372558594
0.669166666666667	-0.209331512451172
0.675833333333334	-0.206470489501953
0.6825	-0.204086303710938
0.689166666666667	-0.202655792236328
0.695833333333334	-0.200748443603516
0.7025	-0.199317932128906
0.709166666666667	-0.199317932128906
0.715833333333334	-0.1983642578125
0.7225	-0.195980072021485
0.729166666666667	-0.194072723388672
0.735833333333334	-0.194072723388672
0.7425	-0.195026397705078
0.749166666666667	-0.195503234863281
0.755833333333334	-0.196456909179688
0.7625	-0.195980072021485
0.769166666666667	-0.194549560546875
0.775833333333334	-0.192642211914063
0.7825	-0.191688537597656
0.789166666666667	-0.190258026123047
0.795833333333334	-0.189304351806641
0.8025	-0.189304351806641
0.809166666666667	-0.190258026123047
0.815833333333334	-0.189781188964844
0.8225	-0.188350677490235
0.829166666666667	-0.188350677490235
0.835833333333334	-0.19073486328125
0.8425	-0.193595886230469
0.849166666666667	-0.195503234863281
0.855833333333334	-0.196933746337891
0.8625	-0.19979476928711
0.869166666666667	-0.203132629394531
0.875833333333334	-0.206947326660156
0.8825	-0.209808349609375
0.889166666666667	-0.212192535400391
0.895833333333334	-0.21505355834961
0.9025	-0.217437744140625
0.909166666666667	-0.218868255615235
0.915833333333334	-0.219821929931641
0.9225	-0.220775604248047
0.929166666666667	-0.224113464355469
0.935833333333334	-0.227451324462891
0.9425	-0.230789184570313
0.949166666666667	-0.235080718994141
0.955833333333334	-0.238895416259766
0.9625	-0.239849090576172
0.969166666666667	-0.238895416259766
0.975833333333334	-0.237464904785156
0.9825	-0.23794174194336
0.989166666666667	-0.237464904785156
0.995833333333334	-0.23651123046875
1.0025	-0.236034393310547
1.00916666666667	-0.23651123046875
1.01583333333334	-0.237464904785156
1.0225	-0.236988067626953
1.02916666666667	-0.235557556152344
1.03583333333334	-0.234127044677735
1.0425	-0.235080718994141
1.04916666666667	-0.236988067626953
1.05583333333334	-0.238418579101563
1.0625	-0.241279602050781
1.06916666666667	-0.247001647949219
1.07583333333334	-0.253677368164063
1.0825	-0.260353088378906
1.08916666666667	-0.266075134277344
1.09583333333334	-0.271797180175781
1.1025	-0.27608871459961
1.10916666666667	-0.278472900390625
1.11583333333334	-0.277996063232422
1.1225	-0.276565551757813
1.12916666666667	-0.275611877441406
1.13583333333334	-0.276565551757813
1.1425	-0.278472900390625
1.14916666666667	-0.279426574707031
1.15583333333334	-0.279903411865235
1.1625	-0.280380249023438
1.16916666666667	-0.279426574707031
1.17583333333334	-0.276565551757813
1.1825	-0.274181365966797
1.18916666666667	-0.273227691650391
1.19583333333334	-0.274658203125
1.2025	-0.276565551757813
1.20916666666667	-0.277996063232422
1.21583333333334	-0.277996063232422
1.2225	-0.277519226074219
1.22916666666667	-0.278472900390625
1.23583333333334	-0.279426574707031
1.2425	-0.279426574707031
1.24916666666667	-0.280380249023438
1.25583333333334	-0.282764434814453
1.2625	-0.285148620605469
1.26916666666667	-0.286579132080078
1.27583333333334	-0.287055969238281
1.2825	-0.288963317871094
1.28916666666667	-0.290393829345703
1.29583333333334	-0.290393829345703
1.3025	-0.289440155029297
1.30916666666667	-0.287532806396485
1.31583333333334	-0.286579132080078
1.3225	-0.286579132080078
1.32916666666667	-0.286579132080078
1.33583333333334	-0.287532806396485
1.3425	-0.288963317871094
1.34916666666667	-0.293731689453125
1.35583333333334	-0.299930572509766
1.3625	-0.302314758300781
1.36916666666667	-0.301837921142578
1.37583333333334	-0.300407409667969
1.3825	-0.29897689819336
1.38916666666667	-0.294685363769531
1.39583333333334	-0.2899169921875
1.4025	-0.288486480712891
1.40916666666667	-0.292301177978516
1.41583333333334	-0.296592712402344
1.4225	-0.298500061035156
1.42916666666667	-0.298500061035156
1.43583333333334	-0.296115875244141
1.4425	-0.294685363769531
1.44916666666667	-0.293731689453125
1.45583333333334	-0.296115875244141
1.4625	-0.300884246826172
1.46916666666667	-0.305652618408203
1.47583333333334	-0.308513641357422
1.4825	-0.309944152832031
1.48916666666667	-0.308513641357422
1.49583333333334	-0.305652618408203
1.5025	-0.303268432617188
1.50916666666667	-0.304222106933594
1.51583333333334	-0.308036804199219
1.5225	-0.311851501464844
1.52916666666667	-0.316619873046875
1.53583333333334	-0.3204345703125
1.5425	-0.323295593261719
1.54916666666667	-0.323772430419922
1.55583333333334	-0.322818756103516
1.5625	-0.322818756103516
1.56916666666667	-0.322818756103516
1.57583333333334	-0.323295593261719
1.5825	-0.322341918945313
1.58916666666667	-0.3204345703125
1.59583333333334	-0.319957733154297
1.6025	-0.319957733154297
1.60916666666667	-0.320911407470703
1.61583333333334	-0.322818756103516
1.6225	-0.325679779052735
1.62916666666667	-0.330448150634766
1.63583333333334	-0.335216522216797
1.6425	-0.339031219482422
1.64916666666667	-0.342369079589844
1.65583333333334	-0.345230102539063
1.6625	-0.346183776855469
1.66916666666667	-0.346660614013672
1.67583333333334	-0.349521636962891
1.6825	-0.353813171386719
1.68916666666667	-0.356674194335938
1.69583333333334	-0.357627868652344
1.7025	-0.357627868652344
1.70916666666667	-0.357627868652344
1.71583333333334	-0.355720520019531
1.7225	-0.35238265991211
1.72916666666667	-0.350475311279297
1.73583333333334	-0.3509521484375
1.7425	-0.352859497070313
1.74916666666667	-0.354290008544922
1.75583333333334	-0.354766845703125
1.7625	-0.354290008544922
1.76916666666667	-0.354290008544922
1.77583333333334	-0.355720520019531
1.7825	-0.36001205444336
1.78916666666667	-0.366687774658203
1.79583333333334	-0.373363494873047
1.8025	-0.378131866455078
1.80916666666667	-0.3814697265625
1.81583333333334	-0.38290023803711
1.8225	-0.38290023803711
1.82916666666667	-0.380992889404297
1.83583333333334	-0.379562377929688
1.8425	-0.380516052246094
1.84916666666667	-0.38290023803711
1.85583333333334	-0.384807586669922
1.8625	-0.385761260986328
1.86916666666667	-0.387191772460938
1.87583333333334	-0.389575958251953
1.8825	-0.391006469726563
1.88916666666667	-0.392436981201172
1.89583333333334	-0.394344329833985
1.9025	-0.39815902709961
1.90916666666667	-0.403404235839844
1.91583333333334	-0.406742095947266
1.9225	-0.408649444580078
1.92916666666667	-0.409126281738281
1.93583333333334	-0.408172607421875
1.9425	-0.405311584472656
1.94916666666667	-0.401020050048828
1.95583333333334	-0.397205352783203
1.9625	-0.395298004150391
1.96916666666667	-0.393390655517578
1.97583333333334	-0.390052795410156
1.9825	-0.386714935302735
1.98916666666667	-0.38290023803711
1.99583333333334	-0.380516052246094
2.0025	-0.378131866455078
2.00916666666667	-0.378608703613281
2.01583333333334	-0.38290023803711
2.0225	-0.387668609619141
2.02916666666667	-0.391483306884766
2.03583333333334	-0.394344329833985
2.0425	-0.396728515625
2.04916666666667	-0.397682189941406
2.05583333333334	-0.397205352783203
2.0625	-0.397205352783203
2.06916666666667	-0.39815902709961
2.07583333333334	-0.399112701416016
2.0825	-0.398635864257813
2.08916666666667	-0.396251678466797
2.09583333333334	-0.394344329833985
2.1025	-0.391483306884766
2.10916666666667	-0.388622283935547
2.11583333333334	-0.386714935302735
2.1225	-0.387191772460938
2.12916666666667	-0.389575958251953
2.13583333333334	-0.391483306884766
2.1425	-0.394344329833985
2.14916666666667	-0.397205352783203
2.15583333333334	-0.400543212890625
2.1625	-0.404834747314453
2.16916666666667	-0.408172607421875
2.17583333333334	-0.411033630371094
2.1825	-0.41341781616211
2.18916666666667	-0.415802001953125
2.19583333333334	-0.417709350585938
2.2025	-0.419139862060547
2.20916666666667	-0.420093536376953
2.21583333333334	-0.422954559326172
2.2225	-0.425815582275391
2.22916666666667	-0.429630279541016
2.23583333333334	-0.432968139648438
2.2425	-0.43630599975586
2.24916666666667	-0.439643859863281
2.25583333333334	-0.441074371337891
2.2625	-0.441551208496094
2.26916666666667	-0.440120697021485
2.27583333333334	-0.437259674072266
2.2825	-0.433444976806641
2.28916666666667	-0.431060791015625
2.29583333333334	-0.430107116699219
2.3025	-0.42867660522461
2.30916666666667	-0.42867660522461
2.31583333333334	-0.430583953857422
2.3225	-0.433444976806641
2.32916666666667	-0.43630599975586
2.33583333333334	-0.438213348388672
2.3425	-0.441074371337891
2.34916666666667	-0.444412231445313
2.35583333333334	-0.445365905761719
2.3625	-0.444412231445313
2.36916666666667	-0.442981719970703
2.37583333333334	-0.443458557128906
2.3825	-0.444412231445313
2.38916666666667	-0.44393539428711
2.39583333333334	-0.44393539428711
2.4025	-0.444889068603516
2.40916666666667	-0.447750091552735
2.41583333333334	-0.45013427734375
2.4225	-0.451087951660156
2.42916666666667	-0.451087951660156
2.43583333333334	-0.452518463134766
2.4425	-0.453948974609375
2.44916666666667	-0.452995300292969
2.45583333333334	-0.45013427734375
2.4625	-0.448226928710938
2.46916666666667	-0.447273254394531
2.47583333333334	-0.446796417236328
2.4825	-0.446319580078125
2.48916666666667	-0.446319580078125
2.49583333333334	-0.447750091552735
2.5025	-0.45156478881836
2.50916666666667	-0.457286834716797
2.51583333333334	-0.463962554931641
2.5225	-0.470638275146485
2.52916666666667	-0.478267669677735
2.53583333333334	-0.487804412841797
2.5425	-0.49591064453125
2.54916666666667	-0.500679016113282
2.55583333333334	-0.5035400390625
2.5625	-0.507354736328125
2.56916666666667	-0.51116943359375
2.57583333333334	-0.512123107910157
2.5825	-0.511646270751953
2.58916666666667	-0.510692596435547
2.59583333333334	-0.513076782226563
2.6025	-0.516891479492188
2.60916666666667	-0.518798828125
2.61583333333334	-0.520706176757813
2.6225	-0.522136688232422
2.62916666666667	-0.523090362548828
2.63583333333334	-0.52022933959961
2.6425	-0.514507293701172
2.64916666666667	-0.508785247802735
2.65583333333334	-0.504016876220703
2.6625	-0.501632690429688
2.66916666666667	-0.501155853271485
2.67583333333334	-0.503063201904297
2.6825	-0.50497055053711
2.68916666666667	-0.506877899169922
2.69583333333334	-0.507354736328125
2.7025	-0.505924224853516
2.70916666666667	-0.503063201904297
2.71583333333334	-0.500202178955078
2.7225	-0.499725341796875
2.72916666666667	-0.500679016113282
2.73583333333334	-0.503063201904297
2.7425	-0.506401062011719
2.74916666666667	-0.509262084960938
2.75583333333334	-0.510692596435547
2.7625	-0.510215759277344
2.76916666666667	-0.51116943359375
2.77583333333334	-0.514030456542969
2.7825	-0.517845153808594
2.78916666666667	-0.521183013916016
2.79583333333334	-0.525474548339844
2.8025	-0.529289245605469
2.80916666666667	-0.530242919921875
2.81583333333334	-0.530242919921875
2.8225	-0.528335571289063
2.82916666666667	-0.52785873413086
2.83583333333334	-0.528335571289063
2.8425	-0.528812408447266
2.84916666666667	-0.528812408447266
2.85583333333334	-0.528812408447266
2.8625	-0.528812408447266
2.86916666666667	-0.529289245605469
2.87583333333334	-0.529289245605469
2.8825	-0.529289245605469
2.88916666666667	-0.529766082763672
2.89583333333334	-0.530242919921875
2.9025	-0.532627105712891
2.90916666666667	-0.5340576171875
2.91583333333334	-0.53548812866211
2.9225	-0.535964965820313
2.92916666666667	-0.535964965820313
2.93583333333334	-0.535011291503907
2.9425	-0.535011291503907
2.94916666666667	-0.535964965820313
2.95583333333334	-0.535964965820313
2.9625	-0.534534454345703
2.96916666666667	-0.5340576171875
2.97583333333334	-0.535011291503907
2.9825	-0.536441802978516
2.98916666666667	-0.538349151611328
2.99583333333334	-0.54168701171875
3.0025	-0.545978546142578
3.00916666666667	-0.547885894775391
3.01583333333334	-0.548839569091797
3.0225	-0.54931640625
3.02916666666667	-0.549793243408203
3.03583333333334	-0.55074691772461
3.0425	-0.553131103515625
3.04916666666667	-0.556468963623047
3.05583333333334	-0.557899475097657
3.0625	-0.55694580078125
3.06916666666667	-0.555038452148438
3.07583333333334	-0.552177429199219
3.0825	-0.547885894775391
3.08916666666667	-0.542163848876953
3.09583333333334	-0.537395477294922
3.1025	-0.5340576171875
3.10916666666667	-0.530242919921875
3.11583333333334	-0.527381896972657
3.1225	-0.52785873413086
3.12916666666667	-0.531196594238282
3.13583333333334	-0.535964965820313
3.1425	-0.539779663085938
3.14916666666667	-0.543594360351563
3.15583333333334	-0.545501708984375
3.1625	-0.544071197509766
3.16916666666667	-0.539779663085938
3.17583333333334	-0.535964965820313
3.1825	-0.535964965820313
3.18916666666667	-0.535964965820313
3.19583333333334	-0.538825988769532
3.2025	-0.542640686035157
3.20916666666667	-0.546932220458985
3.21583333333334	-0.548839569091797
3.2225	-0.546455383300782
3.22916666666667	-0.54311752319336
3.23583333333334	-0.538349151611328
3.2425	-0.534534454345703
3.24916666666667	-0.530719757080078
3.25583333333334	-0.52642822265625
3.2625	-0.522136688232422
3.26916666666667	-0.515460968017578
3.27583333333334	-0.508308410644532
3.2825	-0.499725341796875
3.28916666666667	-0.489234924316406
3.29583333333334	-0.479698181152344
3.3025	-0.472068786621094
3.30916666666667	-0.464916229248047
3.31583333333334	-0.454902648925781
3.3225	-0.444412231445313
3.32916666666667	-0.433921813964844
3.33583333333334	-0.422954559326172
3.3425	-0.410079956054688
3.34916666666667	-0.39815902709961
3.35583333333334	-0.389575958251953
3.3625	-0.380992889404297
3.36916666666667	-0.370979309082031
3.37583333333334	-0.360965728759766
3.3825	-0.354290008544922
3.38916666666667	-0.349521636962891
3.39583333333334	-0.345230102539063
3.4025	-0.34332275390625
3.40916666666667	-0.34332275390625
3.41583333333334	-0.342845916748047
3.4225	-0.339508056640625
3.42916666666667	-0.338554382324219
3.43583333333334	-0.339508056640625
3.4425	-0.34332275390625
3.44916666666667	-0.347614288330078
3.45583333333334	-0.355243682861328
3.4625	-0.364303588867188
3.46916666666667	-0.371932983398438
3.47583333333334	-0.377655029296875
3.4825	-0.380992889404297
3.48916666666667	-0.385761260986328
3.49583333333334	-0.391006469726563
3.5025	-0.397205352783203
3.50916666666667	-0.402450561523438
3.51583333333334	-0.406742095947266
3.5225	-0.411033630371094
3.52916666666667	-0.4119873046875
3.53583333333334	-0.410079956054688
3.5425	-0.405311584472656
3.54916666666667	-0.399112701416016
3.55583333333334	-0.392913818359375
3.5625	-0.386238098144531
3.56916666666667	-0.380516052246094
3.57583333333334	-0.37527084350586
3.5825	-0.370979309082031
3.58916666666667	-0.36764144897461
3.59583333333334	-0.364780426025391
3.6025	-0.363826751708985
3.60916666666667	-0.365257263183594
3.61583333333334	-0.368595123291016
3.6225	-0.370979309082031
3.62916666666667	-0.371932983398438
3.63583333333334	-0.369071960449219
3.6425	-0.362396240234375
3.64916666666667	-0.353336334228516
3.65583333333334	-0.342845916748047
3.6625	-0.333786010742188
3.66916666666667	-0.324726104736328
3.67583333333334	-0.318050384521485
3.6825	-0.312328338623047
3.68916666666667	-0.307083129882813
3.69583333333334	-0.300407409667969
3.7025	-0.292778015136719
3.70916666666667	-0.286579132080078
3.71583333333334	-0.282764434814453
3.7225	-0.278472900390625
3.72916666666667	-0.270843505859375
3.73583333333334	-0.263690948486328
3.7425	-0.256538391113281
3.74916666666667	-0.248908996582031
3.75583333333334	-0.239372253417969
3.7625	-0.230789184570313
3.76916666666667	-0.226497650146485
3.77583333333334	-0.223636627197266
3.7825	-0.221729278564453
3.78916666666667	-0.219345092773438
3.79583333333334	-0.217914581298828
3.8025	-0.216484069824219
3.80916666666667	-0.213146209716797
3.81583333333334	-0.20742416381836
3.8225	-0.198841094970703
3.82916666666667	-0.188350677490235
3.83583333333334	-0.174045562744141
3.8425	-0.155925750732422
3.84916666666667	-0.132560729980469
3.85583333333334	-0.102996826171875
3.8625	-0.0681877136230469
3.86916666666667	-0.0286102294921875
3.87583333333334	0.0181198120117188
3.8825	0.0729560852050782
3.88916666666667	0.133037567138672
3.89583333333334	0.195026397705078
3.9025	0.257492065429688
3.90916666666667	0.322818756103516
3.91583333333334	0.387668609619141
3.9225	0.446319580078125
3.92916666666667	0.496387481689453
3.93583333333334	0.537395477294922
3.9425	0.571727752685547
3.94916666666667	0.597953796386719
3.95583333333334	0.616550445556641
3.9625	0.6256103515625
3.96916666666667	0.6256103515625
3.97583333333334	0.618457794189453
3.9825	0.603675842285157
3.98916666666667	0.581741333007813
3.99583333333334	0.555515289306641
4.0025	0.529289245605469
4.00916666666667	0.50497055053711
4.01583333333334	0.48208236694336
4.0225	0.460624694824219
4.02916666666667	0.438213348388672
4.03583333333334	0.414848327636719
4.0425	0.391006469726563
4.04916666666667	0.368118286132813
4.05583333333334	0.346660614013672
4.0625	0.327110290527344
4.06916666666667	0.309944152832031
4.07583333333334	0.296115875244141
4.0825	0.286102294921875
4.08916666666667	0.278949737548828
4.09583333333334	0.273704528808594
4.1025	0.270843505859375
4.10916666666667	0.271797180175781
4.11583333333334	0.274658203125
4.1225	0.280380249023438
4.12916666666667	0.289440155029297
4.13583333333334	0.302314758300781
4.1425	0.3204345703125
4.14916666666667	0.342369079589844
4.15583333333334	0.370025634765625
4.1625	0.402927398681641
4.16916666666667	0.440120697021485
4.17583333333334	0.483036041259766
4.1825	0.531196594238282
4.18916666666667	0.583648681640625
4.19583333333334	0.638961791992188
4.2025	0.696659088134766
4.20916666666667	0.758171081542969
4.21583333333334	0.822067260742188
4.2225	0.885963439941406
4.22916666666667	0.947952270507813
4.23583333333334	1.0061264038086
4.2425	1.05619430541992
4.24916666666667	1.09910964965821
4.25583333333334	1.13344192504883
4.2625	1.16109848022461
4.26916666666667	1.17969512939453
4.27583333333334	1.18875503540039
4.2825	1.1892318725586
4.28916666666667	1.18350982666016
4.29583333333334	1.17111206054688
4.3025	1.14917755126953
4.30916666666667	1.12056732177735
4.31583333333334	1.08957290649414
4.3225	1.05857849121094
4.32916666666667	1.02567672729492
4.33583333333334	0.9918212890625
4.3425	0.957965850830078
4.34916666666667	0.925540924072266
4.35583333333334	0.896930694580078
4.3625	0.868797302246094
4.36916666666667	0.841617584228516
4.37583333333334	0.81634521484375
4.3825	0.794410705566407
4.38916666666667	0.776767730712891
4.39583333333334	0.760078430175782
4.4025	0.742912292480469
4.40916666666667	0.728130340576172
4.41583333333334	0.714778900146485
4.4225	0.701427459716797
4.42916666666667	0.6866455078125
4.43583333333334	0.670909881591797
4.4425	0.654220581054688
4.44916666666667	0.638008117675782
4.45583333333334	0.625133514404297
4.4625	0.615596771240235
4.46916666666667	0.607013702392578
4.47583333333334	0.597953796386719
4.4825	0.589847564697266
4.48916666666667	0.581741333007813
4.49583333333334	0.57220458984375
4.5025	0.562191009521485
4.50916666666667	0.552177429199219
4.51583333333334	0.544071197509766
4.5225	0.538349151611328
4.52916666666667	0.533103942871094
4.53583333333334	0.525951385498047
4.5425	0.515460968017578
4.54916666666667	0.502586364746094
4.55583333333334	0.488758087158203
4.5625	0.47445297241211
4.56916666666667	0.460624694824219
4.57583333333334	0.449180603027344
4.5825	0.441551208496094
4.58916666666667	0.43630599975586
4.59583333333334	0.431537628173828
4.6025	0.424861907958985
4.60916666666667	0.417232513427735
4.61583333333334	0.409603118896485
4.6225	0.400543212890625
4.62916666666667	0.390052795410156
4.63583333333334	0.379085540771485
4.6425	0.369071960449219
4.64916666666667	0.36001205444336
4.65583333333334	0.349521636962891
4.6625	0.338554382324219
4.66916666666667	0.327587127685547
4.67583333333334	0.317096710205078
4.6825	0.307083129882813
4.68916666666667	0.297069549560547
4.69583333333334	0.288009643554688
4.7025	0.281810760498047
4.70916666666667	0.278472900390625
4.71583333333334	0.277519226074219
4.7225	0.276565551757813
4.72916666666667	0.27608871459961
4.73583333333334	0.275135040283203
4.7425	0.274658203125
4.74916666666667	0.275135040283203
4.75583333333334	0.277519226074219
4.7625	0.28228759765625
4.76916666666667	0.289440155029297
4.77583333333334	0.298500061035156
4.7825	0.309944152832031
4.78916666666667	0.324249267578125
4.79583333333334	0.339508056640625
4.8025	0.359058380126953
4.80916666666667	0.38290023803711
4.81583333333334	0.412464141845703
4.8225	0.444889068603516
4.82916666666667	0.482559204101563
4.83583333333334	0.525951385498047
4.8425	0.575542449951172
4.84916666666667	0.632762908935547
4.85583333333334	0.698089599609375
4.8625	0.772953033447266
4.86916666666667	0.85592269897461
4.87583333333334	0.946044921875
4.8825	1.04188919067383
4.88916666666667	1.14154815673828
4.89583333333334	1.24311447143555
4.9025	1.34563446044922
4.90916666666667	1.4486312866211
4.91583333333334	1.55067443847656
4.9225	1.64985656738281
4.92916666666667	1.74617767333985
4.93583333333334	1.83773040771485
4.9425	1.92499160766602
4.94916666666667	2.00700759887696
4.95583333333334	2.08568572998047
4.9625	2.15816497802735
4.96916666666667	2.22301483154297
4.97583333333334	2.28404998779297
4.9825	2.34127044677735
4.98916666666667	2.3946762084961
4.99583333333334	2.4404525756836
5.0025	2.47955322265625
5.00916666666667	2.51245498657227
5.01583333333334	2.53772735595703
5.0225	2.55393981933594
5.02916666666667	2.5629997253418
5.03583333333334	2.56633758544922
5.0425	2.56967544555664
5.04916666666667	2.57158279418946
5.05583333333334	2.57110595703125
5.0625	2.56395339965821
5.06916666666667	2.54964828491211
5.07583333333334	2.52962112426758
5.0825	2.5014877319336
5.08916666666667	2.46715545654297
5.09583333333334	2.42805480957031
5.1025	2.38752365112305
5.10916666666667	2.34699249267578
5.11583333333334	2.3040771484375
5.1225	2.25877761840821
5.12916666666667	2.21061706542969
5.13583333333334	2.16054916381836
5.1425	2.10714340209961
5.14916666666667	2.04753875732422
5.15583333333334	1.98841094970703
5.1625	1.93119049072266
5.16916666666667	1.87444686889649
5.17583333333334	1.81627273559571
5.1825	1.75905227661133
5.18916666666667	1.70373916625977
5.19583333333334	1.64794921875
5.2025	1.59025192260742
5.20916666666667	1.53160095214844
5.21583333333334	1.47533416748047
5.2225	1.42288208007813
5.22916666666667	1.3723373413086
5.23583333333334	1.32465362548828
5.2425	1.27696990966797
5.24916666666667	1.22785568237305
5.25583333333334	1.17731094360352
5.2625	1.12676620483399
5.26916666666667	1.07812881469727
5.27583333333334	1.02996826171875
5.2825	0.982761383056641
5.28916666666667	0.939369201660156
5.29583333333334	0.90169906616211
5.3025	0.865459442138672
5.30916666666667	0.830650329589844
5.31583333333334	0.797271728515625
5.3225	0.768661499023438
5.32916666666667	0.743389129638672
5.33583333333334	0.719547271728516
5.3425	0.693798065185547
5.34916666666667	0.669479370117188
5.35583333333334	0.647544860839844
5.3625	0.627994537353516
5.36916666666667	0.608921051025391
5.37583333333334	0.589847564697266
5.3825	0.575065612792969
5.38916666666667	0.565528869628907
5.39583333333334	0.557422637939453
5.4025	0.546455383300782
5.40916666666667	0.535964965820313
5.41583333333334	0.528335571289063
5.4225	0.523090362548828
5.42916666666667	0.517368316650391
5.43583333333334	0.514507293701172
5.4425	0.519275665283203
5.44916666666667	0.528812408447266
5.45583333333334	0.540733337402344
5.4625	0.551700592041016
5.46916666666667	0.560760498046875
5.47583333333334	0.568866729736328
5.4825	0.574588775634766
5.48916666666667	0.579833984375
5.49583333333334	0.584602355957032
5.5025	0.590801239013672
5.50916666666667	0.599384307861328
5.51583333333334	0.609874725341797
5.5225	0.620841979980469
5.52916666666667	0.630855560302735
5.53583333333334	0.641822814941407
5.5425	0.654220581054688
5.54916666666667	0.668048858642578
5.55583333333334	0.680923461914063
5.5625	0.693321228027344
5.56916666666667	0.707149505615235
5.57583333333334	0.721454620361328
5.5825	0.736236572265625
5.58916666666667	0.751495361328125
5.59583333333334	0.768184661865235
5.6025	0.785350799560547
5.60916666666667	0.802993774414063
5.61583333333334	0.821113586425781
5.6225	0.838756561279297
5.62916666666667	0.854969024658203
5.63583333333334	0.868320465087891
5.6425	0.880718231201172
5.64916666666667	0.893115997314453
5.65583333333334	0.905513763427735
5.6625	0.91552734375
5.66916666666667	0.926494598388672
5.67583333333334	0.939369201660156
5.6825	0.952243804931641
5.68916666666667	0.965118408203125
5.69583333333334	0.97799301147461
5.7025	0.988960266113281
5.70916666666667	0.99945068359375
5.71583333333334	1.00946426391602
5.7225	1.01947784423828
5.72916666666667	1.02901458740235
5.73583333333334	1.03616714477539
5.7425	1.04522705078125
5.74916666666667	1.05714797973633
5.75583333333334	1.07097625732422
5.7625	1.08385086059571
5.76916666666667	1.09529495239258
5.77583333333334	1.10769271850586
5.7825	1.12009048461914
5.78916666666667	1.13296508789063
5.79583333333334	1.14679336547852
5.8025	1.16443634033203
5.80916666666667	1.18589401245117
5.81583333333334	1.21259689331055
5.8225	1.24216079711914
5.82916666666667	1.27363204956055
5.83583333333334	1.30748748779297
5.8425	1.34706497192383
5.84916666666667	1.39474868774414
5.85583333333334	1.44815444946289
5.8625	1.50537490844727
5.86916666666667	1.56497955322266
5.87583333333334	1.62887573242188
5.8825	1.69515609741211
5.88916666666667	1.76191329956055
5.89583333333334	1.82771682739258
5.9025	1.89352035522461
5.90916666666667	1.96027755737305
5.91583333333334	2.02751159667969
5.9225	2.09522247314453
5.92916666666667	2.16102600097656
5.93583333333334	2.22396850585938
5.9425	2.28452682495117
5.94916666666667	2.34270095825196
5.95583333333334	2.39658355712891
5.9625	2.44379043579102
5.96916666666667	2.48432159423828
5.97583333333334	2.52008438110352
5.9825	2.55393981933594
5.98916666666667	2.58255004882813
5.99583333333334	2.60782241821289
6.0025	2.62928009033203
6.00916666666667	2.64930725097656
6.01583333333334	2.66456604003906
6.0225	2.67505645751953
6.02916666666667	2.68173217773438
6.03583333333334	2.68316268920899
6.0425	2.67982482910156
6.04916666666667	2.67171859741211
6.05583333333334	2.66313552856446
6.0625	2.65598297119141
6.06916666666667	2.64930725097656
6.07583333333334	2.64215469360352
6.0825	2.63309478759766
6.08916666666667	2.62451171875
6.09583333333334	2.61449813842774
6.1025	2.60162353515625
6.10916666666667	2.58541107177735
6.11583333333334	2.56824493408203
6.1225	2.55060195922852
6.12916666666667	2.53009796142578
6.13583333333334	2.50816345214844
6.1425	2.4862289428711
6.14916666666667	2.46715545654297
6.15583333333334	2.45046615600586
6.1625	2.43425369262696
6.16916666666667	2.41994857788086
6.17583333333334	2.40564346313477
6.1825	2.39086151123047
6.18916666666667	2.37512588500977
6.19583333333334	2.35891342163086
6.2025	2.34222412109375
6.20916666666667	2.32172012329102
6.21583333333334	2.29692459106446
6.2225	2.27069854736328
6.22916666666667	2.24351882934571
6.23583333333334	2.21538543701172
6.2425	2.18915939331055
6.24916666666667	2.16770172119141
6.25583333333334	2.14958190917969
6.2625	2.12907791137696
6.26916666666667	2.10714340209961
6.27583333333334	2.08187103271485
6.2825	2.05326080322266
6.28916666666667	2.02274322509766
6.29583333333334	1.98984146118164
6.3025	1.95837020874024
6.30916666666667	1.92737579345703
6.31583333333334	1.89924240112305
6.3225	1.87492370605469
6.32916666666667	1.85155868530274
6.33583333333334	1.8301010131836
6.3425	1.81007385253906
6.34916666666667	1.78956985473633
6.35583333333334	1.76858901977539
6.3625	1.74617767333985
6.36916666666667	1.72519683837891
6.37583333333334	1.70469284057617
6.3825	1.68752670288086
6.38916666666667	1.67274475097656
6.39583333333334	1.66082382202149
6.4025	1.65176391601563
6.40916666666667	1.64461135864258
6.41583333333334	1.63650512695313
6.4225	1.62744522094727
6.42916666666667	1.61886215209961
6.43583333333334	1.60980224609375
6.4425	1.59835815429688
6.44916666666667	1.58500671386719
6.45583333333334	1.57451629638672
6.4625	1.56545639038086
6.46916666666667	1.55401229858399
6.47583333333334	1.5411376953125
6.4825	1.53112411499024
6.48916666666667	1.52444839477539
6.49583333333334	1.51634216308594
6.5025	1.50537490844727
6.50916666666667	1.49297714233399
6.51583333333334	1.48105621337891
6.5225	1.46961212158203
6.52916666666667	1.45673751831055
6.53583333333334	1.44386291503906
6.5425	1.43194198608399
6.54916666666667	1.42145156860352
6.55583333333334	1.40953063964844
6.5625	1.39665603637696
6.56916666666667	1.38330459594727
6.57583333333334	1.36899948120117
6.5825	1.35374069213867
6.58916666666667	1.33848190307617
6.59583333333334	1.32513046264649
6.6025	1.31273269653321
6.60916666666667	1.29747390747071
6.61583333333334	1.28269195556641
6.6225	1.27029418945313
6.62916666666667	1.25837326049805
6.63583333333334	1.24597549438477
6.6425	1.23262405395508
6.64916666666667	1.22308731079102
6.65583333333334	1.21784210205078
6.6625	1.21641159057617
6.66916666666667	1.21498107910156
6.67583333333334	1.21307373046875
6.6825	1.21116638183594
6.68916666666667	1.20878219604492
6.69583333333334	1.2054443359375
6.7025	1.20353698730469
6.70916666666667	1.20782852172852
6.71583333333334	1.21736526489258
6.7225	1.23071670532227
6.72916666666667	1.24740600585938
6.73583333333334	1.26409530639649
6.7425	1.28030776977539
6.74916666666667	1.29556655883789
6.75583333333334	1.3117790222168
6.7625	1.3275146484375
6.76916666666667	1.34134292602539
6.77583333333334	1.35612487792969
6.7825	1.37042999267578
6.78916666666667	1.38330459594727
6.79583333333334	1.39284133911133
6.8025	1.40237808227539
6.80916666666667	1.41239166259766
6.81583333333334	1.42002105712891
6.8225	1.42621994018555
6.82916666666667	1.43194198608399
6.83583333333334	1.43766403198242
6.8425	1.44004821777344
6.84916666666667	1.43957138061524
6.85583333333334	1.43671035766602
6.8625	1.43146514892578
6.86916666666667	1.42145156860352
6.87583333333334	1.40762329101563
6.8825	1.39331817626953
6.88916666666667	1.37996673583985
6.89583333333334	1.36613845825196
6.9025	1.35040283203125
6.90916666666667	1.33275985717774
6.91583333333334	1.31559371948242
6.9225	1.29747390747071
6.92916666666667	1.27744674682617
6.93583333333334	1.25598907470703
6.9425	1.2354850769043
6.94916666666667	1.21498107910156
6.95583333333334	1.19495391845703
6.9625	1.1739730834961
6.96916666666667	1.15299224853516
6.97583333333334	1.12962722778321
6.9825	1.10483169555664
6.98916666666667	1.08051300048828
6.99583333333334	1.05571746826172
7.0025	1.03092193603516
7.00916666666667	1.00517272949219
7.01583333333334	0.981807708740235
7.0225	0.9613037109375
7.02916666666667	0.940322875976563
7.03583333333334	0.916481018066406
7.0425	0.891208648681641
7.04916666666667	0.867366790771485
7.05583333333334	0.843524932861328
7.0625	0.820159912109375
7.06916666666667	0.797271728515625
7.07583333333334	0.775814056396485
7.0825	0.755786895751953
7.08916666666667	0.738143920898438
7.09583333333334	0.721931457519532
7.1025	0.705718994140625
7.10916666666667	0.689029693603516
7.11583333333334	0.670909881591797
7.1225	0.653266906738282
7.12916666666667	0.633716583251953
7.13583333333334	0.613689422607422
7.1425	0.594615936279297
7.14916666666667	0.576972961425782
7.15583333333334	0.560760498046875
7.1625	0.545024871826172
7.16916666666667	0.529766082763672
7.17583333333334	0.513076782226563
7.1825	0.494956970214844
7.18916666666667	0.478744506835938
7.19583333333334	0.46539306640625
7.2025	0.453948974609375
7.20916666666667	0.444412231445313
7.21583333333334	0.437259674072266
7.2225	0.432968139648438
7.22916666666667	0.430583953857422
7.23583333333334	0.429153442382813
7.2425	0.427722930908203
7.24916666666667	0.423908233642578
7.25583333333334	0.418186187744141
7.2625	0.411033630371094
7.26916666666667	0.40435791015625
7.27583333333334	0.397205352783203
7.2825	0.391483306884766
7.28916666666667	0.388622283935547
7.29583333333334	0.389575958251953
7.3025	0.392436981201172
7.30916666666667	0.394344329833985
7.31583333333334	0.395774841308594
7.3225	0.396251678466797
7.32916666666667	0.39815902709961
7.33583333333334	0.400066375732422
7.3425	0.401973724365235
7.34916666666667	0.40435791015625
7.35583333333334	0.406265258789063
7.3625	0.407218933105469
7.36916666666667	0.405311584472656
7.37583333333334	0.401020050048828
7.3825	0.395298004150391
7.38916666666667	0.391006469726563
7.39583333333334	0.387191772460938
7.4025	0.387668609619141
7.40916666666667	0.391006469726563
7.41583333333334	0.393390655517578
7.4225	0.393867492675781
7.42916666666667	0.392436981201172
7.43583333333334	0.39052963256836
7.4425	0.385761260986328
7.44916666666667	0.379562377929688
7.45583333333334	0.374317169189453
7.4625	0.371932983398438
7.46916666666667	0.371456146240235
7.47583333333334	0.370979309082031
7.4825	0.36764144897461
7.48916666666667	0.363826751708985
7.49583333333334	0.361442565917969
7.5025	0.359058380126953
7.50916666666667	0.355243682861328
7.51583333333334	0.348567962646485
7.5225	0.342369079589844
7.52916666666667	0.336647033691406
7.53583333333334	0.32949447631836
7.5425	0.320911407470703
7.54916666666667	0.310420989990235
7.55583333333334	0.300884246826172
7.5625	0.293254852294922
7.56916666666667	0.289440155029297
7.57583333333334	0.288009643554688
7.5825	0.288486480712891
7.58916666666667	0.29134750366211
7.59583333333334	0.294208526611328
7.6025	0.297069549560547
7.60916666666667	0.296115875244141
7.61583333333334	0.293254852294922
7.6225	0.2899169921875
7.62916666666667	0.286579132080078
7.63583333333334	0.284671783447266
7.6425	0.28228759765625
7.64916666666667	0.279426574707031
7.65583333333334	0.273704528808594
7.6625	0.266075134277344
7.66916666666667	0.257968902587891
7.67583333333334	0.251293182373047
7.6825	0.246524810791016
7.68916666666667	0.244140625
7.69583333333334	0.246047973632813
7.7025	0.250339508056641
7.70916666666667	0.255584716796875
7.71583333333334	0.26082992553711
7.7225	0.263690948486328
7.72916666666667	0.265121459960938
7.73583333333334	0.267505645751953
7.7425	0.269412994384766
7.74916666666667	0.271797180175781
7.75583333333334	0.273227691650391
7.7625	0.275135040283203
7.76916666666667	0.277519226074219
7.77583333333334	0.279426574707031
7.7825	0.280857086181641
7.78916666666667	0.281810760498047
7.79583333333334	0.28371810913086
7.8025	0.285625457763672
7.80916666666667	0.288486480712891
7.81583333333334	0.2899169921875
7.8225	0.290870666503906
7.82916666666667	0.292301177978516
7.83583333333334	0.293731689453125
7.8425	0.296592712402344
7.84916666666667	0.300407409667969
7.85583333333334	0.303268432617188
7.8625	0.304222106933594
7.86916666666667	0.304222106933594
7.87583333333334	0.303745269775391
7.8825	0.300407409667969
7.88916666666667	0.296115875244141
7.89583333333334	0.292778015136719
7.9025	0.291824340820313
7.90916666666667	0.291824340820313
7.91583333333334	0.290870666503906
7.9225	0.289440155029297
7.92916666666667	0.286579132080078
7.93583333333334	0.28228759765625
7.9425	0.277042388916016
7.94916666666667	0.270366668701172
7.95583333333334	0.263214111328125
7.9625	0.255584716796875
7.96916666666667	0.247955322265625
7.97583333333334	0.240802764892578
7.9825	0.233650207519531
7.98916666666667	0.227451324462891
7.99583333333334	0.222206115722656
8.0025	0.219345092773438
8.00916666666667	0.218391418457031
8.01583333333334	0.218391418457031
8.0225	0.217914581298828
8.02916666666667	0.216007232666016
8.03583333333334	0.213146209716797
8.0425	0.210285186767578
8.04916666666667	0.204563140869141
8.05583333333334	0.1983642578125
8.0625	0.191211700439453
8.06916666666667	0.185489654541016
8.07583333333334	0.179767608642578
8.0825	0.173568725585938
8.08916666666667	0.1678466796875
8.09583333333334	0.164031982421875
8.1025	0.162124633789063
8.10916666666667	0.16164779663086
8.11583333333334	0.16021728515625
8.1225	0.157356262207031
8.12916666666667	0.15401840209961
8.13583333333334	0.147819519042969
8.1425	0.140666961669922
8.14916666666667	0.135421752929688
8.15583333333334	0.133991241455078
8.1625	0.134944915771485
8.16916666666667	0.136375427246094
8.17583333333334	0.140666961669922
8.1825	0.146865844726563
8.18916666666667	0.151634216308594
8.19583333333334	0.152587890625
8.2025	0.153541564941406
8.20916666666667	0.156402587890625
8.21583333333334	0.159740447998047
8.2225	0.162601470947266
8.22916666666667	0.164508819580078
8.23583333333334	0.1678466796875
8.2425	0.169754028320313
8.24916666666667	0.16927719116211
8.25583333333334	0.166416168212891
8.2625	0.163078308105469
8.26916666666667	0.16164779663086
8.27583333333334	0.162124633789063
8.2825	0.164985656738281
8.28916666666667	0.171184539794922
8.29583333333333	0.179290771484375
8.3025	0.185966491699219
8.30916666666667	0.190258026123047
8.31583333333334	0.194549560546875
8.3225	0.199317932128906
8.32916666666667	0.204563140869141
8.33583333333334	0.20742416381836
8.3425	0.210285186767578
8.34916666666667	0.21505355834961
8.35583333333334	0.220775604248047
8.3625	0.226020812988281
8.36916666666667	0.23031234741211
8.37583333333333	0.235557556152344
8.3825	0.241756439208985
8.38916666666667	0.247478485107422
8.39583333333334	0.25320053100586
8.4025	0.258922576904297
8.40916666666667	0.265598297119141
8.41583333333334	0.275135040283203
8.4225	0.286579132080078
8.42916666666667	0.298500061035156
8.43583333333334	0.307559967041016
8.4425	0.314712524414063
8.44916666666667	0.319480895996094
8.45583333333333	0.32186508178711
8.4625	0.322818756103516
8.46916666666667	0.323295593261719
8.47583333333334	0.326633453369141
8.4825	0.331401824951172
8.48916666666667	0.338554382324219
8.49583333333334	0.347614288330078
8.5025	0.356674194335938
8.50916666666667	0.363826751708985
8.51583333333334	0.36764144897461
8.5225	0.370502471923828
8.52916666666667	0.370979309082031
8.53583333333333	0.368595123291016
8.5425	0.364303588867188
8.54916666666667	0.361442565917969
8.55583333333334	0.360965728759766
8.5625	0.361442565917969
8.56916666666667	0.360965728759766
8.57583333333334	0.359058380126953
8.5825	0.356197357177735
8.58916666666667	0.35238265991211
8.59583333333334	0.347614288330078
8.6025	0.342369079589844
8.60916666666667	0.336170196533203
8.61583333333333	0.329971313476563
8.6225	0.324249267578125
8.62916666666667	0.319957733154297
8.63583333333334	0.315666198730469
8.6425	0.308513641357422
8.64916666666667	0.299930572509766
8.65583333333334	0.292778015136719
8.6625	0.287055969238281
8.66916666666667	0.283241271972656
8.67583333333334	0.278949737548828
8.6825	0.275135040283203
8.68916666666667	0.272750854492188
8.69583333333333	0.272274017333985
8.7025	0.270843505859375
8.70916666666667	0.26702880859375
8.71583333333334	0.263214111328125
8.7225	0.262737274169922
8.72916666666667	0.264167785644531
8.73583333333334	0.264644622802735
8.7425	0.262260437011719
8.74916666666667	0.261783599853516
8.75583333333334	0.261306762695313
8.7625	0.26082992553711
8.76916666666667	0.261306762695313
8.77583333333334	0.264167785644531
8.7825	0.270366668701172
8.78916666666667	0.274181365966797
8.79583333333334	0.276565551757813
8.8025	0.278472900390625
8.80916666666667	0.279426574707031
8.81583333333334	0.280857086181641
8.8225	0.282764434814453
8.82916666666667	0.287532806396485
8.83583333333334	0.295162200927735
8.8425	0.302791595458985
8.84916666666667	0.308990478515625
8.85583333333334	0.31423568725586
8.8625	0.319480895996094
8.86916666666667	0.324726104736328
8.87583333333333	0.32806396484375
8.8825	0.331401824951172
8.88916666666667	0.333786010742188
8.89583333333334	0.336647033691406
8.9025	0.339031219482422
8.90916666666667	0.339508056640625
8.91583333333334	0.341415405273438
8.9225	0.342845916748047
8.92916666666667	0.345706939697266
8.93583333333334	0.348091125488281
8.9425	0.349521636962891
8.94916666666667	0.351905822753906
8.95583333333334	0.35238265991211
8.9625	0.35238265991211
8.96916666666667	0.35238265991211
8.97583333333334	0.350475311279297
8.9825	0.345706939697266
8.98916666666667	0.338077545166016
8.99583333333334	0.329017639160156
9.0025	0.319004058837891
9.00916666666667	0.307083129882813
9.01583333333334	0.297069549560547
9.0225	0.288486480712891
9.02916666666667	0.280857086181641
9.03583333333333	0.274181365966797
9.0425	0.267982482910156
9.04916666666667	0.26082992553711
9.05583333333334	0.251293182373047
9.0625	0.239849090576172
9.06916666666667	0.229358673095703
9.07583333333334	0.219821929931641
9.0825	0.209808349609375
9.08916666666667	0.201225280761719
9.09583333333334	0.193595886230469
9.1025	0.188827514648438
9.10916666666667	0.18453598022461
9.11583333333334	0.178813934326172
9.1225	0.171184539794922
9.12916666666667	0.164508819580078
9.13583333333334	0.159263610839844
9.1425	0.152111053466797
9.14916666666667	0.141620635986328
9.15583333333334	0.12969970703125
9.1625	0.119686126708985
9.16916666666667	0.110149383544922
9.17583333333334	0.100135803222656
9.1825	0.0920295715332031
9.18916666666667	0.0891685485839844
9.19583333333333	0.0882148742675781
9.2025	0.0872611999511719
9.20916666666667	0.0829696655273438
9.21583333333334	0.0758171081542969
9.2225	0.0653266906738282
9.22916666666667	0.05340576171875
9.23583333333334	0.0414848327636719
9.2425	0.0324249267578125
9.24916666666667	0.0271797180175781
9.25583333333334	0.0257492065429688
9.2625	0.0257492065429688
9.26916666666667	0.026702880859375
9.27583333333334	0.0257492065429688
9.2825	0.0219345092773438
9.28916666666667	0.0171661376953125
9.29583333333334	0.0147819519042969
9.3025	0.0133514404296875
9.30916666666667	0.0119209289550781
9.31583333333334	0.00905990600585938
9.3225	0.00667572021484375
9.32916666666667	0.00333786010742188
9.33583333333334	-0.00286102294921875
9.3425	-0.011444091796875
9.34916666666667	-0.0185966491699219
9.35583333333334	-0.0233650207519531
9.3625	-0.0281333923339844
9.36916666666667	-0.0329017639160156
9.37583333333333	-0.0376701354980469
9.3825	-0.0414848327636719
9.38916666666667	-0.0448226928710938
9.39583333333334	-0.0491142272949219
9.4025	-0.0543594360351563
9.40916666666667	-0.0591278076171875
9.41583333333334	-0.0634193420410157
9.4225	-0.0658035278320313
9.42916666666667	-0.0691413879394532
9.43583333333334	-0.0739097595214844
9.4425	-0.0796318054199219
9.44916666666667	-0.0844001770019531
9.45583333333333	-0.0886917114257813
9.4625	-0.0929832458496094
9.46916666666667	-0.0958442687988281
9.47583333333334	-0.0982284545898438
9.4825	-0.09918212890625
9.48916666666667	-0.0996589660644531
9.49583333333334	-0.0982284545898438
9.5025	-0.0963211059570313
9.50916666666667	-0.0944137573242188
9.51583333333334	-0.0925064086914063
9.5225	-0.0882148742675781
9.52916666666667	-0.0824928283691406
9.53583333333333	-0.0762939453125
9.5425	-0.0691413879394532
9.54916666666667	-0.0581741333007813
9.55583333333334	-0.0414848327636719
9.5625	-0.0195503234863281
9.56916666666667	0.00715255737304688
9.57583333333334	0.0386238098144531
9.5825	0.0729560852050782
9.58916666666667	0.111103057861328
9.59583333333334	0.153064727783203
9.6025	0.201702117919922
9.60916666666667	0.257015228271485
9.61583333333333	0.319957733154297
9.6225	0.393867492675781
9.62916666666667	0.479698181152344
9.63583333333334	0.576972961425782
9.6425	0.683307647705078
9.64916666666667	0.80108642578125
9.65583333333334	0.931739807128906
9.6625	1.07717514038086
9.66916666666667	1.2359619140625
9.67583333333334	1.40619277954102
9.6825	1.58786773681641
9.68916666666667	1.78003311157227
9.69583333333333	1.9826889038086
9.7025	2.19202041625977
9.70916666666667	2.40802764892578
9.71583333333334	2.63023376464844
9.7225	2.85768508911133
9.72916666666667	3.08704376220703
9.73583333333334	3.31497192382813
9.7425	3.54099273681641
9.74916666666667	3.76653671264649
9.75583333333334	3.98874282836914
9.7625	4.20522689819336
9.76916666666667	4.41217422485352
9.77583333333334	4.60863113403321
9.7825	4.791259765625
9.78916666666667	4.95624542236328
9.79583333333334	5.10263442993164
9.8025	5.23138046264649
9.80916666666667	5.34439086914063
9.81583333333334	5.44023513793946
9.8225	5.51700592041016
9.82916666666667	5.57279586791992
9.83583333333334	5.60760498046875
9.8425	5.62429428100586
9.84916666666667	5.62238693237305
9.85583333333334	5.60188293457032
9.8625	5.56516647338867
9.86916666666667	5.51557540893555
9.87583333333334	5.45358657836914
9.8825	5.37967681884766
9.88916666666667	5.29718399047852
9.89583333333334	5.20658493041992
9.9025	5.10883331298828
9.90916666666667	5.0044059753418
9.91583333333334	4.89425659179688
9.9225	4.77981567382813
9.92916666666667	4.66012954711914
9.93583333333334	4.53853607177735
9.9425	4.41646575927735
9.94916666666667	4.29391860961914
9.95583333333333	4.17041778564453
9.9625	4.04500961303711
9.96916666666667	3.9210319519043
9.97583333333334	3.79800796508789
9.9825	3.6768913269043
9.98916666666667	3.55720520019531
9.99583333333334	3.44085693359375
10.0025	3.33023071289063
10.0091666666667	3.22532653808594
10.0158333333334	3.12471389770508
10.0225	3.02934646606446
10.0291666666667	2.93827056884766
10.0358333333334	2.85196304321289
10.0425	2.76947021484375
10.0491666666667	2.68888473510742
10.0558333333334	2.61068344116211
10.0625	2.53582000732422
10.0691666666667	2.46715545654297
10.0758333333334	2.40373611450196
10.0825	2.34746932983399
10.0891666666667	2.30169296264649
10.0958333333334	2.26593017578125
10.1025	2.23779678344727
10.1091666666667	2.21490859985352
10.1158333333334	2.20203399658203
10.1225	2.20108032226563
10.1291666666667	2.20727920532227
10.1358333333334	2.21967697143555
10.1425	2.23779678344727
10.1491666666667	2.26449966430664
10.1558333333334	2.29597091674805
10.1625	2.33173370361328
10.1691666666667	2.37274169921875
10.1758333333334	2.41899490356446
10.1825	2.4714469909668
10.1891666666667	2.52819061279297
10.1958333333334	2.58588790893555
10.2025	2.64263153076172
10.2091666666667	2.69889831542969
10.2158333333334	2.75421142578125
10.2225	2.81000137329102
10.2291666666667	2.86388397216797
10.2358333333334	2.91633605957031
10.2425	2.96449661254883
10.2491666666667	3.00645828247071
10.2558333333334	3.04174423217774
10.2625	3.07226181030274
10.2691666666667	3.09562683105469
10.2758333333334	3.1118392944336
10.2825	3.12089920043946
10.2891666666667	3.12328338623047
10.2958333333334	3.11803817749024
10.3025	3.10468673706055
10.3091666666667	3.08370590209961
10.3158333333334	3.05604934692383
10.3225	3.02314758300781
10.3291666666667	2.98452377319336
10.3358333333334	2.93970108032227
10.3425	2.88867950439453
10.3491666666667	2.83432006835938
10.3558333333334	2.7766227722168
10.3625	2.7155876159668
10.3691666666667	2.65169143676758
10.3758333333334	2.58398056030274
10.3825	2.51436233520508
10.3891666666667	2.44283676147461
10.3958333333334	2.36940383911133
10.4025	2.29454040527344
10.4091666666667	2.21824645996094
10.4158333333334	2.14147567749024
10.4225	2.06470489501953
10.4291666666667	1.98841094970703
10.4358333333334	1.91164016723633
10.4425	1.83677673339844
10.4491666666667	1.76239013671875
10.4558333333334	1.68943405151367
10.4625	1.62029266357422
10.4691666666667	1.55401229858399
10.4758333333334	1.49059295654297
10.4825	1.42669677734375
10.4891666666667	1.36470794677735
10.4958333333334	1.30462646484375
10.5025	1.24406814575196
10.5091666666667	1.18303298950196
10.5158333333334	1.12390518188477
10.5225	1.0676383972168
10.5291666666667	1.01470947265625
10.5358333333334	0.966072082519531
10.5425	0.920295715332031
10.5491666666667	0.876426696777344
10.5558333333334	0.83303451538086
10.5625	0.792026519775391
10.5691666666667	0.752925872802735
10.5758333333334	0.711917877197266
10.5825	0.668048858642578
10.5891666666667	0.624656677246094
10.5958333333334	0.58126449584961
10.6025	0.537395477294922
10.6091666666667	0.494003295898438
10.6158333333334	0.454902648925781
10.6225	0.422000885009766
10.6291666666667	0.393867492675781
10.6358333333334	0.36764144897461
10.6425	0.342845916748047
10.6491666666667	0.318527221679688
10.6558333333334	0.292778015136719
10.6625	0.265598297119141
10.6691666666667	0.239372253417969
10.6758333333334	0.215530395507813
10.6825	0.194549560546875
10.6891666666667	0.173091888427735
10.6958333333334	0.15401840209961
10.7025	0.136375427246094
10.7091666666667	0.117301940917969
10.7158333333334	0.09918212890625
10.7225	0.0834465026855469
10.7291666666667	0.0715255737304688
10.7358333333334	0.0553131103515625
10.7425	0.0329017639160156
10.7491666666667	0.0100135803222656
10.7558333333334	-0.0104904174804688
10.7625	-0.030517578125
10.7691666666667	-0.0491142272949219
10.7758333333334	-0.0619888305664063
10.7825	-0.0677108764648438
10.7891666666667	-0.0681877136230469
10.7958333333334	-0.0691413879394532
10.8025	-0.0720024108886719
10.8091666666667	-0.0796318054199219
10.8158333333334	-0.0886917114257813
10.8225	-0.0987052917480469
10.8291666666667	-0.110626220703125
10.8358333333334	-0.123977661132813
10.8425	-0.135898590087891
10.8491666666667	-0.144004821777344
10.8558333333334	-0.150680541992188
10.8625	-0.159263610839844
10.8691666666667	-0.169754028320313
10.8758333333334	-0.181674957275391
10.8825	-0.192642211914063
10.8891666666667	-0.205516815185547
10.8958333333334	-0.218868255615235
10.9025	-0.23031234741211
10.9091666666667	-0.23794174194336
10.9158333333334	-0.244617462158203
10.9225	-0.250339508056641
10.9291666666667	-0.252246856689453
10.9358333333334	-0.25177001953125
10.9425	-0.250816345214844
10.9491666666667	-0.252723693847656
10.9558333333334	-0.256061553955078
10.9625	-0.26082992553711
10.9691666666667	-0.26845932006836
10.9758333333334	-0.277519226074219
10.9825	-0.286579132080078
10.9891666666667	-0.292778015136719
10.9958333333334	-0.296115875244141
11.0025	-0.296115875244141
11.0091666666667	-0.295639038085938
11.0158333333334	-0.295639038085938
11.0225	-0.296592712402344
11.0291666666667	-0.299930572509766
11.0358333333334	-0.305652618408203
11.0425	-0.313282012939453
11.0491666666667	-0.319004058837891
11.0558333333334	-0.32186508178711
11.0625	-0.320911407470703
11.0691666666667	-0.319480895996094
11.0758333333334	-0.319480895996094
11.0825	-0.319957733154297
11.0891666666667	-0.323772430419922
11.0958333333334	-0.330924987792969
11.1025	-0.339031219482422
11.1091666666667	-0.344276428222656
11.1158333333334	-0.344276428222656
11.1225	-0.342845916748047
11.1291666666667	-0.342369079589844
11.1358333333334	-0.340938568115235
11.1425	-0.339984893798828
11.1491666666667	-0.341415405273438
11.1558333333334	-0.347137451171875
11.1625	-0.353813171386719
11.1691666666667	-0.36001205444336
11.1758333333334	-0.364780426025391
11.1825	-0.369548797607422
11.1891666666667	-0.37384033203125
11.1958333333334	-0.375747680664063
11.2025	-0.377655029296875
11.2091666666667	-0.380516052246094
11.2158333333334	-0.383377075195313
11.2225	-0.384807586669922
11.2291666666667	-0.386238098144531
11.2358333333334	-0.390052795410156
11.2425	-0.396251678466797
11.2491666666667	-0.401496887207031
11.2558333333334	-0.407218933105469
11.2625	-0.412464141845703
11.2691666666667	-0.417232513427735
11.2758333333334	-0.419139862060547
11.2825	-0.42104721069336
11.2891666666667	-0.422954559326172
11.2958333333334	-0.424861907958985
11.3025	-0.42724609375
11.3091666666667	-0.430107116699219
11.3158333333334	-0.433921813964844
11.3225	-0.43630599975586
11.3291666666667	-0.437736511230469
11.3358333333334	-0.437736511230469
11.3425	-0.437259674072266
11.3491666666667	-0.435829162597656
11.3558333333334	-0.433921813964844
11.3625	-0.432014465332031
11.3691666666667	-0.430583953857422
11.3758333333334	-0.432014465332031
11.3825	-0.43630599975586
11.3891666666667	-0.442028045654297
11.3958333333334	-0.445365905761719
11.4025	-0.448703765869141
11.4091666666667	-0.451087951660156
11.4158333333334	-0.449657440185547
11.4225	-0.445365905761719
11.4291666666667	-0.440120697021485
11.4358333333334	-0.438213348388672
11.4425	-0.437736511230469
11.4491666666667	-0.438213348388672
11.4558333333334	-0.437736511230469
11.4625	-0.437259674072266
11.4691666666667	-0.43487548828125
11.4758333333334	-0.431060791015625
11.4825	-0.424385070800781
11.4891666666667	-0.417232513427735
11.4958333333334	-0.4119873046875
11.5025	-0.408172607421875
11.5091666666667	-0.403404235839844
11.5158333333334	-0.39815902709961
11.5225	-0.391960144042969
11.5291666666667	-0.383377075195313
11.5358333333334	-0.372409820556641
11.5425	-0.361919403076172
11.5491666666667	-0.353813171386719
11.5558333333334	-0.347614288330078
11.5625	-0.340938568115235
11.5691666666667	-0.333309173583985
11.5758333333334	-0.325679779052735
11.5825	-0.317573547363281
11.5891666666667	-0.307559967041016
11.5958333333334	-0.294208526611328
11.6025	-0.277996063232422
11.6091666666667	-0.261783599853516
11.6158333333334	-0.244617462158203
11.6225	-0.223159790039063
11.6291666666667	-0.194549560546875
11.6358333333334	-0.159740447998047
11.6425	-0.120162963867188
11.6491666666667	-0.0758171081542969
11.6558333333334	-0.0257492065429688
11.6625	0.030517578125
11.6691666666667	0.091552734375
11.6758333333334	0.158309936523438
11.6825	0.235080718994141
11.6891666666667	0.322818756103516
11.6958333333334	0.422954559326172
11.7025	0.533103942871094
11.7091666666667	0.654697418212891
11.7158333333334	0.78725814819336
11.7225	0.928401947021485
11.7291666666667	1.08098983764649
11.7358333333334	1.24645233154297
11.7425	1.42860412597656
11.7491666666667	1.62506103515625
11.7558333333334	1.83391571044922
11.7625	2.05516815185547
11.7691666666667	2.28738784790039
11.7758333333334	2.52866744995117
11.7825	2.77757644653321
11.7891666666667	3.03411483764649
11.7958333333334	3.29828262329102
11.8025	3.56721878051758
11.8091666666667	3.84140014648438
11.8158333333334	4.11844253540039
11.8225	4.39739227294922
11.8291666666667	4.67634201049805
11.8358333333334	4.95338439941406
11.8425	5.22708892822266
11.8491666666667	5.49173355102539
11.8558333333334	5.74636459350586
11.8625	5.99050521850586
11.8691666666667	6.22129440307617
11.8758333333334	6.43682479858399
11.8825	6.6370964050293
11.8891666666667	6.82210922241211
11.8958333333334	6.988525390625
11.9025	7.13300704956055
11.9091666666667	7.25555419921875
11.9158333333334	7.35807418823242
11.9225	7.43913650512696
11.9291666666667	7.49874114990235
11.9358333333334	7.5368881225586
11.9425	7.55453109741211
11.9491666666667	7.55071640014649
11.9558333333334	7.52592086791992
11.9625	7.48205184936524
11.9691666666667	7.42244720458985
11.9758333333334	7.34806060791016
11.9825	7.25936889648438
11.9891666666667	7.15923309326172
11.9958333333334	7.049560546875
12.0025	6.92987442016602
12.0091666666667	6.79874420166016
12.0158333333334	6.65855407714844
12.0225	6.51311874389649
12.0291666666667	6.3624382019043
12.0358333333334	6.20555877685547
12.0425	6.04057312011719
12.0491666666667	5.87177276611328
12.0558333333334	5.70249557495117
12.0625	5.53321838378907
12.0691666666667	5.36108016967774
12.0758333333334	5.18655776977539
12.0825	5.01441955566407
12.0891666666667	4.84704971313477
12.0958333333334	4.6834945678711
12.1025	4.52041625976563
12.1091666666667	4.35972213745117
12.1158333333334	4.20236587524414
12.1225	4.04882431030274
12.1291666666667	3.89671325683594
12.1358333333334	3.74650955200196
12.1425	3.59821319580078
12.1491666666667	3.45373153686524
12.1558333333334	3.31449508666992
12.1625	3.17859649658203
12.1691666666667	3.04603576660156
12.1758333333334	2.91538238525391
12.1825	2.78806686401367
12.1891666666667	2.66456604003906
12.1958333333334	2.54344940185547
12.2025	2.4251937866211
12.2091666666667	2.30884552001953
12.2158333333334	2.19488143920899
12.2225	2.08282470703125
12.2291666666667	1.97410583496094
12.2358333333334	1.86824798583985
12.2425	1.76477432250977
12.2491666666667	1.66416168212891
12.2558333333334	1.56641006469727
12.2625	1.47104263305664
12.2691666666667	1.37758255004883
12.2758333333334	1.28793716430664
12.2825	1.20306015014649
12.2891666666667	1.12438201904297
12.2958333333334	1.05047225952149
12.3025	0.982284545898438
12.3091666666667	0.918865203857422
12.3158333333334	0.859737396240235
12.3225	0.803470611572266
12.3291666666667	0.748634338378907
12.3358333333334	0.699043273925782
12.3425	0.655174255371094
12.3491666666667	0.616550445556641
12.3558333333334	0.583648681640625
12.3625	0.554561614990235
12.3691666666667	0.532627105712891
12.3758333333334	0.514984130859375
12.3825	0.501155853271485
12.3891666666667	0.493049621582031
12.3958333333334	0.494480133056641
12.4025	0.507354736328125
12.4091666666667	0.532150268554688
12.4158333333334	0.566482543945313
12.4225	0.61178207397461
12.4291666666667	0.673294067382813
12.4358333333334	0.754356384277344
12.4425	0.856399536132813
12.4491666666667	0.980377197265625
12.4558333333334	1.13201141357422
12.4625	1.31416320800781
12.4691666666667	1.52826309204102
12.4758333333334	1.77383422851563
12.4825	2.05755233764649
12.4891666666667	2.38609313964844
12.4958333333334	2.76756286621094
12.5025	3.20863723754883
12.5091666666667	3.71599197387696
12.5158333333334	4.29821014404297
12.5225	4.96244430541992
12.5291666666667	5.71632385253907
12.5358333333334	6.56795501708985
12.5425	7.52496719360352
12.5491666666667	8.59546661376953
12.5558333333334	9.78565216064453
12.5625	11.1079216003418
12.5691666666667	12.5722885131836
12.5758333333334	14.190673828125
12.5825	15.9697532653809
12.5891666666667	17.9185867309571
12.5958333333334	20.042896270752
12.6025	22.3426818847656
12.6091666666667	24.8184204101563
12.6158333333334	27.4724960327149
12.6225	30.3087234497071
12.6291666666667	33.3242416381836
12.6358333333334	36.5123748779297
12.6425	39.8712158203125
12.6491666666667	43.391227722168
12.6558333333334	47.0585823059082
12.6625	50.8522987365723
12.6691666666667	54.7537803649903
12.6758333333334	58.7496757507325
12.6825	62.8194808959961
12.6891666666667	66.9360160827637
12.6958333333334	71.0711479187012
12.7025	75.1991271972657
12.7091666666667	79.2970657348633
12.7158333333334	83.333969116211
12.7225	87.2764587402344
12.7291666666667	91.0964012145996
12.7358333333334	94.7694778442383
12.7425	98.2723236083985
12.7491666666667	101.58109664917
12.7558333333334	104.673385620117
12.7625	107.527732849121
12.7691666666667	110.12601852417
12.7758333333334	112.454891204834
12.7825	114.502429962158
12.7891666666667	116.260528564453
12.7958333333334	117.722511291504
12.8025	118.886947631836
12.8091666666667	119.757652282715
12.8158333333334	120.340347290039
12.8225	120.639324188233
12.8291666666667	120.658397674561
12.8358333333334	120.410442352295
12.8425	119.909286499024
12.8491666666667	119.171142578125
12.8558333333334	118.207931518555
12.8625	117.035388946533
12.8691666666667	115.673065185547
12.8758333333334	114.136219024658
12.8825	112.44010925293
12.8891666666667	110.599517822266
12.8958333333334	108.633995056153
12.9025	106.560230255127
12.9091666666667	104.392528533936
12.9158333333334	102.146625518799
12.9225	99.8387336730957
12.9291666666667	97.4826812744141
12.9358333333334	95.0870513916016
12.9425	92.6609039306641
12.9491666666667	90.2152061462403
12.9558333333334	87.7594947814942
12.9625	85.3023529052735
12.9691666666667	82.8509330749512
12.9758333333334	80.4133415222168
12.9825	77.9976844787598
12.9891666666667	75.6063461303711
12.9958333333334	73.2440948486328
13.0025	70.9137916564942
13.0091666666667	68.6178207397461
13.0158333333334	66.3571357727051
13.0225	64.1326904296875
13.0291666666667	61.9478225708008
13.0358333333334	59.8053932189942
13.0425	57.7034950256348
13.0491666666667	55.6406974792481
13.0558333333334	53.6203384399414
13.0625	51.6481399536133
13.0691666666667	49.7221946716309
13.0758333333334	47.8396415710449
13.0825	46.0014343261719
13.0891666666667	44.2080497741699
13.0958333333334	42.4604415893555
13.1025	40.7557487487793
13.1091666666667	39.0958786010742
13.1158333333334	37.4822616577149
13.1225	35.9163284301758
13.1291666666667	34.3999862670899
13.1358333333334	32.930850982666
13.1425	31.5079689025879
13.1491666666667	30.1280021667481
13.1558333333334	28.7928581237793
13.1625	27.5011062622071
13.1691666666667	26.2503623962403
13.1758333333334	25.0411033630371
13.1825	23.8723754882813
13.1891666666667	22.7432250976563
13.1958333333334	21.6536521911621
13.2025	20.6055641174317
13.2091666666667	19.5999145507813
13.2158333333334	18.6338424682617
13.2225	17.7073478698731
13.2291666666667	16.817569732666
13.2358333333334	15.9635543823242
13.2425	15.1419639587403
13.2491666666667	14.3518447875977
13.2558333333334	13.5951042175293
13.2625	12.8707885742188
13.2691666666667	12.1793746948242
13.2758333333334	11.5184783935547
13.2825	10.8890533447266
13.2891666666667	10.2872848510742
13.2958333333334	9.71078872680664
13.3025	9.15956497192383
13.3091666666667	8.63504409790039
13.3158333333334	8.13531875610352
13.3225	7.66038894653321
13.3291666666667	7.20930099487305
[truncated: 7,000 more rows]
