# Supplementary material for: Chemodiversity of Calophyllum inophyllum L. oil bioactive components related to their specific geographical distribution in the South Pacific region
Source: PeerJ. 2019 May 22;7:e6896. doi: 10.7717/peerj.6896 (PMC6535043; doi:10.7717/peerj.6896)
Supplement: Supplemental Information 4 — Time and absorbance values at 280 nm. The site and the number of the collected sample from French Polynesia are in the separate file names. [file peerj-07-6896-s004.zip › AUSTRALES_RURUTU_N97.csv]

0.003	-0.120639801025391
0.00966666666666667	-0.162601470947266
0.0163333333333334	-0.185012817382813
0.023	-0.173091888427735
0.0296666666666667	-0.136852264404297
0.0363333333333334	-0.0982284545898438
0.043	-0.0758171081542969
0.0496666666666667	-0.0643730163574219
0.0563333333333334	-0.06103515625
0.063	-0.0619888305664063
0.0696666666666667	-0.0629425048828125
0.0763333333333334	-0.0619888305664063
0.083	-0.0634193420410157
0.0896666666666667	-0.064849853515625
0.0963333333333334	-0.0615119934082032
0.103	-0.0519752502441407
0.109666666666667	-0.0414848327636719
0.116333333333334	-0.034332275390625
0.123	-0.0271797180175781
0.129666666666667	-0.0195503234863281
0.136333333333334	-0.0138282775878906
0.143	-0.0143051147460938
0.149666666666667	-0.0176429748535156
0.156333333333334	-0.0219345092773438
0.163	-0.0257492065429688
0.169666666666667	-0.030517578125
0.176333333333334	-0.0352859497070313
0.183	-0.0371932983398438
0.189666666666667	-0.03814697265625
0.196333333333334	-0.0367164611816406
0.203	-0.0338554382324219
0.209666666666667	-0.0290870666503906
0.216333333333334	-0.0257492065429688
0.223	-0.0257492065429688
0.229666666666667	-0.0295639038085938
0.236333333333334	-0.0357627868652344
0.243	-0.0429153442382813
0.249666666666667	-0.049591064453125
0.256333333333334	-0.0538825988769532
0.263	-0.0562667846679688
0.269666666666667	-0.0548362731933594
0.276333333333334	-0.0510215759277344
0.283	-0.0467300415039063
0.289666666666667	-0.0448226928710938
0.296333333333334	-0.0438690185546875
0.303	-0.0424385070800781
0.309666666666667	-0.0414848327636719
0.316333333333334	-0.0410079956054688
0.323	-0.0405311584472656
0.329666666666667	-0.0395774841308594
0.336333333333334	-0.0371932983398438
0.343	-0.0338554382324219
0.349666666666667	-0.0290870666503906
0.356333333333334	-0.0238418579101563
0.363	-0.019073486328125
0.369666666666667	-0.0152587890625
0.376333333333334	-0.011444091796875
0.383	-0.00905990600585938
0.389666666666667	-0.00667572021484375
0.396333333333334	-0.00524520874023438
0.403	-0.00333786010742188
0.409666666666667	-0.00095367431640625
0.416333333333334	0.00286102294921875
0.423	0.00715255737304688
0.429666666666667	0.0123977661132813
0.436333333333334	0.0185966491699219
0.443	0.0247955322265625
0.449666666666667	0.030517578125
0.456333333333334	0.0338554382324219
0.463	0.0352859497070313
0.469666666666667	0.0362396240234375
0.476333333333334	0.0371932983398438
0.483	0.0391006469726563
0.489666666666667	0.0405311584472656
0.496333333333334	0.0433921813964844
0.503	0.0457763671875
0.509666666666667	0.0457763671875
0.516333333333334	0.0438690185546875
0.523	0.0414848327636719
0.529666666666667	0.0391006469726563
0.536333333333334	0.034332275390625
0.543	0.0300407409667969
0.549666666666667	0.0300407409667969
0.556333333333334	0.034332275390625
0.563	0.0400543212890625
0.569666666666667	0.0443458557128906
0.576333333333334	0.0486373901367188
0.583	0.0510215759277344
0.589666666666667	0.0505447387695313
0.596333333333334	0.0491142272949219
0.603	0.0462532043457031
0.609666666666667	0.0443458557128906
0.616333333333334	0.0452995300292969
0.623	0.0510215759277344
0.629666666666667	0.0591278076171875
0.636333333333334	0.0658035278320313
0.643	0.0720024108886719
0.649666666666667	0.0791549682617188
0.656333333333334	0.0863075256347656
0.663	0.0920295715332031
0.669666666666667	0.0972747802734375
0.676333333333334	0.102519989013672
0.683	0.107765197753906
0.689666666666667	0.112533569335938
0.696333333333334	0.117301940917969
0.703	0.1220703125
0.709666666666667	0.127315521240235
0.716333333333334	0.132560729980469
0.723	0.141620635986328
0.729666666666667	0.154495239257813
0.736333333333334	0.173568725585938
0.743	0.197410583496094
0.749666666666667	0.227451324462891
0.756333333333334	0.261306762695313
0.763	0.298500061035156
0.769666666666667	0.33712387084961
0.776333333333334	0.375747680664063
0.783	0.41341781616211
0.789666666666667	0.447750091552735
0.796333333333334	0.479221343994141
0.803	0.507831573486328
0.809666666666667	0.533103942871094
0.816333333333334	0.554084777832032
0.823	0.573158264160157
0.829666666666667	0.591754913330078
0.836333333333334	0.6103515625
0.843	0.628948211669922
0.849666666666667	0.64992904663086
0.856333333333334	0.673294067382813
0.863	0.696659088134766
0.869666666666667	0.719070434570313
0.876333333333334	0.739574432373047
0.883	0.761032104492188
0.889666666666667	0.782489776611328
0.896333333333334	0.807285308837891
0.903	0.84066390991211
0.909666666666667	0.885963439941406
0.916333333333334	0.947952270507813
0.923	1.02424621582031
0.929666666666667	1.11103057861328
0.936333333333334	1.2044906616211
0.943	1.30128860473633
0.949666666666667	1.39904022216797
0.956333333333334	1.49154663085938
0.963	1.56974792480469
0.969666666666667	1.62887573242188
0.976333333333334	1.66797637939453
0.983	1.68848037719727
0.989666666666667	1.69086456298828
0.996333333333334	1.67894363403321
1.003	1.66130065917969
1.00966666666667	1.64651870727539
1.01633333333334	1.63745880126953
1.023	1.63316726684571
1.02966666666667	1.6326904296875
1.03633333333334	1.63507461547852
1.043	1.63745880126953
1.04966666666667	1.63698196411133
1.05633333333334	1.63030624389649
1.063	1.61504745483399
1.06966666666667	1.59263610839844
1.07633333333334	1.56927108764649
1.083	1.54972076416016
1.08966666666667	1.53779983520508
1.09633333333334	1.53875350952149
1.103	1.556396484375
1.10966666666667	1.59311294555664
1.11633333333334	1.6474723815918
1.123	1.72138214111328
1.12966666666667	1.81627273559571
1.13633333333334	1.92594528198242
1.143	2.044677734375
1.14966666666667	2.16722488403321
1.15633333333334	2.2883415222168
1.163	2.40230560302735
1.16966666666667	2.50244140625
1.17633333333334	2.58779525756836
1.183	2.66218185424805
1.18966666666667	2.72941589355469
1.19633333333334	2.79474258422852
1.203	2.86293029785156
1.20966666666667	2.94351577758789
1.21633333333334	3.04841995239258
1.223	3.18479537963867
1.22966666666667	3.3416748046875
1.23633333333334	3.49855422973633
1.243	3.64112854003906
1.24966666666667	3.76176834106446
1.25633333333334	3.85379791259766
1.263	3.91101837158203
1.26966666666667	3.93962860107422
1.27633333333334	3.9520263671875
1.283	3.95822525024414
1.28966666666667	3.96394729614258
1.29633333333334	3.96919250488281
1.303	3.97396087646485
1.30966666666667	3.95870208740235
1.31633333333334	3.89623641967774
1.323	3.77655029296875
1.32966666666667	3.60727310180664
1.33633333333334	3.41129302978516
1.343	3.19957733154297
1.34966666666667	2.98404693603516
1.35633333333334	2.79045104980469
1.363	2.62689590454102
1.36966666666667	2.48479843139649
1.37633333333334	2.33888626098633
1.383	2.1815299987793
1.38966666666667	2.02798843383789
1.39633333333334	1.88779830932617
1.403	1.77145004272461
1.40966666666667	1.67942047119141
1.41633333333334	1.61218643188477
1.423	1.56831741333008
1.42966666666667	1.5406608581543
1.43633333333334	1.52206420898438
1.443	1.50871276855469
1.44966666666667	1.49822235107422
1.45633333333334	1.48677825927735
1.463	1.47294998168946
1.46966666666667	1.45864486694336
1.47633333333334	1.44672393798828
1.483	1.43718719482422
1.48966666666667	1.42765045166016
1.49633333333334	1.42049789428711
1.503	1.42097473144531
1.50966666666667	1.42812728881836
1.51633333333334	1.44052505493164
1.523	1.45864486694336
1.52966666666667	1.49297714233399
1.53633333333334	1.54876708984375
1.543	1.62220001220703
1.54966666666667	1.70135498046875
1.55633333333334	1.77669525146485
1.563	1.84297561645508
1.56966666666667	1.88779830932617
1.57633333333334	1.90496444702149
1.583	1.90067291259766
1.58966666666667	1.89018249511719
1.59633333333334	1.88350677490235
1.603	1.89638137817383
1.60966666666667	1.94406509399414
1.61633333333334	2.0289421081543
1.623	2.1357536315918
1.62966666666667	2.24399566650391
1.63633333333334	2.34413146972656
1.643	2.42185592651367
1.64966666666667	2.46334075927735
1.65633333333334	2.46572494506836
1.663	2.4404525756836
1.66966666666667	2.40468978881836
1.67633333333334	2.36558914184571
1.683	2.32267379760742
1.68966666666667	2.27832794189453
1.69633333333334	2.23398208618164
1.703	2.19058990478516
1.70966666666667	2.14958190917969
1.71633333333334	2.10857391357422
1.723	2.07042694091797
1.72966666666667	2.03609466552735
1.73633333333334	2.00843811035156
1.743	1.98602676391602
1.74966666666667	1.96313858032227
1.75633333333334	1.93881988525391
1.763	1.91545486450196
1.76966666666667	1.89352035522461
1.77633333333334	1.87253952026367
1.783	1.85108184814453
1.78966666666667	1.83391571044922
1.79633333333334	1.82151794433594
1.803	1.81198120117188
1.80966666666667	1.80482864379883
1.81633333333334	1.79815292358399
1.823	1.79052352905274
1.82966666666667	1.78384780883789
1.83633333333334	1.77907943725586
1.843	1.77526473999024
1.84966666666667	1.77001953125
1.85633333333334	1.76334381103516
1.863	1.7542839050293
1.86966666666667	1.74093246459961
1.87633333333334	1.72138214111328
1.883	1.69992446899414
1.88966666666667	1.678466796875
1.89633333333334	1.65653228759766
1.903	1.63507461547852
1.90966666666667	1.61409378051758
1.91633333333334	1.59788131713867
1.923	1.58452987670899
1.92966666666667	1.57594680786133
1.93633333333334	1.5716552734375
1.943	1.5711784362793
1.94966666666667	1.57260894775391
1.95633333333334	1.57403945922852
1.963	1.57642364501953
1.96966666666667	1.57976150512696
1.97633333333334	1.58405303955078
1.983	1.59215927124024
1.98966666666667	1.60741806030274
1.99633333333334	1.63125991821289
2.003	1.67417526245117
2.00966666666667	1.76191329956055
2.01633333333334	1.91307067871094
2.023	2.12812423706055
2.02966666666667	2.40230560302735
2.03633333333334	2.73799896240235
2.043	3.12519073486328
2.04966666666667	3.52287292480469
2.05633333333334	3.89528274536133
2.063	4.24337387084961
2.06966666666667	4.58478927612305
2.07633333333334	4.92000579833985
2.083	5.23948669433594
2.08966666666667	5.5537223815918
2.09633333333334	5.88035583496094
2.103	6.21986389160157
2.10966666666667	6.55555725097657
2.11633333333334	6.88457489013672
2.123	7.21168518066407
2.12966666666667	7.52735137939453
2.13633333333334	7.81774520874024
2.143	8.08000564575196
2.14966666666667	8.32605361938477
2.15633333333334	8.54110717773438
2.163	8.70609283447266
2.16966666666667	8.80908966064453
2.17633333333334	8.85200500488281
2.183	8.84103775024414
2.18966666666667	8.78286361694336
2.19633333333334	8.697509765625
2.203	8.61215591430664
2.20966666666667	8.55064392089844
2.21633333333334	8.52441787719727
2.223	8.52727890014649
2.22966666666667	8.54301452636719
2.23633333333334	8.55827331542969
2.243	8.56876373291016
2.24966666666667	8.5749626159668
2.25633333333334	8.57639312744141
2.263	8.57353210449219
2.26966666666667	8.56685638427735
2.27633333333334	8.5597038269043
2.283	8.55064392089844
2.28966666666667	8.53681564331055
2.29633333333334	8.51869583129883
2.303	8.4981918334961
2.30966666666667	8.47721099853516
2.31633333333334	8.45432281494141
2.323	8.42809677124024
2.32966666666667	8.39805603027344
2.33633333333334	8.33368301391602
2.343	8.19826126098633
2.34966666666667	7.99036026000977
2.35633333333334	7.74097442626953
2.363	7.48538970947266
2.36966666666667	7.22980499267578
2.37633333333334	7.00521469116211
2.383	6.84595108032227
2.38966666666667	6.75201416015625
2.39633333333334	6.69336318969727
2.403	6.63995742797852
2.40966666666667	6.59036636352539
2.41633333333334	6.5450668334961
2.423	6.50262832641602
2.42966666666667	6.46209716796875
2.43633333333334	6.4234733581543
2.443	6.38771057128907
2.44966666666667	6.35099411010742
2.45633333333334	6.30664825439453
2.463	6.24561309814453
2.46966666666667	6.16693496704102
2.47633333333334	6.07633590698242
2.483	5.98192214965821
2.48966666666667	5.88369369506836
2.49633333333334	5.78737258911133
2.503	5.69438934326172
2.50966666666667	5.58662414550782
2.51633333333334	5.43355941772461
2.523	5.21469116210938
2.52966666666667	4.94575500488281
2.53633333333334	4.65202331542969
2.543	4.3478012084961
2.54966666666667	4.04930114746094
2.55633333333334	3.77988815307617
2.563	3.56626510620117
2.56966666666667	3.40414047241211
2.57633333333334	3.26967239379883
2.583	3.14855575561524
2.58966666666667	3.03840637207031
2.59633333333334	2.93731689453125
2.603	2.83098220825196
2.60966666666667	2.70175933837891
2.61633333333334	2.53963470458985
2.623	2.34794616699219
2.62966666666667	2.13718414306641
2.63633333333334	1.92117691040039
2.643	1.708984375
2.64966666666667	1.51348114013672
2.65633333333334	1.35087966918946
2.663	1.22737884521485
2.66966666666667	1.14107131958008
2.67633333333334	1.0824203491211
2.683	1.04570388793946
2.68966666666667	1.02567672729492
2.69633333333334	1.01375579833985
2.703	1.00851058959961
2.70966666666667	1.01423263549805
2.71633333333334	1.03187561035156
2.723	1.05857849121094
2.72966666666667	1.08861923217774
2.73633333333334	1.11961364746094
2.743	1.14774703979492
2.74966666666667	1.16634368896485
2.75633333333334	1.16968154907227
2.763	1.1591911315918
2.76966666666667	1.13916397094727
2.77633333333334	1.11913681030274
2.783	1.10435485839844
2.78966666666667	1.09720230102539
2.79633333333334	1.0981559753418
2.803	1.11150741577149
2.80966666666667	1.13677978515625
2.81633333333334	1.16634368896485
2.823	1.19256973266602
2.82966666666667	1.21545791625977
2.83633333333334	1.23405456542969
2.843	1.24073028564453
2.84966666666667	1.23357772827149
2.85633333333334	1.21736526489258
2.863	1.19924545288086
2.86966666666667	1.17921829223633
2.87633333333334	1.15537643432617
2.883	1.13296508789063
2.88966666666667	1.11246109008789
2.89633333333334	1.09195709228516
2.903	1.06859207153321
2.90966666666667	1.04475021362305
2.91633333333334	1.02758407592774
2.923	1.01757049560547
2.92966666666667	1.01375579833985
2.93633333333334	1.01613998413086
2.943	1.02663040161133
2.94966666666667	1.04284286499024
2.95633333333334	1.05905532836914
2.963	1.07002258300781
2.96966666666667	1.07574462890625
2.97633333333334	1.07717514038086
2.983	1.07431411743164
2.98966666666667	1.06382369995117
2.99633333333334	1.04522705078125
3.003	1.02567672729492
3.00966666666667	1.01566314697266
3.01633333333334	1.01852416992188
3.023	1.03569030761719
3.02966666666667	1.06668472290039
3.03633333333334	1.11007690429688
3.043	1.15537643432617
3.04966666666667	1.19304656982422
3.05633333333334	1.2202262878418
3.063	1.24216079711914
3.06966666666667	1.26028060913086
3.07633333333334	1.27792358398438
3.083	1.2965202331543
3.08966666666667	1.31559371948242
3.09633333333334	1.33275985717774
3.103	1.34563446044922
3.10966666666667	1.35612487792969
3.11633333333334	1.36661529541016
3.123	1.37948989868164
3.12966666666667	1.39284133911133
3.13633333333334	1.4033317565918
3.143	1.41000747680664
3.14966666666667	1.41572952270508
3.15633333333334	1.42288208007813
3.163	1.434326171875
3.16966666666667	1.45435333251953
3.17633333333334	1.48630142211914
3.183	1.52969360351563
3.18966666666667	1.57785415649414
3.19633333333334	1.62315368652344
3.203	1.66177749633789
3.20966666666667	1.69038772583008
3.21633333333334	1.70421600341797
3.223	1.69897079467774
3.22966666666667	1.66940689086914
3.23633333333334	1.62410736083985
3.243	1.56784057617188
3.24966666666667	1.50632858276367
3.25633333333334	1.43718719482422
3.263	1.36470794677735
3.26966666666667	1.2969970703125
3.27633333333334	1.2354850769043
3.283	1.17826461791992
3.28966666666667	1.1286735534668
3.29633333333334	1.09052658081055
3.303	1.06477737426758
3.30966666666667	1.04713439941406
3.31633333333334	1.0366439819336
3.323	1.03282928466797
3.32966666666667	1.03044509887696
3.33633333333334	1.02519989013672
3.343	1.01280212402344
3.34966666666667	0.998497009277344
3.35633333333334	0.981330871582031
3.363	0.959873199462891
3.36966666666667	0.935554504394531
3.37633333333334	0.912189483642578
3.383	0.89263916015625
3.38966666666667	0.874996185302735
3.39633333333334	0.859737396240235
3.403	0.84686279296875
3.40966666666667	0.835418701171875
3.41633333333334	0.825881958007813
3.423	0.819683074951172
3.42966666666667	0.814437866210938
3.43633333333334	0.81014633178711
3.443	0.810623168945313
3.44966666666667	0.818729400634766
3.45633333333334	0.832557678222656
3.463	0.853061676025391
3.46966666666667	0.883579254150391
3.47633333333334	0.92458724975586
3.483	0.9765625
3.48966666666667	1.03950500488281
3.49633333333334	1.11579895019531
3.503	1.2049674987793
3.50966666666667	1.30891799926758
3.51633333333334	1.42812728881836
3.523	1.56354904174805
3.52966666666667	1.71184539794922
3.53633333333334	1.87349319458008
3.543	2.05135345458985
3.54966666666667	2.2430419921875
3.55633333333334	2.44617462158203
3.563	2.65932083129883
3.56966666666667	2.8829574584961
3.57633333333334	3.11708450317383
3.583	3.35693359375
3.58966666666667	3.60202789306641
3.59633333333334	3.85284423828125
3.603	4.10890579223633
3.60966666666667	4.36735153198242
3.61633333333334	4.62532043457031
3.623	4.88376617431641
3.62966666666667	5.14316558837891
3.63633333333334	5.39827346801758
3.643	5.645751953125
3.64966666666667	5.88321685791016
3.65633333333334	6.11352920532227
3.663	6.33430480957032
3.66966666666667	6.54077529907227
3.67633333333334	6.73294067382813
3.683	6.91318511962891
3.68966666666667	7.08198547363282
3.69633333333334	7.23552703857422
3.703	7.37380981445313
3.70966666666667	7.49874114990235
3.71633333333334	7.61127471923828
3.723	7.71236419677735
3.72966666666667	7.80105590820313
3.73633333333334	7.87687301635742
3.743	7.93981552124024
3.74966666666667	7.98988342285157
3.75633333333334	8.02850723266602
3.763	8.05711746215821
3.76966666666667	8.07666778564453
3.77633333333334	8.087158203125
3.783	8.08954238891602
3.78966666666667	8.08334350585938
3.79633333333334	8.06808471679688
3.803	8.04471969604492
3.80966666666667	8.01181793212891
3.81633333333334	7.97033309936524
3.823	7.92169570922852
3.82966666666667	7.86733627319336
3.83633333333334	7.80820846557617
3.843	7.74049758911133
3.84966666666667	7.66324996948242
3.85633333333334	7.57694244384766
3.863	7.48109817504883
3.86966666666667	7.37476348876953
3.87633333333334	7.25507736206055
3.883	7.12680816650391
3.88966666666667	6.98995590209961
3.89633333333334	6.84881210327149
3.903	6.70289993286133
3.90966666666667	6.55221939086914
3.91633333333334	6.40106201171875
3.923	6.25038146972657
3.92966666666667	6.10017776489258
3.93633333333334	5.95188140869141
3.943	5.80692291259766
3.94966666666667	5.66625595092774
3.95633333333334	5.53131103515625
3.963	5.4011344909668
3.96966666666667	5.27572631835938
3.97633333333334	5.15127182006836
3.983	5.02681732177735
3.98966666666667	4.90331649780274
3.99633333333334	4.78076934814453
4.003	4.65965270996094
4.00966666666667	4.54282760620117
4.01633333333334	4.43458557128906
4.023	4.33444976806641
4.02966666666667	4.23765182495117
4.03633333333334	4.14562225341797
4.043	4.05740737915039
4.04966666666667	3.97109985351563
4.05633333333334	3.88574600219727
4.063	3.80420684814453
4.06966666666667	3.73125076293946
4.07633333333334	3.66497039794922
4.083	3.60202789306641
4.08966666666667	3.54290008544922
4.09633333333334	3.49044799804688
4.103	3.44324111938477
4.10966666666667	3.39937210083008
4.11633333333334	3.35884094238281
4.123	3.32212448120117
4.12966666666667	3.28874588012696
4.13633333333334	3.25822830200196
4.143	3.22961807250977
4.14966666666667	3.20243835449219
4.15633333333334	3.17764282226563
4.163	3.15713882446289
4.16966666666667	3.14188003540039
4.17633333333334	3.13091278076172
4.183	3.12471389770508
4.18966666666667	3.12185287475586
4.19633333333334	3.12089920043946
4.203	3.12185287475586
4.20966666666667	3.12423706054688
4.21633333333334	3.12566757202149
4.223	3.12423706054688
4.22966666666667	3.12185287475586
4.23633333333334	3.11994552612305
4.243	3.11851501464844
4.24966666666667	3.11470031738281
4.25633333333334	3.10945510864258
4.263	3.10325622558594
4.26966666666667	3.09610366821289
4.27633333333334	3.08799743652344
4.283	3.0813217163086
4.28966666666667	3.07941436767578
4.29633333333334	3.08036804199219
4.303	3.08370590209961
4.30966666666667	3.08942794799805
4.31633333333334	3.0965805053711
4.323	3.10420989990235
4.32966666666667	3.1118392944336
4.33633333333334	3.12137603759766
4.343	3.13568115234375
4.34966666666667	3.15332412719727
4.35633333333334	3.17478179931641
4.363	3.20053100585938
4.36966666666667	3.23009490966797
4.37633333333334	3.26108932495117
4.383	3.29256057739258
4.38966666666667	3.32832336425781
4.39633333333334	3.36980819702149
4.403	3.41653823852539
4.40966666666667	3.46612930297852
4.41633333333334	3.52096557617188
4.423	3.58200073242188
4.42966666666667	3.6463737487793
4.43633333333334	3.71122360229492
4.443	3.77655029296875
4.44966666666667	3.84187698364258
4.45633333333334	3.9057731628418
4.463	3.96871566772461
4.46966666666667	4.02879714965821
4.47633333333334	4.08554077148438
4.483	4.13942337036133
4.48966666666667	4.19187545776367
4.49633333333334	4.24432754516602
4.503	4.29487228393555
4.50966666666667	4.34303283691406
4.51633333333334	4.38785552978516
4.523	4.42886352539063
4.52966666666667	4.46414947509766
4.53633333333334	4.49228286743164
4.543	4.51517105102539
4.54966666666667	4.53281402587891
4.55633333333334	4.54473495483399
4.563	4.54998016357422
4.56966666666667	4.54950332641602
4.57633333333334	4.54235076904297
4.583	4.52756881713867
4.58966666666667	4.50611114501953
4.59633333333334	4.47940826416016
4.603	4.44793701171875
4.60966666666667	4.41217422485352
4.61633333333334	4.37307357788086
4.623	4.33206558227539
4.62966666666667	4.28962707519531
4.63633333333334	4.24718856811524
4.643	4.20522689819336
4.64966666666667	4.16612625122071
4.65633333333334	4.12654876708985
4.663	4.08935546875
4.66966666666667	4.05359268188477
4.67633333333334	4.01830673217774
4.683	3.9825439453125
4.68966666666667	3.94821166992188
4.69633333333334	3.91721725463867
4.703	3.88860702514649
4.70966666666667	3.8599967956543
4.71633333333334	3.83281707763672
4.723	3.80754470825196
4.72966666666667	3.7832260131836
4.73633333333334	3.76081466674805
4.743	3.73983383178711
4.74966666666667	3.7226676940918
4.75633333333334	3.7074089050293
4.763	3.69310379028321
4.76966666666667	3.67879867553711
4.77633333333334	3.66353988647461
4.783	3.64923477172852
4.78966666666667	3.63636016845703
4.79633333333334	3.62634658813477
4.803	3.61919403076172
4.80966666666667	3.61299514770508
4.81633333333334	3.60774993896485
4.823	3.60393524169922
4.82966666666667	3.59964370727539
4.83633333333334	3.59487533569336
4.843	3.59058380126953
4.84966666666667	3.58867645263672
4.85633333333334	3.58963012695313
4.863	3.59249114990235
4.86966666666667	3.59773635864258
4.87633333333334	3.60488891601563
4.883	3.61156463623047
4.88966666666667	3.61871719360352
4.89633333333334	3.62586975097656
4.903	3.63445281982422
4.90966666666667	3.64351272583008
4.91633333333334	3.65209579467774
4.923	3.6611557006836
4.92966666666667	3.67069244384766
4.93633333333334	3.68022918701172
4.943	3.68928909301758
4.94966666666667	3.69548797607422
4.95633333333334	3.69930267333985
4.963	3.70264053344727
4.96966666666667	3.70645523071289
4.97633333333334	3.70883941650391
4.983	3.70836257934571
4.98966666666667	3.70550155639649
4.99633333333334	3.69977951049805
5.003	3.69310379028321
5.00966666666667	3.68356704711914
5.01633333333334	3.67116928100586
5.023	3.65591049194336
5.02966666666667	3.64208221435547
5.03633333333334	3.62873077392578
5.043	3.6158561706543
5.04966666666667	3.60202789306641
5.05633333333334	3.58819961547852
5.063	3.57389450073242
5.06966666666667	3.55958938598633
5.07633333333334	3.54528427124024
5.083	3.53002548217774
5.08966666666667	3.51619720458985
5.09633333333334	3.50427627563477
5.103	3.49521636962891
5.10966666666667	3.48711013793946
5.11633333333334	3.47709655761719
5.123	3.46517562866211
5.12966666666667	3.45277786254883
5.13633333333334	3.43894958496094
5.143	3.42273712158203
5.14966666666667	3.40461730957031
5.15633333333334	3.387451171875
5.163	3.36980819702149
5.16966666666667	3.34978103637696
5.17633333333334	3.32736968994141
5.183	3.30448150634766
5.18966666666667	3.28350067138672
5.19633333333334	3.2649040222168
5.203	3.24773788452149
5.20966666666667	3.23343276977539
5.21633333333334	3.22294235229492
5.223	3.21578979492188
5.22966666666667	3.20720672607422
5.23633333333334	3.19623947143555
5.243	3.18574905395508
5.24966666666667	3.17668914794922
5.25633333333334	3.16667556762696
5.263	3.15618515014649
5.26966666666667	3.14855575561524
5.27633333333334	3.14426422119141
5.283	3.14188003540039
5.28966666666667	3.14092636108399
5.29633333333334	3.14188003540039
5.303	3.1423568725586
5.30966666666667	3.14092636108399
5.31633333333334	3.13758850097656
5.323	3.13329696655274
5.32966666666667	3.1270980834961
5.33633333333334	3.11899185180664
5.343	3.10993194580078
5.34966666666667	3.10277938842774
5.35633333333334	3.09562683105469
5.363	3.08656692504883
5.36966666666667	3.07703018188477
5.37633333333334	3.06892395019531
5.383	3.06177139282227
5.38966666666667	3.05271148681641
5.39633333333334	3.04222106933594
5.403	3.03077697753906
5.40966666666667	3.0207633972168
5.41633333333334	3.01170349121094
5.423	3.00264358520508
5.42966666666667	2.99215316772461
5.43633333333334	2.98166275024414
5.443	2.97403335571289
5.44966666666667	2.96735763549805
5.45633333333334	2.96068191528321
5.463	2.95639038085938
5.46966666666667	2.95686721801758
5.47633333333334	2.9597282409668
5.483	2.96354293823242
5.48966666666667	2.96926498413086
5.49633333333334	2.97594070434571
5.503	2.98023223876953
5.50966666666667	2.98357009887696
5.51633333333334	2.98881530761719
5.523	2.99549102783203
5.52966666666667	3.00168991088867
5.53633333333334	3.00741195678711
5.543	3.01170349121094
5.54966666666667	3.01599502563477
5.55633333333334	3.01647186279297
5.563	3.01504135131836
5.56966666666667	3.01361083984375
5.57633333333334	3.01027297973633
5.583	3.00693511962891
5.58966666666667	3.00073623657227
5.59633333333334	2.99263000488281
5.603	2.97832489013672
5.60966666666667	2.95734405517578
5.61633333333334	2.93064117431641
5.623	2.90107727050781
5.62966666666667	2.87246704101563
5.63633333333334	2.84528732299805
5.643	2.81858444213867
5.64966666666667	2.79045104980469
5.65633333333334	2.7608871459961
5.663	2.72941589355469
5.66966666666667	2.69412994384766
5.67633333333334	2.65741348266602
5.683	2.62069702148438
5.68966666666667	2.58636474609375
5.69633333333334	2.55346298217774
5.703	2.52103805541992
5.70966666666667	2.4867057800293
5.71633333333334	2.45094299316406
5.723	2.41565704345703
5.72966666666667	2.38227844238281
5.73633333333334	2.35080718994141
5.743	2.32124328613281
5.74966666666667	2.29454040527344
5.75633333333334	2.26831436157227
5.763	2.24113464355469
5.76966666666667	2.2125244140625
5.77633333333334	2.18391418457031
5.783	2.15673446655274
5.78966666666667	2.13098526000977
5.79633333333334	2.105712890625
5.803	2.08187103271485
5.80966666666667	2.06089019775391
5.81633333333334	2.04181671142578
5.823	2.02226638793946
5.82966666666667	2.00223922729492
5.83633333333334	1.983642578125
5.843	1.9679069519043
5.84966666666667	1.95026397705078
5.85633333333334	1.93071365356446
5.863	1.91068649291992
5.86966666666667	1.8916130065918
5.87633333333334	1.87206268310547
5.883	1.85203552246094
5.88966666666667	1.83391571044922
5.89633333333334	1.81627273559571
5.903	1.79862976074219
5.90966666666667	1.78098678588867
5.91633333333334	1.76334381103516
5.923	1.74522399902344
5.92966666666667	1.72662734985352
5.93633333333334	1.7085075378418
5.943	1.69229507446289
5.94966666666667	1.67989730834961
5.95633333333334	1.66893005371094
5.963	1.65987014770508
5.96966666666667	1.64937973022461
5.97633333333334	1.63650512695313
5.983	1.62363052368164
5.98966666666667	1.60789489746094
5.99633333333334	1.59311294555664
6.003	1.57880783081055
6.00966666666667	1.56831741333008
6.01633333333334	1.56164169311524
6.023	1.5559196472168
6.02966666666667	1.55115127563477
6.03633333333334	1.54495239257813
6.043	1.53779983520508
6.04966666666667	1.53064727783203
6.05633333333334	1.52254104614258
6.063	1.51491165161133
6.06966666666667	1.50871276855469
6.07633333333334	1.50299072265625
6.083	1.49631500244141
6.08966666666667	1.48916244506836
6.09633333333334	1.48487091064453
6.103	1.4801025390625
6.10966666666667	1.47438049316406
6.11633333333334	1.46913528442383
6.123	1.4643669128418
6.12966666666667	1.46055221557617
6.13633333333334	1.45483016967774
6.143	1.45053863525391
6.14966666666667	1.44672393798828
6.15633333333334	1.44195556640625
6.163	1.43527984619141
6.16966666666667	1.42812728881836
6.17633333333334	1.42145156860352
6.183	1.41429901123047
6.18966666666667	1.40571594238281
6.19633333333334	1.39856338500977
6.203	1.39617919921875
6.20966666666667	1.39856338500977
6.21633333333334	1.4028549194336
6.223	1.40905380249024
6.22966666666667	1.4185905456543
6.23633333333334	1.43051147460938
6.243	1.44338607788086
6.24966666666667	1.45435333251953
6.25633333333334	1.46341323852539
6.263	1.47151947021485
6.26966666666667	1.47867202758789
6.27633333333334	1.48439407348633
6.283	1.48916244506836
6.28966666666667	1.49345397949219
6.29633333333334	1.49917602539063
6.303	1.50442123413086
6.30966666666667	1.50632858276367
6.31633333333334	1.50442123413086
6.323	1.50060653686524
6.32966666666667	1.4944076538086
6.33633333333334	1.48534774780274
6.343	1.47485733032227
6.34966666666667	1.46532058715821
6.35633333333334	1.45721435546875
6.363	1.44720077514649
6.36966666666667	1.43575668334961
6.37633333333334	1.42288208007813
6.383	1.40762329101563
6.38966666666667	1.3875961303711
6.39633333333334	1.36566162109375
6.403	1.34325027465821
6.40966666666667	1.32369995117188
6.41633333333334	1.30414962768555
6.423	1.28507614135742
6.42966666666667	1.26791000366211
6.43633333333334	1.2502670288086
6.443	1.23262405395508
6.44966666666667	1.21212005615235
6.45633333333334	1.19256973266602
6.463	1.17588043212891
6.46966666666667	1.16109848022461
6.47633333333334	1.14822387695313
6.483	1.13630294799805
6.48966666666667	1.12628936767578
6.49633333333334	1.11722946166992
6.503	1.10530853271485
6.50966666666667	1.09195709228516
6.51633333333334	1.07860565185547
6.523	1.0676383972168
6.52966666666667	1.05714797973633
6.53633333333334	1.04665756225586
6.543	1.0371208190918
6.54966666666667	1.02853775024414
6.55633333333334	1.01852416992188
6.563	1.007080078125
6.56966666666667	0.995635986328125
6.57633333333334	0.98562240600586
6.583	0.975608825683594
6.58966666666667	0.966548919677735
6.59633333333334	0.957965850830078
6.603	0.948905944824219
6.60966666666667	0.939369201660156
6.61633333333334	0.929355621337891
6.623	0.920772552490235
6.62966666666667	0.912666320800781
6.63633333333334	0.904560089111328
6.643	0.896453857421875
6.64966666666667	0.888347625732422
6.65633333333334	0.879764556884766
6.663	0.868797302246094
6.66966666666667	0.854969024658203
6.67633333333334	0.842571258544922
6.683	0.83303451538086
6.68966666666667	0.827312469482422
6.69633333333334	0.822544097900391
6.703	0.819206237792969
6.70966666666667	0.817298889160156
6.71633333333334	0.814437866210938
6.723	0.81014633178711
6.72966666666667	0.80251693725586
6.73633333333334	0.792026519775391
6.743	0.782012939453125
6.74966666666667	0.775337219238282
6.75633333333334	0.771522521972657
6.763	0.769615173339844
6.76966666666667	0.77056884765625
6.77633333333334	0.775337219238282
6.783	0.781536102294922
6.78966666666667	0.783920288085938
6.79633333333334	0.782966613769532
6.803	0.780105590820313
6.80966666666667	0.775814056396485
6.81633333333334	0.77056884765625
6.823	0.764846801757813
6.82966666666667	0.762462615966797
6.83633333333334	0.761508941650391
6.843	0.760555267333985
6.84966666666667	0.756263732910157
6.85633333333334	0.750064849853516
6.863	0.743865966796875
6.86966666666667	0.737667083740235
6.87633333333334	0.733375549316407
6.883	0.731945037841797
6.88966666666667	0.732421875
6.89633333333334	0.732421875
6.903	0.730037689208985
6.90966666666667	0.725269317626953
6.91633333333334	0.718116760253907
6.923	0.70953369140625
6.92966666666667	0.700473785400391
6.93633333333334	0.691413879394532
6.943	0.681877136230469
6.94966666666667	0.673770904541016
6.95633333333334	0.667095184326172
6.963	0.659942626953125
6.96966666666667	0.651836395263672
6.97633333333334	0.644207000732422
6.983	0.639915466308594
6.98966666666667	0.636577606201172
6.99633333333334	0.632286071777344
7.003	0.629901885986328
7.00966666666667	0.629425048828125
7.01633333333334	0.632286071777344
7.023	0.636577606201172
7.02966666666667	0.642776489257813
7.03633333333334	0.652313232421875
7.043	0.666618347167969
7.04966666666667	0.687122344970703
7.05633333333334	0.70953369140625
7.063	0.734329223632813
7.06966666666667	0.761985778808594
7.07633333333334	0.795364379882813
7.083	0.835895538330078
7.08966666666667	0.882148742675781
7.09633333333334	0.934600830078125
7.103	0.996589660644531
7.10966666666667	1.0671615600586
7.11633333333334	1.1444091796875
7.123	1.22499465942383
7.12966666666667	1.30701065063477
7.13633333333334	1.39188766479492
7.143	1.47819519042969
7.14966666666667	1.56450271606446
7.15633333333334	1.64842605590821
7.163	1.73091888427735
7.16966666666667	1.81293487548828
7.17633333333334	1.89208984375
7.183	1.9679069519043
7.18966666666667	2.04038619995117
7.19633333333334	2.10714340209961
7.203	2.1662712097168
7.20966666666667	2.21633911132813
7.21633333333334	2.2578239440918
7.223	2.29072570800781
7.22966666666667	2.31552124023438
7.23633333333334	2.33125686645508
7.243	2.33888626098633
7.24966666666667	2.33650207519531
7.25633333333334	2.32601165771485
7.263	2.30741500854492
7.26966666666667	2.28166580200196
7.27633333333334	2.25067138671875
7.283	2.21490859985352
7.28966666666667	2.17819213867188
7.29633333333334	2.14099884033203
7.303	2.10332870483399
7.30966666666667	2.06422805786133
7.31633333333334	2.02322006225586
7.323	1.98507308959961
7.32966666666667	1.94787979125977
7.33633333333334	1.91020965576172
7.343	1.87110900878906
7.34966666666667	1.83248519897461
7.35633333333334	1.79576873779297
7.363	1.75714492797852
7.36966666666667	1.71756744384766
7.37633333333334	1.6779899597168
7.383	1.64318084716797
7.38966666666667	1.61409378051758
7.39633333333334	1.5869140625
7.403	1.56116485595703
7.40966666666667	1.53923034667969
7.41633333333334	1.52063369750977
7.423	1.50346755981446
7.42966666666667	1.48725509643555
7.43633333333334	1.47628784179688
7.443	1.47199630737305
7.44966666666667	1.47056579589844
7.45633333333334	1.47151947021485
7.463	1.47581100463867
7.46966666666667	1.48534774780274
7.47633333333334	1.49679183959961
7.483	1.51109695434571
7.48966666666667	1.52873992919922
7.49633333333334	1.55019760131836
7.503	1.57213211059571
7.50966666666667	1.59311294555664
7.51633333333334	1.61457061767578
7.523	1.63745880126953
7.52966666666667	1.65987014770508
7.53633333333334	1.68037414550781
7.543	1.69992446899414
7.54966666666667	1.71852111816406
7.55633333333334	1.73616409301758
7.563	1.75189971923828
7.56966666666667	1.76572799682617
7.57633333333334	1.77812576293946
7.583	1.78861618041992
7.58966666666667	1.79529190063477
7.59633333333334	1.79624557495117
7.603	1.79147720336914
7.60966666666667	1.78241729736328
7.61633333333334	1.7690658569336
7.623	1.75189971923828
7.62966666666667	1.73091888427735
7.63633333333334	1.70993804931641
7.643	1.69086456298828
7.64966666666667	1.67274475097656
7.65633333333334	1.65367126464844
7.663	1.6317367553711
7.66966666666667	1.60789489746094
7.67633333333334	1.58166885375977
7.683	1.54972076416016
7.68966666666667	1.51586532592774
7.69633333333334	1.48296356201172
7.703	1.45292282104492
7.70966666666667	1.42335891723633
7.71633333333334	1.39427185058594
7.723	1.36661529541016
7.72966666666667	1.33991241455078
7.73633333333334	1.31273269653321
7.743	1.28459930419922
7.74966666666667	1.25789642333985
7.75633333333334	1.23214721679688
7.763	1.20782852172852
7.76966666666667	1.18398666381836
7.77633333333334	1.16109848022461
7.783	1.13916397094727
7.78966666666667	1.11865997314453
7.79633333333334	1.10006332397461
7.803	1.08098983764649
7.80966666666667	1.06000900268555
7.81633333333334	1.03759765625
7.823	1.01470947265625
7.82966666666667	0.990867614746094
7.83633333333334	0.964641571044922
7.843	0.937938690185547
7.84966666666667	0.912189483642578
7.85633333333334	0.886917114257813
7.863	0.862598419189453
7.86966666666667	0.8392333984375
7.87633333333334	0.818252563476563
7.883	0.796794891357422
7.88966666666667	0.775337219238282
7.89633333333334	0.754356384277344
7.903	0.734806060791016
7.90966666666667	0.714302062988282
7.91633333333334	0.693798065185547
7.923	0.674247741699219
7.92966666666667	0.65755844116211
7.93633333333334	0.643253326416016
7.943	0.629425048828125
7.94966666666667	0.615596771240235
7.95633333333334	0.603199005126953
7.963	0.592708587646485
7.96966666666667	0.581741333007813
7.97633333333334	0.569820404052735
7.983	0.557899475097657
7.98966666666667	0.548362731933594
7.99633333333334	0.538825988769532
8.003	0.526905059814453
8.00966666666667	0.514030456542969
8.01633333333334	0.504016876220703
8.023	0.496387481689453
8.02966666666667	0.48971176147461
8.03633333333334	0.483989715576172
8.043	0.481128692626953
8.04966666666667	0.48208236694336
8.05633333333334	0.483989715576172
8.063	0.489234924316406
8.06966666666667	0.49734115600586
8.07633333333334	0.510692596435547
8.083	0.527381896972657
8.08966666666667	0.548362731933594
8.09633333333334	0.570297241210938
8.103	0.593662261962891
8.10966666666667	0.619888305664063
8.11633333333334	0.64992904663086
8.123	0.683784484863282
8.12966666666667	0.719070434570313
8.13633333333334	0.759601593017578
8.143	0.803947448730469
8.14966666666667	0.849246978759766
8.15633333333334	0.894546508789063
8.163	0.942707061767578
8.16966666666667	0.995635986328125
8.17633333333334	1.05047225952149
8.183	1.10387802124024
8.18966666666667	1.15776062011719
8.19633333333334	1.21164321899414
8.20300000000001	1.26266479492188
8.20966666666667	1.31082534790039
8.21633333333334	1.35850906372071
8.223	1.40857696533203
8.22966666666667	1.45864486694336
8.23633333333334	1.50632858276367
8.243	1.55258178710938
8.24966666666667	1.59454345703125
8.25633333333334	1.6326904296875
8.263	1.66797637939453
8.26966666666667	1.70326232910156
8.27633333333334	1.74283981323242
8.283	1.7852783203125
8.28966666666667	1.83200836181641
8.29633333333334	1.88159942626953
8.303	1.93405151367188
8.30966666666667	1.99174880981446
8.31633333333334	2.05469131469727
8.323	2.12526321411133
8.32966666666667	2.20108032226563
8.33633333333334	2.28261947631836
8.343	2.36940383911133
8.34966666666667	2.46047973632813
8.35633333333334	2.55441665649414
8.36300000000001	2.65026092529297
8.36966666666667	2.74991989135742
8.37633333333334	2.85482406616211
8.383	2.96592712402344
8.38966666666667	3.07989120483399
8.39633333333334	3.19576263427735
8.403	3.3111572265625
8.40966666666667	3.42369079589844
8.41633333333334	3.53431701660156
8.423	3.64112854003906
8.42966666666667	3.74698638916016
8.43633333333334	3.84998321533203
8.443	3.9515495300293
8.44966666666667	4.05073165893555
8.45633333333334	4.14371490478516
8.463	4.22763824462891
8.46966666666667	4.30154800415039
8.47633333333334	4.36735153198242
8.483	4.42647933959961
8.48966666666667	4.47988510131836
8.49633333333334	4.52899932861328
8.503	4.57286834716797
8.50966666666667	4.61244583129883
8.51633333333334	4.64677810668946
8.52300000000001	4.67777252197266
8.52966666666667	4.70685958862305
8.53633333333334	4.73546981811524
8.543	4.76455688476563
8.54966666666667	4.79602813720703
8.55633333333334	4.82940673828125
8.563	4.8670768737793
8.56966666666667	4.913330078125
8.57633333333334	4.97055053710938
8.583	5.04064559936524
8.58966666666667	5.12838363647461
8.59633333333334	5.23996353149414
8.603	5.37824630737305
8.60966666666667	5.54227828979492
8.61633333333334	5.7373046875
8.623	5.97000122070313
8.62966666666667	6.24370574951172
8.63633333333334	6.55889511108399
8.643	6.91938400268555
8.64966666666667	7.32994079589844
8.65633333333334	7.79342651367188
8.663	8.31270217895508
8.66966666666667	8.89062881469727
8.67633333333334	9.53245162963867
8.683	10.2396011352539
8.68966666666667	11.0149383544922
8.69633333333334	11.8608474731446
8.703	12.7792358398438
8.70966666666667	13.7720108032227
8.71633333333334	14.8386955261231
8.723	15.9759521484375
8.72966666666667	17.1794891357422
8.73633333333334	18.4478759765625
8.743	19.7796821594238
8.74966666666667	21.169662475586
8.75633333333334	22.6130485534668
8.763	24.1079330444336
8.76966666666667	25.6519317626953
8.77633333333334	27.2383689880371
8.783	28.8562774658203
8.78966666666667	30.4956436157227
8.79633333333334	32.1497917175293
8.803	33.8106155395508
8.80966666666667	35.4671478271485
8.81633333333334	37.1060371398926
8.823	38.719654083252
8.82966666666667	40.2984619140625
8.83633333333334	41.8357849121094
8.843	43.3211326599121
8.84966666666667	44.7435379028321
8.85633333333334	46.0920333862305
8.863	47.3580360412598
8.86966666666667	48.5348701477051
8.87633333333334	49.6153831481934
8.883	50.5924224853516
8.88966666666667	51.4616966247559
8.89633333333334	52.2232055664063
8.903	52.877426147461
8.90966666666667	53.42435836792
8.91633333333334	53.8630485534668
8.923	54.1901588439942
8.92966666666667	54.4061660766602
8.93633333333334	54.5120239257813
8.943	54.5096397399903
8.94966666666667	54.4018745422364
8.95633333333334	54.1934967041016
8.963	53.8935661315918
8.96966666666667	53.5092353820801
8.97633333333334	53.0447959899903
8.983	52.5054931640625
8.98966666666667	51.8980026245117
8.99633333333334	51.229476928711
9.003	50.5056381225586
9.00966666666667	49.7307777404785
9.01633333333334	48.9110946655274
9.023	48.0489730834961
9.02966666666667	47.1482276916504
9.03633333333334	46.2136268615723
9.043	45.2513694763184
9.04966666666667	44.2676544189453
9.05633333333334	43.2672500610352
9.063	42.2568321228028
9.06966666666667	41.2402153015137
9.07633333333334	40.2188301086426
9.083	39.1950607299805
9.08966666666667	38.1717681884766
9.09633333333334	37.1537208557129
9.103	36.1390113830567
9.10966666666667	35.1300239562988
9.11633333333334	34.1281890869141
9.123	33.1368446350098
9.12966666666667	32.1574211120606
9.13633333333334	31.1908721923828
9.143	30.2391052246094
9.14966666666667	29.3035507202149
9.15633333333334	28.3823013305664
9.163	27.4744033813477
9.16966666666667	26.580810546875
9.17633333333334	25.7039070129395
9.183	24.8460769653321
9.18966666666667	24.0068435668946
9.19633333333334	23.186206817627
9.203	22.3822593688965
9.20966666666667	21.5964317321778
9.21633333333334	20.8272933959961
9.223	20.0738906860352
9.22966666666667	19.3367004394531
9.23633333333334	18.6166763305664
9.243	17.9166793823242
9.24966666666667	17.237663269043
9.25633333333334	16.5781974792481
9.263	15.9358978271485
9.26966666666667	15.312671661377
9.27633333333334	14.707088470459
9.283	14.1191482543946
9.28966666666667	13.547420501709
9.29633333333334	12.9919052124024
9.303	12.4554634094238
9.30966666666667	11.9390487670899
9.31633333333334	11.441707611084
9.323	10.9605789184571
9.32966666666667	10.493278503418
9.33633333333334	10.0407600402832
9.343	9.60206985473633
9.34966666666667	9.17768478393555
9.35633333333334	8.76712799072266
9.363	8.37182998657227
9.36966666666667	7.9946517944336
9.37633333333334	7.63463973999024
9.383	7.29036331176758
9.38966666666667	6.9575309753418
9.39633333333334	6.6375732421875
9.403	6.32953643798828
9.40966666666667	6.03485107421875
9.41633333333334	5.75399398803711
9.423	5.48553466796875
9.42966666666667	5.22994995117188
9.43633333333334	4.98723983764649
9.443	4.75454330444336
9.44966666666667	4.52804565429688
9.45633333333334	4.30774688720703
9.463	4.09650802612305
9.46966666666667	3.89671325683594
9.47633333333334	3.70645523071289
9.483	3.52716445922852
9.48966666666667	3.36074829101563
9.49633333333334	3.2033920288086
9.503	3.05032730102539
9.50966666666667	2.90155410766602
9.51633333333334	2.75945663452149
9.523	2.62308120727539
9.52966666666667	2.49290466308594
9.53633333333334	2.36892700195313
9.543	2.25496292114258
9.54966666666667	2.14815139770508
9.55633333333334	2.04610824584961
9.563	1.94740295410156
9.56966666666667	1.85489654541016
9.57633333333334	1.7690658569336
9.583	1.68895721435547
9.58966666666667	1.61504745483399
9.59633333333334	1.54638290405274
9.603	1.48439407348633
9.60966666666667	1.42574310302735
9.61633333333334	1.37090682983399
9.623	1.31988525390625
9.62966666666667	1.27315521240235
9.63633333333334	1.23119354248047
9.643	1.19686126708985
9.64966666666667	1.17111206054688
9.65633333333334	1.15251541137696
9.663	1.14059448242188
9.66966666666667	1.13773345947266
9.67633333333334	1.1444091796875
9.683	1.1591911315918
9.68966666666667	1.18064880371094
9.69633333333334	1.21212005615235
9.70300000000001	1.25503540039063
9.70966666666667	1.31034851074219
9.71633333333334	1.37662887573242
9.723	1.45292282104492
9.72966666666667	1.54304504394531
9.73633333333334	1.64842605590821
9.743	1.7695426940918
9.74966666666667	1.90210342407227
9.75633333333334	2.04849243164063
9.763	2.2120475769043
9.76966666666667	2.39372253417969
9.77633333333334	2.59065628051758
9.78300000000001	2.80237197875977
9.78966666666667	3.03173065185547
9.79633333333334	3.28254699707031
9.803	3.5543441772461
9.80966666666667	3.8447380065918
9.81633333333334	4.1494369506836
9.823	4.47177886962891
9.82966666666667	4.81319427490235
9.83633333333334	5.17129898071289
9.843	5.54418563842774
9.84966666666667	5.93280792236328
9.85633333333334	6.33955001831055
9.86300000000001	6.7591667175293
9.86966666666667	7.18927383422852
9.87633333333334	7.6289176940918
9.883	8.07857513427735
9.88966666666667	8.53347778320313
9.89633333333334	8.99267196655274
9.903	9.45568084716797
9.90966666666667	9.92155075073242
9.91633333333334	10.3864669799805
9.923	10.8451843261719
9.92966666666667	11.2957954406738
9.93633333333334	11.7373466491699
9.94300000000001	12.169361114502
9.94966666666667	12.5894546508789
9.95633333333334	12.9942893981934
9.963	13.3848190307617
9.96966666666667	13.761043548584
9.97633333333334	14.1186714172363
9.983	14.4524574279785
9.98966666666667	14.7585868835449
9.99633333333334	15.0375366210938
10.003	15.289306640625
10.0096666666667	15.5124664306641
10.0163333333334	15.7079696655274
10.023	15.8748626708985
10.0296666666667	16.0136222839356
10.0363333333334	16.1237716674805
10.043	16.204833984375
10.0496666666667	16.2582397460938
10.0563333333334	16.2825584411621
10.063	16.2801742553711
10.0696666666667	16.2506103515625
10.0763333333334	16.1948204040528
10.083	16.1170959472656
10.0896666666667	16.0188674926758
10.0963333333334	15.9001350402832
10.103	15.7604217529297
10.1096666666667	15.6054496765137
10.1163333333334	15.4361724853516
10.123	15.2511596679688
10.1296666666667	15.0489807128906
10.1363333333334	14.8344039916992
10.143	14.6112442016602
10.1496666666667	14.3790245056153
10.1563333333334	14.1377449035645
10.163	13.8907432556153
10.1696666666667	13.6394500732422
10.1763333333334	13.3819580078125
10.183	13.1211280822754
10.1896666666667	12.8593444824219
10.1963333333334	12.598991394043
10.203	12.3410224914551
10.2096666666667	12.0859146118164
10.2163333333334	11.8322372436524
10.223	11.5790367126465
10.2296666666667	11.3272666931153
10.2363333333334	11.077880859375
10.243	10.831356048584
10.2496666666667	10.5862617492676
10.2563333333334	10.3464126586914
10.263	10.1127624511719
10.2696666666667	9.88578796386719
10.2763333333334	9.66262817382813
10.283	9.44042205810547
10.2896666666667	9.22393798828125
10.2963333333334	9.01603698730469
10.303	8.81576538085938
10.3096666666667	8.61978530883789
10.3163333333334	8.42428207397461
10.323	8.23259353637696
10.3296666666667	8.04471969604492
10.3363333333334	7.8577995300293
10.343	7.67183303833008
10.3496666666667	7.48968124389649
10.3563333333334	7.31515884399414
10.363	7.14731216430664
10.3696666666667	6.98375701904297
10.3763333333334	6.82210922241211
10.383	6.66522979736328
10.3896666666667	6.51121139526367
10.3963333333334	6.35862350463867
10.403	6.20460510253907
10.4096666666667	6.05010986328125
10.4163333333334	5.89752197265625
10.423	5.74636459350586
10.4296666666667	5.59663772583008
10.4363333333334	5.45072555541992
10.443	5.31005859375
10.4496666666667	5.17416000366211
10.4563333333334	5.04112243652344
10.463	4.91046905517578
10.4696666666667	4.78219985961914
10.4763333333334	4.6529769897461
10.483	4.52375411987305
10.4896666666667	4.3940544128418
10.4963333333334	4.26530838012696
10.503	4.13703918457031
10.5096666666667	4.01020050048828
10.5163333333334	3.88717651367188
10.523	3.76749038696289
10.5296666666667	3.65066528320313
10.5363333333334	3.53717803955078
10.543	3.42988967895508
10.5496666666667	3.32784652709961
10.5563333333334	3.22818756103516
10.563	3.13043594360352
10.5696666666667	3.03459167480469
10.5763333333334	2.94160842895508
10.583	2.85005569458008
10.5896666666667	2.75754928588867
10.5963333333334	2.66599655151367
10.603	2.57730484008789
10.6096666666667	2.49195098876953
10.6163333333334	2.40898132324219
10.623	2.33030319213867
10.6296666666667	2.2573471069336
10.6363333333334	2.19058990478516
10.643	2.12621688842774
10.6496666666667	2.06279754638672
10.6563333333334	1.99985504150391
10.663	1.9369125366211
10.6696666666667	1.87492370605469
10.6763333333334	1.81627273559571
10.683	1.76000595092774
10.6896666666667	1.7080307006836
10.6963333333334	1.66082382202149
10.703	1.61838531494141
10.7096666666667	1.57737731933594
10.7163333333334	1.53541564941406
10.723	1.49679183959961
10.7296666666667	1.46341323852539
10.7363333333334	1.43480300903321
10.743	1.40905380249024
10.7496666666667	1.38568878173828
10.7563333333334	1.36375427246094
10.763	1.34325027465821
10.7696666666667	1.32226943969727
10.7763333333334	1.29985809326172
10.783	1.27744674682617
10.7896666666667	1.25694274902344
10.7963333333334	1.23834609985352
10.803	1.220703125
10.8096666666667	1.2044906616211
10.8163333333334	1.18732452392578
10.823	1.17015838623047
10.8296666666667	1.15299224853516
10.8363333333334	1.13821029663086
10.843	1.12438201904297
10.8496666666667	1.11007690429688
10.8563333333334	1.09577178955078
10.863	1.08146667480469
10.8696666666667	1.0671615600586
10.8763333333334	1.0519027709961
10.883	1.03855133056641
10.8896666666667	1.02663040161133
10.8963333333334	1.01613998413086
10.903	1.007080078125
10.9096666666667	0.99945068359375
10.9163333333334	0.989913940429688
10.923	0.977039337158203
10.9296666666667	0.96273422241211
10.9363333333334	0.950813293457031
10.943	0.938892364501953
10.9496666666667	0.926971435546875
10.9563333333334	0.915050506591797
10.963	0.903129577636719
10.9696666666667	0.889778137207031
10.9763333333334	0.873088836669922
10.983	0.85592269897461
10.9896666666667	0.838279724121094
10.9963333333334	0.821113586425781
11.003	0.805854797363281
11.0096666666667	0.793933868408203
11.0163333333334	0.784873962402344
11.023	0.778675079345703
11.0296666666667	0.772953033447266
11.0363333333334	0.768184661865235
11.043	0.76436996459961
11.0496666666667	0.759124755859375
11.0563333333334	0.750541687011719
11.063	0.738620758056641
11.0696666666667	0.72622299194336
11.0763333333334	0.714302062988282
11.083	0.701427459716797
11.0896666666667	0.689029693603516
11.0963333333334	0.677108764648438
11.103	0.667572021484375
11.1096666666667	0.659465789794922
11.1163333333334	0.651836395263672
11.123	0.644683837890625
11.1296666666667	0.636100769042969
11.1363333333334	0.627517700195313
11.143	0.61941146850586
11.1496666666667	0.61178207397461
11.1563333333334	0.60415267944336
11.163	0.597000122070313
11.1696666666667	0.594139099121094
11.1763333333334	0.592231750488282
11.183	0.589847564697266
11.1896666666667	0.585556030273438
11.1963333333334	0.58126449584961
11.203	0.579357147216797
11.2096666666667	0.577449798583985
11.2163333333334	0.575542449951172
11.223	0.57363510131836
11.2296666666667	0.574588775634766
11.2363333333334	0.578403472900391
11.243	0.583171844482422
11.2496666666667	0.589847564697266
11.2563333333334	0.601291656494141
11.263	0.617027282714844
11.2696666666667	0.636100769042969
11.2763333333334	0.659465789794922
11.283	0.689506530761719
11.2896666666667	0.727653503417969
11.2963333333334	0.773906707763672
11.303	0.828742980957031
11.3096666666667	0.89406967163086
11.3163333333334	0.968456268310547
11.323	1.04951858520508
11.3296666666667	1.13964080810547
11.3363333333334	1.24216079711914
11.343	1.35993957519531
11.3496666666667	1.4948844909668
11.3563333333334	1.64937973022461
11.363	1.82819366455078
11.3696666666667	2.03227996826172
11.3763333333334	2.26020812988281
11.383	2.51054763793946
11.3896666666667	2.78377532958985
11.3963333333334	3.08322906494141
11.403	3.41320037841797
11.4096666666667	3.77750396728516
11.4163333333334	4.17757034301758
11.423	4.61673736572266
11.4296666666667	5.09834289550782
11.4363333333334	5.62572479248047
11.443	6.19935989379883
11.4496666666667	6.8202018737793
11.4563333333334	7.4915885925293
11.463	8.21542739868164
11.4696666666667	8.99076461791992
11.4763333333334	9.81998443603516
11.483	10.7030868530274
11.4896666666667	11.6415023803711
11.4963333333334	12.6361846923828
11.503	13.6919021606446
11.5096666666667	14.8124694824219
11.5163333333334	15.9978866577149
11.523	17.2452926635742
11.5296666666667	18.5532569885254
11.5363333333334	19.920825958252
11.543	21.3437080383301
11.5496666666667	22.8185653686524
11.5563333333334	24.3430137634278
11.563	25.9184837341309
11.5696666666667	27.5411605834961
11.5763333333334	29.2091369628906
11.583	30.9181213378906
11.5896666666667	32.6638221740723
11.5963333333334	34.4395637512207
11.603	36.2396240234375
11.6096666666667	38.0587577819824
11.6163333333334	39.8907661437988
11.623	41.7289733886719
11.6296666666667	43.5657501220703
11.6363333333334	45.3953742980957
11.643	47.210693359375
11.6496666666667	49.006462097168
11.6563333333334	50.7783889770508
11.663	52.518367767334
11.6696666666667	54.2182922363282
11.6763333333334	55.870532989502
11.683	57.4707984924317
11.6896666666667	59.009075164795
11.6963333333334	60.478687286377
11.703	61.8762969970703
11.7096666666667	63.1985664367676
11.7163333333334	64.4407272338867
11.723	65.5975341796875
11.7296666666667	66.6666030883789
11.7363333333334	67.6431655883789
11.743	68.5214996337891
11.7496666666667	69.3001747131348
11.7563333333334	69.9801445007325
11.763	70.5595016479492
11.7696666666667	71.0358619689942
11.7763333333334	71.4097023010254
11.783	71.6829299926758
11.7896666666667	71.85697555542
11.7963333333334	71.9332695007325
11.803	71.9118118286133
11.8096666666667	71.7926025390625
11.8163333333334	71.5780258178711
11.823	71.2718963623047
11.8296666666667	70.8799362182617
11.8363333333334	70.4050064086914
11.843	69.8533058166504
11.8496666666667	69.2296028137207
11.8563333333334	68.5410499572754
11.863	67.7919387817383
11.8696666666667	66.981315612793
11.8763333333334	66.1120414733887
11.883	65.1888847351075
11.8896666666667	64.2189979553223
11.8963333333334	63.204288482666
11.903	62.1519088745117
11.9096666666667	61.068058013916
11.9163333333334	59.9565505981446
11.923	58.8169097900391
11.9296666666667	57.6524734497071
11.9363333333334	56.4684867858887
11.943	55.2678108215332
11.9496666666667	54.0533065795899
11.9563333333334	52.8287887573242
11.963	51.5995025634766
11.9696666666667	50.3697395324707
11.9763333333334	49.1414070129395
11.983	47.9140281677246
11.9896666666667	46.6852188110352
11.9963333333334	45.4597473144531
12.003	44.2442893981934
12.0096666666667	43.0402755737305
12.0163333333334	41.8443679809571
12.023	40.6603813171387
12.0296666666667	39.4926071166992
12.0363333333334	38.3424758911133
12.043	37.2047424316406
12.0496666666667	36.0822677612305
12.0563333333334	34.9774360656738
12.063	33.8931083679199
12.0696666666667	32.8254699707031
12.0763333333334	31.7749977111817
12.083	30.7445526123047
12.0896666666667	29.7369956970215
12.0963333333334	28.7551879882813
12.103	27.7962684631348
12.1096666666667	26.8611907958985
12.1163333333334	25.9504318237305
12.123	25.0620841979981
12.1296666666667	24.1923332214356
12.1363333333334	23.3402252197266
12.143	22.5086212158203
12.1496666666667	21.7008590698242
12.1563333333334	20.9155082702637
12.163	20.1497077941895
12.1696666666667	19.4039344787598
12.1763333333334	18.679141998291
12.183	17.9743766784668
12.1896666666667	17.2891616821289
12.1963333333334	16.6234970092774
12.203	15.9802436828613
12.2096666666667	15.3594017028809
12.2163333333334	14.7590637207031
12.223	14.1754150390625
12.2296666666667	13.6089324951172
12.2363333333334	13.0600929260254
12.243	12.5308036804199
12.2496666666667	12.0205879211426
12.2563333333334	11.5280151367188
12.263	11.0554695129395
12.2696666666667	10.6010437011719
12.2763333333334	10.1652145385742
12.283	9.74512100219727
12.2896666666667	9.33885574340821
12.2963333333334	8.94689559936524
12.303	8.56733322143555
12.3096666666667	8.20016860961914
12.3163333333334	7.84444808959961
12.323	7.50207901000977
12.3296666666667	7.17639923095703
12.3363333333334	6.86740875244141
12.343	6.57176971435547
12.3496666666667	6.28900527954102
12.3563333333334	6.01863861083985
12.363	5.75971603393555
12.3696666666667	5.50985336303711
12.3763333333334	5.26857376098633
12.383	5.03730773925782
12.3896666666667	4.81653213500977
12.3963333333334	4.60624694824219
12.403	4.40549850463867
12.4096666666667	4.21285629272461
12.4163333333334	4.0278434753418
12.423	3.85093688964844
12.4296666666667	3.68404388427735
12.4363333333334	3.52621078491211
12.443	3.37505340576172
12.4496666666667	3.23009490966797
12.4563333333334	3.09085845947266
12.463	2.95734405517578
12.4696666666667	2.82955169677735
12.4763333333334	2.70748138427735
12.483	2.5930404663086
12.4896666666667	2.4867057800293
12.4963333333334	2.38704681396485
12.503	2.29406356811524
12.5096666666667	2.20727920532227
12.5163333333334	2.12621688842774
12.523	2.04992294311524
12.5296666666667	1.97887420654297
12.5363333333334	1.91354751586914
12.543	1.85298919677735
12.5496666666667	1.79529190063477
12.5563333333334	1.73997879028321
12.563	1.68657302856446
12.5696666666667	1.63555145263672
12.5763333333334	1.5864372253418
12.583	1.53970718383789
12.5896666666667	1.49822235107422
12.5963333333334	1.46198272705078
12.603	1.43003463745117
12.6096666666667	1.40047073364258
12.6163333333334	1.37567520141602
12.623	1.35660171508789
12.6296666666667	1.34038925170899
12.6363333333334	1.32608413696289
12.643	1.31273269653321
12.6496666666667	1.30081176757813
12.6563333333334	1.28841400146485
12.663	1.27601623535156
12.6696666666667	1.2655258178711
12.6763333333334	1.25598907470703
12.683	1.24835968017578
12.6896666666667	1.24549865722656
12.6963333333334	1.24788284301758
12.703	1.25360488891602
12.7096666666667	1.25885009765625
12.7163333333334	1.26504898071289
12.723	1.27220153808594
12.7296666666667	1.27887725830078
12.7363333333334	1.28412246704102
12.743	1.28889083862305
12.7496666666667	1.29222869873047
12.7563333333334	1.29413604736328
12.763	1.29556655883789
12.7696666666667	1.2960433959961
12.7763333333334	1.2969970703125
12.783	1.2965202331543
12.7896666666667	1.29747390747071
12.7963333333334	1.30081176757813
12.803	1.30748748779297
12.8096666666667	1.31654739379883
12.8163333333334	1.32560729980469
12.823	1.33275985717774
12.8296666666667	1.33895874023438
12.8363333333334	1.3418197631836
12.843	1.34134292602539
12.8496666666667	1.33657455444336
12.8563333333334	1.33085250854492
12.863	1.32560729980469
12.8696666666667	1.32083892822266
12.8763333333334	1.31559371948242
12.883	1.30891799926758
12.8896666666667	1.30224227905274
12.8963333333334	1.29508972167969
12.903	1.28841400146485
12.9096666666667	1.28173828125
12.9163333333334	1.27267837524414
12.923	1.26123428344727
12.9296666666667	1.24740600585938
12.9363333333334	1.23119354248047
12.943	1.21212005615235
12.9496666666667	1.19161605834961
12.9563333333334	1.17158889770508
12.963	1.15203857421875
12.9696666666667	1.13487243652344
12.9763333333334	1.11818313598633
12.983	1.10054016113281
12.9896666666667	1.08194351196289
12.9963333333334	1.06191635131836
13.003	1.04141235351563
13.0096666666667	1.01995468139649
13.0163333333334	0.996112823486328
13.023	0.971317291259766
13.0296666666667	0.946998596191406
13.0363333333334	0.923633575439453
13.043	0.9002685546875
13.0496666666667	0.877857208251953
13.0563333333334	0.856399536132813
13.063	0.836849212646485
13.0696666666667	0.819206237792969
13.0763333333334	0.800609588623047
13.083	0.780105590820313
13.0896666666667	0.758647918701172
13.0963333333334	0.738143920898438
13.103	0.717639923095703
13.1096666666667	0.697135925292969
13.1163333333334	0.678539276123047
13.123	0.660896301269532
13.1296666666667	0.642776489257813
13.1363333333334	0.624179840087891
13.143	0.607013702392578
13.1496666666667	0.592231750488282
13.1563333333334	0.576019287109375
13.163	0.561714172363282
13.1696666666667	0.547409057617188
13.1763333333334	0.532150268554688
13.183	0.511646270751953
13.1896666666667	0.487804412841797
13.1963333333334	0.463485717773438
13.203	0.439643859863281
13.2096666666667	0.417709350585938
13.2163333333334	0.398635864257813
13.223	0.38290023803711
13.2296666666667	0.370979309082031
13.2363333333334	0.36001205444336
13.243	0.348567962646485
13.2496666666667	0.336647033691406
13.2563333333334	0.324726104736328
13.263	0.314712524414063
13.2696666666667	0.304698944091797
13.2763333333334	0.293731689453125
13.283	0.282764434814453
13.2896666666667	0.272750854492188
13.2963333333334	0.261306762695313
13.303	0.248432159423828
13.3096666666667	0.236034393310547
13.3163333333334	0.225067138671875
13.323	0.214576721191406
13.3296666666667	0.204086303710938
[truncated: 7,001 more rows]
