# Supplementary material for: Chemodiversity of Calophyllum inophyllum L. oil bioactive components related to their specific geographical distribution in the South Pacific region
Source: PeerJ. 2019 May 22;7:e6896. doi: 10.7717/peerj.6896 (PMC6535043; doi:10.7717/peerj.6896)
Supplement: Supplemental Information 4 — Time and absorbance values at 280 nm. The site and the number of the collected sample from French Polynesia are in the separate file names. [file peerj-07-6896-s004.zip › AUSTRALES_RURUTU_Z5_N97.CSV]

0.003	-0.120639801
0.009666667	-0.162601471
0.016333333	-0.185012817
0.023	-0.173091888
0.029666667	-0.136852264
0.036333333	-0.098228455
0.043	-0.075817108
0.049666667	-0.064373016
0.056333333	-0.061035156
0.063	-0.061988831
0.069666667	-0.062942505
0.076333333	-0.061988831
0.083	-0.063419342
0.089666667	-0.064849854
0.096333333	-0.061511993
0.103	-0.05197525
0.109666667	-0.041484833
0.116333333	-0.034332275
0.123	-0.027179718
0.129666667	-0.019550323
0.136333333	-0.013828278
0.143	-0.014305115
0.149666667	-0.017642975
0.156333333	-0.021934509
0.163	-0.025749207
0.169666667	-0.030517578
0.176333333	-0.03528595
0.183	-0.037193298
0.189666667	-0.038146973
0.196333333	-0.036716461
0.203	-0.033855438
0.209666667	-0.029087067
0.216333333	-0.025749207
0.223	-0.025749207
0.229666667	-0.029563904
0.236333333	-0.035762787
0.243	-0.042915344
0.249666667	-0.049591064
0.256333333	-0.053882599
0.263	-0.056266785
0.269666667	-0.054836273
0.276333333	-0.051021576
0.283	-0.046730042
0.289666667	-0.044822693
0.296333333	-0.043869019
0.303	-0.042438507
0.309666667	-0.041484833
0.316333333	-0.041007996
0.323	-0.040531158
0.329666667	-0.039577484
0.336333333	-0.037193298
0.343	-0.033855438
0.349666667	-0.029087067
0.356333333	-0.023841858
0.363	-0.019073486
0.369666667	-0.015258789
0.376333333	-0.011444092
0.383	-0.009059906
0.389666667	-0.00667572
0.396333333	-0.005245209
0.403	-0.00333786
0.409666667	-0.000953674
0.416333333	0.002861023
0.423	0.007152557
0.429666667	0.012397766
0.436333333	0.018596649
0.443	0.024795532
0.449666667	0.030517578
0.456333333	0.033855438
0.463	0.03528595
0.469666667	0.036239624
0.476333333	0.037193298
0.483	0.039100647
0.489666667	0.040531158
0.496333333	0.043392181
0.503	0.045776367
0.509666667	0.045776367
0.516333333	0.043869019
0.523	0.041484833
0.529666667	0.039100647
0.536333333	0.034332275
0.543	0.030040741
0.549666667	0.030040741
0.556333333	0.034332275
0.563	0.040054321
0.569666667	0.044345856
0.576333333	0.04863739
0.583	0.051021576
0.589666667	0.050544739
0.596333333	0.049114227
0.603	0.046253204
0.609666667	0.044345856
0.616333333	0.04529953
0.623	0.051021576
0.629666667	0.059127808
0.636333333	0.065803528
0.643	0.072002411
0.649666667	0.079154968
0.656333333	0.086307526
0.663	0.092029572
0.669666667	0.09727478
0.676333333	0.102519989
0.683	0.107765198
0.689666667	0.112533569
0.696333333	0.117301941
0.703	0.122070313
0.709666667	0.127315521
0.716333333	0.13256073
0.723	0.141620636
0.729666667	0.154495239
0.736333333	0.173568726
0.743	0.197410583
0.749666667	0.227451324
0.756333333	0.261306763
0.763	0.298500061
0.769666667	0.337123871
0.776333333	0.375747681
0.783	0.413417816
0.789666667	0.447750092
0.796333333	0.479221344
0.803	0.507831573
0.809666667	0.533103943
0.816333333	0.554084778
0.823	0.573158264
0.829666667	0.591754913
0.836333333	0.610351563
0.843	0.628948212
0.849666667	0.649929047
0.856333333	0.673294067
0.863	0.696659088
0.869666667	0.719070435
0.876333333	0.739574432
0.883	0.761032104
0.889666667	0.782489777
0.896333333	0.807285309
0.903	0.84066391
0.909666667	0.88596344
0.916333333	0.947952271
0.923	1.024246216
0.929666667	1.111030579
0.936333333	1.204490662
0.943	1.301288605
0.949666667	1.399040222
0.956333333	1.491546631
0.963	1.569747925
0.969666667	1.628875732
0.976333333	1.667976379
0.983	1.688480377
0.989666667	1.690864563
0.996333333	1.678943634
1.003	1.661300659
1.009666667	1.646518707
1.016333333	1.637458801
1.023	1.633167267
1.029666667	1.63269043
1.036333333	1.635074615
1.043	1.637458801
1.049666667	1.636981964
1.056333333	1.630306244
1.063	1.615047455
1.069666667	1.592636108
1.076333333	1.569271088
1.083	1.549720764
1.089666667	1.537799835
1.096333333	1.53875351
1.103	1.556396484
1.109666667	1.593112946
1.116333333	1.647472382
1.123	1.721382141
1.129666667	1.816272736
1.136333333	1.925945282
1.143	2.044677734
1.149666667	2.167224884
1.156333333	2.288341522
1.163	2.402305603
1.169666667	2.502441406
1.176333333	2.587795258
1.183	2.662181854
1.189666667	2.729415894
1.196333333	2.794742584
1.203	2.862930298
1.209666667	2.943515778
1.216333333	3.048419952
1.223	3.18479538
1.229666667	3.341674805
1.236333333	3.49855423
1.243	3.64112854
1.249666667	3.761768341
1.256333333	3.853797913
1.263	3.911018372
1.269666667	3.939628601
1.276333333	3.952026367
1.283	3.95822525
1.289666667	3.963947296
1.296333333	3.969192505
1.303	3.973960876
1.309666667	3.958702087
1.316333333	3.89623642
1.323	3.776550293
1.329666667	3.607273102
1.336333333	3.41129303
1.343	3.199577332
1.349666667	2.984046936
1.356333333	2.79045105
1.363	2.626895905
1.369666667	2.484798431
1.376333333	2.338886261
1.383	2.181529999
1.389666667	2.027988434
1.396333333	1.887798309
1.403	1.771450043
1.409666667	1.679420471
1.416333333	1.612186432
1.423	1.568317413
1.429666667	1.540660858
1.436333333	1.522064209
1.443	1.508712769
1.449666667	1.498222351
1.456333333	1.486778259
1.463	1.472949982
1.469666667	1.458644867
1.476333333	1.446723938
1.483	1.437187195
1.489666667	1.427650452
1.496333333	1.420497894
1.503	1.420974731
1.509666667	1.428127289
1.516333333	1.440525055
1.523	1.458644867
1.529666667	1.492977142
1.536333333	1.54876709
1.543	1.622200012
1.549666667	1.70135498
1.556333333	1.776695251
1.563	1.842975616
1.569666667	1.887798309
1.576333333	1.904964447
1.583	1.900672913
1.589666667	1.890182495
1.596333333	1.883506775
1.603	1.896381378
1.609666667	1.944065094
1.616333333	2.028942108
1.623	2.135753632
1.629666667	2.243995667
1.636333333	2.34413147
1.643	2.421855927
1.649666667	2.463340759
1.656333333	2.465724945
1.663	2.440452576
1.669666667	2.404689789
1.676333333	2.365589142
1.683	2.322673798
1.689666667	2.278327942
1.696333333	2.233982086
1.703	2.190589905
1.709666667	2.149581909
1.716333333	2.108573914
1.723	2.070426941
1.729666667	2.036094666
1.736333333	2.00843811
1.743	1.986026764
1.749666667	1.96313858
1.756333333	1.938819885
1.763	1.915454865
1.769666667	1.893520355
1.776333333	1.87253952
1.783	1.851081848
1.789666667	1.83391571
1.796333333	1.821517944
1.803	1.811981201
1.809666667	1.804828644
1.816333333	1.798152924
1.823	1.790523529
1.829666667	1.783847809
1.836333333	1.779079437
1.843	1.77526474
1.849666667	1.770019531
1.856333333	1.763343811
1.863	1.754283905
1.869666667	1.740932465
1.876333333	1.721382141
1.883	1.699924469
1.889666667	1.678466797
1.896333333	1.656532288
1.903	1.635074615
1.909666667	1.614093781
1.916333333	1.597881317
1.923	1.584529877
1.929666667	1.575946808
1.936333333	1.571655273
1.943	1.571178436
1.949666667	1.572608948
1.956333333	1.574039459
1.963	1.576423645
1.969666667	1.579761505
1.976333333	1.58405304
1.983	1.592159271
1.989666667	1.60741806
1.996333333	1.631259918
2.003	1.674175262
2.009666667	1.7619133
2.016333333	1.913070679
2.023	2.128124237
2.029666667	2.402305603
2.036333333	2.737998962
2.043	3.125190735
2.049666667	3.522872925
2.056333333	3.895282745
2.063	4.243373871
2.069666667	4.584789276
2.076333333	4.920005798
2.083	5.239486694
2.089666667	5.553722382
2.096333333	5.880355835
2.103	6.219863892
2.109666667	6.555557251
2.116333333	6.88457489
2.123	7.211685181
2.129666667	7.527351379
2.136333333	7.817745209
2.143	8.080005646
2.149666667	8.326053619
2.156333333	8.541107178
2.163	8.706092834
2.169666667	8.809089661
2.176333333	8.852005005
2.183	8.84103775
2.189666667	8.782863617
2.196333333	8.697509766
2.203	8.612155914
2.209666667	8.550643921
2.216333333	8.524417877
2.223	8.5272789
2.229666667	8.543014526
2.236333333	8.558273315
2.243	8.568763733
2.249666667	8.574962616
2.256333333	8.576393127
2.263	8.573532104
2.269666667	8.566856384
2.276333333	8.559703827
2.283	8.550643921
2.289666667	8.536815643
2.296333333	8.518695831
2.303	8.498191833
2.309666667	8.477210999
2.316333333	8.454322815
2.323	8.428096771
2.329666667	8.39805603
2.336333333	8.333683014
2.343	8.198261261
2.349666667	7.99036026
2.356333333	7.740974426
2.363	7.485389709
2.369666667	7.229804993
2.376333333	7.005214691
2.383	6.84595108
2.389666667	6.75201416
2.396333333	6.69336319
2.403	6.639957428
2.409666667	6.590366364
2.416333333	6.545066833
2.423	6.502628326
2.429666667	6.462097168
2.436333333	6.423473358
2.443	6.387710571
2.449666667	6.35099411
2.456333333	6.306648254
2.463	6.245613098
2.469666667	6.166934967
2.476333333	6.076335907
2.483	5.98192215
2.489666667	5.883693695
2.496333333	5.787372589
2.503	5.694389343
2.509666667	5.586624146
2.516333333	5.433559418
2.523	5.214691162
2.529666667	4.945755005
2.536333333	4.652023315
2.543	4.347801208
2.549666667	4.049301147
2.556333333	3.779888153
2.563	3.566265106
2.569666667	3.404140472
2.576333333	3.269672394
2.583	3.148555756
2.589666667	3.038406372
2.596333333	2.937316895
2.603	2.830982208
2.609666667	2.701759338
2.616333333	2.539634705
2.623	2.347946167
2.629666667	2.137184143
2.636333333	1.92117691
2.643	1.708984375
2.649666667	1.51348114
2.656333333	1.350879669
2.663	1.227378845
2.669666667	1.14107132
2.676333333	1.082420349
2.683	1.045703888
2.689666667	1.025676727
2.696333333	1.013755798
2.703	1.00851059
2.709666667	1.014232635
2.716333333	1.03187561
2.723	1.058578491
2.729666667	1.088619232
2.736333333	1.119613647
2.743	1.14774704
2.749666667	1.166343689
2.756333333	1.169681549
2.763	1.159191132
2.769666667	1.139163971
2.776333333	1.11913681
2.783	1.104354858
2.789666667	1.097202301
2.796333333	1.098155975
2.803	1.111507416
2.809666667	1.136779785
2.816333333	1.166343689
2.823	1.192569733
2.829666667	1.215457916
2.836333333	1.234054565
2.843	1.240730286
2.849666667	1.233577728
2.856333333	1.217365265
2.863	1.199245453
2.869666667	1.179218292
2.876333333	1.155376434
2.883	1.132965088
2.889666667	1.11246109
2.896333333	1.091957092
2.903	1.068592072
2.909666667	1.044750214
2.916333333	1.027584076
2.923	1.017570496
2.929666667	1.013755798
2.936333333	1.016139984
2.943	1.026630402
2.949666667	1.042842865
2.956333333	1.059055328
2.963	1.070022583
2.969666667	1.075744629
2.976333333	1.07717514
2.983	1.074314117
2.989666667	1.0638237
2.996333333	1.045227051
3.003	1.025676727
3.009666667	1.015663147
3.016333333	1.01852417
3.023	1.035690308
3.029666667	1.066684723
3.036333333	1.110076904
3.043	1.155376434
3.049666667	1.19304657
3.056333333	1.220226288
3.063	1.242160797
3.069666667	1.260280609
3.076333333	1.277923584
3.083	1.296520233
3.089666667	1.315593719
3.096333333	1.332759857
3.103	1.34563446
3.109666667	1.356124878
3.116333333	1.366615295
3.123	1.379489899
3.129666667	1.392841339
3.136333333	1.403331757
3.143	1.410007477
3.149666667	1.415729523
3.156333333	1.42288208
3.163	1.434326172
3.169666667	1.454353333
3.176333333	1.486301422
3.183	1.529693604
3.189666667	1.577854156
3.196333333	1.623153687
3.203	1.661777496
3.209666667	1.690387726
3.216333333	1.704216003
3.223	1.698970795
3.229666667	1.669406891
3.236333333	1.624107361
3.243	1.567840576
3.249666667	1.506328583
3.256333333	1.437187195
3.263	1.364707947
3.269666667	1.29699707
3.276333333	1.235485077
3.283	1.178264618
3.289666667	1.128673553
3.296333333	1.090526581
3.303	1.064777374
3.309666667	1.047134399
3.316333333	1.036643982
3.323	1.032829285
3.329666667	1.030445099
3.336333333	1.02519989
3.343	1.012802124
3.349666667	0.998497009
3.356333333	0.981330872
3.363	0.959873199
3.369666667	0.935554504
3.376333333	0.912189484
3.383	0.89263916
3.389666667	0.874996185
3.396333333	0.859737396
3.403	0.846862793
3.409666667	0.835418701
3.416333333	0.825881958
3.423	0.819683075
3.429666667	0.814437866
3.436333333	0.810146332
3.443	0.810623169
3.449666667	0.818729401
3.456333333	0.832557678
3.463	0.853061676
3.469666667	0.883579254
3.476333333	0.92458725
3.483	0.9765625
3.489666667	1.039505005
3.496333333	1.11579895
3.503	1.204967499
3.509666667	1.308917999
3.516333333	1.428127289
3.523	1.563549042
3.529666667	1.711845398
3.536333333	1.873493195
3.543	2.051353455
3.549666667	2.243041992
3.556333333	2.446174622
3.563	2.659320831
3.569666667	2.882957458
3.576333333	3.117084503
3.583	3.356933594
3.589666667	3.602027893
3.596333333	3.852844238
3.603	4.108905792
3.609666667	4.367351532
3.616333333	4.625320435
3.623	4.883766174
3.629666667	5.143165588
3.636333333	5.398273468
3.643	5.645751953
3.649666667	5.883216858
3.656333333	6.113529205
3.663	6.33430481
3.669666667	6.540775299
3.676333333	6.732940674
3.683	6.91318512
3.689666667	7.081985474
3.696333333	7.235527039
3.703	7.373809814
3.709666667	7.49874115
3.716333333	7.611274719
3.723	7.712364197
3.729666667	7.801055908
3.736333333	7.876873016
3.743	7.939815521
3.749666667	7.989883423
3.756333333	8.028507233
3.763	8.057117462
3.769666667	8.076667786
3.776333333	8.087158203
3.783	8.089542389
3.789666667	8.083343506
3.796333333	8.068084717
3.803	8.044719696
3.809666667	8.011817932
3.816333333	7.970333099
3.823	7.921695709
3.829666667	7.867336273
3.836333333	7.808208466
3.843	7.740497589
3.849666667	7.663249969
3.856333333	7.576942444
3.863	7.481098175
3.869666667	7.374763489
3.876333333	7.255077362
3.883	7.126808167
3.889666667	6.989955902
3.896333333	6.848812103
3.903	6.702899933
3.909666667	6.552219391
3.916333333	6.401062012
3.923	6.25038147
3.929666667	6.100177765
3.936333333	5.951881409
3.943	5.806922913
3.949666667	5.666255951
3.956333333	5.531311035
3.963	5.401134491
3.969666667	5.275726318
3.976333333	5.15127182
3.983	5.026817322
3.989666667	4.903316498
3.996333333	4.780769348
4.003	4.65965271
4.009666667	4.542827606
4.016333333	4.434585571
4.023	4.334449768
4.029666667	4.237651825
4.036333333	4.145622253
4.043	4.057407379
4.049666667	3.971099854
4.056333333	3.885746002
4.063	3.804206848
4.069666667	3.731250763
4.076333333	3.664970398
4.083	3.602027893
4.089666667	3.542900085
4.096333333	3.490447998
4.103	3.443241119
4.109666667	3.399372101
4.116333333	3.358840942
4.123	3.322124481
4.129666667	3.28874588
4.136333333	3.258228302
4.143	3.229618073
4.149666667	3.202438354
4.156333333	3.177642822
4.163	3.157138824
4.169666667	3.141880035
4.176333333	3.130912781
4.183	3.124713898
4.189666667	3.121852875
4.196333333	3.1208992
4.203	3.121852875
4.209666667	3.124237061
4.216333333	3.125667572
4.223	3.124237061
4.229666667	3.121852875
4.236333333	3.119945526
4.243	3.118515015
4.249666667	3.114700317
4.256333333	3.109455109
4.263	3.103256226
4.269666667	3.096103668
4.276333333	3.087997437
4.283	3.081321716
4.289666667	3.079414368
4.296333333	3.080368042
4.303	3.083705902
4.309666667	3.089427948
4.316333333	3.096580505
4.323	3.1042099
4.329666667	3.111839294
4.336333333	3.121376038
4.343	3.135681152
4.349666667	3.153324127
4.356333333	3.174781799
4.363	3.200531006
4.369666667	3.23009491
4.376333333	3.261089325
4.383	3.292560577
4.389666667	3.328323364
4.396333333	3.369808197
4.403	3.416538239
4.409666667	3.466129303
4.416333333	3.520965576
4.423	3.582000732
4.429666667	3.646373749
4.436333333	3.711223602
4.443	3.776550293
4.449666667	3.841876984
4.456333333	3.905773163
4.463	3.968715668
4.469666667	4.02879715
4.476333333	4.085540771
4.483	4.13942337
4.489666667	4.191875458
4.496333333	4.244327545
4.503	4.294872284
4.509666667	4.343032837
4.516333333	4.38785553
4.523	4.428863525
4.529666667	4.464149475
4.536333333	4.492282867
4.543	4.515171051
4.549666667	4.532814026
4.556333333	4.544734955
4.563	4.549980164
4.569666667	4.549503326
4.576333333	4.542350769
4.583	4.527568817
4.589666667	4.506111145
4.596333333	4.479408264
4.603	4.447937012
4.609666667	4.412174225
4.616333333	4.373073578
4.623	4.332065582
4.629666667	4.289627075
4.636333333	4.247188568
4.643	4.205226898
4.649666667	4.166126251
4.656333333	4.126548767
4.663	4.089355469
4.669666667	4.053592682
4.676333333	4.018306732
4.683	3.982543945
4.689666667	3.94821167
4.696333333	3.917217255
4.703	3.888607025
4.709666667	3.859996796
4.716333333	3.832817078
4.723	3.807544708
4.729666667	3.783226013
4.736333333	3.760814667
4.743	3.739833832
4.749666667	3.722667694
4.756333333	3.707408905
4.763	3.69310379
4.769666667	3.678798676
4.776333333	3.663539886
4.783	3.649234772
4.789666667	3.636360168
4.796333333	3.626346588
4.803	3.619194031
4.809666667	3.612995148
4.816333333	3.607749939
4.823	3.603935242
4.829666667	3.599643707
4.836333333	3.594875336
4.843	3.590583801
4.849666667	3.588676453
4.856333333	3.589630127
4.863	3.59249115
4.869666667	3.597736359
4.876333333	3.604888916
4.883	3.611564636
4.889666667	3.618717194
4.896333333	3.625869751
4.903	3.63445282
4.909666667	3.643512726
4.916333333	3.652095795
4.923	3.661155701
4.929666667	3.670692444
4.936333333	3.680229187
4.943	3.689289093
4.949666667	3.695487976
4.956333333	3.699302673
4.963	3.702640533
4.969666667	3.706455231
4.976333333	3.708839417
4.983	3.708362579
4.989666667	3.705501556
4.996333333	3.69977951
5.003	3.69310379
5.009666667	3.683567047
5.016333333	3.671169281
5.023	3.655910492
5.029666667	3.642082214
5.036333333	3.628730774
5.043	3.615856171
5.049666667	3.602027893
5.056333333	3.588199615
5.063	3.573894501
5.069666667	3.559589386
5.076333333	3.545284271
5.083	3.530025482
5.089666667	3.516197205
5.096333333	3.504276276
5.103	3.49521637
5.109666667	3.487110138
5.116333333	3.477096558
5.123	3.465175629
5.129666667	3.452777863
5.136333333	3.438949585
5.143	3.422737122
5.149666667	3.40461731
5.156333333	3.387451172
5.163	3.369808197
5.169666667	3.349781036
5.176333333	3.32736969
5.183	3.304481506
5.189666667	3.283500671
5.196333333	3.264904022
5.203	3.247737885
5.209666667	3.23343277
5.216333333	3.222942352
5.223	3.215789795
5.229666667	3.207206726
5.236333333	3.196239471
5.243	3.185749054
5.249666667	3.176689148
5.256333333	3.166675568
5.263	3.15618515
5.269666667	3.148555756
5.276333333	3.144264221
5.283	3.141880035
5.289666667	3.140926361
5.296333333	3.141880035
5.303	3.142356873
5.309666667	3.140926361
5.316333333	3.137588501
5.323	3.133296967
5.329666667	3.127098083
5.336333333	3.118991852
5.343	3.109931946
5.349666667	3.102779388
5.356333333	3.095626831
5.363	3.086566925
5.369666667	3.077030182
5.376333333	3.06892395
5.383	3.061771393
5.389666667	3.052711487
5.396333333	3.042221069
5.403	3.030776978
5.409666667	3.020763397
5.416333333	3.011703491
5.423	3.002643585
5.429666667	2.992153168
5.436333333	2.98166275
5.443	2.974033356
5.449666667	2.967357635
5.456333333	2.960681915
5.463	2.956390381
5.469666667	2.956867218
5.476333333	2.959728241
5.483	2.963542938
5.489666667	2.969264984
5.496333333	2.975940704
5.503	2.980232239
5.509666667	2.983570099
5.516333333	2.988815308
5.523	2.995491028
5.529666667	3.001689911
5.536333333	3.007411957
5.543	3.011703491
5.549666667	3.015995026
5.556333333	3.016471863
5.563	3.015041351
5.569666667	3.01361084
5.576333333	3.01027298
5.583	3.00693512
5.589666667	3.000736237
5.596333333	2.992630005
5.603	2.97832489
5.609666667	2.957344055
5.616333333	2.930641174
5.623	2.901077271
5.629666667	2.872467041
5.636333333	2.845287323
5.643	2.818584442
5.649666667	2.79045105
5.656333333	2.760887146
5.663	2.729415894
5.669666667	2.694129944
5.676333333	2.657413483
5.683	2.620697021
5.689666667	2.586364746
5.696333333	2.553462982
5.703	2.521038055
5.709666667	2.48670578
5.716333333	2.450942993
5.723	2.415657043
5.729666667	2.382278442
5.736333333	2.35080719
5.743	2.321243286
5.749666667	2.294540405
5.756333333	2.268314362
5.763	2.241134644
5.769666667	2.212524414
5.776333333	2.183914185
5.783	2.156734467
5.789666667	2.13098526
5.796333333	2.105712891
5.803	2.081871033
5.809666667	2.060890198
5.816333333	2.041816711
5.823	2.022266388
5.829666667	2.002239227
5.836333333	1.983642578
5.843	1.967906952
5.849666667	1.950263977
5.856333333	1.930713654
5.863	1.910686493
5.869666667	1.891613007
5.876333333	1.872062683
5.883	1.852035522
5.889666667	1.83391571
5.896333333	1.816272736
5.903	1.798629761
5.909666667	1.780986786
5.916333333	1.763343811
5.923	1.745223999
5.929666667	1.72662735
5.936333333	1.708507538
5.943	1.692295074
5.949666667	1.679897308
5.956333333	1.668930054
5.963	1.659870148
5.969666667	1.64937973
5.976333333	1.636505127
5.983	1.623630524
5.989666667	1.607894897
5.996333333	1.593112946
6.003	1.578807831
6.009666667	1.568317413
6.016333333	1.561641693
6.023	1.555919647
6.029666667	1.551151276
6.036333333	1.544952393
6.043	1.537799835
6.049666667	1.530647278
6.056333333	1.522541046
6.063	1.514911652
6.069666667	1.508712769
6.076333333	1.502990723
6.083	1.496315002
6.089666667	1.489162445
6.096333333	1.484870911
6.103	1.480102539
6.109666667	1.474380493
6.116333333	1.469135284
6.123	1.464366913
6.129666667	1.460552216
6.136333333	1.45483017
6.143	1.450538635
6.149666667	1.446723938
6.156333333	1.441955566
6.163	1.435279846
6.169666667	1.428127289
6.176333333	1.421451569
6.183	1.414299011
6.189666667	1.405715942
6.196333333	1.398563385
6.203	1.396179199
6.209666667	1.398563385
6.216333333	1.402854919
6.223	1.409053802
6.229666667	1.418590546
6.236333333	1.430511475
6.243	1.443386078
6.249666667	1.454353333
6.256333333	1.463413239
6.263	1.47151947
6.269666667	1.478672028
6.276333333	1.484394073
6.283	1.489162445
6.289666667	1.493453979
6.296333333	1.499176025
6.303	1.504421234
6.309666667	1.506328583
6.316333333	1.504421234
6.323	1.500606537
6.329666667	1.494407654
6.336333333	1.485347748
6.343	1.47485733
6.349666667	1.465320587
6.356333333	1.457214355
6.363	1.447200775
6.369666667	1.435756683
6.376333333	1.42288208
6.383	1.407623291
6.389666667	1.38759613
6.396333333	1.365661621
6.403	1.343250275
6.409666667	1.323699951
6.416333333	1.304149628
6.423	1.285076141
6.429666667	1.267910004
6.436333333	1.250267029
6.443	1.232624054
6.449666667	1.212120056
6.456333333	1.192569733
6.463	1.175880432
6.469666667	1.16109848
6.476333333	1.148223877
6.483	1.136302948
6.489666667	1.126289368
6.496333333	1.117229462
6.503	1.105308533
6.509666667	1.091957092
6.516333333	1.078605652
6.523	1.067638397
6.529666667	1.05714798
6.536333333	1.046657562
6.543	1.037120819
6.549666667	1.02853775
6.556333333	1.01852417
6.563	1.007080078
6.569666667	0.995635986
6.576333333	0.985622406
6.583	0.975608826
6.589666667	0.96654892
6.596333333	0.957965851
6.603	0.948905945
6.609666667	0.939369202
6.616333333	0.929355621
6.623	0.920772552
6.629666667	0.912666321
6.636333333	0.904560089
6.643	0.896453857
6.649666667	0.888347626
6.656333333	0.879764557
6.663	0.868797302
6.669666667	0.854969025
6.676333333	0.842571259
6.683	0.833034515
6.689666667	0.827312469
6.696333333	0.822544098
6.703	0.819206238
6.709666667	0.817298889
6.716333333	0.814437866
6.723	0.810146332
6.729666667	0.802516937
6.736333333	0.79202652
6.743	0.782012939
6.749666667	0.775337219
6.756333333	0.771522522
6.763	0.769615173
6.769666667	0.770568848
6.776333333	0.775337219
6.783	0.781536102
6.789666667	0.783920288
6.796333333	0.782966614
6.803	0.780105591
6.809666667	0.775814056
6.816333333	0.770568848
6.823	0.764846802
6.829666667	0.762462616
6.836333333	0.761508942
6.843	0.760555267
6.849666667	0.756263733
6.856333333	0.75006485
6.863	0.743865967
6.869666667	0.737667084
6.876333333	0.733375549
6.883	0.731945038
6.889666667	0.732421875
6.896333333	0.732421875
6.903	0.730037689
6.909666667	0.725269318
6.916333333	0.71811676
6.923	0.709533691
6.929666667	0.700473785
6.936333333	0.691413879
6.943	0.681877136
6.949666667	0.673770905
6.956333333	0.667095184
6.963	0.659942627
6.969666667	0.651836395
6.976333333	0.644207001
6.983	0.639915466
6.989666667	0.636577606
6.996333333	0.632286072
7.003	0.629901886
7.009666667	0.629425049
7.016333333	0.632286072
7.023	0.636577606
7.029666667	0.642776489
7.036333333	0.652313232
7.043	0.666618347
7.049666667	0.687122345
7.056333333	0.709533691
7.063	0.734329224
7.069666667	0.761985779
7.076333333	0.79536438
7.083	0.835895538
7.089666667	0.882148743
7.096333333	0.93460083
7.103	0.996589661
7.109666667	1.06716156
7.116333333	1.14440918
7.123	1.224994659
7.129666667	1.307010651
7.136333333	1.391887665
7.143	1.47819519
7.149666667	1.564502716
7.156333333	1.648426056
7.163	1.730918884
7.169666667	1.812934875
7.176333333	1.892089844
7.183	1.967906952
7.189666667	2.0403862
7.196333333	2.107143402
7.203	2.16627121
7.209666667	2.216339111
7.216333333	2.257823944
7.223	2.290725708
7.229666667	2.31552124
7.236333333	2.331256866
7.243	2.338886261
7.249666667	2.336502075
7.256333333	2.326011658
7.263	2.307415009
7.269666667	2.281665802
7.276333333	2.250671387
7.283	2.2149086
7.289666667	2.178192139
7.296333333	2.14099884
7.303	2.103328705
7.309666667	2.064228058
7.316333333	2.023220062
7.323	1.98507309
7.329666667	1.947879791
7.336333333	1.910209656
7.343	1.871109009
7.349666667	1.832485199
7.356333333	1.795768738
7.363	1.757144928
7.369666667	1.717567444
7.376333333	1.67798996
7.383	1.643180847
7.389666667	1.614093781
7.396333333	1.586914063
7.403	1.561164856
7.409666667	1.539230347
7.416333333	1.520633698
7.423	1.50346756
7.429666667	1.487255096
7.436333333	1.476287842
7.443	1.471996307
7.449666667	1.470565796
7.456333333	1.47151947
7.463	1.475811005
7.469666667	1.485347748
7.476333333	1.49679184
7.483	1.511096954
7.489666667	1.528739929
7.496333333	1.550197601
7.503	1.572132111
7.509666667	1.593112946
7.516333333	1.614570618
7.523	1.637458801
7.529666667	1.659870148
7.536333333	1.680374146
7.543	1.699924469
7.549666667	1.718521118
7.556333333	1.736164093
7.563	1.751899719
7.569666667	1.765727997
7.576333333	1.778125763
7.583	1.78861618
7.589666667	1.795291901
7.596333333	1.796245575
7.603	1.791477203
7.609666667	1.782417297
7.616333333	1.769065857
7.623	1.751899719
7.629666667	1.730918884
7.636333333	1.709938049
7.643	1.690864563
7.649666667	1.672744751
7.656333333	1.653671265
7.663	1.631736755
7.669666667	1.607894897
7.676333333	1.581668854
7.683	1.549720764
7.689666667	1.515865326
7.696333333	1.482963562
7.703	1.452922821
7.709666667	1.423358917
7.716333333	1.394271851
7.723	1.366615295
7.729666667	1.339912415
7.736333333	1.312732697
7.743	1.284599304
7.749666667	1.257896423
7.756333333	1.232147217
7.763	1.207828522
7.769666667	1.183986664
7.776333333	1.16109848
7.783	1.139163971
7.789666667	1.118659973
7.796333333	1.100063324
7.803	1.080989838
7.809666667	1.060009003
7.816333333	1.037597656
7.823	1.014709473
7.829666667	0.990867615
7.836333333	0.964641571
7.843	0.93793869
7.849666667	0.912189484
7.856333333	0.886917114
7.863	0.862598419
7.869666667	0.839233398
7.876333333	0.818252563
7.883	0.796794891
7.889666667	0.775337219
7.896333333	0.754356384
7.903	0.734806061
7.909666667	0.714302063
7.916333333	0.693798065
7.923	0.674247742
7.929666667	0.657558441
7.936333333	0.643253326
7.943	0.629425049
7.949666667	0.615596771
7.956333333	0.603199005
7.963	0.592708588
7.969666667	0.581741333
7.976333333	0.569820404
7.983	0.557899475
7.989666667	0.548362732
7.996333333	0.538825989
8.003	0.52690506
8.009666667	0.514030457
8.016333333	0.504016876
8.023	0.496387482
8.029666667	0.489711761
8.036333333	0.483989716
8.043	0.481128693
8.049666667	0.482082367
8.056333333	0.483989716
8.063	0.489234924
8.069666667	0.497341156
8.076333333	0.510692596
8.083	0.527381897
8.089666667	0.548362732
8.096333333	0.570297241
8.103	0.593662262
8.109666667	0.619888306
8.116333333	0.649929047
8.123	0.683784485
8.129666667	0.719070435
8.136333333	0.759601593
8.143	0.803947449
8.149666667	0.849246979
8.156333333	0.894546509
8.163	0.942707062
8.169666667	0.995635986
8.176333333	1.05047226
8.183	1.103878021
8.189666667	1.15776062
8.196333333	1.211643219
8.203	1.262664795
8.209666667	1.310825348
8.216333333	1.358509064
8.223	1.408576965
8.229666667	1.458644867
8.236333333	1.506328583
8.243	1.552581787
8.249666667	1.594543457
8.256333333	1.63269043
8.263	1.667976379
8.269666667	1.703262329
8.276333333	1.742839813
8.283	1.78527832
8.289666667	1.832008362
8.296333333	1.881599426
8.303	1.934051514
8.309666667	1.99174881
8.316333333	2.054691315
8.323	2.125263214
8.329666667	2.201080322
8.336333333	2.282619476
8.343	2.369403839
8.349666667	2.460479736
8.356333333	2.554416656
8.363	2.650260925
8.369666667	2.749919891
8.376333333	2.854824066
8.383	2.965927124
8.389666667	3.079891205
8.396333333	3.195762634
8.403	3.311157227
8.409666667	3.423690796
8.416333333	3.534317017
8.423	3.64112854
8.429666667	3.746986389
8.436333333	3.849983215
8.443	3.95154953
8.449666667	4.050731659
8.456333333	4.143714905
8.463	4.227638245
8.469666667	4.301548004
8.476333333	4.367351532
8.483	4.42647934
8.489666667	4.479885101
8.496333333	4.528999329
8.503	4.572868347
8.509666667	4.612445831
8.516333333	4.646778107
8.523	4.677772522
8.529666667	4.706859589
8.536333333	4.735469818
8.543	4.764556885
8.549666667	4.796028137
8.556333333	4.829406738
8.563	4.867076874
8.569666667	4.913330078
8.576333333	4.970550537
8.583	5.040645599
8.589666667	5.128383636
8.596333333	5.239963531
8.603	5.378246307
8.609666667	5.54227829
8.616333333	5.737304688
8.623	5.970001221
8.629666667	6.24370575
8.636333333	6.558895111
8.643	6.919384003
8.649666667	7.329940796
8.656333333	7.793426514
8.663	8.312702179
8.669666667	8.890628815
8.676333333	9.53245163
8.683	10.23960114
8.689666667	11.01493835
8.696333333	11.86084747
8.703	12.77923584
8.709666667	13.7720108
8.716333333	14.83869553
8.723	15.97595215
8.729666667	17.17948914
8.736333333	18.44787598
8.743	19.77968216
8.749666667	21.16966248
8.756333333	22.61304855
8.763	24.10793304
8.769666667	25.65193176
8.776333333	27.23836899
8.783	28.85627747
8.789666667	30.49564362
8.796333333	32.14979172
8.803	33.81061554
8.809666667	35.46714783
8.816333333	37.10603714
8.823	38.71965408
8.829666667	40.29846191
8.836333333	41.83578491
8.843	43.32113266
8.849666667	44.7435379
8.856333333	46.09203339
8.863	47.35803604
8.869666667	48.53487015
8.876333333	49.61538315
8.883	50.59242249
8.889666667	51.46169662
8.896333333	52.22320557
8.903	52.87742615
8.909666667	53.42435837
8.916333333	53.86304855
8.923	54.19015884
8.929666667	54.40616608
8.936333333	54.51202393
8.943	54.50963974
8.949666667	54.40187454
8.956333333	54.1934967
8.963	53.89356613
8.969666667	53.50923538
8.976333333	53.04479599
8.983	52.50549316
8.989666667	51.89800262
8.996333333	51.22947693
9.003	50.50563812
9.009666667	49.73077774
9.016333333	48.91109467
9.023	48.04897308
9.029666667	47.14822769
9.036333333	46.21362686
9.043	45.25136948
9.049666667	44.26765442
9.056333333	43.26725006
9.063	42.25683212
9.069666667	41.2402153
9.076333333	40.21883011
9.083	39.19506073
9.089666667	38.17176819
9.096333333	37.15372086
9.103	36.13901138
9.109666667	35.13002396
9.116333333	34.12818909
9.123	33.13684464
9.129666667	32.15742111
9.136333333	31.19087219
9.143	30.23910522
9.149666667	29.30355072
9.156333333	28.38230133
9.163	27.47440338
9.169666667	26.58081055
9.176333333	25.70390701
9.183	24.84607697
9.189666667	24.00684357
9.196333333	23.18620682
9.203	22.38225937
9.209666667	21.59643173
9.216333333	20.8272934
9.223	20.07389069
9.229666667	19.33670044
9.236333333	18.61667633
9.243	17.91667938
9.249666667	17.23766327
9.256333333	16.57819748
9.263	15.93589783
9.269666667	15.31267166
9.276333333	14.70708847
9.283	14.11914825
9.289666667	13.5474205
9.296333333	12.99190521
9.303	12.45546341
9.309666667	11.93904877
9.316333333	11.44170761
9.323	10.96057892
9.329666667	10.4932785
9.336333333	10.04076004
9.343	9.602069855
9.349666667	9.177684784
9.356333333	8.767127991
9.363	8.371829987
9.369666667	7.994651794
9.376333333	7.63463974
9.383	7.290363312
9.389666667	6.957530975
9.396333333	6.637573242
9.403	6.329536438
9.409666667	6.034851074
9.416333333	5.753993988
9.423	5.485534668
9.429666667	5.229949951
9.436333333	4.987239838
9.443	4.754543304
9.449666667	4.528045654
9.456333333	4.307746887
9.463	4.096508026
9.469666667	3.896713257
9.476333333	3.706455231
9.483	3.527164459
9.489666667	3.360748291
9.496333333	3.203392029
9.503	3.050327301
9.509666667	2.901554108
9.516333333	2.759456635
9.523	2.623081207
9.529666667	2.492904663
9.536333333	2.368927002
9.543	2.254962921
9.549666667	2.148151398
9.556333333	2.046108246
9.563	1.947402954
9.569666667	1.854896545
9.576333333	1.769065857
9.583	1.688957214
9.589666667	1.615047455
9.596333333	1.546382904
9.603	1.484394073
9.609666667	1.425743103
9.616333333	1.37090683
9.623	1.319885254
9.629666667	1.273155212
9.636333333	1.231193542
9.643	1.196861267
9.649666667	1.171112061
9.656333333	1.152515411
9.663	1.140594482
9.669666667	1.137733459
9.676333333	1.14440918
9.683	1.159191132
9.689666667	1.180648804
9.696333333	1.212120056
9.703	1.2550354
9.709666667	1.310348511
9.716333333	1.376628876
9.723	1.452922821
9.729666667	1.543045044
9.736333333	1.648426056
9.743	1.769542694
9.749666667	1.902103424
9.756333333	2.048492432
9.763	2.212047577
9.769666667	2.393722534
9.776333333	2.590656281
9.783	2.802371979
9.789666667	3.031730652
9.796333333	3.282546997
9.803	3.554344177
9.809666667	3.844738007
9.816333333	4.149436951
9.823	4.47177887
9.829666667	4.813194275
9.836333333	5.171298981
9.843	5.544185638
9.849666667	5.932807922
9.856333333	6.339550018
9.863	6.759166718
9.869666667	7.189273834
9.876333333	7.628917694
9.883	8.078575134
9.889666667	8.533477783
9.896333333	8.992671967
9.903	9.455680847
9.909666667	9.921550751
9.916333333	10.38646698
9.923	10.84518433
9.929666667	11.29579544
9.936333333	11.73734665
9.943	12.16936111
9.949666667	12.58945465
9.956333333	12.9942894
9.963	13.38481903
9.969666667	13.76104355
9.976333333	14.11867142
9.983	14.45245743
9.989666667	14.75858688
9.996333333	15.03753662
10.003	15.28930664
10.00966667	15.51246643
10.01633333	15.70796967
10.023	15.87486267
10.02966667	16.01362228
10.03633333	16.12377167
10.043	16.20483398
10.04966667	16.25823975
10.05633333	16.28255844
10.063	16.28017426
10.06966667	16.25061035
10.07633333	16.1948204
10.083	16.11709595
10.08966667	16.01886749
10.09633333	15.90013504
10.103	15.76042175
10.10966667	15.60544968
10.11633333	15.43617249
10.123	15.25115967
10.12966667	15.04898071
10.13633333	14.83440399
10.143	14.6112442
10.14966667	14.37902451
10.15633333	14.1377449
10.163	13.89074326
10.16966667	13.63945007
10.17633333	13.38195801
10.183	13.12112808
10.18966667	12.85934448
10.19633333	12.59899139
10.203	12.34102249
10.20966667	12.08591461
10.21633333	11.83223724
10.223	11.57903671
10.22966667	11.32726669
10.23633333	11.07788086
10.243	10.83135605
10.24966667	10.58626175
10.25633333	10.34641266
10.263	10.11276245
10.26966667	9.885787964
10.27633333	9.662628174
10.283	9.440422058
10.28966667	9.223937988
10.29633333	9.016036987
10.303	8.815765381
10.30966667	8.619785309
10.31633333	8.424282074
10.323	8.232593536
10.32966667	8.044719696
10.33633333	7.85779953
10.343	7.671833038
10.34966667	7.489681244
10.35633333	7.315158844
10.363	7.147312164
10.36966667	6.983757019
10.37633333	6.822109222
10.383	6.665229797
10.38966667	6.511211395
10.39633333	6.358623505
10.403	6.204605103
10.40966667	6.050109863
10.41633333	5.897521973
10.423	5.746364594
10.42966667	5.596637726
10.43633333	5.450725555
10.443	5.310058594
10.44966667	5.174160004
10.45633333	5.041122437
10.463	4.910469055
10.46966667	4.78219986
10.47633333	4.65297699
10.483	4.52375412
10.48966667	4.394054413
10.49633333	4.26530838
10.503	4.137039185
10.50966667	4.0102005
10.51633333	3.887176514
10.523	3.767490387
10.52966667	3.650665283
10.53633333	3.53717804
10.543	3.429889679
10.54966667	3.327846527
10.55633333	3.228187561
10.563	3.130435944
10.56966667	3.034591675
10.57633333	2.941608429
10.583	2.850055695
10.58966667	2.757549286
10.59633333	2.665996552
10.603	2.57730484
10.60966667	2.491950989
10.61633333	2.408981323
10.623	2.330303192
10.62966667	2.257347107
10.63633333	2.190589905
10.643	2.126216888
10.64966667	2.062797546
10.65633333	1.999855042
10.663	1.936912537
10.66966667	1.874923706
10.67633333	1.816272736
10.683	1.760005951
10.68966667	1.708030701
10.69633333	1.660823822
10.703	1.618385315
10.70966667	1.577377319
10.71633333	1.535415649
10.723	1.49679184
10.72966667	1.463413239
10.73633333	1.434803009
10.743	1.409053802
10.74966667	1.385688782
10.75633333	1.363754272
10.763	1.343250275
10.76966667	1.32226944
10.77633333	1.299858093
10.783	1.277446747
10.78966667	1.256942749
10.79633333	1.2383461
10.803	1.220703125
10.80966667	1.204490662
10.81633333	1.187324524
10.823	1.170158386
10.82966667	1.152992249
10.83633333	1.138210297
10.843	1.124382019
10.84966667	1.110076904
10.85633333	1.09577179
10.863	1.081466675
10.86966667	1.06716156
10.87633333	1.051902771
10.883	1.038551331
10.88966667	1.026630402
10.89633333	1.016139984
10.903	1.007080078
10.90966667	0.999450684
10.91633333	0.98991394
10.923	0.977039337
10.92966667	0.962734222
10.93633333	0.950813293
10.943	0.938892365
10.94966667	0.926971436
10.95633333	0.915050507
10.963	0.903129578
10.96966667	0.889778137
10.97633333	0.873088837
10.983	0.855922699
10.98966667	0.838279724
10.99633333	0.821113586
11.003	0.805854797
11.00966667	0.793933868
11.01633333	0.784873962
11.023	0.778675079
11.02966667	0.772953033
11.03633333	0.768184662
11.043	0.764369965
11.04966667	0.759124756
11.05633333	0.750541687
11.063	0.738620758
11.06966667	0.726222992
11.07633333	0.714302063
11.083	0.70142746
11.08966667	0.689029694
11.09633333	0.677108765
11.103	0.667572021
11.10966667	0.65946579
11.11633333	0.651836395
11.123	0.644683838
11.12966667	0.636100769
11.13633333	0.6275177
11.143	0.619411469
11.14966667	0.611782074
11.15633333	0.604152679
11.163	0.597000122
11.16966667	0.594139099
11.17633333	0.59223175
11.183	0.589847565
11.18966667	0.58555603
11.19633333	0.581264496
11.203	0.579357147
11.20966667	0.577449799
11.21633333	0.57554245
11.223	0.573635101
11.22966667	0.574588776
11.23633333	0.578403473
11.243	0.583171844
11.24966667	0.589847565
11.25633333	0.601291656
11.263	0.617027283
11.26966667	0.636100769
11.27633333	0.65946579
11.283	0.689506531
11.28966667	0.727653503
11.29633333	0.773906708
11.303	0.828742981
11.30966667	0.894069672
11.31633333	0.968456268
11.323	1.049518585
11.32966667	1.139640808
11.33633333	1.242160797
11.343	1.359939575
11.34966667	1.494884491
11.35633333	1.64937973
11.363	1.828193665
11.36966667	2.032279968
11.37633333	2.26020813
11.383	2.510547638
11.38966667	2.78377533
11.39633333	3.083229065
11.403	3.413200378
11.40966667	3.777503967
11.41633333	4.177570343
11.423	4.616737366
11.42966667	5.098342896
11.43633333	5.625724792
11.443	6.199359894
11.44966667	6.820201874
11.45633333	7.491588593
11.463	8.215427399
11.46966667	8.990764618
11.47633333	9.819984436
11.483	10.70308685
11.48966667	11.64150238
11.49633333	12.63618469
11.503	13.69190216
11.50966667	14.81246948
11.51633333	15.99788666
11.523	17.24529266
11.52966667	18.55325699
11.53633333	19.92082596
11.543	21.34370804
11.54966667	22.81856537
11.55633333	24.34301376
11.563	25.91848373
11.56966667	27.54116058
11.57633333	29.20913696
11.583	30.91812134
11.58966667	32.66382217
11.59633333	34.43956375
11.603	36.23962402
11.60966667	38.05875778
11.61633333	39.89076614
11.623	41.72897339
11.62966667	43.56575012
11.63633333	45.3953743
11.643	47.21069336
11.64966667	49.0064621
11.65633333	50.77838898
11.663	52.51836777
11.66966667	54.21829224
11.67633333	55.87053299
11.683	57.47079849
11.68966667	59.00907516
11.69633333	60.47868729
11.703	61.876297
11.70966667	63.19856644
11.71633333	64.44072723
11.723	65.59753418
11.72966667	66.66660309
11.73633333	67.64316559
11.743	68.52149963
11.74966667	69.30017471
11.75633333	69.9801445
11.763	70.55950165
11.76966667	71.03586197
11.77633333	71.4097023
11.783	71.68292999
11.78966667	71.85697556
11.79633333	71.9332695
11.803	71.91181183
11.80966667	71.79260254
11.81633333	71.57802582
11.823	71.27189636
11.82966667	70.87993622
11.83633333	70.40500641
11.843	69.85330582
11.84966667	69.22960281
11.85633333	68.54104996
11.863	67.79193878
11.86966667	66.98131561
11.87633333	66.11204147
11.883	65.18888474
11.88966667	64.21899796
11.89633333	63.20428848
11.903	62.15190887
11.90966667	61.06805801
11.91633333	59.9565506
11.923	58.81690979
11.92966667	57.65247345
11.93633333	56.46848679
11.943	55.26781082
11.94966667	54.05330658
11.95633333	52.82878876
11.963	51.59950256
11.96966667	50.36973953
11.97633333	49.14140701
11.983	47.91402817
11.98966667	46.68521881
11.99633333	45.45974731
12.003	44.2442894
12.00966667	43.04027557
12.01633333	41.84436798
12.023	40.66038132
12.02966667	39.49260712
12.03633333	38.34247589
12.043	37.20474243
12.04966667	36.08226776
12.05633333	34.97743607
12.063	33.89310837
12.06966667	32.82546997
12.07633333	31.77499771
12.083	30.74455261
12.08966667	29.7369957
12.09633333	28.75518799
12.103	27.79626846
12.10966667	26.8611908
12.11633333	25.95043182
12.123	25.0620842
12.12966667	24.19233322
12.13633333	23.34022522
12.143	22.50862122
12.14966667	21.70085907
12.15633333	20.91550827
12.163	20.14970779
12.16966667	19.40393448
12.17633333	18.679142
12.183	17.97437668
12.18966667	17.28916168
12.19633333	16.62349701
12.203	15.98024368
12.20966667	15.3594017
12.21633333	14.75906372
12.223	14.17541504
12.22966667	13.6089325
12.23633333	13.06009293
12.243	12.53080368
12.24966667	12.02058792
12.25633333	11.52801514
12.263	11.05546951
12.26966667	10.6010437
12.27633333	10.16521454
12.283	9.745121002
12.28966667	9.338855743
12.29633333	8.946895599
12.303	8.567333221
12.30966667	8.20016861
12.31633333	7.84444809
12.323	7.50207901
12.32966667	7.176399231
12.33633333	6.867408752
12.343	6.571769714
12.34966667	6.28900528
12.35633333	6.018638611
12.363	5.759716034
12.36966667	5.509853363
12.37633333	5.268573761
12.383	5.037307739
12.38966667	4.816532135
12.39633333	4.606246948
12.403	4.405498505
12.40966667	4.212856293
12.41633333	4.027843475
12.423	3.85093689
12.42966667	3.684043884
12.43633333	3.526210785
12.443	3.375053406
12.44966667	3.23009491
12.45633333	3.090858459
12.463	2.957344055
12.46966667	2.829551697
12.47633333	2.707481384
12.483	2.593040466
12.48966667	2.48670578
12.49633333	2.387046814
12.503	2.294063568
12.50966667	2.207279205
12.51633333	2.126216888
12.523	2.049922943
12.52966667	1.978874207
12.53633333	1.913547516
12.543	1.852989197
12.54966667	1.795291901
12.55633333	1.73997879
12.563	1.686573029
12.56966667	1.635551453
12.57633333	1.586437225
12.583	1.539707184
12.58966667	1.498222351
12.59633333	1.461982727
12.603	1.430034637
12.60966667	1.400470734
12.61633333	1.375675201
12.623	1.356601715
12.62966667	1.340389252
12.63633333	1.326084137
12.643	1.312732697
12.64966667	1.300811768
12.65633333	1.288414001
12.663	1.276016235
12.66966667	1.265525818
12.67633333	1.255989075
12.683	1.24835968
12.68966667	1.245498657
12.69633333	1.247882843
12.703	1.253604889
12.70966667	1.258850098
12.71633333	1.265048981
12.723	1.272201538
12.72966667	1.278877258
12.73633333	1.284122467
12.743	1.288890839
12.74966667	1.292228699
12.75633333	1.294136047
12.763	1.295566559
12.76966667	1.296043396
12.77633333	1.29699707
12.783	1.296520233
12.78966667	1.297473907
12.79633333	1.300811768
12.803	1.307487488
12.80966667	1.316547394
12.81633333	1.3256073
12.823	1.332759857
12.82966667	1.33895874
12.83633333	1.341819763
12.843	1.341342926
12.84966667	1.336574554
12.85633333	1.330852509
12.863	1.3256073
12.86966667	1.320838928
12.87633333	1.315593719
12.883	1.308917999
12.88966667	1.302242279
12.89633333	1.295089722
12.903	1.288414001
12.90966667	1.281738281
12.91633333	1.272678375
12.923	1.261234283
12.92966667	1.247406006
12.93633333	1.231193542
12.943	1.212120056
12.94966667	1.191616058
12.95633333	1.171588898
12.963	1.152038574
12.96966667	1.134872437
12.97633333	1.118183136
12.983	1.100540161
12.98966667	1.081943512
12.99633333	1.061916351
13.003	1.041412354
13.00966667	1.019954681
13.01633333	0.996112823
13.023	0.971317291
13.02966667	0.946998596
13.03633333	0.923633575
13.043	0.900268555
13.04966667	0.877857208
13.05633333	0.856399536
13.063	0.836849213
13.06966667	0.819206238
13.07633333	0.800609589
13.083	0.780105591
13.08966667	0.758647919
13.09633333	0.738143921
13.103	0.717639923
13.10966667	0.697135925
13.11633333	0.678539276
13.123	0.660896301
13.12966667	0.642776489
13.13633333	0.62417984
13.143	0.607013702
13.14966667	0.59223175
13.15633333	0.576019287
13.163	0.561714172
13.16966667	0.547409058
13.17633333	0.532150269
13.183	0.511646271
13.18966667	0.487804413
13.19633333	0.463485718
13.203	0.43964386
13.20966667	0.417709351
13.21633333	0.398635864
13.223	0.382900238
13.22966667	0.370979309
13.23633333	0.360012054
13.243	0.348567963
13.24966667	0.336647034
13.25633333	0.324726105
13.263	0.314712524
13.26966667	0.304698944
13.27633333	0.293731689
13.283	0.282764435
13.28966667	0.272750854
13.29633333	0.261306763
13.303	0.248432159
13.30966667	0.236034393
13.31633333	0.225067139
13.323	0.214576721
13.32966667	0.204086304
[truncated: 7,001 more rows]
