# Supplementary material for: Chemodiversity of Calophyllum inophyllum L. oil bioactive components related to their specific geographical distribution in the South Pacific region
Source: PeerJ. 2019 May 22;7:e6896. doi: 10.7717/peerj.6896 (PMC6535043; doi:10.7717/peerj.6896)
Supplement: Supplemental Information 4 — Time and absorbance values at 280 nm. The site and the number of the collected sample from French Polynesia are in the separate file names. [file peerj-07-6896-s004.zip › AUSTRALES_RURUTU_Z5_N99.csv]

0.000666666666666667	0.0286102294921875
0.0015	0.00143051147460938
0.00233333333333334	0.0143051147460938
0.00316666666666667	0.0467300415039063
0.004	0.0281333923339844
0.00483333333333334	-0.0329017639160156
0.00566666666666667	0.0767707824707032
0.0065	0.107765197753906
0.00733333333333334	0.0886917114257813
0.00816666666666667	0.130653381347656
0.009	0.220298767089844
0.00983333333333334	0.216960906982422
0.0106666666666667	0.214099884033203
0.0115	0.184059143066406
0.0123333333333334	0.0748634338378907
0.0131666666666667	0.0281333923339844
0.014	-0.00238418579101563
0.0148333333333334	0.0262260437011719
0.0156666666666667	0.0119209289550781
0.0165	0.142097473144531
0.0173333333333334	0.144004821777344
0.0181666666666667	0.0810623168945313
0.019	0.0972747802734375
0.0198333333333334	0.0810623168945313
0.0206666666666667	0.00095367431640625
0.0215	0.0295639038085938
0.0223333333333334	0.121593475341797
0.0231666666666667	0.141143798828125
0.024	0.163555145263672
0.0248333333333334	0.203132629394531
0.0256666666666667	0.154972076416016
0.0265	0.151157379150391
0.0273333333333334	0.0319480895996094
0.0281666666666667	0.0596046447753907
0.029	0.0104904174804688
0.0298333333333334	0.0596046447753907
0.0306666666666667	-0.0143051147460938
0.0315	0.0696182250976563
0.0323333333333334	0.0796318054199219
0.0331666666666667	0.182151794433594
0.034	0.0934600830078125
0.0348333333333334	0.144481658935547
0.0356666666666667	0.17690658569336
0.0365	0.155925750732422
0.0373333333333334	0.125408172607422
0.0381666666666667	0.186920166015625
0.039	0.144004821777344
0.0398333333333334	0.1220703125
0.0406666666666667	0.08392333984375
0.0415	0.003814697265625
0.0423333333333334	0.0166893005371094
0.0431666666666667	0.0143051147460938
0.044	-0.0472068786621094
0.0448333333333334	0.00524520874023438
0.0456666666666667	0.00476837158203125
0.0465	-0.041961669921875
0.0473333333333334	0.00238418579101563
0.0481666666666667	-0.0166893005371094
0.049	-0.0543594360351563
0.0498333333333334	0.0214576721191406
0.0506666666666667	-0.0786781311035157
0.0515	-0.182151794433594
0.0523333333333334	-0.102996826171875
0.0531666666666667	-0.0958442687988281
0.054	-0.102519989013672
0.0548333333333334	0.0238418579101563
0.0556666666666667	0.194549560546875
0.0565	0.188350677490235
0.0573333333333334	0.218868255615235
0.0581666666666667	0.282764434814453
0.059	0.307083129882813
0.0598333333333334	0.218868255615235
0.0606666666666667	0.227451324462891
0.0615	0.209331512451172
0.0623333333333334	0.00095367431640625
0.0631666666666667	-0.0500679016113282
0.064	-0.0567436218261719
0.0648333333333334	-0.0853538513183594
0.0656666666666667	-0.195503234863281
0.0665	-0.0367164611816406
0.0673333333333334	-0.0238418579101563
0.0681666666666667	-0.0252723693847656
0.069	-0.00810623168945313
0.0698333333333334	0.0748634338378907
0.0706666666666667	0.0100135803222656
0.0715	0.0414848327636719
0.0723333333333334	0.091552734375
0.0731666666666667	0.105857849121094
0.074	0.0929832458496094
0.0748333333333334	0.124931335449219
0.0756666666666667	0.120162963867188
0.0765	0.0109672546386719
0.0773333333333334	-0.0505447387695313
0.0781666666666667	-0.0371932983398438
0.079	-0.0681877136230469
0.0798333333333334	-0.0472068786621094
0.0806666666666667	0.030517578125
0.0815	0.163555145263672
0.0823333333333333	0.199317932128906
0.0831666666666667	0.272274017333985
0.084	0.257015228271485
0.0848333333333334	0.202178955078125
0.0856666666666667	0.1068115234375
0.0865	0.112533569335938
0.0873333333333334	0.0972747802734375
0.0881666666666667	0.095367431640625
0.089	0.0782012939453125
0.0898333333333334	0.087738037109375
0.0906666666666667	0.14638900756836
0.0915	0.158786773681641
0.0923333333333334	0.151157379150391
0.0931666666666667	0.194072723388672
0.094	0.179767608642578
0.0948333333333334	0.141620635986328
0.0956666666666667	0.0739097595214844
0.0965	0.102996826171875
0.0973333333333334	0.0739097595214844
0.0981666666666667	0.185012817382813
0.099	0.14638900756836
0.0998333333333334	0.100135803222656
0.100666666666667	0.111579895019531
0.1015	0.166416168212891
0.102333333333334	0.0729560852050782
0.103166666666667	0.0638961791992188
0.104	0.141143798828125
0.104833333333334	0.0452995300292969
0.105666666666667	0.0171661376953125
0.1065	-0.0262260437011719
0.107333333333334	-0.0872611999511719
0.108166666666667	-0.0262260437011719
0.109	0.0753402709960938
0.109833333333334	0.0138282775878906
0.110666666666667	0.0476837158203125
0.1115	0.141620635986328
0.112333333333334	0.137805938720703
0.113166666666667	0.120639801025391
0.114	0.238418579101563
0.114833333333334	0.267982482910156
0.115666666666667	0.262260437011719
0.1165	0.0972747802734375
0.117333333333334	0.0777244567871094
0.118166666666667	0.102043151855469
0.119	0.011444091796875
0.119833333333334	0.0019073486328125
0.120666666666667	0.111579895019531
0.1215	0.1068115234375
0.122333333333334	0.0557899475097657
0.123166666666667	0.123023986816406
0.124	0.119209289550781
0.124833333333334	0.0882148742675781
0.125666666666667	0.110149383544922
0.1265	0.0753402709960938
0.127333333333334	0.101566314697266
0.128166666666667	0.18310546875
0.129	0.17547607421875
0.129833333333334	0.0920295715332031
0.130666666666667	0.116825103759766
0.1315	0.136852264404297
0.132333333333334	0.0538825988769532
0.133166666666667	0.00667572021484375
0.134	0.0395774841308594
0.134833333333334	0.0147819519042969
0.135666666666667	0.0596046447753907
0.1365	0.06866455078125
0.137333333333334	0.173091888427735
0.138166666666667	0.203132629394531
0.139	0.177383422851563
0.139833333333334	0.115394592285156
0.140666666666667	0.159263610839844
0.1415	0.0901222229003906
0.142333333333334	0.0619888305664063
0.143166666666667	0.0777244567871094
0.144	0.049591064453125
0.144833333333334	-0.0410079956054688
0.145666666666667	-0.0281333923339844
0.1465	0.095367431640625
0.147333333333334	0.116348266601563
0.148166666666667	0.140190124511719
0.149	0.0963211059570313
0.149833333333334	0.229835510253906
0.150666666666667	0.147342681884766
0.1515	0.16164779663086
0.152333333333334	0.146865844726563
0.153166666666667	0.244617462158203
0.154	0.184059143066406
0.154833333333334	0.163555145263672
0.155666666666667	0.194072723388672
0.1565	0.172138214111328
0.157333333333334	0.210285186767578
0.158166666666667	0.187873840332031
0.159	0.182628631591797
0.159833333333334	0.109672546386719
0.160666666666667	0.177383422851563
0.1615	0.095367431640625
0.162333333333334	0.00810623168945313
0.163166666666667	-0.0100135803222656
0.164	0.0276565551757813
0.164833333333334	-0.0247955322265625
0.165666666666667	0.00524520874023438
0.1665	0.157833099365235
0.167333333333334	0.143051147460938
0.168166666666667	0.128269195556641
0.169	0.149726867675781
0.169833333333334	0.149250030517578
0.170666666666667	0.0238418579101563
0.1715	0.121116638183594
0.172333333333334	0.095367431640625
0.173166666666667	0.091552734375
0.174	0.0891685485839844
0.174833333333334	0.0619888305664063
0.175666666666667	0.0209808349609375
0.1765	-0.0200271606445313
0.177333333333334	-0.049591064453125
0.178166666666667	-0.0176429748535156
0.179	0.0357627868652344
0.179833333333334	0.0433921813964844
0.180666666666667	0.0987052917480469
0.1815	0.107765197753906
0.182333333333334	0.0972747802734375
0.183166666666667	0.0691413879394532
0.184	0.0624656677246094
0.184833333333334	0.0262260437011719
0.185666666666667	-0.0095367431640625
0.1865	0.0128746032714844
0.187333333333334	0.0629425048828125
0.188166666666667	0.0796318054199219
0.189	0.142574310302735
0.189833333333334	0.146865844726563
0.190666666666667	0.0605583190917969
0.1915	0.0653266906738282
0.192333333333334	0.0057220458984375
0.193166666666667	0
0.194	0.0395774841308594
0.194833333333334	0.0996589660644531
0.195666666666667	0.0786781311035157
0.1965	0.120639801025391
0.197333333333334	0.163555145263672
0.198166666666667	0.141143798828125
0.199	0.142574310302735
0.199833333333334	0.174999237060547
0.200666666666667	0.177860260009766
0.2015	0.0562667846679688
0.202333333333334	0.0729560852050782
0.203166666666667	0.03814697265625
0.204	0.0600814819335938
0.204833333333334	0.0491142272949219
0.205666666666667	0.134944915771485
0.2065	0.232696533203125
0.207333333333334	0.276565551757813
0.208166666666667	0.248432159423828
0.209	0.348091125488281
0.209833333333334	0.362873077392578
0.210666666666667	0.268936157226563
0.2115	0.259876251220703
0.212333333333334	0.23651123046875
0.213166666666667	0.178337097167969
0.214	0.149250030517578
0.214833333333334	0.12969970703125
0.215666666666667	0.168800354003906
0.2165	0.146865844726563
0.217333333333334	0.0977516174316406
0.218166666666667	0.0638961791992188
0.219	0.126838684082031
0.219833333333334	0.123977661132813
0.220666666666667	0.196933746337891
0.2215	0.12350082397461
0.222333333333334	0.153541564941406
0.223166666666667	0.180721282958985
0.224	0.0996589660644531
0.224833333333334	0.113010406494141
0.225666666666667	0.250816345214844
0.2265	0.278472900390625
0.227333333333334	0.153541564941406
0.228166666666667	0.218868255615235
0.229	0.155448913574219
0.229833333333334	0.0457763671875
0.230666666666667	0.0500679016113282
0.2315	0.0753402709960938
0.232333333333334	-0.0147819519042969
0.233166666666667	0.0166893005371094
0.234	0.119686126708985
0.234833333333334	0.0858306884765625
0.235666666666667	0.0944137573242188
0.2365	0.164508819580078
0.237333333333334	0.113487243652344
0.238166666666667	0.0252723693847656
0.239	0.140190124511719
0.239833333333334	0.17547607421875
0.240666666666667	0.155448913574219
0.2415	0.203132629394531
0.242333333333334	0.244140625
0.243166666666667	0.111103057861328
0.244	0.0557899475097657
0.244833333333334	0.00667572021484375
0.245666666666667	-0.0538825988769532
0.2465	-0.121593475341797
0.247333333333334	-0.0967979431152344
0.248166666666667	0.0367164611816406
0.249	0.06103515625
0.249833333333334	0.0848770141601563
0.250666666666667	0.268936157226563
0.2515	0.253677368164063
0.252333333333334	0.121116638183594
0.253166666666667	0.104427337646485
0.254	0.132560729980469
0.254833333333334	0.0762939453125
0.255666666666667	0.156402587890625
0.2565	0.177383422851563
0.257333333333334	0.161170959472656
0.258166666666667	0.173091888427735
0.259	0.118732452392578
0.259833333333334	0.109195709228516
0.260666666666667	0.0505447387695313
0.2615	0.121116638183594
0.262333333333334	0.111579895019531
0.263166666666667	0.125408172607422
0.264	0.0872611999511719
0.264833333333334	0.225543975830078
0.265666666666667	0.195026397705078
0.2665	0.19216537475586
0.267333333333334	0.233650207519531
0.268166666666667	0.252723693847656
0.269	0.141620635986328
0.269833333333334	0.18310546875
0.270666666666667	0.227451324462891
0.2715	0.136375427246094
0.272333333333334	0.102996826171875
0.273166666666667	0.0772476196289063
0.274	0.0243186950683594
0.274833333333334	-0.0863075256347656
0.275666666666667	-0.0767707824707032
0.2765	-0.0662803649902344
0.277333333333334	0.0238418579101563
0.278166666666667	0.11587142944336
0.279	0.185012817382813
0.279833333333334	0.186443328857422
0.280666666666667	0.235557556152344
0.2815	0.17690658569336
0.282333333333334	0.112056732177735
0.283166666666667	0.0634193420410157
0.284	0.057220458984375
0.284833333333334	0.0476837158203125
0.285666666666667	0.105381011962891
0.2865	0.0448226928710938
0.287333333333334	0.128269195556641
0.288166666666667	0.16021728515625
0.289	0.1220703125
0.289833333333334	0.0300407409667969
0.290666666666667	0.118255615234375
0.2915	0.0958442687988281
0.292333333333334	0.0824928283691406
0.293166666666667	0.13113021850586
0.294	0.23794174194336
0.294833333333334	0.178337097167969
0.295666666666667	0.087738037109375
0.2965	0.0734329223632813
0.297333333333334	0.0214576721191406
0.298166666666667	-0.0944137573242188
0.299	-0.0734329223632813
0.299833333333334	-0.107288360595703
0.300666666666667	-0.0891685485839844
0.3015	-0.0505447387695313
0.302333333333334	0.0362396240234375
0.303166666666667	0.0510215759277344
0.304	0.216960906982422
0.304833333333334	0.208854675292969
0.305666666666667	0.0777244567871094
0.3065	0.130176544189453
0.307333333333334	0.1373291015625
0.308166666666667	0.0333786010742188
0.309	0.0424385070800781
0.309833333333334	0.119686126708985
0.310666666666667	0.0314712524414063
0.3115	0.00858306884765625
0.312333333333334	0.0348091125488281
0.313166666666667	-0.026702880859375
0.314	-0.0796318054199219
0.314833333333334	-0.0314712524414063
0.315666666666667	-0.0505447387695313
0.3165	-0.0143051147460938
0.317333333333334	0.0500679016113282
0.318166666666667	0.11587142944336
0.319	0.0472068786621094
0.319833333333334	0.107288360595703
0.320666666666667	0.0958442687988281
0.3215	0.05340576171875
0.322333333333334	0.0624656677246094
0.323166666666667	0.193595886230469
0.324	0.170707702636719
0.324833333333334	0.121116638183594
0.325666666666667	0.111579895019531
0.3265	0.110626220703125
0.327333333333334	0.0462532043457031
0.328166666666667	0.0338554382324219
0.329	0.0500679016113282
0.329833333333334	0.00095367431640625
0.330666666666667	0.0152587890625
0.3315	-0.0500679016113282
0.332333333333334	-0.0457763671875
0.333166666666667	-0.0696182250976563
0.334	-0.06866455078125
0.334833333333334	0.0295639038085938
0.335666666666667	0.0710487365722657
0.3365	0.0576972961425782
0.337333333333334	0.125408172607422
0.338166666666667	0.175952911376953
0.339	0.0562667846679688
0.339833333333334	0.0214576721191406
0.340666666666667	0.00524520874023438
0.3415	0.0405311584472656
0.342333333333334	0.0591278076171875
0.343166666666667	0.0634193420410157
0.344	0.174522399902344
0.344833333333334	0.186920166015625
0.345666666666667	0.0662803649902344
0.3465	0.0972747802734375
0.347333333333334	0.12969970703125
0.348166666666667	0.0700950622558594
0.349	0.00429153442382813
0.349833333333334	-0.0295639038085938
0.350666666666667	-0.0591278076171875
0.3515	-0.109195709228516
0.352333333333334	-0.111579895019531
0.353166666666667	0.00667572021484375
0.354	0.0529289245605469
0.354833333333334	-0.0562667846679688
0.355666666666667	-0.0329017639160156
0.3565	-0.0662803649902344
0.357333333333334	-0.168323516845703
0.358166666666667	-0.0925064086914063
0.359	0.0739097595214844
0.359833333333334	0.126838684082031
0.360666666666667	0.137805938720703
0.3615	0.259876251220703
0.362333333333334	0.135421752929688
0.363166666666667	-0.0019073486328125
0.364	0.0376701354980469
0.364833333333334	0.139713287353516
0.365666666666667	0.122547149658203
0.3665	0.217914581298828
0.367333333333334	0.336647033691406
0.368166666666667	0.208854675292969
0.369	0.17690658569336
0.369833333333334	0.116348266601563
0.370666666666667	0.133514404296875
0.3715	0.133514404296875
0.372333333333334	0.123023986816406
0.373166666666667	0.0238418579101563
0.374	-0.00429153442382813
0.374833333333334	-0.0324249267578125
0.375666666666667	-0.105381011962891
0.3765	-0.103473663330078
0.377333333333334	-0.0548362731933594
0.378166666666667	0.08392333984375
0.379	0.0438690185546875
0.379833333333334	0.134468078613281
0.380666666666667	0.138282775878906
0.3815	0.15401840209961
0.382333333333334	0.100135803222656
0.383166666666667	0.232696533203125
0.384	0.247955322265625
0.384833333333334	0.347137451171875
0.385666666666667	0.268936157226563
0.3865	0.254631042480469
0.387333333333334	0.156402587890625
0.388166666666667	0.03814697265625
0.389	0.00333786010742188
0.389833333333334	0.0281333923339844
0.390666666666667	-0.0443458557128906
0.3915	-0.124931335449219
0.392333333333334	-0.06866455078125
0.393166666666667	-0.0681877136230469
0.394	-0.119686126708985
0.394833333333334	-0.125885009765625
0.395666666666667	-0.095367431640625
0.3965	-0.128269195556641
0.397333333333334	-0.126838684082031
0.398166666666667	-0.102519989013672
0.399	-0.049591064453125
0.399833333333334	-0.00238418579101563
0.400666666666667	-0.0309944152832031
0.4015	-0.0295639038085938
0.402333333333334	-0.0591278076171875
0.403166666666667	-0.03814697265625
0.404	-0.139236450195313
0.404833333333334	-0.0576972961425782
0.405666666666667	-0.0772476196289063
0.4065	0.019073486328125
0.407333333333334	0.0486373901367188
0.408166666666667	0.180244445800781
0.409	0.157833099365235
0.409833333333334	0.0982284545898438
0.410666666666667	0.0972747802734375
0.4115	0.0500679016113282
0.412333333333334	-0.0557899475097657
0.413166666666667	-0.0939369201660156
0.414	-0.0653266906738282
0.414833333333334	-0.05340576171875
0.415666666666667	-0.0429153442382813
0.4165	0.107765197753906
0.417333333333334	0.216960906982422
0.418166666666667	0.275611877441406
0.419	0.279903411865235
0.419833333333334	0.292301177978516
0.420666666666667	0.236034393310547
0.4215	0.19073486328125
0.422333333333334	0.13875961303711
0.423166666666667	0.195026397705078
0.424	0.159263610839844
0.424833333333334	0.150680541992188
0.425666666666667	0.0696182250976563
0.4265	0.0939369201660156
0.427333333333334	0.0867843627929688
0.428166666666667	0.0414848327636719
0.429	0.0133514404296875
0.429833333333334	0.0224113464355469
0.430666666666667	0.0457763671875
0.4315	-0.0452995300292969
0.432333333333334	0.0414848327636719
0.433166666666667	0.107288360595703
0.434	0.198841094970703
0.434833333333334	0.127792358398438
0.435666666666667	0.196933746337891
0.4365	0.217914581298828
0.437333333333334	0.200271606445313
0.438166666666667	0.17547607421875
0.439	0.173091888427735
0.439833333333334	0.113010406494141
0.440666666666667	-0.000476837158203125
0.4415	-0.0219345092773438
0.442333333333334	0.00619888305664063
0.443166666666667	0.0700950622558594
0.444	0.064849853515625
0.444833333333334	0.105857849121094
0.445666666666667	0.205039978027344
0.4465	0.241279602050781
0.447333333333334	0.254631042480469
0.448166666666667	0.258445739746094
0.449	0.338554382324219
0.449833333333334	0.304222106933594
0.450666666666667	0.230789184570313
0.4515	0.230789184570313
0.452333333333334	0.238418579101563
0.453166666666667	0.180244445800781
0.454	0.110626220703125
0.454833333333334	0.177860260009766
0.455666666666667	0.0848770141601563
0.4565	0.130176544189453
0.457333333333334	0.182151794433594
0.458166666666667	0.147819519042969
0.459	0.0705718994140625
0.459833333333334	0.137805938720703
0.460666666666667	0.0867843627929688
0.4615	0.041961669921875
0.462333333333334	0.139713287353516
0.463166666666667	0.091552734375
0.464	0.122547149658203
0.464833333333334	0.103950500488281
0.465666666666667	0.0658035278320313
0.4665	0.0638961791992188
0.467333333333334	0.201702117919922
0.468166666666667	0.16164779663086
0.469	0.162601470947266
0.469833333333334	0.16021728515625
0.470666666666667	0.13875961303711
0.4715	0.0710487365722657
0.472333333333334	0.02288818359375
0.473166666666667	0.0233650207519531
0.474	0.003814697265625
0.474833333333334	0.0143051147460938
0.475666666666667	0.00905990600585938
0.4765	0.0505447387695313
0.477333333333334	0.0376701354980469
0.478166666666667	0.144481658935547
0.479	0.0667572021484375
0.479833333333334	0.0209808349609375
0.480666666666667	-0.0624656677246094
0.4815	-0.0605583190917969
0.482333333333334	-0.0720024108886719
0.483166666666667	-0.0433921813964844
0.484	-0.0371932983398438
0.484833333333334	0.0176429748535156
0.485666666666667	0.0290870666503906
0.4865	0.0820159912109375
0.487333333333334	0.0743865966796875
0.488166666666667	0.0524520874023438
0.489	0.125885009765625
0.489833333333334	0.134944915771485
0.490666666666667	0.0743865966796875
0.4915	0.0400543212890625
0.492333333333334	0.0505447387695313
0.493166666666667	0.0338554382324219
0.494	0.0643730163574219
0.494833333333334	0.0844001770019531
0.495666666666667	0.124931335449219
0.4965	0.118732452392578
0.497333333333334	0.17547607421875
0.498166666666667	0.257015228271485
0.499	0.130176544189453
0.499833333333334	0.218868255615235
0.500666666666667	0.294685363769531
0.5015	0.197887420654297
0.502333333333334	0.0329017639160156
0.503166666666667	0.131607055664063
0.504	-0.0109672546386719
0.504833333333334	-0.0257492065429688
0.505666666666667	0.00619888305664063
0.5065	0.0467300415039063
0.507333333333334	0.0481605529785156
0.508166666666667	0.104427337646485
0.509	0.127315521240235
0.509833333333334	0.0796318054199219
0.510666666666667	0.091552734375
0.5115	0.0615119934082032
0.512333333333334	0.0462532043457031
0.513166666666667	0.0362396240234375
0.514	0.0829696655273438
0.514833333333334	0.0872611999511719
0.515666666666667	0.0891685485839844
0.5165	0.155925750732422
0.517333333333334	0.143527984619141
0.518166666666667	0.119686126708985
0.519	0.105381011962891
0.519833333333334	0.0638961791992188
0.520666666666667	0.0715255737304688
0.5215	0.0629425048828125
0.522333333333334	0.00810623168945313
0.523166666666667	-0.0705718994140625
0.524	-0.09918212890625
0.524833333333334	-0.13113021850586
0.525666666666667	-0.0824928283691406
0.5265	-0.0219345092773438
0.527333333333334	-0.0128746032714844
0.528166666666667	0.00476837158203125
0.529	0.0376701354980469
0.529833333333334	-0.0219345092773438
0.530666666666667	-0.03814697265625
0.5315	0.159263610839844
0.532333333333334	0.217437744140625
0.533166666666667	0.164985656738281
0.534	0.145912170410156
0.534833333333334	0.15401840209961
0.535666666666667	0.101566314697266
0.5365	0.0963211059570313
0.537333333333334	0.105857849121094
0.538166666666667	0.133514404296875
0.539	0.111103057861328
0.539833333333334	0.105857849121094
0.540666666666667	0.0834465026855469
0.5415	0.0619888305664063
0.542333333333334	0.0762939453125
0.543166666666667	0.0720024108886719
0.544	0.100135803222656
0.544833333333334	0.197887420654297
0.545666666666667	0.194549560546875
0.5465	0.214099884033203
0.547333333333334	0.259876251220703
0.548166666666667	0.175952911376953
0.549	0.164031982421875
0.549833333333334	0.158786773681641
0.550666666666667	0.107288360595703
0.5515	0.0996589660644531
0.552333333333334	0.168800354003906
0.553166666666667	0.145435333251953
0.554	0.177860260009766
0.554833333333334	0.144004821777344
0.555666666666667	0.0104904174804688
0.5565	-0.0257492065429688
0.557333333333334	0.0548362731933594
0.558166666666667	0.0605583190917969
0.559	0.0910758972167969
0.559833333333334	0.185966491699219
0.560666666666667	0.183582305908203
0.5615	0.0786781311035157
0.562333333333334	0.0858306884765625
0.563166666666667	0.095367431640625
0.564	0.08392333984375
0.564833333333334	0.0581741333007813
0.565666666666667	0.0247955322265625
0.5665	-0.026702880859375
0.567333333333334	0.06103515625
0.568166666666667	0.141620635986328
0.569	0.226497650146485
0.569833333333334	0.265121459960938
0.570666666666667	0.262260437011719
0.5715	0.0786781311035157
0.572333333333334	0.026702880859375
0.573166666666667	0.0395774841308594
0.574	0.0753402709960938
0.574833333333334	0.103473663330078
0.575666666666667	0.197887420654297
0.5765	0.249385833740235
0.577333333333334	0.244617462158203
0.578166666666667	0.167369842529297
0.579	0.174999237060547
0.579833333333334	0.201225280761719
0.580666666666667	0.17690658569336
0.5815	-0.000476837158203125
0.582333333333334	0.0362396240234375
0.583166666666667	0.0171661376953125
0.584	0.0243186950683594
0.584833333333334	0.0152587890625
0.585666666666667	0.101566314697266
0.5865	0.208854675292969
0.587333333333334	0.207901000976563
0.588166666666667	0.19979476928711
0.589	0.159740447998047
0.589833333333334	0.0867843627929688
0.590666666666667	-0.0162124633789063
0.5915	-0.0505447387695313
0.592333333333334	-0.05340576171875
0.593166666666667	0.0162124633789063
0.594	0.0944137573242188
0.594833333333334	0.0796318054199219
0.595666666666667	0.0667572021484375
0.5965	-0.030517578125
0.597333333333334	-0.0929832458496094
0.598166666666667	-0.0844001770019531
0.599	-0.0472068786621094
0.599833333333334	0.0710487365722657
0.600666666666667	0.125885009765625
0.6015	0.209808349609375
0.602333333333334	0.203609466552735
0.603166666666667	0.18310546875
0.604	0.162124633789063
0.604833333333334	0.176429748535156
0.605666666666667	0.101089477539063
0.6065	0.034332275390625
0.607333333333334	-0.0286102294921875
0.608166666666667	-0.06866455078125
0.609	-0.0157356262207031
0.609833333333334	0.103473663330078
0.610666666666667	0.190258026123047
0.6115	0.17547607421875
0.612333333333334	0.147342681884766
0.613166666666667	0.120639801025391
0.614	-0.0319480895996094
0.614833333333334	-0.03814697265625
0.615666666666667	-0.0524520874023438
0.6165	-0.0367164611816406
0.617333333333334	-0.108718872070313
0.618166666666667	-0.0491142272949219
0.619	-0.0185966491699219
0.619833333333334	0.02288818359375
0.620666666666667	0.0109672546386719
0.6215	0.0939369201660156
0.622333333333334	0.0820159912109375
0.623166666666667	0.0414848327636719
0.624	0.152111053466797
0.624833333333334	0.199317932128906
0.625666666666667	0.13875961303711
0.6265	0.185489654541016
0.627333333333334	0.212192535400391
0.628166666666667	0.138282775878906
0.629	0.0653266906738282
0.629833333333334	0.109672546386719
0.630666666666667	0.0615119934082032
0.6315	0.0181198120117188
0.632333333333334	0.0643730163574219
0.633166666666667	0.0867843627929688
0.634	0.0905990600585938
0.634833333333334	0.0576972961425782
0.635666666666667	0.114917755126953
0.6365	0.156879425048828
0.637333333333334	0.187397003173828
0.638166666666667	0.312328338623047
0.639	0.2899169921875
0.639833333333334	0.30660629272461
0.640666666666667	0.200748443603516
0.6415	0.1983642578125
0.642333333333334	0.0295639038085938
0.643166666666667	0.00858306884765625
0.644	-0.100135803222656
0.644833333333334	-0.0972747802734375
0.645666666666667	-0.123977661132813
0.6465	-0.164985656738281
0.647333333333334	-0.0472068786621094
0.648166666666667	-0.0309944152832031
0.649	0.0119209289550781
0.649833333333334	0.0414848327636719
0.650666666666667	0.108718872070313
0.6515	0.0729560852050782
0.652333333333334	0.129222869873047
0.653166666666667	0.0233650207519531
0.654	-0.0281333923339844
0.654833333333334	0.00858306884765625
0.655666666666667	0.0386238098144531
0.6565	-0.0109672546386719
0.657333333333334	0.0448226928710938
0.658166666666667	0.0410079956054688
0.659	0.0438690185546875
0.659833333333334	0.0905990600585938
0.660666666666667	0.138282775878906
0.6615	0.252723693847656
0.662333333333334	0.272750854492188
0.663166666666667	0.241756439208985
0.664	0.182151794433594
0.664833333333334	0.178337097167969
0.665666666666667	0.0295639038085938
0.6665	0.0581741333007813
0.667333333333334	0.0820159912109375
0.668166666666667	-0.0820159912109375
0.669	-0.168323516845703
0.669833333333334	-0.0948905944824219
0.670666666666667	-0.0820159912109375
0.6715	-0.130653381347656
0.672333333333334	-0.0157356262207031
0.673166666666667	0.0705718994140625
0.674	0.14495849609375
0.674833333333334	0.0948905944824219
0.675666666666667	0.116825103759766
0.6765	0.204086303710938
0.677333333333334	0.197410583496094
0.678166666666667	0.218391418457031
0.679	0.25320053100586
0.679833333333334	0.285148620605469
0.680666666666667	0.205516815185547
0.6815	0.157833099365235
0.682333333333334	0.0972747802734375
0.683166666666667	0.142097473144531
0.684	0.157833099365235
0.684833333333334	0.13113021850586
0.685666666666667	0.10061264038086
0.6865	0.0562667846679688
0.687333333333334	0.034332275390625
0.688166666666667	0.0147819519042969
0.689	0.0782012939453125
0.689833333333334	0.238895416259766
0.690666666666667	0.223636627197266
0.6915	0.214576721191406
0.692333333333334	0.225543975830078
0.693166666666667	0.2288818359375
0.694	0.115394592285156
0.694833333333334	0.0557899475097657
0.695666666666667	-0.00810623168945313
0.6965	-0.0410079956054688
0.697333333333334	-0.0748634338378907
0.698166666666667	-0.0643730163574219
0.699	-0.0262260437011719
0.699833333333334	0.02288818359375
0.700666666666667	0.0185966491699219
0.7015	0.0424385070800781
0.702333333333334	0.11587142944336
0.703166666666667	0.20742416381836
0.704	0.199317932128906
0.704833333333334	0.204086303710938
0.705666666666667	0.233650207519531
0.7065	0.115394592285156
0.707333333333334	0.0548362731933594
0.708166666666667	0.0300407409667969
0.709	0.0157356262207031
0.709833333333334	0.0123977661132813
0.710666666666667	0.1068115234375
0.7115	0.0700950622558594
0.712333333333334	0.139713287353516
0.713166666666667	0.117778778076172
0.714	0.118255615234375
0.714833333333334	0.120162963867188
0.715666666666667	0.154495239257813
0.7165	0.138282775878906
0.717333333333334	0.194549560546875
0.718166666666667	0.154972076416016
0.719	0.165462493896485
0.719833333333334	0.159740447998047
0.720666666666667	0.159263610839844
0.7215	0.144481658935547
0.722333333333334	0.165462493896485
0.723166666666667	0.147342681884766
0.724	0.156402587890625
0.724833333333334	0.132560729980469
0.725666666666667	0.206470489501953
0.7265	0.133514404296875
0.727333333333334	0.157356262207031
0.728166666666667	0.115394592285156
0.729	0.130653381347656
0.729833333333334	0.131607055664063
0.730666666666667	0.12969970703125
0.7315	0.0987052917480469
0.732333333333334	0.103473663330078
0.733166666666667	0.105381011962891
0.734	0.06866455078125
0.734833333333334	0.0987052917480469
0.735666666666667	0.204563140869141
0.7365	0.294685363769531
0.737333333333334	0.2899169921875
0.738166666666667	0.302791595458985
0.739	0.342369079589844
0.739833333333334	0.139236450195313
0.740666666666667	0.0863075256347656
0.7415	0.144004821777344
0.742333333333334	0.0925064086914063
0.743166666666667	0.104904174804688
0.744	0.193119049072266
0.744833333333334	0.169754028320313
0.745666666666667	0.0505447387695313
0.7465	0.0505447387695313
0.747333333333334	0.0858306884765625
0.748166666666667	0.0891685485839844
0.749	0.147819519042969
0.749833333333334	0.143527984619141
0.750666666666667	0.12969970703125
0.7515	0.116825103759766
0.752333333333334	0.0677108764648438
0.753166666666667	0.0629425048828125
0.754	0.121593475341797
0.754833333333334	0.12969970703125
0.755666666666667	0.172138214111328
0.7565	0.206470489501953
0.757333333333334	0.173568725585938
0.758166666666667	0.19979476928711
0.759	0.146865844726563
0.759833333333334	0.0476837158203125
0.760666666666667	0.0586509704589844
0.7615	0.0524520874023438
0.762333333333334	0.0872611999511719
0.763166666666667	0.18453598022461
0.764	0.205516815185547
0.764833333333334	0.116825103759766
0.765666666666667	0.107288360595703
0.7665	0.0276565551757813
0.767333333333334	0.095367431640625
0.768166666666667	0.129222869873047
0.769	0.193119049072266
0.769833333333334	0.170230865478516
0.770666666666667	0.175952911376953
0.7715	0.0739097595214844
0.772333333333334	0.00524520874023438
0.773166666666667	0.0505447387695313
0.774	0.0848770141601563
0.774833333333334	0.135898590087891
0.775666666666667	0.0586509704589844
0.7765	0.136375427246094
0.777333333333334	0.0867843627929688
0.778166666666667	0.0424385070800781
0.779	0.0238418579101563
0.779833333333334	0.0786781311035157
0.780666666666667	0.0405311584472656
0.7815	0
0.782333333333334	0.0743865966796875
0.783166666666667	0.026702880859375
0.784	0.0276565551757813
0.784833333333334	-0.0653266906738282
0.785666666666667	-0.0720024108886719
0.7865	-0.0166893005371094
0.787333333333334	0.00143051147460938
0.788166666666667	0.00667572021484375
0.789	0.0348091125488281
0.789833333333334	0.0848770141601563
0.790666666666667	-0.00333786010742188
0.7915	0.0743865966796875
0.792333333333334	0.08392333984375
0.793166666666667	0.158786773681641
0.794	0.237464904785156
0.794833333333334	0.242710113525391
0.795666666666667	0.155925750732422
0.7965	0.131607055664063
0.797333333333334	0.11587142944336
0.798166666666667	0.019073486328125
0.799	0.0214576721191406
0.799833333333334	0.0429153442382813
0.800666666666667	0.0963211059570313
0.8015	0.0972747802734375
0.802333333333334	0.128269195556641
0.803166666666667	0.155448913574219
0.804	0.207901000976563
0.804833333333334	0.188827514648438
0.805666666666667	0.218868255615235
0.8065	0.154495239257813
0.807333333333334	0.205516815185547
0.808166666666667	0.23031234741211
0.809	0.1678466796875
0.809833333333334	0.139713287353516
0.810666666666667	0.185012817382813
0.8115	0.16164779663086
0.812333333333334	0.137805938720703
0.813166666666667	0.174999237060547
0.814	0.227451324462891
0.814833333333334	0.180721282958985
0.815666666666667	0.168323516845703
0.8165	0.0462532043457031
0.817333333333334	0.0348091125488281
0.818166666666667	-0.00524520874023438
0.819	0.0286102294921875
0.819833333333334	0.064849853515625
0.820666666666667	0.198841094970703
0.8215	0.164508819580078
0.822333333333334	0.203132629394531
0.823166666666667	0.233173370361328
0.824	0.14495849609375
0.824833333333334	0.1068115234375
0.825666666666667	0.163555145263672
0.8265	0.095367431640625
0.827333333333334	0.0700950622558594
0.828166666666667	0.0972747802734375
0.829	0.0820159912109375
0.829833333333334	0.0596046447753907
0.830666666666667	0.150680541992188
0.8315	0.121593475341797
0.832333333333334	0.0524520874023438
0.833166666666667	0.101566314697266
0.834	0.112056732177735
0.834833333333334	0.0314712524414063
0.835666666666667	0.0748634338378907
0.8365	0.169754028320313
0.837333333333334	0.0996589660644531
0.838166666666667	0.134944915771485
0.839	0.141620635986328
0.839833333333334	0.0982284545898438
0.840666666666667	0.08392333984375
0.8415	0.0281333923339844
0.842333333333334	0.0782012939453125
0.843166666666667	0.0576972961425782
0.844	0.111103057861328
0.844833333333334	0.13113021850586
0.845666666666667	0.2288818359375
0.8465	0.132560729980469
0.847333333333334	0.0948905944824219
0.848166666666667	0.0762939453125
0.849	0.0762939453125
0.849833333333334	0.0529289245605469
0.850666666666667	0.0362396240234375
0.8515	0.0405311584472656
0.852333333333334	0.0734329223632813
0.853166666666667	0.0548362731933594
0.854	0.0362396240234375
0.854833333333334	0.0958442687988281
0.855666666666667	0.0934600830078125
0.8565	0.174045562744141
0.857333333333334	0.0977516174316406
0.858166666666667	0.123023986816406
0.859	0.155448913574219
0.859833333333334	0.258922576904297
0.860666666666667	0.122547149658203
0.8615	0.163078308105469
0.862333333333334	0.208377838134766
0.863166666666667	0.118732452392578
0.864	0.00858306884765625
0.864833333333334	0.0448226928710938
0.865666666666667	0.0672340393066407
0.8665	-0.0743865966796875
0.867333333333334	0.0138282775878906
0.868166666666667	0.0457763671875
0.869	0.0667572021484375
0.869833333333334	0.09918212890625
0.870666666666667	0.157356262207031
0.8715	0.12969970703125
0.872333333333334	0.149250030517578
0.873166666666667	0.22125244140625
0.874	0.239849090576172
0.874833333333334	0.226020812988281
0.875666666666667	0.198841094970703
0.8765	0.212669372558594
0.877333333333334	0.128746032714844
0.878166666666667	0.0691413879394532
0.879	0.12969970703125
0.879833333333334	0.124454498291016
0.880666666666667	0.120639801025391
0.8815	0.129222869873047
0.882333333333334	0.140666961669922
0.883166666666667	0.152587890625
0.884	0.201702117919922
0.884833333333334	0.222206115722656
0.885666666666667	0.22268295288086
0.8865	0.172138214111328
0.887333333333334	0.0700950622558594
0.888166666666667	0.00619888305664063
0.889	0.02288818359375
0.889833333333334	-0.0247955322265625
0.890666666666667	-0.0162124633789063
0.8915	0.0262260437011719
0.892333333333334	0.0224113464355469
0.893166666666667	-0.00858306884765625
0.894	-0.0600814819335938
0.894833333333334	-0.0576972961425782
0.895666666666667	0.0653266906738282
0.8965	0.0176429748535156
0.897333333333334	-0.0300407409667969
0.898166666666667	0.0629425048828125
0.899	0.0138282775878906
0.899833333333334	-0.0977516174316406
0.900666666666667	0
0.9015	0.0538825988769532
0.902333333333334	-0.0157356262207031
0.903166666666667	0.0500679016113282
0.904	0.149726867675781
0.904833333333334	0.0972747802734375
0.905666666666667	0.0600814819335938
0.9065	0.111103057861328
0.907333333333334	0.0939369201660156
0.908166666666667	-0.0057220458984375
0.909	0.06103515625
0.909833333333334	0.114917755126953
0.910666666666667	0.155925750732422
0.9115	0.164985656738281
0.912333333333334	0.102519989013672
0.913166666666667	0.0977516174316406
0.914	0.101089477539063
0.914833333333334	0.0462532043457031
0.915666666666667	0.0667572021484375
0.9165	0.165462493896485
0.917333333333334	0.153064727783203
0.918166666666667	0.199317932128906
0.919	0.238418579101563
0.919833333333334	0.272274017333985
0.920666666666667	0.371456146240235
0.9215	0.415802001953125
0.922333333333334	0.342845916748047
0.923166666666667	0.321388244628906
0.924	0.302314758300781
0.924833333333334	0.166416168212891
0.925666666666667	0.103473663330078
0.9265	0.0920295715332031
0.927333333333334	0.12350082397461
0.928166666666667	0.102996826171875
0.929	0.111103057861328
0.929833333333334	0.123977661132813
0.930666666666667	0.0681877136230469
0.9315	0.0901222229003906
0.932333333333334	0.0796318054199219
0.933166666666667	0.0748634338378907
0.934	-0.00715255737304688
0.934833333333334	-0.00667572021484375
0.935666666666667	-0.0333786010742188
0.9365	-0.0700950622558594
0.937333333333334	0.0386238098144531
0.938166666666667	0.193595886230469
0.939	0.262260437011719
0.939833333333334	0.266075134277344
0.940666666666667	0.299453735351563
0.9415	0.303268432617188
0.942333333333334	0.197410583496094
0.943166666666667	0.243186950683594
0.944	0.210762023925781
0.944833333333334	0.18310546875
0.945666666666667	0.0715255737304688
0.9465	0.113487243652344
0.947333333333334	0.030517578125
0.948166666666667	0.0858306884765625
0.949	0.109672546386719
0.949833333333334	0.111579895019531
0.950666666666667	0.0982284545898438
0.9515	0.0929832458496094
0.952333333333334	0.0247955322265625
0.953166666666667	0.0333786010742188
0.954	0.0700950622558594
0.954833333333334	0.0457763671875
0.955666666666667	0.0996589660644531
0.9565	0.120162963867188
0.957333333333334	0.149250030517578
0.958166666666667	0.133991241455078
0.959	0.158309936523438
0.959833333333334	0.1678466796875
0.960666666666667	0.252246856689453
0.9615	0.288009643554688
0.962333333333334	0.209808349609375
0.963166666666667	0.172138214111328
0.964	0.154495239257813
0.964833333333334	0.0338554382324219
0.965666666666667	-0.0433921813964844
0.9665	0.0324249267578125
0.967333333333334	0.0300407409667969
0.968166666666667	0.0753402709960938
0.969	0.1373291015625
0.969833333333334	0.190258026123047
0.970666666666667	0.223636627197266
0.9715	0.286579132080078
0.972333333333334	0.180244445800781
0.973166666666667	0.167369842529297
0.974	0.111579895019531
0.974833333333334	-0.00429153442382813
0.975666666666667	0.0782012939453125
0.9765	0.0391006469726563
0.977333333333334	0.03814697265625
0.978166666666667	0.0362396240234375
0.979	0.0872611999511719
0.979833333333334	0.0715255737304688
0.980666666666667	0.129222869873047
0.9815	0.121593475341797
0.982333333333334	0.148773193359375
0.983166666666667	0.128746032714844
0.984	0.0457763671875
0.984833333333334	-0.0348091125488281
0.985666666666667	0.00286102294921875
0.9865	-0.0100135803222656
0.987333333333334	-0.0996589660644531
0.988166666666667	-0.0123977661132813
0.989	0.00905990600585938
0.989833333333334	-0.0371932983398438
0.990666666666667	0.0324249267578125
0.9915	0.16927719116211
0.992333333333334	0.117301940917969
0.993166666666667	0.0987052917480469
0.994	0.148296356201172
0.994833333333334	0.0944137573242188
0.995666666666667	0.06866455078125
0.9965	0.0557899475097657
0.997333333333334	0.113487243652344
0.998166666666667	0.0543594360351563
0.999	0.0171661376953125
0.999833333333334	-0.0100135803222656
1.00066666666667	0.041961669921875
1.0015	-0.0019073486328125
1.00233333333334	0.003814697265625
1.00316666666667	0.00619888305664063
1.004	-0.0948905944824219
1.00483333333334	-0.124931335449219
1.00566666666667	-0.0400543212890625
1.0065	-0.0934600830078125
1.00733333333334	-0.0758171081542969
1.00816666666667	0.0844001770019531
1.009	0.108718872070313
1.00983333333334	0.0057220458984375
1.01066666666667	0.143527984619141
1.0115	0.154495239257813
1.01233333333334	0.0486373901367188
1.01316666666667	0.18453598022461
1.014	0.161170959472656
1.01483333333334	0.0748634338378907
1.01566666666667	0.115394592285156
1.0165	0.0743865966796875
1.01733333333334	0.118255615234375
1.01816666666667	0.0748634338378907
1.019	0.115394592285156
1.01983333333334	0.155925750732422
1.02066666666667	0.0057220458984375
1.0215	0.0152587890625
1.02233333333334	0.0538825988769532
1.02316666666667	0.0410079956054688
1.024	-0.0324249267578125
1.02483333333334	0.0486373901367188
1.02566666666667	-0.0166893005371094
1.0265	0.0543594360351563
1.02733333333334	0.128746032714844
1.02816666666667	0.155925750732422
1.029	0.163555145263672
1.02983333333334	0.184059143066406
1.03066666666667	0.133991241455078
1.0315	0.147819519042969
1.03233333333334	0.113964080810547
1.03316666666667	0.129222869873047
1.034	0.130176544189453
1.03483333333334	0.0743865966796875
1.03566666666667	0.0805854797363281
1.0365	0.0934600830078125
1.03733333333334	0.0658035278320313
1.03816666666667	0.0658035278320313
1.039	0.080108642578125
1.03983333333334	0.00858306884765625
1.04066666666667	0.0410079956054688
1.0415	0.100135803222656
1.04233333333334	0.08392333984375
1.04316666666667	0.0891685485839844
1.044	0.144481658935547
1.04483333333334	0.162601470947266
1.04566666666667	0.14495849609375
1.0465	0.157833099365235
1.04733333333334	0.17547607421875
1.04816666666667	0.147819519042969
1.049	0.142097473144531
1.04983333333334	0.120639801025391
1.05066666666667	0.178337097167969
1.0515	0.133991241455078
1.05233333333334	0.130653381347656
1.05316666666667	0.1373291015625
1.054	0.218868255615235
1.05483333333334	0.201702117919922
1.05566666666667	0.214576721191406
1.0565	0.281810760498047
1.05733333333334	0.276565551757813
1.05816666666667	0.211238861083985
1.059	0.194072723388672
1.05983333333334	0.210285186767578
1.06066666666667	0.0886917114257813
1.0615	0.0863075256347656
1.06233333333334	0.0705718994140625
1.06316666666667	0.0619888305664063
1.064	0.0133514404296875
1.06483333333334	0.119686126708985
1.06566666666667	0.156879425048828
1.0665	0.146865844726563
1.06733333333334	0.117778778076172
1.06816666666667	0.132560729980469
1.069	0.0762939453125
1.06983333333334	0.0205039978027344
1.07066666666667	-0.00286102294921875
1.0715	-0.0362396240234375
1.07233333333334	0.0567436218261719
1.07316666666667	0.107288360595703
1.074	0.114917755126953
1.07483333333334	0.107765197753906
1.07566666666667	0.1678466796875
1.0765	0.103950500488281
1.07733333333334	0.0319480895996094
1.07816666666667	0.0352859497070313
1.079	0.0791549682617188
1.07983333333334	0.102996826171875
1.08066666666667	-0.00667572021484375
1.0815	0.0433921813964844
1.08233333333334	-0.0290870666503906
1.08316666666667	-0.0510215759277344
1.084	-0.034332275390625
1.08483333333334	0.178813934326172
1.08566666666667	0.181674957275391
1.0865	0.26845932006836
1.08733333333334	0.332355499267578
1.08816666666667	0.246524810791016
1.089	0.141143798828125
1.08983333333334	0.0777244567871094
1.09066666666667	0.101566314697266
1.0915	0.0586509704589844
1.09233333333334	0.0901222229003906
1.09316666666667	0.113010406494141
1.094	0.201702117919922
1.09483333333334	0.181198120117188
1.09566666666667	0.196933746337891
1.0965	0.208377838134766
1.09733333333334	0.149726867675781
1.09816666666667	0.0300407409667969
1.099	-0.0247955322265625
1.09983333333334	-0.0247955322265625
1.10066666666667	-0.0252723693847656
1.1015	0.0262260437011719
1.10233333333334	0.104904174804688
1.10316666666667	0.143051147460938
1.104	0.134468078613281
1.10483333333334	0.122547149658203
1.10566666666667	0.0596046447753907
1.1065	0.0338554382324219
1.10733333333334	-0.0448226928710938
1.10816666666667	-0.103473663330078
1.109	-0.146865844726563
1.10983333333334	-0.0486373901367188
1.11066666666667	-0.0500679016113282
1.1115	0.0276565551757813
1.11233333333334	0.0386238098144531
1.11316666666667	0.148773193359375
1.114	0.149726867675781
1.11483333333334	0.195503234863281
1.11566666666667	0.229835510253906
1.1165	0.211715698242188
1.11733333333334	0.232696533203125
1.11816666666667	0.143527984619141
1.119	0.173091888427735
1.11983333333334	0.184059143066406
1.12066666666667	0.220298767089844
1.1215	0.171184539794922
1.12233333333334	0.179290771484375
1.12316666666667	0.168800354003906
1.124	0.0996589660644531
1.12483333333334	0.123977661132813
1.12566666666667	0.0619888305664063
1.1265	0.03814697265625
1.12733333333334	0.110626220703125
1.12816666666667	0.117778778076172
1.129	0.155925750732422
1.12983333333334	0.153541564941406
1.13066666666667	0.177860260009766
1.1315	0.111579895019531
1.13233333333334	0.041961669921875
1.13316666666667	0.0386238098144531
1.134	0.185966491699219
1.13483333333334	0.162601470947266
1.13566666666667	0.128746032714844
1.1365	0.128746032714844
1.13733333333334	0.121116638183594
1.13816666666667	0.00905990600585938
1.139	0.0472068786621094
1.13983333333334	0.0405311584472656
1.14066666666667	0.140190124511719
1.1415	0.151634216308594
1.14233333333334	0.13875961303711
1.14316666666667	0.143051147460938
1.144	0.257968902587891
1.14483333333334	0.25177001953125
1.14566666666667	0.34332275390625
1.1465	0.376224517822266
1.14733333333334	0.359535217285156
1.14816666666667	0.280857086181641
1.149	0.204563140869141
1.14983333333334	0.0438690185546875
1.15066666666667	0.0329017639160156
1.1515	-0.0743865966796875
1.15233333333334	-0.0395774841308594
1.15316666666667	0.0205039978027344
1.154	0.134468078613281
1.15483333333334	0.211715698242188
1.15566666666667	0.301837921142578
1.1565	0.341415405273438
1.15733333333334	0.322818756103516
1.15816666666667	0.376701354980469
1.159	0.264644622802735
1.15983333333334	0.247955322265625
1.16066666666667	0.211238861083985
1.1615	0.240802764892578
1.16233333333334	0.106334686279297
1.16316666666667	0.095367431640625
1.164	0.06866455078125
1.16483333333334	0.0262260437011719
1.16566666666667	0.0219345092773438
1.1665	0.0314712524414063
1.16733333333334	0.0667572021484375
1.16816666666667	0.163555145263672
1.169	0.158786773681641
1.16983333333334	0.104904174804688
1.17066666666667	0.101089477539063
1.1715	0.0710487365722657
1.17233333333334	0.0157356262207031
1.17316666666667	0.0357627868652344
1.174	0.0710487365722657
1.17483333333334	0.138282775878906
1.17566666666667	0.242233276367188
1.1765	0.246047973632813
1.17733333333334	0.286579132080078
1.17816666666667	0.33712387084961
1.179	0.289440155029297
1.17983333333334	0.220775604248047
1.18066666666667	0.169754028320313
1.1815	0.193119049072266
1.18233333333334	0.163555145263672
1.18316666666667	0.103950500488281
1.184	0.0910758972167969
1.18483333333334	0.0939369201660156
1.18566666666667	0.0181198120117188
1.1865	0.0629425048828125
1.18733333333334	0.0758171081542969
1.18816666666667	-0.0147819519042969
1.189	0.03814697265625
1.18983333333334	0.0739097595214844
1.19066666666667	0.0605583190917969
1.1915	0.145912170410156
1.19233333333334	0.162124633789063
1.19316666666667	0.196456909179688
1.194	0.235080718994141
1.19483333333334	0.258922576904297
1.19566666666667	0.231266021728516
1.1965	0.217914581298828
1.19733333333334	0.176429748535156
1.19816666666667	0.186920166015625
1.199	0.174522399902344
1.19983333333334	0.220298767089844
1.20066666666667	0.158309936523438
1.2015	0.204086303710938
1.20233333333334	0.0791549682617188
1.20316666666667	0.0410079956054688
1.204	0.0562667846679688
1.20483333333334	0.0481605529785156
1.20566666666667	0.0662803649902344
1.2065	0.132560729980469
1.20733333333334	0.206947326660156
1.20816666666667	0.185012817382813
1.209	0.249862670898438
1.20983333333334	0.216007232666016
1.21066666666667	0.125408172607422
1.2115	0.0348091125488281
1.21233333333334	0.0324249267578125
1.21316666666667	-0.041961669921875
1.214	-0.019073486328125
1.21483333333334	0.0805854797363281
1.21566666666667	0.0553131103515625
1.2165	0.091552734375
1.21733333333334	0.0314712524414063
1.21816666666667	0.0557899475097657
1.219	0.0457763671875
1.21983333333334	0.0681877136230469
1.22066666666667	0.144481658935547
1.2215	0.223159790039063
1.22233333333334	0.229358673095703
1.22316666666667	0.210285186767578
1.224	0.154495239257813
1.22483333333334	0.111103057861328
1.22566666666667	0.049591064453125
1.2265	0.119686126708985
1.22733333333334	0.195980072021485
1.22816666666667	0.231266021728516
1.229	0.275135040283203
1.22983333333334	0.261783599853516
1.23066666666667	0.1373291015625
1.2315	0.183582305908203
1.23233333333334	0.211715698242188
1.23316666666667	0.189304351806641
1.234	0.190258026123047
1.23483333333334	0.32806396484375
1.23566666666667	0.325202941894531
1.2365	0.239849090576172
1.23733333333334	0.294208526611328
1.23816666666667	0.244617462158203
1.239	0.212192535400391
1.23983333333334	0.17690658569336
1.24066666666667	0.208854675292969
1.2415	0.229835510253906
1.24233333333334	0.23794174194336
1.24316666666667	0.281333923339844
1.244	0.249385833740235
1.24483333333334	0.319480895996094
1.24566666666667	0.242710113525391
1.2465	0.217437744140625
1.24733333333334	0.164985656738281
1.24816666666667	0.272750854492188
1.249	0.166893005371094
1.24983333333334	0.0710487365722657
1.25066666666667	0.0705718994140625
1.2515	0.0638961791992188
1.25233333333334	-0.0505447387695313
1.25316666666667	0.0753402709960938
1.254	0.156402587890625
1.25483333333334	0.134944915771485
1.25566666666667	0.172138214111328
1.2565	0.0557899475097657
1.25733333333334	0.0262260437011719
1.25816666666667	0.0581741333007813
1.259	0.0152587890625
1.25983333333334	0.0338554382324219
1.26066666666667	0.0505447387695313
1.2615	0.0433921813964844
1.26233333333334	0.00858306884765625
1.26316666666667	0.0486373901367188
1.264	0.0748634338378907
1.26483333333334	0.0462532043457031
1.26566666666667	0.000476837158203125
1.2665	0.0128746032714844
1.26733333333334	0.0348091125488281
1.26816666666667	0.0276565551757813
1.269	0.108718872070313
1.26983333333334	0.249385833740235
1.27066666666667	0.213146209716797
1.2715	0.20742416381836
1.27233333333334	0.178337097167969
1.27316666666667	0.0944137573242188
1.274	0.0514984130859375
1.27483333333334	0.0696182250976563
1.27566666666667	0.0333786010742188
1.2765	0.119686126708985
1.27733333333334	0.214576721191406
1.27816666666667	0.192642211914063
1.279	0.274658203125
1.27983333333334	0.364303588867188
1.28066666666667	0.316143035888672
1.2815	0.296592712402344
1.28233333333334	0.301837921142578
1.28316666666667	0.195026397705078
1.284	0.110149383544922
1.28483333333334	0.0371932983398438
1.28566666666667	-0.03814697265625
1.2865	0.00715255737304688
1.28733333333334	0.0715255737304688
1.28816666666667	0.116348266601563
1.289	0.16164779663086
1.28983333333334	0.208854675292969
1.29066666666667	0.164508819580078
1.2915	0.106334686279297
1.29233333333334	0.0791549682617188
1.29316666666667	0.0548362731933594
1.294	-0.000476837158203125
1.29483333333334	-0.0123977661132813
1.29566666666667	0.0414848327636719
1.2965	0.10061264038086
1.29733333333334	0.102519989013672
1.29816666666667	0.0948905944824219
1.299	0.0677108764648438
1.29983333333334	0.0829696655273438
1.30066666666667	0.00333786010742188
1.3015	0.0448226928710938
1.30233333333334	0.0696182250976563
1.30316666666667	0.1373291015625
1.304	0.0476837158203125
1.30483333333334	0.0681877136230469
1.30566666666667	0.0247955322265625
1.3065	0.0910758972167969
1.30733333333334	0.0634193420410157
1.30816666666667	0.116348266601563
1.309	0.0472068786621094
1.30983333333334	0.000476837158203125
1.31066666666667	-0.0243186950683594
1.3115	0.0410079956054688
1.31233333333334	0.06103515625
1.31316666666667	0.165939331054688
1.314	0.16021728515625
1.31483333333334	0.190258026123047
1.31566666666667	0.0238418579101563
1.3165	0.0944137573242188
1.31733333333334	0.114917755126953
1.31816666666667	0.169754028320313
1.319	0.102043151855469
1.31983333333334	0.237464904785156
1.32066666666667	0.20742416381836
1.3215	0.161170959472656
1.32233333333334	0.15401840209961
1.32316666666667	0.219821929931641
1.324	0.130176544189453
1.32483333333334	0.173568725585938
1.32566666666667	0.219345092773438
1.3265	0.187873840332031
1.32733333333334	0.18310546875
1.32816666666667	0.273227691650391
1.329	0.229358673095703
1.32983333333334	0.234603881835938
1.33066666666667	0.313758850097656
1.3315	0.281333923339844
1.33233333333334	0.1678466796875
1.33316666666667	0.0472068786621094
1.334	0.0166893005371094
1.33483333333334	-0.0438690185546875
1.33566666666667	-0.072479248046875
1.3365	-0.00810623168945313
1.33733333333334	0.0596046447753907
1.33816666666667	-0.00429153442382813
1.339	0.0123977661132813
1.33983333333334	0.0472068786621094
1.34066666666667	0.0438690185546875
1.3415	0.0710487365722657
1.34233333333334	0.0638961791992188
1.34316666666667	0.0243186950683594
1.344	-0.0019073486328125
1.34483333333334	0.0247955322265625
1.34566666666667	0.003814697265625
1.3465	0.0853538513183594
1.34733333333334	0.0867843627929688
1.34816666666667	0.167369842529297
1.349	0.176429748535156
1.34983333333334	0.191211700439453
1.35066666666667	0.140190124511719
1.3515	0.13113021850586
1.35233333333334	0.0538825988769532
1.35316666666667	0.0295639038085938
1.354	0.00143051147460938
1.35483333333334	-0.0386238098144531
1.35566666666667	-0.011444091796875
1.3565	0.0586509704589844
1.35733333333334	0.09918212890625
1.35816666666667	0.10824203491211
1.359	0.126838684082031
1.35983333333334	0.0500679016113282
1.36066666666667	-0.0157356262207031
1.3615	-0.10061264038086
1.36233333333334	-0.0257492065429688
1.36316666666667	0.0596046447753907
1.364	0.0653266906738282
1.36483333333334	0.0224113464355469
1.36566666666667	0.0748634338378907
1.3665	-0.011444091796875
1.36733333333334	-0.0748634338378907
1.36816666666667	0.123023986816406
1.369	0.232219696044922
1.36983333333334	0.190258026123047
1.37066666666667	0.197410583496094
1.3715	0.187873840332031
1.37233333333334	-0.0147819519042969
1.37316666666667	-0.0905990600585938
1.374	-0.0662803649902344
1.37483333333334	-0.0905990600585938
1.37566666666667	-0.117778778076172
1.3765	-0.0333786010742188
1.37733333333334	-0.0524520874023438
1.37816666666667	-0.0524520874023438
1.379	-0.0681877136230469
1.37983333333334	-0.0438690185546875
1.38066666666667	0.0233650207519531
1.3815	0.0853538513183594
1.38233333333334	0.103950500488281
1.38316666666667	0.141620635986328
1.384	0.121116638183594
1.38483333333334	0.049591064453125
1.38566666666667	-0.00667572021484375
1.3865	0.00810623168945313
1.38733333333334	0.0925064086914063
1.38816666666667	0.139713287353516
1.389	0.150203704833985
1.38983333333334	0.197410583496094
1.39066666666667	0.223636627197266
1.3915	0.178337097167969
1.39233333333334	0.143051147460938
1.39316666666667	0.115394592285156
1.394	0.0214576721191406
1.39483333333334	-0.0214576721191406
1.39566666666667	0.0643730163574219
1.3965	0.0634193420410157
1.39733333333334	0.143051147460938
1.39816666666667	0.17547607421875
1.399	0.126361846923828
1.39983333333334	0.107765197753906
1.40066666666667	0.0271797180175781
1.4015	-0.0538825988769532
1.40233333333334	0.0176429748535156
1.40316666666667	0.0176429748535156
1.404	0.0367164611816406
1.40483333333334	0.146865844726563
1.40566666666667	0.194072723388672
1.4065	0.095367431640625
1.40733333333334	-0.0019073486328125
1.40816666666667	-0.0157356262207031
1.409	-0.148296356201172
1.40983333333334	-0.1068115234375
1.41066666666667	-0.0324249267578125
1.4115	0.003814697265625
1.41233333333334	0.00429153442382813
1.41316666666667	0.0996589660644531
1.414	0.119209289550781
1.41483333333334	0.0624656677246094
1.41566666666667	0.0948905944824219
1.4165	0.162124633789063
1.41733333333334	0.146865844726563
1.41816666666667	0.121593475341797
1.419	0.155925750732422
1.41983333333334	0.174999237060547
1.42066666666667	0.164508819580078
1.4215	0.210762023925781
1.42233333333334	0.214099884033203
1.42316666666667	0.234603881835938
1.424	0.246524810791016
1.42483333333334	0.200748443603516
1.42566666666667	0.151634216308594
1.4265	0.175952911376953
1.42733333333334	0.195026397705078
1.42816666666667	0.137805938720703
1.429	0.0662803649902344
1.42983333333334	-0.0596046447753907
1.43066666666667	-0.134944915771485
1.4315	-0.16164779663086
1.43233333333334	-0.0948905944824219
1.43316666666667	0.0739097595214844
1.434	0.212192535400391
1.43483333333334	0.222206115722656
1.43566666666667	0.195026397705078
1.4365	0.21505355834961
1.43733333333334	0.0257492065429688
1.43816666666667	0.030517578125
1.439	0.102519989013672
1.43983333333334	0.135421752929688
1.44066666666667	0.0743865966796875
1.4415	0.186443328857422
1.44233333333334	0.196456909179688
1.44316666666667	0.147819519042969
1.444	0.179290771484375
1.44483333333334	0.217914581298828
1.44566666666667	0.261783599853516
1.4465	0.19979476928711
1.44733333333334	0.205516815185547
1.44816666666667	0.160694122314453
1.449	0.14638900756836
1.44983333333334	0.0920295715332031
1.45066666666667	0.106334686279297
1.4515	0.0810623168945313
1.45233333333334	0.0805854797363281
1.45316666666667	0.111103057861328
1.454	0.0844001770019531
1.45483333333334	0.117778778076172
1.45566666666667	0.16164779663086
1.4565	0.158309936523438
1.45733333333334	0.196456909179688
1.45816666666667	0.229358673095703
1.459	0.243186950683594
1.45983333333334	0.278472900390625
1.46066666666667	0.19073486328125
1.4615	0.102519989013672
1.46233333333334	0.110626220703125
1.46316666666667	0.0934600830078125
1.464	0.0705718994140625
1.46483333333334	0.127315521240235
1.46566666666667	0.12969970703125
1.4665	0.139713287353516
1.46733333333334	0.128269195556641
1.46816666666667	0.172138214111328
1.469	0.155925750732422
1.46983333333334	0.17690658569336
1.47066666666667	0.139713287353516
1.4715	0.165939331054688
1.47233333333334	0.0252723693847656
1.47316666666667	0.0772476196289063
1.474	0.0462532043457031
1.47483333333334	0.0166893005371094
1.47566666666667	0.0371932983398438
1.4765	0.121116638183594
1.47733333333334	0.0767707824707032
1.47816666666667	0.0653266906738282
1.479	0.095367431640625
1.47983333333334	-0.0591278076171875
1.48066666666667	-0.0844001770019531
1.4815	0.0200271606445313
1.48233333333334	0.0162124633789063
1.48316666666667	-0.0214576721191406
1.484	0.0829696655273438
1.48483333333334	0.0739097595214844
1.48566666666667	0.0472068786621094
1.4865	0.0720024108886719
1.48733333333334	0.0853538513183594
1.48816666666667	0.0929832458496094
1.489	0.0348091125488281
1.48983333333334	0.0844001770019531
1.49066666666667	0.0400543212890625
1.4915	0.064849853515625
1.49233333333334	0.0977516174316406
1.49316666666667	0.142097473144531
1.494	0.102043151855469
1.49483333333334	0.0901222229003906
1.49566666666667	0.095367431640625
1.4965	0.1068115234375
1.49733333333334	0.127315521240235
1.49816666666667	0.00905990600585938
1.499	0.110149383544922
1.49983333333334	0.0472068786621094
1.50066666666667	0.00333786010742188
1.5015	0.0181198120117188
1.50233333333334	0.0910758972167969
1.50316666666667	0.0677108764648438
1.504	0.205516815185547
1.50483333333334	0.194072723388672
1.50566666666667	0.150680541992188
1.5065	0.135421752929688
1.50733333333334	0.08392333984375
1.50816666666667	0.0472068786621094
1.509	0.10824203491211
1.50983333333334	0.118732452392578
1.51066666666667	0.132083892822266
1.5115	0.205516815185547
1.51233333333334	0.194072723388672
1.51316666666667	0.144004821777344
1.514	0.19979476928711
1.51483333333334	0.257968902587891
1.51566666666667	0.22125244140625
1.5165	0.177383422851563
1.51733333333334	0.102043151855469
1.51816666666667	-0.0333786010742188
1.519	-0.0638961791992188
1.51983333333334	-0.0910758972167969
1.52066666666667	-0.0758171081542969
1.5215	-0.0982284545898438
1.52233333333334	0.011444091796875
1.52316666666667	0.0739097595214844
1.524	0.156879425048828
1.52483333333334	0.163078308105469
1.52566666666667	0.241279602050781
1.5265	0.193595886230469
1.52733333333334	0.182151794433594
1.52816666666667	0.06866455078125
1.529	0.112056732177735
1.52983333333334	0.0252723693847656
1.53066666666667	0.0152587890625
1.5315	-0.00238418579101563
1.53233333333334	0.0586509704589844
1.53316666666667	0.00429153442382813
1.534	0.0557899475097657
1.53483333333334	0.0677108764648438
1.53566666666667	0.0309944152832031
1.5365	0.0643730163574219
1.53733333333334	0.0591278076171875
1.53816666666667	0.0395774841308594
1.539	0.00429153442382813
1.53983333333334	0.0672340393066407
1.54066666666667	0.12969970703125
1.5415	0.273704528808594
1.54233333333334	0.364780426025391
1.54316666666667	0.367164611816406
1.544	0.316143035888672
1.54483333333334	0.286579132080078
1.54566666666667	0.202178955078125
1.5465	0.162124633789063
1.54733333333334	0.310420989990235
1.54816666666667	0.378608703613281
1.549	0.367164611816406
1.54983333333334	0.378608703613281
1.55066666666667	0.37527084350586
1.5515	0.288963317871094
1.55233333333334	0.179767608642578
1.55316666666667	0.155448913574219
1.554	0.0934600830078125
1.55483333333334	0.139713287353516
1.55566666666667	0.0505447387695313
1.5565	0.0820159912109375
1.55733333333334	0.0996589660644531
1.55816666666667	0.110149383544922
1.559	-0.0138282775878906
1.55983333333334	0.05340576171875
1.56066666666667	0.0743865966796875
1.5615	0.0772476196289063
1.56233333333334	0.174522399902344
1.56316666666667	0.189304351806641
1.564	0.177860260009766
1.56483333333334	0.147819519042969
1.56566666666667	0.0772476196289063
1.5665	-0.0147819519042969
1.56733333333334	0.0276565551757813
1.56816666666667	0.0400543212890625
1.569	0.0948905944824219
1.56983333333334	0.13113021850586
1.57066666666667	0.124454498291016
1.5715	0.117778778076172
1.57233333333334	0.142097473144531
1.57316666666667	0.187873840332031
1.574	0.238895416259766
1.57483333333334	0.211238861083985
1.57566666666667	0.168800354003906
1.5765	0.153064727783203
1.57733333333334	0.0586509704589844
1.57816666666667	-0.0324249267578125
1.579	0.0314712524414063
1.57983333333334	0.0700950622558594
1.58066666666667	0.10061264038086
1.5815	0.107288360595703
1.58233333333334	0.104904174804688
1.58316666666667	0.121593475341797
1.584	0.10824203491211
1.58483333333334	0.0863075256347656
1.58566666666667	0.247001647949219
1.5865	0.285625457763672
1.58733333333334	0.22268295288086
1.58816666666667	0.262737274169922
1.589	0.288009643554688
1.58983333333334	0.120639801025391
1.59066666666667	0.148296356201172
1.5915	0.139236450195313
1.59233333333334	0.0867843627929688
1.59316666666667	0.0677108764648438
1.594	0.0734329223632813
1.59483333333334	0.133514404296875
1.59566666666667	0.184059143066406
1.5965	0.253677368164063
1.59733333333334	0.212192535400391
1.59816666666667	0.184059143066406
1.599	0.118732452392578
1.59983333333334	0.0829696655273438
1.60066666666667	0.0348091125488281
1.6015	0.0562667846679688
1.60233333333334	0.0629425048828125
1.60316666666667	0.091552734375
1.604	0.183582305908203
1.60483333333334	0.16021728515625
1.60566666666667	0.112056732177735
1.6065	0.0858306884765625
1.60733333333334	0.0514984130859375
1.60816666666667	-0.0691413879394532
1.609	-0.0247955322265625
1.60983333333334	0.0219345092773438
1.61066666666667	-0.019073486328125
1.6115	-0.0514984130859375
1.61233333333334	-0.110626220703125
1.61316666666667	-0.180721282958985
1.614	-0.171661376953125
1.61483333333334	-0.102519989013672
1.61566666666667	-0.0524520874023438
1.6165	0.00238418579101563
1.61733333333334	0.08392333984375
1.61816666666667	0.163555145263672
1.619	0.160694122314453
1.61983333333334	0.265121459960938
1.62066666666667	0.227928161621094
1.6215	0.256061553955078
1.62233333333334	0.292778015136719
1.62316666666667	0.241756439208985
1.624	0.226020812988281
1.62483333333334	0.212192535400391
1.62566666666667	0.20599365234375
1.6265	0.106334686279297
1.62733333333334	0.101566314697266
1.62816666666667	0.152111053466797
1.629	0.194549560546875
1.62983333333334	0.284671783447266
1.63066666666667	0.290393829345703
1.6315	0.249385833740235
1.63233333333334	0.142097473144531
1.63316666666667	0.03814697265625
1.634	-0.0147819519042969
1.63483333333334	-0.0424385070800781
1.63566666666667	-0.0624656677246094
1.6365	-0.0376701354980469
1.63733333333334	0.0166893005371094
1.63816666666667	-0.0448226928710938
1.639	-0.0233650207519531
1.63983333333334	0.0185966491699219
1.64066666666667	0.0586509704589844
1.6415	-0.041961669921875
1.64233333333334	0.0195503234863281
1.64316666666667	0.0238418579101563
1.644	0.0739097595214844
1.64483333333334	0.0677108764648438
1.64566666666667	0.111579895019531
1.6465	0.0820159912109375
1.64733333333334	0.0715255737304688
1.64816666666667	0.0233650207519531
1.649	0.0824928283691406
1.64983333333334	0.102043151855469
1.65066666666667	0.080108642578125
1.6515	0.119686126708985
1.65233333333334	0.0476837158203125
1.65316666666667	0.00715255737304688
1.654	-0.049591064453125
1.65483333333334	-0.0758171081542969
1.65566666666667	0
1.6565	0.0271797180175781
1.65733333333334	0.234127044677735
1.65816666666667	0.285625457763672
1.659	0.18453598022461
1.65983333333334	0.12969970703125
1.66066666666667	0.149726867675781
1.6615	0.095367431640625
1.66233333333334	0.0128746032714844
1.66316666666667	0.138282775878906
1.664	0.172138214111328
1.66483333333334	0.17690658569336
1.66566666666667	0.145912170410156
1.6665	0.0972747802734375
[truncated: 69,600 more rows]
