# Supplementary material for: Chemodiversity of Calophyllum inophyllum L. oil bioactive components related to their specific geographical distribution in the South Pacific region
Source: PeerJ. 2019 May 22;7:e6896. doi: 10.7717/peerj.6896 (PMC6535043; doi:10.7717/peerj.6896)
Supplement: Supplemental Information 4 — Time and absorbance values at 280 nm. The site and the number of the collected sample from French Polynesia are in the separate file names. [file peerj-07-6896-s004.zip › SOCIETE_MOOREA_Z1_N15.csv]

0	0.257968902587891
0.000833333333333334	0.413894653320313
0.00166666666666667	0.513076782226563
0.0025	0.500202178955078
0.00333333333333334	0.571727752685547
0.00416666666666667	0.632286071777344
0.005	0.563621520996094
0.00583333333333334	0.444412231445313
0.00666666666666667	0.420570373535156
0.0075	0.351905822753906
0.00833333333333334	0.317096710205078
0.00916666666666667	0.334739685058594
0.01	0.329017639160156
0.0108333333333334	0.338077545166016
0.0116666666666667	0.339984893798828
0.0125	0.267982482910156
0.0133333333333334	0.224113464355469
0.0141666666666667	0.263214111328125
0.015	0.288963317871094
0.0158333333333334	0.289440155029297
0.0166666666666667	0.418186187744141
0.0175	0.40435791015625
0.0183333333333334	0.385284423828125
0.0191666666666667	0.403881072998047
0.02	0.449657440185547
0.0208333333333334	0.380992889404297
0.0216666666666667	0.398635864257813
0.0225	0.395774841308594
0.0233333333333334	0.377178192138672
0.0241666666666667	0.246524810791016
0.025	0.189304351806641
0.0258333333333334	0.264644622802735
0.0266666666666667	0.367164611816406
0.0275	0.485420227050781
0.0283333333333334	0.568866729736328
0.0291666666666667	0.601768493652344
0.03	0.495433807373047
0.0308333333333334	0.407218933105469
0.0316666666666667	0.289440155029297
0.0325	0.288486480712891
0.0333333333333334	0.31280517578125
0.0341666666666667	0.341892242431641
0.035	0.364303588867188
0.0358333333333334	0.39052963256836
0.0366666666666667	0.351428985595703
0.0375	0.369071960449219
0.0383333333333334	0.464916229248047
0.0391666666666667	0.492572784423828
0.04	0.528335571289063
0.0408333333333334	0.593185424804688
0.0416666666666667	0.519275665283203
0.0425	0.457286834716797
0.0433333333333334	0.431537628173828
0.0441666666666667	0.329971313476563
0.045	0.288963317871094
0.0458333333333334	0.388622283935547
0.0466666666666667	0.45919418334961
0.0475	0.401496887207031
0.0483333333333334	0.47445297241211
0.0491666666666667	0.475883483886719
0.05	0.446796417236328
0.0508333333333334	0.408649444580078
0.0516666666666667	0.452995300292969
0.0525	0.445842742919922
0.0533333333333334	0.375747680664063
0.0541666666666667	0.356197357177735
0.055	0.289440155029297
0.0558333333333334	0.208854675292969
0.0566666666666667	0.212192535400391
0.0575	0.31280517578125
0.0583333333333334	0.303745269775391
0.0591666666666667	0.348091125488281
0.06	0.461101531982422
0.0608333333333334	0.37527084350586
0.0616666666666667	0.339508056640625
0.0625	0.349044799804688
0.0633333333333334	0.33712387084961
0.0641666666666667	0.3204345703125
0.065	0.385284423828125
0.0658333333333334	0.432491302490235
0.0666666666666667	0.420570373535156
0.0675	0.401973724365235
0.0683333333333334	0.392436981201172
0.0691666666666667	0.307083129882813
0.07	0.35858154296875
0.0708333333333334	0.382423400878906
0.0716666666666667	0.391960144042969
0.0725	0.37384033203125
0.0733333333333334	0.502586364746094
0.0741666666666667	0.433444976806641
0.075	0.431537628173828
0.0758333333333334	0.397205352783203
0.0766666666666667	0.362396240234375
0.0775	0.246047973632813
0.0783333333333334	0.244617462158203
0.0791666666666667	0.20742416381836
0.08	0.223159790039063
0.0808333333333334	0.250816345214844
0.0816666666666667	0.239849090576172
0.0825	0.247955322265625
0.0833333333333334	0.295162200927735
0.0841666666666667	0.335216522216797
0.085	0.340938568115235
0.0858333333333334	0.41961669921875
0.0866666666666667	0.451087951660156
0.0875	0.471591949462891
0.0883333333333334	0.503063201904297
0.0891666666666667	0.551700592041016
0.09	0.524520874023438
0.0908333333333334	0.481128692626953
0.0916666666666667	0.432491302490235
0.0925	0.461101531982422
0.0933333333333334	0.516891479492188
0.0941666666666667	0.555038452148438
0.095	0.638961791992188
0.0958333333333334	0.63467025756836
0.0966666666666667	0.593185424804688
0.0975	0.49734115600586
0.0983333333333334	0.444889068603516
0.0991666666666667	0.412940979003906
0.1	0.386238098144531
0.100833333333334	0.355243682861328
0.101666666666667	0.332355499267578
0.1025	0.458717346191406
0.103333333333334	0.356674194335938
0.104166666666667	0.388622283935547
0.105	0.412940979003906
0.105833333333334	0.439643859863281
0.106666666666667	0.361442565917969
0.1075	0.478267669677735
0.108333333333334	0.479221343994141
0.109166666666667	0.426769256591797
0.11	0.447273254394531
0.110833333333334	0.380516052246094
0.111666666666667	0.248432159423828
0.1125	0.225543975830078
0.113333333333334	0.188350677490235
0.114166666666667	0.189304351806641
0.115	0.243663787841797
0.115833333333334	0.301837921142578
0.116666666666667	0.32806396484375
0.1175	0.406265258789063
0.118333333333334	0.34332275390625
0.119166666666667	0.323295593261719
0.12	0.248432159423828
0.120833333333334	0.272750854492188
0.121666666666667	0.260353088378906
0.1225	0.261783599853516
0.123333333333334	0.239849090576172
0.124166666666667	0.365734100341797
0.125	0.396251678466797
0.125833333333334	0.383377075195313
0.126666666666667	0.48208236694336
0.1275	0.572681427001953
0.128333333333334	0.516414642333985
0.129166666666667	0.378131866455078
0.13	0.401496887207031
0.130833333333334	0.343799591064453
0.131666666666667	0.294208526611328
0.1325	0.289440155029297
0.133333333333334	0.399112701416016
0.134166666666667	0.394821166992188
0.135	0.406742095947266
0.135833333333334	0.427722930908203
0.136666666666667	0.461101531982422
0.1375	0.471115112304688
0.138333333333334	0.553131103515625
0.139166666666667	0.517368316650391
0.14	0.451087951660156
0.140833333333334	0.409603118896485
0.141666666666667	0.346660614013672
0.1425	0.315189361572266
0.143333333333334	0.278949737548828
0.144166666666667	0.357627868652344
0.145	0.370979309082031
0.145833333333334	0.395298004150391
0.146666666666667	0.356674194335938
0.1475	0.386238098144531
0.148333333333334	0.290393829345703
0.149166666666667	0.304222106933594
0.15	0.379562377929688
0.150833333333334	0.386238098144531
0.151666666666667	0.371932983398438
0.1525	0.473976135253906
0.153333333333334	0.538349151611328
0.154166666666667	0.507831573486328
0.155	0.519752502441407
0.155833333333334	0.628948211669922
0.156666666666667	0.572681427001953
0.1575	0.493526458740235
0.158333333333334	0.440597534179688
0.159166666666667	0.457286834716797
0.16	0.425338745117188
0.160833333333334	0.424861907958985
0.161666666666667	0.403881072998047
0.1625	0.452995300292969
0.163333333333334	0.412464141845703
0.164166666666667	0.333309173583985
0.165	0.371932983398438
0.165833333333334	0.410556793212891
0.166666666666667	0.410079956054688
0.1675	0.417709350585938
0.168333333333334	0.416755676269531
0.169166666666667	0.386238098144531
0.17	0.457763671875
0.170833333333334	0.363349914550781
0.171666666666667	0.2899169921875
0.1725	0.32949447631836
0.173333333333334	0.324249267578125
0.174166666666667	0.241279602050781
0.175	0.295162200927735
0.175833333333334	0.370025634765625
0.176666666666667	0.431537628173828
0.1775	0.45919418334961
0.178333333333334	0.442981719970703
0.179166666666667	0.526905059814453
0.18	0.565528869628907
0.180833333333334	0.475406646728516
0.181666666666667	0.489234924316406
0.1825	0.5035400390625
0.183333333333334	0.39052963256836
0.184166666666667	0.333309173583985
0.185	0.337600708007813
0.185833333333334	0.301837921142578
0.186666666666667	0.275135040283203
0.1875	0.28228759765625
0.188333333333334	0.272750854492188
0.189166666666667	0.34332275390625
0.19	0.314712524414063
0.190833333333334	0.382423400878906
0.191666666666667	0.416278839111328
0.1925	0.501155853271485
0.193333333333334	0.406265258789063
0.194166666666667	0.414371490478516
0.195	0.377178192138672
0.195833333333334	0.392913818359375
0.196666666666667	0.323772430419922
0.1975	0.362396240234375
0.198333333333334	0.379085540771485
0.199166666666667	0.451087951660156
0.2	0.366687774658203
0.200833333333334	0.407695770263672
0.201666666666667	0.48065185546875
0.2025	0.503063201904297
0.203333333333334	0.417232513427735
0.204166666666667	0.569820404052735
0.205	0.589847564697266
0.205833333333334	0.456333160400391
0.206666666666667	0.447750091552735
0.2075	0.491142272949219
0.208333333333334	0.351428985595703
0.209166666666667	0.290870666503906
0.21	0.402450561523438
0.210833333333334	0.380992889404297
0.211666666666667	0.349521636962891
0.2125	0.379085540771485
0.213333333333334	0.419139862060547
0.214166666666667	0.376701354980469
0.215	0.427722930908203
0.215833333333334	0.37384033203125
0.216666666666667	0.45156478881836
0.2175	0.402927398681641
0.218333333333334	0.409603118896485
0.219166666666667	0.405311584472656
0.22	0.535964965820313
0.220833333333334	0.473976135253906
0.221666666666667	0.513076782226563
0.2225	0.476360321044922
0.223333333333334	0.518798828125
0.224166666666667	0.559329986572266
0.225	0.607967376708985
0.225833333333334	0.520706176757813
0.226666666666667	0.602245330810547
0.2275	0.506877899169922
0.228333333333334	0.437259674072266
0.229166666666667	0.460624694824219
0.23	0.548839569091797
0.230833333333334	0.55074691772461
0.231666666666667	0.560283660888672
0.2325	0.571727752685547
0.233333333333334	0.52022933959961
0.234166666666667	0.481605529785156
0.235	0.435829162597656
0.235833333333334	0.46539306640625
0.236666666666667	0.441074371337891
0.2375	0.468730926513672
0.238333333333334	0.45919418334961
0.239166666666667	0.406742095947266
0.24	0.376701354980469
0.240833333333334	0.402927398681641
0.241666666666667	0.387668609619141
0.2425	0.324249267578125
0.243333333333334	0.35858154296875
0.244166666666667	0.410079956054688
0.245	0.436782836914063
0.245833333333334	0.393867492675781
0.246666666666667	0.468254089355469
0.2475	0.407695770263672
0.248333333333334	0.430583953857422
0.249166666666667	0.324726104736328
0.25	0.291824340820313
0.250833333333334	0.264167785644531
0.251666666666667	0.336647033691406
0.2525	0.279426574707031
0.253333333333334	0.333309173583985
0.254166666666667	0.354290008544922
0.255	0.423908233642578
0.255833333333334	0.412940979003906
0.256666666666667	0.437736511230469
0.2575	0.476360321044922
0.258333333333334	0.518798828125
0.259166666666667	0.446319580078125
0.26	0.453472137451172
0.260833333333334	0.452995300292969
0.261666666666667	0.408649444580078
0.2625	0.366687774658203
0.263333333333334	0.416278839111328
0.264166666666667	0.436782836914063
0.265	0.342369079589844
0.265833333333334	0.372886657714844
0.266666666666667	0.460147857666016
0.2675	0.48971176147461
0.268333333333334	0.501155853271485
0.269166666666667	0.629901885986328
0.27	0.606060028076172
0.270833333333334	0.589370727539063
0.271666666666667	0.568866729736328
0.2725	0.517845153808594
0.273333333333334	0.466346740722656
0.274166666666667	0.468730926513672
0.275	0.455856323242188
0.275833333333334	0.439167022705078
0.276666666666667	0.481605529785156
0.2775	0.461578369140625
0.278333333333334	0.431537628173828
0.279166666666667	0.3662109375
0.28	0.355720520019531
0.280833333333334	0.278472900390625
0.281666666666667	0.284671783447266
0.2825	0.26845932006836
0.283333333333334	0.266075134277344
0.284166666666667	0.217437744140625
0.285	0.315189361572266
0.285833333333334	0.247955322265625
0.286666666666667	0.190258026123047
0.2875	0.283241271972656
0.288333333333334	0.311851501464844
0.289166666666667	0.288009643554688
0.29	0.423431396484375
0.290833333333334	0.513076782226563
0.291666666666667	0.514984130859375
0.2925	0.599384307861328
0.293333333333334	0.603675842285157
0.294166666666667	0.540733337402344
0.295	0.609397888183594
0.295833333333334	0.507354736328125
0.296666666666667	0.4425048828125
0.2975	0.48065185546875
0.298333333333334	0.613689422607422
0.299166666666667	0.565052032470703
0.3	0.573158264160157
0.300833333333334	0.630378723144532
0.301666666666667	0.622272491455078
0.3025	0.506877899169922
0.303333333333334	0.492572784423828
0.304166666666667	0.521659851074219
0.305	0.436782836914063
0.305833333333334	0.397205352783203
0.306666666666667	0.355720520019531
0.3075	0.28228759765625
0.308333333333334	0.256061553955078
0.309166666666667	0.323295593261719
0.31	0.286579132080078
0.310833333333334	0.312328338623047
0.311666666666667	0.3509521484375
0.3125	0.386238098144531
0.313333333333334	0.315666198730469
0.314166666666667	0.392913818359375
0.315	0.415802001953125
0.315833333333334	0.35858154296875
0.316666666666667	0.377655029296875
0.3175	0.477313995361328
0.318333333333334	0.388622283935547
0.319166666666667	0.374317169189453
0.32	0.392913818359375
0.320833333333334	0.446796417236328
0.321666666666667	0.359535217285156
0.3225	0.430107116699219
0.323333333333334	0.457286834716797
0.324166666666667	0.536441802978516
0.325	0.472545623779297
0.325833333333334	0.484943389892578
0.326666666666667	0.421524047851563
0.3275	0.366687774658203
0.328333333333334	0.309944152832031
0.329166666666667	0.287055969238281
0.33	0.299930572509766
0.330833333333334	0.36001205444336
0.331666666666667	0.357627868652344
0.3325	0.394344329833985
0.333333333333334	0.388622283935547
0.334166666666667	0.339984893798828
0.335	0.310420989990235
0.335833333333334	0.339031219482422
0.336666666666667	0.349521636962891
0.3375	0.363349914550781
0.338333333333334	0.479221343994141
0.339166666666667	0.528812408447266
0.34	0.521659851074219
0.340833333333334	0.589370727539063
0.341666666666667	0.555515289306641
0.3425	0.523567199707032
0.343333333333334	0.540733337402344
0.344166666666667	0.554561614990235
0.345	0.520706176757813
0.345833333333334	0.530242919921875
0.346666666666667	0.48828125
0.3475	0.444412231445313
0.348333333333334	0.459671020507813
0.349166666666667	0.449180603027344
0.35	0.552177429199219
0.350833333333334	0.569343566894532
0.351666666666667	0.52642822265625
0.3525	0.54168701171875
0.353333333333334	0.474929809570313
0.354166666666667	0.379085540771485
0.355	0.381946563720703
0.355833333333334	0.400543212890625
0.356666666666667	0.376701354980469
0.3575	0.396728515625
0.358333333333334	0.365734100341797
0.359166666666667	0.340461730957031
0.36	0.438690185546875
0.360833333333334	0.364303588867188
0.361666666666667	0.350475311279297
0.3625	0.401973724365235
0.363333333333334	0.349998474121094
0.364166666666667	0.266551971435547
0.365	0.370502471923828
0.365833333333334	0.494956970214844
0.366666666666667	0.492095947265625
0.3675	0.555515289306641
0.368333333333334	0.533103942871094
0.369166666666667	0.532627105712891
0.37	0.500202178955078
0.370833333333334	0.497817993164063
0.371666666666667	0.555515289306641
0.3725	0.563144683837891
0.373333333333334	0.48828125
0.374166666666667	0.452041625976563
0.375	0.48208236694336
0.375833333333334	0.446796417236328
0.376666666666667	0.464916229248047
0.3775	0.510215759277344
0.378333333333334	0.544071197509766
0.379166666666667	0.408172607421875
0.38	0.307083129882813
0.380833333333334	0.398635864257813
0.381666666666667	0.479698181152344
0.3825	0.435352325439453
0.383333333333334	0.545978546142578
0.384166666666667	0.669002532958985
0.385	0.606060028076172
0.385833333333334	0.520706176757813
0.386666666666667	0.474929809570313
0.3875	0.520706176757813
0.388333333333334	0.536441802978516
0.389166666666667	0.496387481689453
0.39	0.519275665283203
0.390833333333334	0.449657440185547
0.391666666666667	0.386238098144531
0.3925	0.361442565917969
0.393333333333334	0.368595123291016
0.394166666666667	0.350475311279297
0.395	0.452518463134766
0.395833333333334	0.462532043457031
0.396666666666667	0.508308410644532
0.3975	0.600814819335938
0.398333333333334	0.650405883789063
0.399166666666667	0.631809234619141
0.4	0.752449035644532
0.400833333333334	0.630378723144532
0.401666666666667	0.569343566894532
0.4025	0.52785873413086
0.403333333333334	0.546455383300782
0.404166666666667	0.474929809570313
0.405	0.582695007324219
0.405833333333334	0.566482543945313
0.406666666666667	0.554084777832032
0.4075	0.512123107910157
0.408333333333334	0.507831573486328
0.409166666666667	0.504016876220703
0.41	0.516891479492188
0.410833333333334	0.49734115600586
0.411666666666667	0.543594360351563
0.4125	0.599861145019532
0.413333333333334	0.50497055053711
0.414166666666667	0.537872314453125
0.415	0.554084777832032
0.415833333333334	0.535964965820313
0.416666666666667	0.485897064208985
0.4175	0.442028045654297
0.418333333333334	0.36001205444336
0.419166666666667	0.370979309082031
0.42	0.387668609619141
0.420833333333334	0.366687774658203
0.421666666666667	0.442981719970703
0.4225	0.456809997558594
0.423333333333334	0.4425048828125
0.424166666666667	0.455379486083985
0.425	0.513553619384766
0.425833333333334	0.533580780029297
0.426666666666667	0.498771667480469
0.4275	0.514030456542969
0.428333333333334	0.515460968017578
0.429166666666667	0.477313995361328
0.43	0.531673431396485
0.430833333333334	0.665664672851563
0.431666666666667	0.607013702392578
0.4325	0.515937805175782
0.433333333333334	0.552177429199219
0.434166666666667	0.51259994506836
0.435	0.432968139648438
0.435833333333334	0.514984130859375
0.436666666666667	0.642776489257813
0.4375	0.569343566894532
0.438333333333334	0.54931640625
0.439166666666667	0.518321990966797
0.44	0.508308410644532
0.440833333333334	0.447750091552735
0.441666666666667	0.485897064208985
0.4425	0.464916229248047
0.443333333333334	0.532627105712891
0.444166666666667	0.449180603027344
0.445	0.458240509033203
0.445833333333334	0.370502471923828
0.446666666666667	0.425338745117188
0.4475	0.407695770263672
0.448333333333334	0.484943389892578
0.449166666666667	0.412940979003906
0.45	0.48208236694336
0.450833333333334	0.445842742919922
0.451666666666667	0.424861907958985
0.4525	0.42724609375
0.453333333333334	0.608921051025391
0.454166666666667	0.56600570678711
0.455	0.547885894775391
0.455833333333334	0.557899475097657
0.456666666666667	0.573158264160157
0.4575	0.417232513427735
0.458333333333334	0.51259994506836
0.459166666666667	0.518798828125
0.46	0.556468963623047
0.460833333333334	0.50497055053711
0.461666666666667	0.568389892578125
0.4625	0.447273254394531
0.463333333333334	0.545501708984375
0.464166666666667	0.495433807373047
0.465	0.447273254394531
0.465833333333334	0.439167022705078
0.466666666666667	0.535964965820313
0.4675	0.451087951660156
0.468333333333334	0.42724609375
0.469166666666667	0.449657440185547
0.47	0.43630599975586
0.470833333333334	0.43487548828125
0.471666666666667	0.473499298095703
0.4725	0.605106353759766
0.473333333333334	0.630855560302735
0.474166666666667	0.609397888183594
0.475	0.600337982177735
0.475833333333334	0.514030456542969
0.476666666666667	0.481605529785156
0.4775	0.572681427001953
0.478333333333334	0.60415267944336
0.479166666666667	0.552654266357422
0.48	0.627994537353516
0.480833333333334	0.504016876220703
0.481666666666667	0.479698181152344
0.4825	0.458240509033203
0.483333333333334	0.40578842163086
0.484166666666667	0.392913818359375
0.485	0.418663024902344
0.485833333333334	0.36001205444336
0.486666666666667	0.391006469726563
0.4875	0.457763671875
0.488333333333334	0.433921813964844
0.489166666666667	0.483036041259766
0.49	0.485897064208985
0.490833333333334	0.464916229248047
0.491666666666667	0.457286834716797
0.4925	0.490665435791016
0.493333333333334	0.400066375732422
0.494166666666667	0.351428985595703
0.495	0.416755676269531
0.495833333333334	0.499725341796875
0.496666666666667	0.494480133056641
0.4975	0.545501708984375
0.498333333333334	0.618934631347657
0.499166666666667	0.521183013916016
0.5	0.496864318847656
0.500833333333334	0.54311752319336
0.501666666666667	0.667572021484375
0.5025	0.597000122070313
0.503333333333334	0.640869140625
0.504166666666667	0.555515289306641
0.505	0.519275665283203
0.505833333333334	0.423431396484375
0.506666666666667	0.415802001953125
0.5075	0.387668609619141
0.508333333333334	0.395774841308594
0.509166666666667	0.369071960449219
0.51	0.342369079589844
0.510833333333334	0.363826751708985
0.511666666666667	0.354766845703125
0.5125	0.424861907958985
0.513333333333334	0.491619110107422
0.514166666666667	0.495433807373047
0.515	0.507831573486328
0.515833333333334	0.586509704589844
0.516666666666667	0.563144683837891
0.5175	0.490665435791016
0.518333333333334	0.49591064453125
0.519166666666667	0.461101531982422
0.52	0.425338745117188
0.520833333333334	0.40578842163086
0.521666666666667	0.421524047851563
0.5225	0.394821166992188
0.523333333333334	0.460147857666016
0.524166666666667	0.440597534179688
0.525	0.492572784423828
0.525833333333334	0.420093536376953
0.526666666666667	0.507354736328125
0.5275	0.49591064453125
0.528333333333334	0.515937805175782
0.529166666666667	0.448703765869141
0.53	0.510215759277344
0.530833333333334	0.502109527587891
0.531666666666667	0.471115112304688
0.5325	0.548362731933594
0.533333333333334	0.559329986572266
0.534166666666667	0.533580780029297
0.535	0.476837158203125
0.535833333333334	0.560283660888672
0.536666666666667	0.488758087158203
0.5375	0.523567199707032
0.538333333333334	0.582695007324219
0.539166666666667	0.617027282714844
0.54	0.567913055419922
0.540833333333334	0.559806823730469
0.541666666666667	0.633716583251953
0.5425	0.492572784423828
0.543333333333334	0.451087951660156
0.544166666666667	0.486850738525391
0.545	0.456809997558594
0.545833333333334	0.348567962646485
0.546666666666667	0.469207763671875
0.5475	0.499725341796875
0.548333333333334	0.472068786621094
0.549166666666667	0.475883483886719
0.55	0.438213348388672
0.550833333333334	0.472545623779297
0.551666666666667	0.323295593261719
0.5525	0.308036804199219
0.553333333333334	0.284671783447266
0.554166666666667	0.308036804199219
0.555	0.325202941894531
0.555833333333334	0.479221343994141
0.556666666666667	0.468730926513672
0.5575	0.525474548339844
0.558333333333334	0.518798828125
0.559166666666667	0.473976135253906
0.56	0.436782836914063
0.560833333333334	0.494480133056641
0.561666666666667	0.51116943359375
0.5625	0.54311752319336
0.563333333333334	0.508308410644532
0.564166666666667	0.591278076171875
0.565	0.551700592041016
0.565833333333334	0.502586364746094
0.566666666666667	0.464916229248047
0.5675	0.484943389892578
0.568333333333334	0.457286834716797
0.569166666666667	0.49734115600586
0.57	0.486850738525391
0.570833333333334	0.504016876220703
0.571666666666667	0.496864318847656
0.5725	0.447750091552735
0.573333333333334	0.368118286132813
0.574166666666667	0.40435791015625
0.575	0.502586364746094
0.575833333333334	0.490188598632813
0.576666666666667	0.530242919921875
0.5775	0.636577606201172
0.578333333333334	0.737190246582032
0.579166666666667	0.669002532958985
0.58	0.673770904541016
0.580833333333334	0.612258911132813
0.581666666666667	0.519275665283203
0.5825	0.417232513427735
0.583333333333334	0.420093536376953
0.584166666666667	0.422000885009766
0.585	0.470161437988281
0.585833333333334	0.483989715576172
0.586666666666667	0.510692596435547
0.5875	0.493049621582031
0.588333333333334	0.500679016113282
0.589166666666667	0.53548812866211
0.59	0.545978546142578
0.590833333333334	0.477790832519531
0.591666666666667	0.470161437988281
0.5925	0.490188598632813
0.593333333333334	0.386238098144531
0.594166666666667	0.370025634765625
0.595	0.327110290527344
0.595833333333334	0.333786010742188
0.596666666666667	0.279426574707031
0.5975	0.297069549560547
0.598333333333334	0.320911407470703
0.599166666666667	0.408649444580078
0.6	0.444889068603516
0.600833333333334	0.501155853271485
0.601666666666667	0.498294830322266
0.6025	0.514984130859375
0.603333333333334	0.497817993164063
0.604166666666667	0.437259674072266
0.605	0.345706939697266
0.605833333333334	0.401973724365235
0.606666666666667	0.31280517578125
0.6075	0.303268432617188
0.608333333333334	0.327110290527344
0.609166666666667	0.354766845703125
0.61	0.410556793212891
0.610833333333334	0.484466552734375
0.611666666666667	0.505447387695313
0.6125	0.51259994506836
0.613333333333334	0.606536865234375
0.614166666666667	0.442981719970703
0.615	0.447750091552735
0.615833333333334	0.438213348388672
0.616666666666667	0.400066375732422
0.6175	0.340938568115235
0.618333333333334	0.43487548828125
0.619166666666667	0.393867492675781
0.62	0.384807586669922
0.620833333333334	0.460147857666016
0.621666666666667	0.474929809570313
0.6225	0.564098358154297
0.623333333333334	0.605106353759766
0.624166666666667	0.622749328613282
0.625	0.568866729736328
0.625833333333334	0.636100769042969
0.626666666666667	0.538349151611328
0.6275	0.584602355957032
0.628333333333334	0.624179840087891
0.629166666666667	0.598430633544922
0.63	0.523090362548828
0.630833333333334	0.490188598632813
0.631666666666667	0.40578842163086
0.6325	0.436782836914063
0.633333333333334	0.51116943359375
0.634166666666667	0.585556030273438
0.635	0.61178207397461
0.635833333333334	0.664234161376953
0.636666666666667	0.617027282714844
0.6375	0.610828399658203
0.638333333333334	0.621318817138672
0.639166666666667	0.598430633544922
0.64	0.673294067382813
0.640833333333334	0.68807601928711
0.641666666666667	0.658035278320313
0.6425	0.5340576171875
0.643333333333334	0.555038452148438
0.644166666666667	0.464916229248047
0.645	0.412940979003906
0.645833333333334	0.452995300292969
0.646666666666667	0.48828125
0.6475	0.453472137451172
0.648333333333334	0.504493713378907
0.649166666666667	0.527381896972657
0.65	0.461578369140625
0.650833333333334	0.536441802978516
0.651666666666667	0.602245330810547
0.6525	0.560760498046875
0.653333333333334	0.479221343994141
0.654166666666667	0.469207763671875
0.655	0.395774841308594
0.655833333333334	0.298023223876953
0.656666666666667	0.384330749511719
0.6575	0.477313995361328
0.658333333333334	0.546932220458985
0.659166666666667	0.507831573486328
0.66	0.589847564697266
0.660833333333334	0.48208236694336
0.661666666666667	0.449657440185547
0.6625	0.369071960449219
0.663333333333334	0.475406646728516
0.664166666666667	0.440597534179688
0.665	0.465869903564453
0.665833333333334	0.453472137451172
0.666666666666667	0.52022933959961
0.6675	0.455379486083985
0.668333333333334	0.380516052246094
0.669166666666667	0.345706939697266
0.67	0.430583953857422
0.670833333333334	0.48828125
0.671666666666667	0.481128692626953
0.6725	0.589370727539063
0.673333333333334	0.523567199707032
0.674166666666667	0.392436981201172
0.675	0.281810760498047
0.675833333333334	0.285625457763672
0.676666666666667	0.309467315673828
0.6775	0.375747680664063
0.678333333333334	0.513076782226563
0.679166666666667	0.561237335205078
0.68	0.594139099121094
0.680833333333334	0.605106353759766
0.681666666666667	0.724315643310547
0.6825	0.67281723022461
0.683333333333334	0.741958618164063
0.684166666666667	0.60272216796875
0.685	0.571250915527344
0.685833333333334	0.467300415039063
0.686666666666667	0.412940979003906
0.6875	0.40578842163086
0.688333333333334	0.599861145019532
0.689166666666667	0.5340576171875
0.69	0.553607940673828
0.690833333333334	0.64849853515625
0.691666666666667	0.60415267944336
0.6925	0.521659851074219
0.693333333333334	0.591754913330078
0.694166666666667	0.638484954833985
0.695	0.554084777832032
0.695833333333334	0.614166259765625
0.696666666666667	0.608921051025391
0.6975	0.607013702392578
0.698333333333334	0.500202178955078
0.699166666666667	0.515460968017578
0.7	0.423908233642578
0.700833333333334	0.445842742919922
0.701666666666667	0.46682357788086
0.7025	0.555992126464844
0.703333333333334	0.603675842285157
0.704166666666667	0.64849853515625
0.705	0.671863555908203
0.705833333333334	0.726699829101563
0.706666666666667	0.673294067382813
0.7075	0.6561279296875
0.708333333333334	0.580310821533203
0.709166666666667	0.57363510131836
0.71	0.473499298095703
0.710833333333334	0.506877899169922
0.711666666666667	0.531673431396485
0.7125	0.524997711181641
0.713333333333334	0.537872314453125
0.714166666666667	0.594615936279297
0.715	0.563144683837891
0.715833333333334	0.49591064453125
0.716666666666667	0.529766082763672
0.7175	0.491142272949219
0.718333333333334	0.438690185546875
0.719166666666667	0.430583953857422
0.72	0.444889068603516
0.720833333333334	0.507831573486328
0.721666666666667	0.58126449584961
0.7225	0.547885894775391
0.723333333333334	0.555038452148438
0.724166666666667	0.607013702392578
0.725	0.597953796386719
0.725833333333334	0.540733337402344
0.726666666666667	0.566959381103516
0.7275	0.552177429199219
0.728333333333334	0.56600570678711
0.729166666666667	0.516414642333985
0.73	0.494003295898438
0.730833333333334	0.557422637939453
0.731666666666667	0.571250915527344
0.7325	0.540256500244141
0.733333333333334	0.460147857666016
0.734166666666667	0.441551208496094
0.735	0.422477722167969
0.735833333333334	0.420093536376953
0.736666666666667	0.370025634765625
0.7375	0.449180603027344
0.738333333333334	0.415802001953125
0.739166666666667	0.406265258789063
0.74	0.41961669921875
0.740833333333334	0.472545623779297
0.741666666666667	0.45156478881836
0.7425	0.51259994506836
0.743333333333334	0.46682357788086
0.744166666666667	0.45013427734375
0.745	0.398635864257813
0.745833333333334	0.410079956054688
0.746666666666667	0.359535217285156
0.7475	0.379085540771485
0.748333333333334	0.370979309082031
0.749166666666667	0.425815582275391
0.75	0.407218933105469
0.750833333333334	0.483036041259766
0.751666666666667	0.517845153808594
0.7525	0.603199005126953
0.753333333333334	0.598907470703125
0.754166666666667	0.603675842285157
0.755	0.54311752319336
0.755833333333334	0.590324401855469
0.756666666666667	0.502109527587891
0.7575	0.454902648925781
0.758333333333334	0.528335571289063
0.759166666666667	0.585556030273438
0.76	0.473499298095703
0.760833333333334	0.514030456542969
0.761666666666667	0.561714172363282
0.7625	0.577449798583985
0.763333333333334	0.552654266357422
0.764166666666667	0.621318817138672
0.765	0.616550445556641
0.765833333333334	0.616550445556641
0.766666666666667	0.546932220458985
0.7675	0.477313995361328
0.768333333333334	0.459671020507813
0.769166666666667	0.565052032470703
0.77	0.529766082763672
0.770833333333334	0.528812408447266
0.771666666666667	0.514984130859375
0.7725	0.576019287109375
0.773333333333334	0.472545623779297
0.774166666666667	0.512123107910157
0.775	0.545024871826172
0.775833333333334	0.620365142822266
0.776666666666667	0.579833984375
0.7775	0.548362731933594
0.778333333333334	0.614166259765625
0.779166666666667	0.627994537353516
0.78	0.620841979980469
0.780833333333334	0.605106353759766
0.781666666666667	0.66518783569336
0.7825	0.557899475097657
0.783333333333334	0.511646270751953
0.784166666666667	0.492572784423828
0.785	0.492095947265625
0.785833333333334	0.515937805175782
0.786666666666667	0.574588775634766
0.7875	0.631332397460938
0.788333333333334	0.644683837890625
0.789166666666667	0.615596771240235
0.79	0.544071197509766
0.790833333333334	0.525474548339844
0.791666666666667	0.491142272949219
0.7925	0.501155853271485
0.793333333333334	0.572681427001953
0.794166666666667	0.54311752319336
0.795	0.535964965820313
0.795833333333334	0.553131103515625
0.796666666666667	0.586986541748047
0.7975	0.600337982177735
0.798333333333334	0.701904296875
0.799166666666667	0.606536865234375
0.8	0.627994537353516
0.800833333333334	0.597476959228516
0.801666666666667	0.516414642333985
0.8025	0.453472137451172
0.803333333333334	0.579833984375
0.804166666666667	0.586032867431641
0.805	0.601768493652344
0.805833333333334	0.620841979980469
0.806666666666667	0.653266906738282
0.8075	0.632286071777344
0.808333333333334	0.577926635742188
0.809166666666667	0.579357147216797
0.81	0.637531280517578
0.810833333333334	0.591278076171875
0.811666666666667	0.549793243408203
0.8125	0.626564025878907
0.813333333333334	0.619888305664063
0.814166666666667	0.576972961425782
0.815	0.603199005126953
0.815833333333334	0.557422637939453
0.816666666666667	0.494480133056641
0.8175	0.51259994506836
0.818333333333334	0.488758087158203
0.819166666666667	0.46682357788086
0.82	0.523090362548828
0.820833333333334	0.582218170166016
0.821666666666667	0.574111938476563
0.8225	0.636100769042969
0.823333333333334	0.593185424804688
0.824166666666667	0.638484954833985
0.825	0.60415267944336
0.825833333333334	0.626564025878907
0.826666666666667	0.535964965820313
0.8275	0.524997711181641
0.828333333333334	0.548362731933594
0.829166666666667	0.548839569091797
0.83	0.479698181152344
0.830833333333334	0.450611114501953
0.831666666666667	0.563621520996094
0.8325	0.431537628173828
0.833333333333334	0.374794006347656
0.834166666666667	0.385284423828125
0.835	0.461578369140625
0.835833333333334	0.534534454345703
0.836666666666667	0.563144683837891
0.8375	0.512123107910157
0.838333333333334	0.559329986572266
0.839166666666667	0.572681427001953
0.84	0.418663024902344
0.840833333333334	0.406742095947266
0.841666666666667	0.474929809570313
0.8425	0.518321990966797
0.843333333333334	0.588417053222657
0.844166666666667	0.658035278320313
0.845	0.700950622558594
0.845833333333334	0.760078430175782
0.846666666666667	0.689029693603516
0.8475	0.528335571289063
0.848333333333334	0.48971176147461
0.849166666666667	0.493049621582031
0.85	0.481128692626953
0.850833333333334	0.438690185546875
0.851666666666667	0.524520874023438
0.8525	0.52022933959961
0.853333333333334	0.508785247802735
0.854166666666667	0.416278839111328
0.855	0.508785247802735
0.855833333333334	0.584125518798828
0.856666666666667	0.624179840087891
0.8575	0.701904296875
0.858333333333334	0.707149505615235
0.859166666666667	0.705242156982422
0.86	0.605583190917969
0.860833333333334	0.617504119873047
0.861666666666667	0.592708587646485
0.8625	0.655651092529297
0.863333333333334	0.699520111083985
0.864166666666667	0.719547271728516
0.865	0.640392303466797
0.865833333333334	0.689983367919922
0.866666666666667	0.664234161376953
0.8675	0.580787658691407
0.868333333333334	0.554561614990235
0.869166666666667	0.5340576171875
0.87	0.488758087158203
0.870833333333334	0.579833984375
0.871666666666667	0.57220458984375
0.8725	0.553607940673828
0.873333333333334	0.648021697998047
0.874166666666667	0.555992126464844
0.875	0.423908233642578
0.875833333333334	0.37384033203125
0.876666666666667	0.373363494873047
0.8775	0.432014465332031
0.878333333333334	0.46682357788086
0.879166666666667	0.476360321044922
0.88	0.569820404052735
0.880833333333334	0.617504119873047
0.881666666666667	0.555038452148438
0.8825	0.609397888183594
0.883333333333334	0.727653503417969
0.884166666666667	0.706195831298828
0.885	0.721931457519532
0.885833333333334	0.65755844116211
0.886666666666667	0.587940216064453
0.8875	0.505924224853516
0.888333333333334	0.521183013916016
0.889166666666667	0.454425811767578
0.89	0.500202178955078
0.890833333333334	0.506877899169922
0.891666666666667	0.636100769042969
0.8925	0.615596771240235
0.893333333333334	0.648021697998047
0.894166666666667	0.583648681640625
0.895	0.574588775634766
0.895833333333334	0.429153442382813
0.896666666666667	0.3814697265625
0.8975	0.412464141845703
0.898333333333334	0.418186187744141
0.899166666666667	0.515460968017578
0.9	0.586509704589844
0.900833333333334	0.542640686035157
0.901666666666667	0.478267669677735
0.9025	0.609397888183594
0.903333333333334	0.521659851074219
0.904166666666667	0.499725341796875
0.905	0.571250915527344
0.905833333333334	0.544071197509766
0.906666666666667	0.504493713378907
0.9075	0.52785873413086
0.908333333333334	0.510215759277344
0.909166666666667	0.502109527587891
0.91	0.547409057617188
0.910833333333334	0.41961669921875
0.911666666666667	0.416278839111328
0.9125	0.441551208496094
0.913333333333334	0.456333160400391
0.914166666666667	0.43487548828125
0.915	0.494480133056641
0.915833333333334	0.500679016113282
0.916666666666667	0.410079956054688
0.9175	0.380516052246094
0.918333333333334	0.471591949462891
0.919166666666667	0.444889068603516
0.92	0.463485717773438
0.920833333333334	0.548839569091797
0.921666666666667	0.611305236816407
0.9225	0.596046447753907
0.923333333333334	0.675678253173828
0.924166666666667	0.646114349365235
0.925	0.585556030273438
0.925833333333334	0.436782836914063
0.926666666666667	0.417232513427735
0.9275	0.396251678466797
0.928333333333334	0.363349914550781
0.929166666666667	0.409603118896485
0.93	0.587940216064453
0.930833333333334	0.63323974609375
0.931666666666667	0.660896301269532
0.9325	0.647068023681641
0.933333333333334	0.667572021484375
0.934166666666667	0.64849853515625
0.935	0.629425048828125
0.935833333333334	0.517368316650391
0.936666666666667	0.491142272949219
0.9375	0.420093536376953
0.938333333333334	0.395298004150391
0.939166666666667	0.35238265991211
0.94	0.424385070800781
0.940833333333334	0.542163848876953
0.941666666666667	0.519275665283203
0.9425	0.56600570678711
0.943333333333334	0.545024871826172
0.944166666666667	0.468254089355469
0.945	0.370979309082031
0.945833333333334	0.439167022705078
0.946666666666667	0.326156616210938
0.9475	0.308513641357422
0.948333333333334	0.368595123291016
0.949166666666667	0.432491302490235
0.95	0.363349914550781
0.950833333333334	0.441551208496094
0.951666666666667	0.456809997558594
0.9525	0.481605529785156
0.953333333333334	0.483512878417969
0.954166666666667	0.609397888183594
0.955	0.636100769042969
0.955833333333334	0.635147094726563
0.956666666666667	0.632762908935547
0.9575	0.621795654296875
0.958333333333334	0.584125518798828
0.959166666666667	0.557422637939453
0.96	0.669479370117188
0.960833333333334	0.608921051025391
0.961666666666667	0.651359558105469
0.9625	0.656604766845703
0.963333333333334	0.584602355957032
0.964166666666667	0.489234924316406
0.965	0.580787658691407
0.965833333333334	0.585079193115235
0.966666666666667	0.568389892578125
0.9675	0.624656677246094
0.968333333333334	0.711917877197266
0.969166666666667	0.7171630859375
0.97	0.661849975585938
0.970833333333334	0.678539276123047
0.971666666666667	0.645160675048828
0.9725	0.576496124267578
0.973333333333334	0.5340576171875
0.974166666666667	0.5340576171875
0.975	0.406265258789063
0.975833333333334	0.442028045654297
0.976666666666667	0.422954559326172
0.9775	0.470161437988281
0.978333333333334	0.491142272949219
0.979166666666667	0.598907470703125
0.98	0.596046447753907
0.980833333333334	0.628948211669922
0.981666666666667	0.586032867431641
0.9825	0.599384307861328
0.983333333333334	0.536441802978516
0.984166666666667	0.527381896972657
0.985	0.449657440185547
0.985833333333334	0.408172607421875
0.986666666666667	0.387191772460938
0.9875	0.396251678466797
0.988333333333334	0.393390655517578
0.989166666666667	0.439167022705078
0.99	0.477313995361328
0.990833333333334	0.415802001953125
0.991666666666667	0.466346740722656
0.9925	0.464916229248047
0.993333333333334	0.484466552734375
0.994166666666667	0.509738922119141
0.995	0.48828125
0.995833333333334	0.42724609375
0.996666666666667	0.478744506835938
0.9975	0.472068786621094
0.998333333333334	0.454425811767578
0.999166666666667	0.522136688232422
1	0.594615936279297
1.00083333333334	0.525951385498047
1.00166666666667	0.46539306640625
1.0025	0.478744506835938
1.00333333333334	0.587940216064453
1.00416666666667	0.562667846679688
1.005	0.564098358154297
1.00583333333334	0.551223754882813
1.00666666666667	0.561714172363282
1.0075	0.4119873046875
1.00833333333334	0.441074371337891
1.00916666666667	0.4425048828125
1.01	0.54311752319336
1.01083333333334	0.522613525390625
1.01166666666667	0.493049621582031
1.0125	0.457763671875
1.01333333333334	0.488758087158203
1.01416666666667	0.445365905761719
1.015	0.430583953857422
1.01583333333334	0.559806823730469
1.01666666666667	0.5645751953125
1.0175	0.548362731933594
1.01833333333334	0.540256500244141
1.01916666666667	0.586509704589844
1.02	0.609397888183594
1.02083333333334	0.623703002929688
1.02166666666667	0.618457794189453
1.0225	0.668525695800782
1.02333333333334	0.598430633544922
1.02416666666667	0.534534454345703
1.025	0.532150268554688
1.02583333333334	0.534534454345703
1.02666666666667	0.580787658691407
1.0275	0.644683837890625
1.02833333333334	0.661849975585938
1.02916666666667	0.632762908935547
1.03	0.623703002929688
1.03083333333334	0.63467025756836
1.03166666666667	0.608921051025391
1.0325	0.524520874023438
1.03333333333334	0.548362731933594
1.03416666666667	0.536441802978516
1.035	0.417709350585938
1.03583333333334	0.383377075195313
1.03666666666667	0.454902648925781
1.0375	0.418663024902344
1.03833333333334	0.403404235839844
1.03916666666667	0.492572784423828
1.04	0.485897064208985
1.04083333333334	0.464439392089844
1.04166666666667	0.523090362548828
1.0425	0.333786010742188
1.04333333333334	0.41341781616211
1.04416666666667	0.461578369140625
1.045	0.40578842163086
1.04583333333334	0.537395477294922
1.04666666666667	0.58889389038086
1.0475	0.568389892578125
1.04833333333334	0.491619110107422
1.04916666666667	0.543594360351563
1.05	0.55694580078125
1.05083333333334	0.589847564697266
1.05166666666667	0.538349151611328
1.0525	0.590324401855469
1.05333333333334	0.546455383300782
1.05416666666667	0.529766082763672
1.055	0.51259994506836
1.05583333333334	0.58126449584961
1.05666666666667	0.529766082763672
1.0575	0.549793243408203
1.05833333333334	0.594139099121094
1.05916666666667	0.571250915527344
1.06	0.521183013916016
1.06083333333334	0.63323974609375
1.06166666666667	0.7171630859375
1.0625	0.782966613769532
1.06333333333334	0.774860382080078
1.06416666666667	0.785350799560547
1.065	0.715255737304688
1.06583333333334	0.699043273925782
1.06666666666667	0.618934631347657
1.0675	0.569820404052735
1.06833333333334	0.6103515625
1.06916666666667	0.574111938476563
1.07	0.46539306640625
1.07083333333334	0.445842742919922
1.07166666666667	0.509262084960938
1.0725	0.473499298095703
1.07333333333334	0.529766082763672
1.07416666666667	0.5340576171875
1.075	0.478744506835938
1.07583333333334	0.445365905761719
1.07666666666667	0.417709350585938
1.0775	0.473499298095703
1.07833333333334	0.508785247802735
1.07916666666667	0.609874725341797
1.08	0.595569610595703
1.08083333333334	0.617027282714844
1.08166666666667	0.514984130859375
1.0825	0.499725341796875
1.08333333333334	0.417232513427735
1.08416666666667	0.484943389892578
1.085	0.596046447753907
1.08583333333334	0.580787658691407
1.08666666666667	0.661849975585938
1.0875	0.735282897949219
1.08833333333334	0.685691833496094
1.08916666666667	0.634193420410157
1.09	0.725269317626953
1.09083333333334	0.668525695800782
1.09166666666667	0.639438629150391
1.0925	0.68044662475586
1.09333333333334	0.658512115478516
1.09416666666667	0.577926635742188
1.095	0.616550445556641
1.09583333333334	0.606060028076172
1.09666666666667	0.607490539550782
1.0975	0.549793243408203
1.09833333333334	0.555992126464844
1.09916666666667	0.415325164794922
1.1	0.51259994506836
1.10083333333334	0.476837158203125
1.10166666666667	0.456809997558594
1.1025	0.560283660888672
1.10333333333334	0.640392303466797
1.10416666666667	0.547409057617188
1.105	0.51116943359375
1.10583333333334	0.497817993164063
1.10666666666667	0.465869903564453
1.1075	0.529289245605469
1.10833333333334	0.508308410644532
1.10916666666667	0.455856323242188
1.11	0.551223754882813
1.11083333333334	0.470161437988281
1.11166666666667	0.451087951660156
1.1125	0.456333160400391
1.11333333333334	0.579833984375
1.11416666666667	0.545024871826172
1.115	0.607967376708985
1.11583333333334	0.637054443359375
1.11666666666667	0.626087188720703
1.1175	0.632762908935547
1.11833333333334	0.604629516601563
1.11916666666667	0.569820404052735
1.12	0.45919418334961
1.12083333333334	0.470161437988281
1.12166666666667	0.447273254394531
1.1225	0.474929809570313
1.12333333333334	0.510692596435547
1.12416666666667	0.648021697998047
1.125	0.705242156982422
1.12583333333334	0.676155090332032
1.12666666666667	0.72479248046875
1.1275	0.676631927490235
1.12833333333334	0.574111938476563
1.12916666666667	0.496387481689453
1.13	0.46539306640625
1.13083333333334	0.412940979003906
1.13166666666667	0.419139862060547
1.1325	0.434398651123047
1.13333333333334	0.444412231445313
1.13416666666667	0.4425048828125
1.135	0.384330749511719
1.13583333333334	0.331878662109375
1.13666666666667	0.341415405273438
1.1375	0.4425048828125
1.13833333333334	0.47445297241211
1.13916666666667	0.494480133056641
1.14	0.517845153808594
1.14083333333334	0.560760498046875
1.14166666666667	0.491142272949219
1.1425	0.528335571289063
1.14333333333334	0.545501708984375
1.14416666666667	0.664710998535157
1.145	0.574111938476563
1.14583333333334	0.560760498046875
1.14666666666667	0.523090362548828
1.1475	0.616073608398438
1.14833333333334	0.549793243408203
1.14916666666667	0.611305236816407
1.15	0.6256103515625
1.15083333333334	0.64992904663086
1.15166666666667	0.568866729736328
1.1525	0.496864318847656
1.15333333333334	0.494956970214844
1.15416666666667	0.494003295898438
1.155	0.504493713378907
1.15583333333334	0.502586364746094
1.15666666666667	0.610828399658203
1.1575	0.638961791992188
1.15833333333334	0.683784484863282
1.15916666666667	0.573158264160157
1.16	0.561714172363282
1.16083333333334	0.543594360351563
1.16166666666667	0.453472137451172
1.1625	0.479698181152344
1.16333333333334	0.540256500244141
1.16416666666667	0.631332397460938
1.165	0.655174255371094
1.16583333333334	0.753879547119141
1.16666666666667	0.705718994140625
1.1675	0.748634338378907
1.16833333333334	0.66375732421875
1.16916666666667	0.637531280517578
1.17	0.545978546142578
1.17083333333334	0.487327575683594
1.17166666666667	0.376224517822266
1.1725	0.386714935302735
1.17333333333334	0.397682189941406
1.17416666666667	0.499725341796875
1.175	0.508308410644532
1.17583333333334	0.5645751953125
1.17666666666667	0.53548812866211
1.1775	0.466346740722656
1.17833333333334	0.386238098144531
1.17916666666667	0.423431396484375
1.18	0.453948974609375
1.18083333333334	0.51116943359375
1.18166666666667	0.530242919921875
1.1825	0.506877899169922
1.18333333333334	0.493049621582031
1.18416666666667	0.471115112304688
1.185	0.491619110107422
1.18583333333334	0.442028045654297
1.18666666666667	0.384807586669922
1.1875	0.400066375732422
1.18833333333334	0.458717346191406
1.18916666666667	0.403881072998047
1.19	0.451087951660156
1.19083333333334	0.587940216064453
1.19166666666667	0.576019287109375
1.1925	0.603675842285157
1.19333333333334	0.686168670654297
1.19416666666667	0.767707824707032
1.195	0.76436996459961
1.19583333333334	0.740528106689453
1.19666666666667	0.606536865234375
1.1975	0.501155853271485
1.19833333333334	0.35238265991211
1.19916666666667	0.349521636962891
1.2	0.407218933105469
1.20083333333334	0.481605529785156
1.20166666666667	0.576972961425782
1.2025	0.716209411621094
1.20333333333334	0.627994537353516
1.20416666666667	0.538349151611328
1.205	0.506401062011719
1.20583333333334	0.445365905761719
1.20666666666667	0.414848327636719
1.2075	0.438213348388672
1.20833333333334	0.536918640136719
1.20916666666667	0.514030456542969
1.21	0.493526458740235
1.21083333333334	0.400066375732422
1.21166666666667	0.406742095947266
1.2125	0.289440155029297
1.21333333333334	0.333309173583985
1.21416666666667	0.421524047851563
1.215	0.432491302490235
1.21583333333334	0.432491302490235
1.21666666666667	0.602245330810547
1.2175	0.562191009521485
1.21833333333334	0.504016876220703
1.21916666666667	0.504016876220703
1.22	0.42867660522461
1.22083333333334	0.31280517578125
1.22166666666667	0.353336334228516
1.2225	0.322341918945313
1.22333333333334	0.389575958251953
1.22416666666667	0.61178207397461
1.225	0.675201416015625
1.22583333333334	0.653266906738282
1.22666666666667	0.66518783569336
1.2275	0.704288482666016
1.22833333333334	0.622749328613282
1.22916666666667	0.672340393066407
1.23	0.671863555908203
1.23083333333334	0.579357147216797
1.23166666666667	0.559329986572266
1.2325	0.508785247802735
1.23333333333334	0.499725341796875
1.23416666666667	0.547885894775391
1.235	0.610828399658203
1.23583333333334	0.579357147216797
1.23666666666667	0.620365142822266
1.2375	0.614643096923828
1.23833333333334	0.552654266357422
1.23916666666667	0.652313232421875
1.24	0.642776489257813
1.24083333333334	0.568389892578125
1.24166666666667	0.594615936279297
1.2425	0.600337982177735
1.24333333333334	0.552177429199219
1.24416666666667	0.528335571289063
1.245	0.649452209472657
1.24583333333334	0.588417053222657
1.24666666666667	0.637531280517578
1.2475	0.68807601928711
1.24833333333334	0.745296478271485
1.24916666666667	0.665664672851563
1.25	0.579833984375
1.25083333333334	0.524997711181641
1.25166666666667	0.514030456542969
1.2525	0.454902648925781
1.25333333333334	0.417232513427735
1.25416666666667	0.38290023803711
1.255	0.423908233642578
1.25583333333334	0.418663024902344
1.25666666666667	0.487804412841797
1.2575	0.500679016113282
1.25833333333334	0.573158264160157
1.25916666666667	0.54168701171875
1.26	0.528335571289063
1.26083333333334	0.521183013916016
1.26166666666667	0.568389892578125
1.2625	0.635623931884766
1.26333333333334	0.701427459716797
1.26416666666667	0.645160675048828
1.265	0.631809234619141
1.26583333333334	0.627994537353516
1.26666666666667	0.545978546142578
1.2675	0.548362731933594
1.26833333333334	0.590324401855469
1.26916666666667	0.599861145019532
1.27	0.598907470703125
1.27083333333334	0.631332397460938
1.27166666666667	0.616073608398438
1.2725	0.626087188720703
1.27333333333334	0.524044036865235
1.27416666666667	0.529766082763672
1.275	0.565528869628907
1.27583333333334	0.478744506835938
1.27666666666667	0.383853912353516
1.2775	0.462532043457031
1.27833333333334	0.458717346191406
1.27916666666667	0.50497055053711
1.28	0.545024871826172
1.28083333333334	0.549793243408203
1.28166666666667	0.521183013916016
1.2825	0.418186187744141
1.28333333333334	0.266075134277344
1.28416666666667	0.263690948486328
1.285	0.351905822753906
1.28583333333334	0.41341781616211
1.28666666666667	0.439167022705078
1.2875	0.547409057617188
1.28833333333334	0.641822814941407
1.28916666666667	0.597953796386719
1.29	0.564098358154297
1.29083333333334	0.612258911132813
1.29166666666667	0.590324401855469
1.2925	0.524997711181641
1.29333333333334	0.575065612792969
1.29416666666667	0.536441802978516
1.295	0.604629516601563
1.29583333333334	0.518798828125
1.29666666666667	0.54168701171875
1.2975	0.445842742919922
1.29833333333334	0.516891479492188
1.29916666666667	0.510692596435547
1.3	0.563621520996094
1.30083333333334	0.502586364746094
1.30166666666667	0.555038452148438
1.3025	0.577449798583985
1.30333333333334	0.528812408447266
1.30416666666667	0.542640686035157
1.305	0.576972961425782
1.30583333333334	0.556468963623047
1.30666666666667	0.569343566894532
1.3075	0.618934631347657
1.30833333333334	0.548362731933594
1.30916666666667	0.462055206298828
1.31	0.488758087158203
1.31083333333334	0.390052795410156
1.31166666666667	0.386714935302735
1.3125	0.440120697021485
1.31333333333334	0.516891479492188
1.31416666666667	0.483036041259766
1.315	0.464916229248047
1.31583333333334	0.427722930908203
1.31666666666667	0.381946563720703
1.3175	0.429153442382813
1.31833333333334	0.471591949462891
1.31916666666667	0.468254089355469
1.32	0.477790832519531
1.32083333333334	0.531673431396485
1.32166666666667	0.562191009521485
1.3225	0.60272216796875
1.32333333333334	0.638484954833985
1.32416666666667	0.642776489257813
1.325	0.597000122070313
1.32583333333334	0.516414642333985
1.32666666666667	0.429153442382813
1.3275	0.380516052246094
1.32833333333334	0.3662109375
1.32916666666667	0.418186187744141
1.33	0.406265258789063
1.33083333333334	0.442981719970703
1.33166666666667	0.535964965820313
1.3325	0.501155853271485
1.33333333333334	0.509738922119141
1.33416666666667	0.45013427734375
1.335	0.43487548828125
1.33583333333334	0.466346740722656
1.33666666666667	0.544071197509766
1.3375	0.492572784423828
1.33833333333334	0.676631927490235
1.33916666666667	0.708103179931641
1.34	0.612735748291016
1.34083333333334	0.483989715576172
1.34166666666667	0.523567199707032
1.3425	0.388622283935547
1.34333333333334	0.426769256591797
1.34416666666667	0.547885894775391
1.345	0.586509704589844
1.34583333333334	0.569343566894532
1.34666666666667	0.678062438964844
1.3475	0.582218170166016
1.34833333333334	0.54931640625
1.34916666666667	0.578880310058594
1.35	0.651836395263672
1.35083333333334	0.606060028076172
1.35166666666667	0.698566436767578
1.3525	0.606060028076172
1.35333333333334	0.655651092529297
1.35416666666667	0.610828399658203
1.355	0.537872314453125
1.35583333333334	0.484943389892578
1.35666666666667	0.540733337402344
1.3575	0.402450561523438
1.35833333333334	0.411033630371094
1.35916666666667	0.393390655517578
1.36	0.39815902709961
1.36083333333334	0.32949447631836
1.36166666666667	0.451087951660156
1.3625	0.435352325439453
1.36333333333334	0.502586364746094
1.36416666666667	0.481128692626953
1.365	0.539302825927735
1.36583333333334	0.5340576171875
1.36666666666667	0.486850738525391
1.3675	0.500202178955078
1.36833333333334	0.52022933959961
1.36916666666667	0.478744506835938
1.37	0.465869903564453
1.37083333333334	0.486373901367188
1.37166666666667	0.533103942871094
1.3725	0.554561614990235
1.37333333333334	0.673770904541016
1.37416666666667	0.622749328613282
1.375	0.676631927490235
1.37583333333334	0.628948211669922
1.37666666666667	0.595569610595703
1.3775	0.57220458984375
1.37833333333334	0.675678253173828
1.37916666666667	0.627517700195313
1.38	0.609397888183594
1.38083333333334	0.707149505615235
1.38166666666667	0.610828399658203
1.3825	0.562667846679688
1.38333333333334	0.597953796386719
1.38416666666667	0.596046447753907
1.385	0.45013427734375
1.38583333333334	0.430583953857422
1.38666666666667	0.371456146240235
1.3875	0.399112701416016
1.38833333333334	0.383853912353516
1.38916666666667	0.446319580078125
1.39	0.477790832519531
1.39083333333334	0.545501708984375
1.39166666666667	0.554084777832032
1.3925	0.57363510131836
1.39333333333334	0.6256103515625
1.39416666666667	0.654220581054688
1.395	0.696659088134766
1.39583333333334	0.636577606201172
1.39666666666667	0.618457794189453
1.3975	0.559806823730469
1.39833333333334	0.605106353759766
1.39916666666667	0.578403472900391
1.4	0.567913055419922
1.40083333333334	0.620365142822266
1.40166666666667	0.6256103515625
1.4025	0.587940216064453
1.40333333333334	0.654220581054688
1.40416666666667	0.654220581054688
1.405	0.586032867431641
1.40583333333334	0.61798095703125
1.40666666666667	0.639915466308594
1.4075	0.515460968017578
1.40833333333334	0.54311752319336
1.40916666666667	0.563144683837891
1.41	0.565528869628907
1.41083333333334	0.528812408447266
1.41166666666667	0.508308410644532
1.4125	0.522136688232422
1.41333333333334	0.525474548339844
1.41416666666667	0.482559204101563
1.415	0.429153442382813
1.41583333333334	0.451087951660156
1.41666666666667	0.452041625976563
1.4175	0.481605529785156
1.41833333333334	0.514507293701172
1.41916666666667	0.48971176147461
1.42	0.446796417236328
1.42083333333334	0.473499298095703
1.42166666666667	0.474929809570313
1.4225	0.457286834716797
1.42333333333334	0.564098358154297
1.42416666666667	0.618457794189453
1.425	0.52785873413086
1.42583333333334	0.561714172363282
1.42666666666667	0.589370727539063
1.4275	0.586986541748047
1.42833333333334	0.515460968017578
1.42916666666667	0.630378723144532
1.43	0.579357147216797
1.43083333333334	0.535011291503907
1.43166666666667	0.570774078369141
1.4325	0.639438629150391
1.43333333333334	0.598907470703125
1.43416666666667	0.652790069580078
1.435	0.623703002929688
1.43583333333334	0.544071197509766
1.43666666666667	0.509262084960938
1.4375	0.438213348388672
1.43833333333334	0.472545623779297
1.43916666666667	0.478744506835938
1.44	0.472068786621094
1.44083333333334	0.562191009521485
1.44166666666667	0.5950927734375
1.4425	0.448703765869141
1.44333333333334	0.585556030273438
1.44416666666667	0.667572021484375
1.445	0.623226165771485
1.44583333333334	0.641822814941407
1.44666666666667	0.60415267944336
1.4475	0.505924224853516
1.44833333333334	0.467777252197266
1.44916666666667	0.535011291503907
1.45	0.503063201904297
1.45083333333334	0.547409057617188
1.45166666666667	0.631809234619141
1.4525	0.607490539550782
1.45333333333334	0.462055206298828
1.45416666666667	0.547409057617188
1.455	0.561237335205078
1.45583333333334	0.450611114501953
1.45666666666667	0.502109527587891
1.4575	0.522613525390625
1.45833333333334	0.403404235839844
1.45916666666667	0.437736511230469
1.46	0.470161437988281
1.46083333333334	0.383377075195313
1.46166666666667	0.429630279541016
1.4625	0.436782836914063
1.46333333333334	0.477790832519531
1.46416666666667	0.448226928710938
1.465	0.493049621582031
1.46583333333334	0.545978546142578
1.46666666666667	0.556468963623047
1.4675	0.63323974609375
1.46833333333334	0.658988952636719
1.46916666666667	0.667572021484375
1.47	0.636100769042969
1.47083333333334	0.599861145019532
1.47166666666667	0.554084777832032
1.4725	0.588417053222657
1.47333333333334	0.548362731933594
1.47416666666667	0.559806823730469
1.475	0.625133514404297
1.47583333333334	0.553131103515625
1.47666666666667	0.56600570678711
1.4775	0.612735748291016
1.47833333333334	0.58746337890625
1.47916666666667	0.631809234619141
1.48	0.647544860839844
1.48083333333334	0.538349151611328
1.48166666666667	0.52022933959961
1.4825	0.57363510131836
1.48333333333334	0.565528869628907
1.48416666666667	0.523090362548828
1.485	0.601291656494141
1.48583333333334	0.66375732421875
1.48666666666667	0.607967376708985
1.4875	0.578880310058594
1.48833333333334	0.594139099121094
1.48916666666667	0.57220458984375
1.49	0.492095947265625
1.49083333333334	0.503063201904297
1.49166666666667	0.443458557128906
1.4925	0.516414642333985
1.49333333333334	0.453472137451172
1.49416666666667	0.450611114501953
1.495	0.481605529785156
1.49583333333334	0.524044036865235
1.49666666666667	0.454902648925781
1.4975	0.527381896972657
1.49833333333334	0.537872314453125
1.49916666666667	0.507831573486328
1.5	0.545501708984375
1.50083333333334	0.553131103515625
1.50166666666667	0.545978546142578
1.5025	0.465869903564453
1.50333333333334	0.492095947265625
1.50416666666667	0.510215759277344
1.505	0.502109527587891
1.50583333333334	0.490188598632813
1.50666666666667	0.6103515625
1.5075	0.587940216064453
1.50833333333334	0.527381896972657
1.50916666666667	0.54931640625
1.51	0.57363510131836
1.51083333333334	0.576019287109375
1.51166666666667	0.502586364746094
1.5125	0.519752502441407
1.51333333333334	0.482559204101563
1.51416666666667	0.516414642333985
1.515	0.509262084960938
1.51583333333334	0.558853149414063
1.51666666666667	0.616550445556641
1.5175	0.607013702392578
1.51833333333334	0.586032867431641
1.51916666666667	0.592708587646485
1.52	0.562667846679688
1.52083333333334	0.473499298095703
1.52166666666667	0.495433807373047
1.5225	0.535964965820313
1.52333333333334	0.516414642333985
1.52416666666667	0.632762908935547
1.525	0.637054443359375
1.52583333333334	0.610828399658203
1.52666666666667	0.601768493652344
1.5275	0.598430633544922
1.52833333333334	0.557899475097657
1.52916666666667	0.590801239013672
1.53	0.601768493652344
1.53083333333334	0.518798828125
1.53166666666667	0.580310821533203
1.5325	0.516891479492188
1.53333333333334	0.510692596435547
1.53416666666667	0.543594360351563
1.535	0.570297241210938
1.53583333333334	0.538349151611328
1.53666666666667	0.548362731933594
1.5375	0.501155853271485
1.53833333333334	0.439643859863281
1.53916666666667	0.424861907958985
1.54	0.415802001953125
1.54083333333334	0.430583953857422
1.54166666666667	0.461578369140625
1.5425	0.532150268554688
1.54333333333334	0.551223754882813
1.54416666666667	0.543594360351563
1.545	0.577449798583985
1.54583333333334	0.616550445556641
1.54666666666667	0.632286071777344
1.5475	0.644207000732422
1.54833333333334	0.607490539550782
1.54916666666667	0.600814819335938
1.55	0.590801239013672
1.55083333333334	0.571250915527344
1.55166666666667	0.554084777832032
1.5525	0.531196594238282
1.55333333333334	0.559329986572266
1.55416666666667	0.514507293701172
1.555	0.468730926513672
1.55583333333334	0.41341781616211
1.55666666666667	0.471591949462891
1.5575	0.547409057617188
1.55833333333334	0.506877899169922
1.55916666666667	0.689029693603516
1.56	0.802993774414063
1.56083333333334	0.852108001708985
1.56166666666667	0.826358795166016
1.5625	1.00326538085938
1.56333333333334	0.838279724121094
1.56416666666667	0.774860382080078
1.565	0.704765319824219
1.56583333333334	0.610828399658203
1.56666666666667	0.535964965820313
1.5675	0.46539306640625
1.56833333333334	0.565052032470703
1.56916666666667	0.617027282714844
1.57	0.759601593017578
1.57083333333334	0.741004943847657
1.57166666666667	0.866413116455078
1.5725	0.728607177734375
1.57333333333334	0.712394714355469
1.57416666666667	0.544071197509766
1.575	0.477313995361328
1.57583333333334	0.430583953857422
1.57666666666667	0.538349151611328
1.5775	0.54168701171875
1.57833333333334	0.512123107910157
1.57916666666667	0.610828399658203
1.58	0.58126449584961
1.58083333333334	0.572681427001953
1.58166666666667	0.523090362548828
1.5825	0.641345977783203
1.58333333333334	0.54311752319336
1.58416666666667	0.554084777832032
1.585	0.45013427734375
1.58583333333334	0.493526458740235
1.58666666666667	0.429153442382813
1.5875	0.45156478881836
1.58833333333334	0.438690185546875
1.58916666666667	0.48065185546875
1.59	0.517368316650391
1.59083333333334	0.631332397460938
1.59166666666667	0.729084014892578
1.5925	0.736236572265625
1.59333333333334	0.750541687011719
1.59416666666667	0.719547271728516
1.595	0.627994537353516
1.59583333333334	0.662326812744141
1.59666666666667	0.725746154785157
1.5975	0.653266906738282
1.59833333333334	0.522136688232422
1.59916666666667	0.489234924316406
1.6	0.386714935302735
1.60083333333334	0.385761260986328
1.60166666666667	0.410079956054688
1.6025	0.575065612792969
1.60333333333334	0.563144683837891
1.60416666666667	0.515460968017578
1.605	0.491142272949219
1.60583333333334	0.59652328491211
1.60666666666667	0.531196594238282
1.6075	0.61178207397461
1.60833333333334	0.737667083740235
1.60916666666667	0.784397125244141
1.61	0.806808471679688
1.61083333333334	0.83160400390625
1.61166666666667	0.735759735107422
1.6125	0.699043273925782
1.61333333333334	0.612735748291016
1.61416666666667	0.487804412841797
1.615	0.46539306640625
1.61583333333334	0.541210174560547
1.61666666666667	0.505447387695313
1.6175	0.500679016113282
1.61833333333334	0.478744506835938
1.61916666666667	0.505924224853516
1.62	0.494003295898438
1.62083333333334	0.490188598632813
1.62166666666667	0.502586364746094
1.6225	0.612258911132813
1.62333333333334	0.6256103515625
1.62416666666667	0.61798095703125
1.625	0.599861145019532
1.62583333333334	0.665664672851563
1.62666666666667	0.643730163574219
1.6275	0.607967376708985
1.62833333333334	0.612258911132813
1.62916666666667	0.646114349365235
1.63	0.555992126464844
1.63083333333334	0.575065612792969
1.63166666666667	0.524044036865235
1.6325	0.476837158203125
1.63333333333334	0.453472137451172
1.63416666666667	0.498771667480469
1.635	0.41961669921875
1.63583333333334	0.508308410644532
1.63666666666667	0.554561614990235
1.6375	0.623703002929688
1.63833333333334	0.6103515625
1.63916666666667	0.647068023681641
1.64	0.569343566894532
1.64083333333334	0.567436218261719
1.64166666666667	0.48971176147461
1.6425	0.523090362548828
1.64333333333334	0.549793243408203
1.64416666666667	0.586509704589844
1.645	0.587940216064453
1.64583333333334	0.579357147216797
1.64666666666667	0.642776489257813
1.6475	0.581741333007813
1.64833333333334	0.569820404052735
1.64916666666667	0.537395477294922
1.65	0.55837631225586
1.65083333333334	0.508785247802735
1.65166666666667	0.577449798583985
1.6525	0.506401062011719
1.65333333333334	0.486373901367188
1.65416666666667	0.478744506835938
1.655	0.484466552734375
1.65583333333334	0.460624694824219
1.65666666666667	0.529289245605469
1.6575	0.631332397460938
1.65833333333334	0.751495361328125
1.65916666666667	0.760555267333985
1.66	0.788211822509766
1.66083333333334	0.831127166748047
1.66166666666667	0.75531005859375
1.6625	0.629901885986328
1.66333333333334	0.628948211669922
1.66416666666667	0.60272216796875
1.665	0.536441802978516
1.66583333333334	0.625133514404297
[truncated: 69,607 more rows]
