# Supplementary material for: Chemodiversity of Calophyllum inophyllum L. oil bioactive components related to their specific geographical distribution in the South Pacific region
Source: PeerJ. 2019 May 22;7:e6896. doi: 10.7717/peerj.6896 (PMC6535043; doi:10.7717/peerj.6896)
Supplement: Supplemental Information 4 — Time and absorbance values at 280 nm. The site and the number of the collected sample from French Polynesia are in the separate file names. [file peerj-07-6896-s004.zip › Societe_Moorea_z1_N17.CSV]

0.0005	-0.174522399902344
0.00133333333333334	-0.2288818359375
0.00216666666666667	-0.156879425048828
0.003	-0.24557113647461
0.00383333333333334	-0.31423568725586
0.00466666666666667	-0.224590301513672
0.0055	-0.205516815185547
0.00633333333333334	-0.250816345214844
0.00716666666666667	-0.16164779663086
0.008	-0.091552734375
0.00883333333333334	-0.138282775878906
0.00966666666666667	-0.0863075256347656
0.0105	-0.0653266906738282
0.0113333333333334	-0.130653381347656
0.0121666666666667	-0.254631042480469
0.013	-0.220775604248047
0.0138333333333334	-0.239372253417969
0.0146666666666667	-0.318527221679688
0.0155	-0.359535217285156
0.0163333333333334	-0.214576721191406
0.0171666666666667	-0.250816345214844
0.018	-0.221729278564453
0.0188333333333334	-0.217437744140625
0.0196666666666667	-0.153064727783203
0.0205	-0.185012817382813
0.0213333333333334	-0.133037567138672
0.0221666666666667	-0.142574310302735
0.023	-0.00762939453125
0.0238333333333334	-0.0157356262207031
0.0246666666666667	-0.0700950622558594
0.0255	-0.157833099365235
0.0263333333333334	-0.155925750732422
0.0271666666666667	-0.156879425048828
0.028	-0.223636627197266
0.0288333333333334	-0.191211700439453
0.0296666666666667	-0.231742858886719
0.0305	-0.223636627197266
0.0313333333333333	-0.2899169921875
0.0321666666666667	-0.249862670898438
0.033	-0.263690948486328
0.0338333333333334	-0.187873840332031
0.0346666666666667	-0.194072723388672
0.0355	-0.184059143066406
0.0363333333333334	-0.118255615234375
0.0371666666666667	-0.121593475341797
0.038	-0.142097473144531
0.0388333333333334	-0.178337097167969
0.0396666666666667	-0.140190124511719
0.0405	-0.223159790039063
0.0413333333333334	-0.155448913574219
0.0421666666666667	-0.205516815185547
0.043	-0.0782012939453125
0.0438333333333334	-0.0658035278320313
0.0446666666666667	-0.0395774841308594
0.0455	-0.11444091796875
0.0463333333333334	-0.0057220458984375
0.0471666666666667	-0.133514404296875
0.048	-0.191688537597656
0.0488333333333334	-0.166893005371094
0.0496666666666667	-0.0424385070800781
0.0505	-0.0796318054199219
0.0513333333333334	-0.113010406494141
0.0521666666666667	-0.216960906982422
0.053	-0.236034393310547
0.0538333333333334	-0.315189361572266
0.0546666666666667	-0.272750854492188
0.0555	-0.1983642578125
0.0563333333333334	-0.0619888305664063
0.0571666666666667	-0.072479248046875
0.058	-0.0748634338378907
0.0588333333333334	-0.08392333984375
0.0596666666666667	-0.0829696655273438
0.0605	-0.164508819580078
0.0613333333333334	-0.123023986816406
0.0621666666666667	-0.1373291015625
0.063	-0.170230865478516
0.0638333333333334	-0.192642211914063
0.0646666666666667	-0.126838684082031
0.0655	-0.123023986816406
0.0663333333333334	-0.132560729980469
0.0671666666666667	-0.104427337646485
0.068	-0.0543594360351563
0.0688333333333334	-0.0429153442382813
0.0696666666666667	-0.13113021850586
0.0705	-0.0882148742675781
0.0713333333333334	-0.0920295715332031
0.0721666666666667	-0.0910758972167969
0.073	-0.0677108764648438
0.0738333333333334	-0.0638961791992188
0.0746666666666667	-0.08392333984375
0.0755	-0.162124633789063
0.0763333333333334	-0.24557113647461
0.0771666666666667	-0.347137451171875
0.078	-0.276565551757813
0.0788333333333334	-0.207901000976563
0.0796666666666667	-0.208854675292969
0.0805	-0.185012817382813
0.0813333333333334	-0.1220703125
0.0821666666666667	-0.0996589660644531
0.083	-0.219821929931641
0.0838333333333334	-0.211238861083985
0.0846666666666667	-0.133037567138672
0.0855	-0.19073486328125
0.0863333333333334	-0.256061553955078
0.0871666666666667	-0.139236450195313
0.088	-0.155448913574219
0.0888333333333333	-0.236988067626953
0.0896666666666667	-0.200748443603516
0.0905	-0.230789184570313
0.0913333333333334	-0.24557113647461
0.0921666666666667	-0.249385833740235
0.093	-0.249385833740235
0.0938333333333334	-0.193119049072266
0.0946666666666667	-0.107765197753906
0.0955	-0.190258026123047
0.0963333333333334	-0.188827514648438
0.0971666666666667	-0.12350082397461
0.098	-0.170707702636719
0.0988333333333334	-0.219821929931641
0.0996666666666667	-0.216484069824219
0.1005	-0.128269195556641
0.101333333333334	-0.19073486328125
0.102166666666667	-0.289440155029297
0.103	-0.262737274169922
0.103833333333334	-0.31280517578125
0.104666666666667	-0.384330749511719
0.1055	-0.422000885009766
0.106333333333334	-0.267505645751953
0.107166666666667	-0.335693359375
0.108	-0.217437744140625
0.108833333333334	-0.138282775878906
0.109666666666667	-0.0681877136230469
0.1105	-0.142097473144531
0.111333333333334	-0.0605583190917969
0.112166666666667	-0.0662803649902344
0.113	-0.156402587890625
0.113833333333334	-0.244140625
0.114666666666667	-0.183582305908203
0.1155	-0.247001647949219
0.116333333333334	-0.312328338623047
0.117166666666667	-0.224590301513672
0.118	-0.14638900756836
0.118833333333334	-0.239372253417969
0.119666666666667	-0.287055969238281
0.1205	-0.277996063232422
0.121333333333334	-0.330924987792969
0.122166666666667	-0.422477722167969
0.123	-0.400543212890625
0.123833333333334	-0.26702880859375
0.124666666666667	-0.208854675292969
0.1255	-0.187397003173828
0.126333333333334	-0.144004821777344
0.127166666666667	-0.0452995300292969
0.128	-0.0100135803222656
0.128833333333334	-0.0472068786621094
0.129666666666667	-0.0352859497070313
0.1305	-0.0133514404296875
0.131333333333334	-0.0510215759277344
0.132166666666667	-0.211238861083985
0.133	-0.223636627197266
0.133833333333334	-0.248432159423828
0.134666666666667	-0.211238861083985
0.1355	-0.190258026123047
0.136333333333334	-0.111579895019531
0.137166666666667	-0.154495239257813
0.138	-0.158786773681641
0.138833333333334	-0.155925750732422
0.139666666666667	-0.267505645751953
0.1405	-0.227451324462891
0.141333333333334	-0.173568725585938
0.142166666666667	-0.148773193359375
0.143	-0.255584716796875
0.143833333333334	-0.247955322265625
0.144666666666667	-0.328540802001953
0.1455	-0.398635864257813
0.146333333333334	-0.363349914550781
0.147166666666667	-0.345230102539063
0.148	-0.279903411865235
0.148833333333334	-0.336170196533203
0.149666666666667	-0.287532806396485
0.1505	-0.424385070800781
0.151333333333334	-0.345706939697266
0.152166666666667	-0.417709350585938
0.153	-0.339508056640625
0.153833333333334	-0.324726104736328
0.154666666666667	-0.198841094970703
0.1555	-0.121593475341797
0.156333333333334	-0.00238418579101563
0.157166666666667	-0.0143051147460938
0.158	0.0619888305664063
0.158833333333334	-0.0758171081542969
0.159666666666667	-0.220298767089844
0.1605	-0.283241271972656
0.161333333333334	-0.246524810791016
0.162166666666667	-0.176429748535156
0.163	-0.162601470947266
0.163833333333334	-0.216960906982422
0.164666666666667	-0.307083129882813
0.1655	-0.27608871459961
0.166333333333334	-0.294208526611328
0.167166666666667	-0.262260437011719
0.168	-0.207901000976563
0.168833333333334	-0.252723693847656
0.169666666666667	-0.150203704833985
0.1705	-0.144004821777344
0.171333333333334	-0.168323516845703
0.172166666666667	-0.117301940917969
0.173	-0.0576972961425782
0.173833333333334	-0.107288360595703
0.174666666666667	-0.10061264038086
0.1755	0.00810623168945313
0.176333333333334	-0.0405311584472656
0.177166666666667	-0.127315521240235
0.178	-0.0739097595214844
0.178833333333334	-0.119209289550781
0.179666666666667	-0.191211700439453
0.1805	-0.193595886230469
0.181333333333334	-0.136852264404297
0.182166666666667	-0.231742858886719
0.183	-0.15401840209961
0.183833333333334	-0.212192535400391
0.184666666666667	-0.141620635986328
0.1855	-0.127315521240235
0.186333333333334	-0.0581741333007813
0.187166666666667	-0.148773193359375
0.188	-0.178813934326172
0.188833333333334	-0.231742858886719
0.189666666666667	-0.259876251220703
0.1905	-0.316619873046875
0.191333333333334	-0.22125244140625
0.192166666666667	-0.168323516845703
0.193	-0.188827514648438
0.193833333333334	-0.243186950683594
0.194666666666667	-0.265598297119141
0.1955	-0.239849090576172
0.196333333333334	-0.362396240234375
0.197166666666667	-0.356197357177735
0.198	-0.23651123046875
0.198833333333334	-0.101566314697266
0.199666666666667	-0.168800354003906
0.2005	-0.0996589660644531
0.201333333333334	-0.148773193359375
0.202166666666667	-0.197410583496094
0.203	-0.24557113647461
0.203833333333334	-0.2899169921875
0.204666666666667	-0.218391418457031
0.2055	-0.0529289245605469
0.206333333333334	-0.0548362731933594
0.207166666666667	-0.0972747802734375
0.208	-0.0386238098144531
0.208833333333334	-0.057220458984375
0.209666666666667	-0.177383422851563
0.2105	-0.182151794433594
0.211333333333334	-0.154972076416016
0.212166666666667	-0.162124633789063
0.213	-0.140666961669922
0.213833333333334	-0.189304351806641
0.214666666666667	-0.17547607421875
0.2155	-0.148773193359375
0.216333333333334	-0.119686126708985
0.217166666666667	-0.151157379150391
0.218	-0.132560729980469
0.218833333333334	-0.182628631591797
0.219666666666667	-0.170707702636719
0.2205	-0.223159790039063
0.221333333333334	-0.193595886230469
0.222166666666667	-0.117301940917969
0.223	-0.241756439208985
0.223833333333334	-0.218868255615235
0.224666666666667	-0.187873840332031
0.2255	-0.219821929931641
0.226333333333334	-0.261783599853516
0.227166666666667	-0.157356262207031
0.228	-0.218868255615235
0.228833333333334	-0.234127044677735
0.229666666666667	-0.145435333251953
0.2305	-0.181674957275391
0.231333333333334	-0.278949737548828
0.232166666666667	-0.225543975830078
0.233	-0.209331512451172
0.233833333333334	-0.294685363769531
0.234666666666667	-0.176429748535156
0.2355	-0.0910758972167969
0.236333333333334	-0.0553131103515625
0.237166666666667	-0.0348091125488281
0.238	0.0176429748535156
0.238833333333334	-0.0467300415039063
0.239666666666667	-0.0748634338378907
0.2405	-0.162124633789063
0.241333333333334	-0.120639801025391
0.242166666666667	-0.142574310302735
0.243	-0.184059143066406
0.243833333333334	-0.142574310302735
0.244666666666667	-0.16164779663086
0.2455	-0.292301177978516
0.246333333333334	-0.353813171386719
0.247166666666667	-0.35238265991211
0.248	-0.385761260986328
0.248833333333334	-0.29897689819336
0.249666666666667	-0.16927719116211
0.2505	-0.148773193359375
0.251333333333334	-0.117778778076172
0.252166666666667	-0.12350082397461
0.253	-0.146865844726563
0.253833333333334	-0.162601470947266
0.254666666666667	-0.284194946289063
0.2555	-0.271320343017578
0.256333333333334	-0.22268295288086
0.257166666666667	-0.295162200927735
0.258	-0.280380249023438
0.258833333333334	-0.189781188964844
0.259666666666667	-0.330924987792969
0.2605	-0.422954559326172
0.261333333333334	-0.309944152832031
0.262166666666667	-0.288009643554688
0.263	-0.239849090576172
0.263833333333334	-0.123977661132813
0.264666666666667	0.00905990600585938
0.2655	-0.041961669921875
0.266333333333334	-0.133037567138672
0.267166666666667	-0.137805938720703
0.268	-0.185966491699219
0.268833333333334	-0.307559967041016
0.269666666666667	-0.314712524414063
0.2705	-0.276565551757813
0.271333333333334	-0.298500061035156
0.272166666666667	-0.253677368164063
0.273	-0.173091888427735
0.273833333333334	-0.227451324462891
0.274666666666667	-0.237464904785156
0.2755	-0.20599365234375
0.276333333333334	-0.185012817382813
0.277166666666667	-0.201702117919922
0.278	-0.20742416381836
0.278833333333334	-0.207901000976563
0.279666666666667	-0.269412994384766
0.2805	-0.287532806396485
0.281333333333334	-0.332355499267578
0.282166666666667	-0.217437744140625
0.283	-0.262737274169922
0.283833333333334	-0.230789184570313
0.284666666666667	-0.172615051269531
0.2855	-0.131607055664063
0.286333333333334	-0.162601470947266
0.287166666666667	-0.095367431640625
0.288	-0.10824203491211
0.288833333333334	-0.199317932128906
0.289666666666667	-0.202178955078125
0.2905	-0.264644622802735
0.291333333333334	-0.31423568725586
0.292166666666667	-0.180721282958985
0.293	-0.139713287353516
0.293833333333334	-0.0433921813964844
0.294666666666667	-0.00143051147460938
0.2955	0.0300407409667969
0.296333333333334	-0.136852264404297
0.297166666666667	-0.117301940917969
0.298	-0.28228759765625
0.298833333333334	-0.275135040283203
0.299666666666667	-0.308990478515625
0.3005	-0.269412994384766
0.301333333333334	-0.317096710205078
0.302166666666667	-0.317096710205078
0.303	-0.271320343017578
0.303833333333334	-0.187397003173828
0.304666666666667	-0.0562667846679688
0.3055	-0.0638961791992188
0.306333333333334	0.0410079956054688
0.307166666666667	-0.0185966491699219
0.308	-0.0762939453125
0.308833333333334	-0.233650207519531
0.309666666666667	-0.214099884033203
0.3105	-0.219345092773438
0.311333333333334	-0.297069549560547
0.312166666666667	-0.20742416381836
0.313	-0.14638900756836
0.313833333333334	-0.0429153442382813
0.314666666666667	-0.0505447387695313
0.3155	-0.0247955322265625
0.316333333333334	-0.151157379150391
0.317166666666667	-0.187397003173828
0.318	-0.292301177978516
0.318833333333334	-0.36764144897461
0.319666666666667	-0.345230102539063
0.3205	-0.29897689819336
0.321333333333334	-0.334262847900391
0.322166666666667	-0.345230102539063
0.323	-0.316143035888672
0.323833333333334	-0.245094299316406
0.324666666666667	-0.275611877441406
0.3255	-0.253677368164063
0.326333333333334	-0.14638900756836
0.327166666666667	-0.156402587890625
0.328	-0.236988067626953
0.328833333333334	-0.178813934326172
0.329666666666667	-0.277996063232422
0.3305	-0.260353088378906
0.331333333333334	-0.294685363769531
0.332166666666667	-0.248908996582031
0.333	-0.286102294921875
0.333833333333334	-0.255584716796875
0.334666666666667	-0.243663787841797
0.3355	-0.204563140869141
0.336333333333334	-0.178337097167969
0.337166666666667	-0.242233276367188
0.338	-0.263690948486328
0.338833333333334	-0.211238861083985
0.339666666666667	-0.239849090576172
0.3405	-0.372409820556641
0.341333333333334	-0.294685363769531
0.342166666666667	-0.386714935302735
0.343	-0.25320053100586
0.343833333333334	-0.0944137573242188
0.344666666666667	-0.129222869873047
0.3455	-0.105381011962891
0.346333333333334	-0.0767707824707032
0.347166666666667	-0.23794174194336
0.348	-0.147342681884766
0.348833333333334	0.00429153442382813
0.349666666666667	-0.0834465026855469
0.3505	-0.105857849121094
0.351333333333334	-0.0395774841308594
0.352166666666667	-0.113487243652344
0.353	-0.249385833740235
0.353833333333334	-0.25177001953125
0.354666666666667	-0.303745269775391
0.3555	-0.425338745117188
0.356333333333334	-0.326633453369141
0.357166666666667	-0.378131866455078
0.358	-0.277042388916016
0.358833333333334	-0.247478485107422
0.359666666666667	-0.211715698242188
0.3605	-0.237464904785156
0.361333333333334	-0.120162963867188
0.362166666666667	-0.231742858886719
0.363	-0.280380249023438
0.363833333333334	-0.206470489501953
0.364666666666667	-0.212669372558594
0.3655	-0.183582305908203
0.366333333333334	-0.125885009765625
0.367166666666667	-0.0820159912109375
0.368	-0.174045562744141
0.368833333333334	-0.207901000976563
0.369666666666667	-0.238895416259766
0.3705	-0.211715698242188
0.371333333333334	-0.177383422851563
0.372166666666667	-0.102996826171875
0.373	-0.152587890625
0.373833333333334	-0.248908996582031
0.374666666666667	-0.341415405273438
0.3755	-0.404834747314453
0.376333333333334	-0.390052795410156
0.377166666666667	-0.308036804199219
0.378	-0.229835510253906
0.378833333333334	-0.102043151855469
0.379666666666667	-0.0967979431152344
0.3805	-0.143527984619141
0.381333333333334	-0.200271606445313
0.382166666666667	-0.165939331054688
0.383	-0.234127044677735
0.383833333333334	-0.285148620605469
0.384666666666667	-0.174999237060547
0.3855	-0.128269195556641
0.386333333333334	-0.174999237060547
0.387166666666667	-0.191688537597656
0.388	-0.057220458984375
0.388833333333334	-0.130653381347656
0.389666666666667	-0.187397003173828
0.3905	-0.237464904785156
0.391333333333334	-0.187873840332031
0.392166666666667	-0.353813171386719
0.393	-0.329017639160156
0.393833333333334	-0.320911407470703
0.394666666666667	-0.333309173583985
0.3955	-0.435352325439453
0.396333333333334	-0.296592712402344
0.397166666666667	-0.30517578125
0.398	-0.272750854492188
0.398833333333334	-0.214576721191406
0.399666666666667	-0.102519989013672
0.4005	-0.100135803222656
0.401333333333334	-0.112056732177735
0.402166666666667	-0.110149383544922
0.403	-0.0882148742675781
0.403833333333334	-0.196456909179688
0.404666666666667	-0.241756439208985
0.4055	-0.328540802001953
0.406333333333334	-0.327587127685547
0.407166666666667	-0.410079956054688
0.408	-0.311851501464844
0.408833333333334	-0.286102294921875
0.409666666666667	-0.242710113525391
0.4105	-0.23794174194336
0.411333333333334	-0.203132629394531
0.412166666666667	-0.244140625
0.413	-0.23651123046875
0.413833333333334	-0.210762023925781
0.414666666666667	-0.165939331054688
0.4155	-0.202655792236328
0.416333333333334	-0.267505645751953
0.417166666666667	-0.262260437011719
0.418	-0.329971313476563
0.418833333333334	-0.332832336425781
0.419666666666667	-0.385761260986328
0.4205	-0.30517578125
0.421333333333334	-0.278472900390625
0.422166666666667	-0.16021728515625
0.423	-0.17547607421875
0.423833333333334	-0.134944915771485
0.424666666666667	-0.110149383544922
0.4255	-0.195026397705078
0.426333333333334	-0.218868255615235
0.427166666666667	-0.262737274169922
0.428	-0.212669372558594
0.428833333333334	-0.263690948486328
0.429666666666667	-0.271320343017578
0.4305	-0.324726104736328
0.431333333333334	-0.326156616210938
0.432166666666667	-0.309467315673828
0.433	-0.318050384521485
0.433833333333334	-0.335216522216797
0.434666666666667	-0.391483306884766
0.4355	-0.359535217285156
0.436333333333334	-0.356197357177735
0.437166666666667	-0.289440155029297
0.438	-0.268936157226563
0.438833333333334	-0.150203704833985
0.439666666666667	-0.158309936523438
0.4405	-0.164508819580078
0.441333333333334	-0.239372253417969
0.442166666666667	-0.232219696044922
0.443	-0.264167785644531
0.443833333333334	-0.34475326538086
0.444666666666667	-0.335693359375
0.4455	-0.31280517578125
0.446333333333334	-0.361919403076172
0.447166666666667	-0.372886657714844
0.448	-0.30517578125
0.448833333333334	-0.260353088378906
0.449666666666667	-0.292301177978516
0.4505	-0.169754028320313
0.451333333333334	-0.23031234741211
0.452166666666667	-0.257492065429688
0.453	-0.205516815185547
0.453833333333334	-0.133037567138672
0.454666666666667	-0.214576721191406
0.4555	-0.164031982421875
0.456333333333334	-0.0853538513183594
0.457166666666667	-0.144004821777344
0.458	-0.152587890625
0.458833333333334	-0.121593475341797
0.459666666666667	-0.0905990600585938
0.4605	-0.172138214111328
0.461333333333334	-0.22125244140625
0.462166666666667	-0.264167785644531
0.463	-0.333786010742188
0.463833333333334	-0.346183776855469
0.464666666666667	-0.337600708007813
0.4655	-0.356674194335938
0.466333333333334	-0.34475326538086
0.467166666666667	-0.284671783447266
0.468	-0.295162200927735
0.468833333333334	-0.277519226074219
0.469666666666667	-0.240802764892578
0.4705	-0.274181365966797
0.471333333333334	-0.25320053100586
0.472166666666667	-0.361919403076172
0.473	-0.432491302490235
0.473833333333334	-0.442981719970703
0.474666666666667	-0.330924987792969
0.4755	-0.316143035888672
0.476333333333334	-0.197410583496094
0.477166666666667	-0.11587142944336
0.478	-0.0905990600585938
0.478833333333334	-0.205516815185547
0.479666666666667	-0.171661376953125
0.4805	-0.177383422851563
0.481333333333334	-0.143051147460938
0.482166666666667	-0.206947326660156
0.483	-0.233650207519531
0.483833333333334	-0.277519226074219
0.484666666666667	-0.300884246826172
0.4855	-0.335693359375
0.486333333333334	-0.348091125488281
0.487166666666667	-0.293731689453125
0.488	-0.311374664306641
0.488833333333334	-0.322341918945313
0.489666666666667	-0.284194946289063
0.4905	-0.223636627197266
0.491333333333334	-0.202655792236328
0.492166666666667	-0.155925750732422
0.493	-0.0977516174316406
0.493833333333334	-0.119686126708985
0.494666666666667	-0.141620635986328
0.4955	-0.130176544189453
0.496333333333334	-0.27608871459961
0.497166666666667	-0.353813171386719
0.498	-0.366687774658203
0.498833333333334	-0.360488891601563
0.499666666666667	-0.344276428222656
0.5005	-0.2593994140625
0.501333333333334	-0.221729278564453
0.502166666666667	-0.20599365234375
0.503	-0.179290771484375
0.503833333333334	-0.27608871459961
0.504666666666667	-0.260353088378906
0.5055	-0.209331512451172
0.506333333333334	-0.232696533203125
0.507166666666667	-0.255584716796875
0.508	-0.143051147460938
0.508833333333334	-0.0605583190917969
0.509666666666667	-0.0820159912109375
0.5105	-0.113010406494141
0.511333333333334	-0.102996826171875
0.512166666666667	-0.182628631591797
0.513	-0.347614288330078
0.513833333333334	-0.363349914550781
0.514666666666667	-0.346660614013672
0.5155	-0.294208526611328
0.516333333333334	-0.299930572509766
0.517166666666667	-0.240325927734375
0.518	-0.142097473144531
0.518833333333334	-0.194072723388672
0.519666666666667	-0.247955322265625
0.5205	-0.145435333251953
0.521333333333334	-0.102043151855469
0.522166666666667	-0.242710113525391
0.523	-0.203132629394531
0.523833333333334	-0.155925750732422
0.524666666666667	-0.136375427246094
0.5255	-0.18310546875
0.526333333333334	-0.1068115234375
0.527166666666667	0.0019073486328125
0.528	-0.0681877136230469
0.528833333333334	-0.151157379150391
0.529666666666667	-0.0133514404296875
0.5305	-0.0486373901367188
0.531333333333334	-0.192642211914063
0.532166666666667	-0.0939369201660156
0.533	-0.181198120117188
0.533833333333334	-0.316619873046875
0.534666666666667	-0.26702880859375
0.5355	-0.227451324462891
0.536333333333334	-0.167369842529297
0.537166666666667	-0.164985656738281
0.538	-0.162601470947266
0.538833333333334	-0.09918212890625
0.539666666666667	-0.140666961669922
0.5405	-0.236034393310547
0.541333333333334	-0.234127044677735
0.542166666666667	-0.218391418457031
0.543	-0.172138214111328
0.543833333333334	-0.161170959472656
0.544666666666667	-0.0905990600585938
0.5455	-0.0557899475097657
0.546333333333334	-0.14638900756836
0.547166666666667	-0.338554382324219
0.548	-0.26845932006836
0.548833333333334	-0.252723693847656
0.549666666666667	-0.290870666503906
0.5505	-0.195026397705078
0.551333333333334	-0.225543975830078
0.552166666666667	-0.269412994384766
0.553	-0.298023223876953
0.553833333333334	-0.255584716796875
0.554666666666667	-0.219345092773438
0.5555	-0.222206115722656
0.556333333333334	-0.263214111328125
0.557166666666667	-0.183582305908203
0.558	-0.248908996582031
0.558833333333334	-0.238895416259766
0.559666666666667	-0.213146209716797
0.5605	-0.194549560546875
0.561333333333334	-0.201225280761719
0.562166666666667	-0.142097473144531
0.563	-0.242233276367188
0.563833333333334	-0.326156616210938
0.564666666666667	-0.299930572509766
0.5655	-0.318050384521485
0.566333333333334	-0.287532806396485
0.567166666666667	-0.247955322265625
0.568	-0.2593994140625
0.568833333333334	-0.277519226074219
0.569666666666667	-0.317573547363281
0.5705	-0.262260437011719
0.571333333333334	-0.315666198730469
0.572166666666667	-0.341415405273438
0.573	-0.277519226074219
0.573833333333334	-0.167369842529297
0.574666666666667	-0.15401840209961
0.5755	-0.107765197753906
0.576333333333334	-0.119209289550781
0.577166666666667	-0.163078308105469
0.578	-0.20742416381836
0.578833333333334	-0.32806396484375
0.579666666666667	-0.335216522216797
0.5805	-0.390052795410156
0.581333333333334	-0.361442565917969
0.582166666666667	-0.299930572509766
0.583	-0.218868255615235
0.583833333333334	-0.182151794433594
0.584666666666667	-0.164985656738281
0.5855	-0.149726867675781
0.586333333333334	-0.257968902587891
0.587166666666667	-0.2899169921875
0.588	-0.289440155029297
0.588833333333334	-0.232696533203125
0.589666666666667	-0.242233276367188
0.5905	-0.23651123046875
0.591333333333334	-0.161170959472656
0.592166666666667	-0.185966491699219
0.593	-0.318050384521485
0.593833333333334	-0.374794006347656
0.594666666666667	-0.295639038085938
0.5955	-0.337600708007813
0.596333333333334	-0.406742095947266
0.597166666666667	-0.380992889404297
0.598	-0.37527084350586
0.598833333333334	-0.369548797607422
0.599666666666667	-0.343799591064453
0.6005	-0.34332275390625
0.601333333333334	-0.225543975830078
0.602166666666667	-0.172615051269531
0.603	-0.16164779663086
0.603833333333334	-0.190258026123047
0.604666666666667	-0.114917755126953
0.6055	-0.146865844726563
0.606333333333334	-0.134468078613281
0.607166666666667	-0.174999237060547
0.608	-0.199317932128906
0.608833333333334	-0.14638900756836
0.609666666666667	-0.166416168212891
0.6105	-0.275611877441406
0.611333333333334	-0.285625457763672
0.612166666666667	-0.243663787841797
0.613	-0.277042388916016
0.613833333333334	-0.195026397705078
0.614666666666667	-0.172615051269531
0.6155	-0.145435333251953
0.616333333333334	-0.261306762695313
0.617166666666667	-0.249385833740235
0.618	-0.277519226074219
0.618833333333334	-0.213146209716797
0.619666666666667	-0.170707702636719
0.6205	-0.155448913574219
0.621333333333334	-0.236034393310547
0.622166666666667	-0.299453735351563
0.623	-0.356197357177735
0.623833333333334	-0.43630599975586
0.624666666666667	-0.360965728759766
0.6255	-0.357627868652344
0.626333333333334	-0.375747680664063
0.627166666666667	-0.398635864257813
0.628	-0.382423400878906
0.628833333333334	-0.391483306884766
0.629666666666667	-0.304222106933594
0.6305	-0.357627868652344
0.631333333333334	-0.264167785644531
0.632166666666667	-0.219821929931641
0.633	-0.16927719116211
0.633833333333334	-0.205039978027344
0.634666666666667	-0.127792358398438
0.6355	-0.0586509704589844
0.636333333333334	-0.126361846923828
0.637166666666667	-0.164031982421875
0.638	-0.148296356201172
0.638833333333334	-0.141143798828125
0.639666666666667	-0.178337097167969
0.6405	-0.120162963867188
0.641333333333334	-0.143527984619141
0.642166666666667	-0.208377838134766
0.643	-0.166893005371094
0.643833333333334	-0.165462493896485
0.644666666666667	-0.26082992553711
0.6455	-0.3204345703125
0.646333333333334	-0.28228759765625
0.647166666666667	-0.330448150634766
0.648	-0.387668609619141
0.648833333333334	-0.413894653320313
0.649666666666667	-0.281333923339844
0.6505	-0.270366668701172
0.651333333333334	-0.255107879638672
0.652166666666667	-0.304222106933594
0.653	-0.190258026123047
0.653833333333334	-0.275611877441406
0.654666666666667	-0.293731689453125
0.6555	-0.229835510253906
0.656333333333334	-0.113964080810547
0.657166666666667	-0.120162963867188
0.658	-0.124454498291016
0.658833333333334	-0.128746032714844
0.659666666666667	-0.288963317871094
0.6605	-0.374794006347656
0.661333333333334	-0.379562377929688
0.662166666666667	-0.370502471923828
0.663	-0.317096710205078
0.663833333333334	-0.29897689819336
0.664666666666667	-0.297069549560547
0.6655	-0.270366668701172
0.666333333333334	-0.167369842529297
0.667166666666667	-0.214576721191406
0.668	-0.210762023925781
0.668833333333334	-0.292301177978516
0.669666666666667	-0.236988067626953
0.6705	-0.316143035888672
0.671333333333334	-0.272750854492188
0.672166666666667	-0.220775604248047
0.673	-0.131607055664063
0.673833333333334	-0.233173370361328
0.674666666666667	-0.240325927734375
0.6755	-0.341415405273438
0.676333333333334	-0.353813171386719
0.677166666666667	-0.291824340820313
0.678	-0.347614288330078
0.678833333333334	-0.383377075195313
0.679666666666667	-0.368595123291016
0.6805	-0.365257263183594
0.681333333333334	-0.484466552734375
0.682166666666667	-0.454902648925781
0.683	-0.386238098144531
0.683833333333334	-0.384807586669922
0.684666666666667	-0.425815582275391
0.6855	-0.300884246826172
0.686333333333334	-0.242710113525391
0.687166666666667	-0.322341918945313
0.688	-0.264644622802735
0.688833333333334	-0.205516815185547
0.689666666666667	-0.250816345214844
0.6905	-0.219345092773438
0.691333333333334	-0.238895416259766
0.692166666666667	-0.258445739746094
0.693	-0.279426574707031
0.693833333333334	-0.20599365234375
0.694666666666667	-0.293254852294922
0.6955	-0.180721282958985
0.696333333333334	-0.249862670898438
0.697166666666667	-0.200271606445313
0.698	-0.269889831542969
0.698833333333334	-0.219345092773438
0.699666666666667	-0.331401824951172
0.7005	-0.228404998779297
0.701333333333334	-0.214099884033203
0.702166666666667	-0.250339508056641
0.703	-0.28228759765625
0.703833333333334	-0.159263610839844
0.704666666666667	-0.28228759765625
0.7055	-0.275611877441406
0.706333333333334	-0.30660629272461
0.707166666666667	-0.266075134277344
0.708	-0.3509521484375
0.708833333333334	-0.278472900390625
0.709666666666667	-0.396251678466797
0.7105	-0.308990478515625
0.711333333333334	-0.386714935302735
0.712166666666667	-0.263214111328125
0.713	-0.265121459960938
0.713833333333334	-0.227928161621094
0.714666666666667	-0.256061553955078
0.7155	-0.125408172607422
0.716333333333334	-0.175952911376953
0.717166666666667	-0.197887420654297
0.718	-0.13113021850586
0.718833333333334	-0.179767608642578
0.719666666666667	-0.320911407470703
0.7205	-0.361919403076172
0.721333333333334	-0.369548797607422
0.722166666666667	-0.38290023803711
0.723	-0.314712524414063
0.723833333333334	-0.278949737548828
0.724666666666667	-0.244140625
0.7255	-0.181674957275391
0.726333333333334	-0.227451324462891
0.727166666666667	-0.338077545166016
0.728	-0.319004058837891
0.728833333333334	-0.356197357177735
0.729666666666667	-0.398635864257813
0.7305	-0.383377075195313
0.731333333333334	-0.383377075195313
0.732166666666667	-0.368118286132813
0.733	-0.445365905761719
0.733833333333334	-0.380992889404297
0.734666666666667	-0.447750091552735
0.7355	-0.3814697265625
0.736333333333334	-0.420570373535156
0.737166666666667	-0.319957733154297
0.738	-0.338554382324219
0.738833333333334	-0.240325927734375
0.739666666666667	-0.262737274169922
0.7405	-0.368118286132813
0.741333333333334	-0.386238098144531
0.742166666666667	-0.317096710205078
0.743	-0.269889831542969
0.743833333333334	-0.211715698242188
0.744666666666667	-0.123977661132813
0.7455	-0.119209289550781
0.746333333333334	-0.178337097167969
0.747166666666667	-0.343799591064453
0.748	-0.324249267578125
0.748833333333334	-0.37384033203125
0.749666666666667	-0.356674194335938
0.7505	-0.333309173583985
0.751333333333334	-0.279426574707031
0.752166666666667	-0.288963317871094
0.753	-0.21505355834961
0.753833333333334	-0.271320343017578
0.754666666666667	-0.285625457763672
0.7555	-0.29754638671875
0.756333333333334	-0.342845916748047
0.757166666666667	-0.368595123291016
0.758	-0.286102294921875
0.758833333333334	-0.257968902587891
0.759666666666667	-0.229358673095703
0.7605	-0.208854675292969
0.761333333333334	-0.0829696655273438
0.762166666666667	-0.0743865966796875
0.763	-0.0371932983398438
0.763833333333334	-0.00762939453125
0.764666666666667	-0.0481605529785156
0.7655	-0.220775604248047
0.766333333333334	-0.157356262207031
0.767166666666667	-0.202655792236328
0.768	-0.214576721191406
0.768833333333334	-0.182628631591797
0.769666666666667	-0.0886917114257813
0.7705	-0.196933746337891
0.771333333333334	-0.16021728515625
0.772166666666667	-0.182151794433594
0.773	-0.185966491699219
0.773833333333334	-0.188827514648438
0.774666666666667	-0.105381011962891
0.7755	-0.0476837158203125
0.776333333333334	-0.0743865966796875
0.777166666666667	-0.180721282958985
0.778	-0.256061553955078
0.778833333333334	-0.237464904785156
0.779666666666667	-0.252723693847656
0.7805	-0.22268295288086
0.781333333333334	-0.233173370361328
0.782166666666667	-0.32949447631836
0.783	-0.313282012939453
0.783833333333334	-0.255107879638672
0.784666666666667	-0.159263610839844
0.7855	-0.211238861083985
0.786333333333334	-0.226974487304688
0.787166666666667	-0.19073486328125
0.788	-0.209331512451172
0.788833333333334	-0.211715698242188
0.789666666666667	-0.155925750732422
0.7905	-0.216007232666016
0.791333333333334	-0.18453598022461
0.792166666666667	-0.126361846923828
0.793	-0.213146209716797
0.793833333333334	-0.22125244140625
0.794666666666667	-0.172138214111328
0.7955	-0.186443328857422
0.796333333333334	-0.232696533203125
0.797166666666667	-0.181198120117188
0.798	-0.174522399902344
0.798833333333334	-0.233650207519531
0.799666666666667	-0.289440155029297
0.8005	-0.326156616210938
0.801333333333334	-0.374317169189453
0.802166666666667	-0.413894653320313
0.803	-0.376701354980469
0.803833333333334	-0.294685363769531
0.804666666666667	-0.218868255615235
0.8055	-0.244140625
0.806333333333334	-0.261783599853516
0.807166666666667	-0.221729278564453
0.808	-0.255584716796875
0.808833333333334	-0.28371810913086
0.809666666666667	-0.275611877441406
0.8105	-0.212669372558594
0.811333333333334	-0.240325927734375
0.812166666666667	-0.261306762695313
0.813	-0.278472900390625
0.813833333333334	-0.171184539794922
0.814666666666667	-0.222206115722656
0.8155	-0.240802764892578
0.816333333333334	-0.264167785644531
0.817166666666667	-0.14495849609375
0.818	-0.17547607421875
0.818833333333334	-0.201702117919922
0.819666666666667	-0.264167785644531
0.8205	-0.21505355834961
0.821333333333334	-0.335693359375
0.822166666666667	-0.430107116699219
0.823	-0.387668609619141
0.823833333333334	-0.361442565917969
0.824666666666667	-0.41961669921875
0.8255	-0.370979309082031
0.826333333333334	-0.326156616210938
0.827166666666667	-0.371456146240235
0.828	-0.406265258789063
0.828833333333334	-0.335693359375
0.829666666666667	-0.340461730957031
0.8305	-0.288009643554688
0.831333333333334	-0.14495849609375
0.832166666666667	-0.0643730163574219
0.833	-0.0700950622558594
0.833833333333334	-0.103473663330078
0.834666666666667	-0.205039978027344
0.8355	-0.275611877441406
0.836333333333334	-0.16164779663086
0.837166666666667	-0.210762023925781
0.838	-0.148296356201172
0.838833333333334	-0.0834465026855469
0.839666666666667	-0.128746032714844
0.8405	-0.22125244140625
0.841333333333334	-0.237464904785156
0.842166666666667	-0.217914581298828
0.843	-0.237464904785156
0.843833333333334	-0.232219696044922
0.844666666666667	-0.308990478515625
0.8455	-0.219345092773438
0.846333333333334	-0.325679779052735
0.847166666666667	-0.294208526611328
0.848	-0.262260437011719
0.848833333333334	-0.208377838134766
0.849666666666667	-0.258445739746094
0.8505	-0.226497650146485
0.851333333333334	-0.177383422851563
0.852166666666667	-0.186920166015625
0.853	-0.257492065429688
0.853833333333334	-0.281810760498047
0.854666666666667	-0.348567962646485
0.8555	-0.356197357177735
0.856333333333333	-0.347137451171875
0.857166666666667	-0.416278839111328
0.858	-0.376224517822266
0.858833333333334	-0.340461730957031
0.859666666666667	-0.317573547363281
0.8605	-0.257968902587891
0.861333333333334	-0.18453598022461
0.862166666666667	-0.1983642578125
0.863	-0.277996063232422
0.863833333333334	-0.297069549560547
0.864666666666667	-0.406742095947266
0.8655	-0.349044799804688
0.866333333333334	-0.309467315673828
0.867166666666667	-0.236988067626953
0.868	-0.255584716796875
0.868833333333334	-0.129222869873047
0.869666666666667	-0.249862670898438
0.8705	-0.21505355834961
0.871333333333334	-0.223636627197266
0.872166666666667	-0.255584716796875
0.873	-0.227928161621094
0.873833333333334	-0.124454498291016
0.874666666666667	-0.167369842529297
0.8755	-0.191688537597656
0.876333333333334	-0.111103057861328
0.877166666666667	-0.187397003173828
0.878	-0.21505355834961
0.878833333333334	-0.166893005371094
0.879666666666667	-0.155925750732422
0.8805	-0.171661376953125
0.881333333333334	-0.214099884033203
0.882166666666667	-0.213146209716797
0.883	-0.307083129882813
0.883833333333334	-0.373363494873047
0.884666666666667	-0.418663024902344
0.8855	-0.441074371337891
0.886333333333334	-0.499725341796875
0.887166666666667	-0.394344329833985
0.888	-0.313758850097656
0.888833333333334	-0.295162200927735
0.889666666666667	-0.339984893798828
0.8905	-0.325202941894531
0.891333333333334	-0.426292419433594
0.892166666666667	-0.411033630371094
0.893	-0.454425811767578
0.893833333333334	-0.38290023803711
0.894666666666667	-0.308990478515625
0.8955	-0.32806396484375
0.896333333333334	-0.310420989990235
0.897166666666667	-0.295639038085938
0.898	-0.264644622802735
0.898833333333334	-0.247955322265625
0.899666666666667	-0.195503234863281
0.9005	-0.2899169921875
0.901333333333334	-0.254631042480469
0.902166666666667	-0.250339508056641
0.903	-0.371456146240235
0.903833333333334	-0.379562377929688
0.904666666666667	-0.349521636962891
0.9055	-0.347137451171875
0.906333333333334	-0.34332275390625
0.907166666666667	-0.266075134277344
0.908	-0.263690948486328
0.908833333333334	-0.281333923339844
0.909666666666667	-0.297069549560547
0.9105	-0.356674194335938
0.911333333333334	-0.281810760498047
0.912166666666667	-0.280380249023438
0.913	-0.216007232666016
0.913833333333334	-0.194549560546875
0.914666666666667	-0.112533569335938
0.9155	-0.195503234863281
0.916333333333334	-0.178813934326172
0.917166666666667	-0.236034393310547
0.918	-0.31280517578125
0.918833333333334	-0.285148620605469
0.919666666666667	-0.202655792236328
0.9205	-0.181198120117188
0.921333333333334	-0.153064727783203
0.922166666666667	-0.0276565551757813
0.923	0.0138282775878906
0.923833333333334	-0.0095367431640625
0.924666666666667	-0.0538825988769532
0.9255	-0.00429153442382813
0.926333333333334	-0.172615051269531
0.927166666666667	-0.176429748535156
0.928	-0.188350677490235
0.928833333333334	-0.162601470947266
0.929666666666667	-0.229358673095703
0.9305	-0.170230865478516
0.931333333333334	-0.246047973632813
0.932166666666667	-0.242233276367188
0.933	-0.342369079589844
0.933833333333334	-0.271797180175781
0.934666666666667	-0.195503234863281
0.9355	-0.165939331054688
0.936333333333334	-0.164985656738281
0.937166666666667	-0.110626220703125
0.938	-0.26702880859375
0.938833333333334	-0.303745269775391
0.939666666666667	-0.37384033203125
0.9405	-0.452518463134766
0.941333333333334	-0.454902648925781
0.942166666666667	-0.272750854492188
0.943	-0.268936157226563
0.943833333333334	-0.0586509704589844
0.944666666666667	0.0524520874023438
0.9455	0.08392333984375
0.946333333333334	0.02288818359375
0.947166666666667	0.0219345092773438
0.948	-0.209808349609375
0.948833333333334	-0.23794174194336
0.949666666666667	-0.219345092773438
0.9505	-0.173568725585938
0.951333333333334	-0.248908996582031
0.952166666666667	-0.208377838134766
0.953	-0.186920166015625
0.953833333333334	-0.301837921142578
0.954666666666667	-0.296115875244141
0.9555	-0.225543975830078
0.956333333333334	-0.216484069824219
0.957166666666667	-0.273704528808594
0.958	-0.172138214111328
0.958833333333334	-0.202178955078125
0.959666666666667	-0.169754028320313
0.9605	-0.0624656677246094
0.961333333333334	-0.170707702636719
0.962166666666667	-0.17547607421875
0.963	-0.326633453369141
0.963833333333334	-0.383377075195313
0.964666666666667	-0.508785247802735
0.9655	-0.508785247802735
0.966333333333334	-0.496387481689453
0.967166666666667	-0.391483306884766
0.968	-0.295162200927735
0.968833333333334	-0.293731689453125
0.969666666666667	-0.185489654541016
0.9705	-0.197887420654297
0.971333333333334	-0.273227691650391
0.972166666666667	-0.306129455566406
0.973	-0.312328338623047
0.973833333333334	-0.298023223876953
0.974666666666667	-0.34332275390625
0.9755	-0.258922576904297
0.976333333333334	-0.266551971435547
0.977166666666667	-0.278949737548828
0.978	-0.282764434814453
0.978833333333334	-0.219821929931641
0.979666666666667	-0.271797180175781
0.9805	-0.244617462158203
0.981333333333334	-0.300407409667969
0.982166666666667	-0.380516052246094
0.983	-0.412940979003906
0.983833333333334	-0.341892242431641
0.984666666666667	-0.339508056640625
0.9855	-0.262260437011719
0.986333333333334	-0.269412994384766
0.987166666666667	-0.262737274169922
0.988	-0.308036804199219
0.988833333333334	-0.289440155029297
0.989666666666667	-0.31280517578125
0.9905	-0.249862670898438
0.991333333333334	-0.231742858886719
0.992166666666667	-0.248432159423828
0.993	-0.229358673095703
0.993833333333334	-0.164031982421875
0.994666666666667	-0.192642211914063
0.9955	-0.17547607421875
0.996333333333334	-0.0886917114257813
0.997166666666667	-0.146865844726563
0.998	-0.14495849609375
0.998833333333334	-0.127315521240235
0.999666666666667	-0.147342681884766
1.0005	-0.18453598022461
1.00133333333334	-0.152111053466797
1.00216666666667	-0.188827514648438
1.003	-0.338077545166016
1.00383333333334	-0.327587127685547
1.00466666666667	-0.302314758300781
1.0055	-0.315189361572266
1.00633333333334	-0.290870666503906
1.00716666666667	-0.256061553955078
1.008	-0.294208526611328
1.00883333333334	-0.318527221679688
1.00966666666667	-0.254154205322266
1.0105	-0.272750854492188
1.01133333333334	-0.257492065429688
1.01216666666667	-0.203609466552735
1.013	-0.174999237060547
1.01383333333334	-0.223159790039063
1.01466666666667	-0.268936157226563
1.0155	-0.265121459960938
1.01633333333334	-0.368118286132813
1.01716666666667	-0.339508056640625
1.018	-0.42104721069336
1.01883333333334	-0.349044799804688
1.01966666666667	-0.303268432617188
1.0205	-0.291824340820313
1.02133333333334	-0.315189361572266
1.02216666666667	-0.264167785644531
1.023	-0.220775604248047
1.02383333333334	-0.166416168212891
1.02466666666667	-0.109672546386719
1.0255	-0.166893005371094
1.02633333333334	-0.216484069824219
1.02716666666667	-0.270843505859375
1.028	-0.312328338623047
1.02883333333334	-0.317573547363281
1.02966666666667	-0.290870666503906
1.0305	-0.106334686279297
1.03133333333334	-0.157356262207031
1.03216666666667	-0.111103057861328
1.033	-0.130176544189453
1.03383333333334	-0.171184539794922
1.03466666666667	-0.368118286132813
1.0355	-0.313758850097656
1.03633333333334	-0.417232513427735
1.03716666666667	-0.424861907958985
1.038	-0.369071960449219
1.03883333333334	-0.277042388916016
1.03966666666667	-0.249385833740235
1.0405	-0.203609466552735
1.04133333333334	-0.133037567138672
1.04216666666667	-0.144481658935547
1.043	-0.180721282958985
1.04383333333334	-0.230789184570313
1.04466666666667	-0.231742858886719
1.0455	-0.234603881835938
1.04633333333334	-0.252723693847656
1.04716666666667	-0.238418579101563
1.048	-0.222206115722656
1.04883333333334	-0.1678466796875
1.04966666666667	-0.216484069824219
1.0505	-0.122547149658203
1.05133333333334	-0.130176544189453
1.05216666666667	-0.147819519042969
1.053	-0.248432159423828
1.05383333333334	-0.306129455566406
1.05466666666667	-0.362873077392578
1.0555	-0.329017639160156
1.05633333333334	-0.326633453369141
1.05716666666667	-0.321388244628906
1.058	-0.26845932006836
1.05883333333334	-0.277042388916016
1.05966666666667	-0.249385833740235
1.0605	-0.193119049072266
1.06133333333334	-0.0662803649902344
1.06216666666667	-0.0667572021484375
1.063	-0.0925064086914063
1.06383333333334	-0.101089477539063
1.06466666666667	-0.143527984619141
1.0655	-0.188350677490235
1.06633333333334	-0.178813934326172
1.06716666666667	-0.139713287353516
1.068	-0.171184539794922
1.06883333333334	-0.163555145263672
1.06966666666667	-0.17547607421875
1.0705	-0.150203704833985
1.07133333333334	-0.260353088378906
1.07216666666667	-0.277996063232422
1.073	-0.277519226074219
1.07383333333334	-0.2288818359375
1.07466666666667	-0.277519226074219
1.0755	-0.182628631591797
1.07633333333334	-0.166893005371094
1.07716666666667	-0.127315521240235
1.078	-0.175952911376953
1.07883333333334	-0.20742416381836
1.07966666666667	-0.203609466552735
1.0805	-0.233173370361328
1.08133333333334	-0.301837921142578
1.08216666666667	-0.265121459960938
1.083	-0.194549560546875
1.08383333333334	-0.263690948486328
1.08466666666667	-0.307559967041016
1.0855	-0.282764434814453
1.08633333333334	-0.384330749511719
1.08716666666667	-0.309944152832031
1.088	-0.316143035888672
1.08883333333334	-0.238418579101563
1.08966666666667	-0.227451324462891
1.0905	-0.172615051269531
1.09133333333334	-0.25320053100586
1.09216666666667	-0.189781188964844
1.093	-0.20742416381836
1.09383333333334	-0.220298767089844
1.09466666666667	-0.262260437011719
1.0955	-0.334262847900391
1.09633333333334	-0.301837921142578
1.09716666666667	-0.250816345214844
1.098	-0.229358673095703
1.09883333333334	-0.173091888427735
1.09966666666667	-0.132083892822266
1.1005	-0.170230865478516
1.10133333333334	-0.282764434814453
1.10216666666667	-0.247478485107422
1.103	-0.292301177978516
1.10383333333334	-0.256061553955078
1.10466666666667	-0.243663787841797
1.1055	-0.178813934326172
1.10633333333334	-0.20599365234375
1.10716666666667	-0.0824928283691406
1.108	-0.0772476196289063
1.10883333333334	-0.107288360595703
1.10966666666667	-0.157356262207031
1.1105	-0.19073486328125
1.11133333333334	-0.262260437011719
1.11216666666667	-0.254154205322266
1.113	-0.272274017333985
1.11383333333334	-0.185966491699219
1.11466666666667	-0.1068115234375
1.1155	-0.180721282958985
1.11633333333334	-0.1983642578125
1.11716666666667	-0.185489654541016
1.118	-0.226020812988281
1.11883333333334	-0.363349914550781
1.11966666666667	-0.254631042480469
1.1205	-0.236034393310547
1.12133333333334	-0.231742858886719
1.12216666666667	-0.218391418457031
1.123	-0.208854675292969
1.12383333333334	-0.309944152832031
1.12466666666667	-0.324726104736328
1.1255	-0.22125244140625
1.12633333333334	-0.264167785644531
1.12716666666667	-0.119209289550781
1.128	-0.0896453857421875
1.12883333333334	-0.0391006469726563
1.12966666666667	-0.126361846923828
1.1305	-0.115394592285156
1.13133333333334	-0.108718872070313
1.13216666666667	-0.0872611999511719
1.133	-0.10824203491211
1.13383333333334	-0.155448913574219
1.13466666666667	-0.157833099365235
1.1355	-0.275135040283203
1.13633333333334	-0.33712387084961
1.13716666666667	-0.424385070800781
1.138	-0.407695770263672
1.13883333333334	-0.304698944091797
1.13966666666667	-0.232219696044922
1.1405	-0.153541564941406
1.14133333333334	-0.178337097167969
1.14216666666667	-0.102996826171875
1.143	-0.205039978027344
1.14383333333334	-0.256061553955078
1.14466666666667	-0.336170196533203
1.1455	-0.257492065429688
1.14633333333334	-0.281333923339844
1.14716666666667	-0.247001647949219
1.148	-0.305652618408203
1.14883333333334	-0.199317932128906
1.14966666666667	-0.20599365234375
1.1505	-0.232696533203125
1.15133333333334	-0.238418579101563
1.15216666666667	-0.177860260009766
1.153	-0.192642211914063
1.15383333333334	-0.249862670898438
1.15466666666667	-0.200271606445313
1.1555	-0.286579132080078
1.15633333333334	-0.292301177978516
1.15716666666667	-0.286579132080078
1.158	-0.211238861083985
1.15883333333334	-0.259876251220703
1.15966666666667	-0.288009643554688
1.1605	-0.285625457763672
1.16133333333334	-0.409126281738281
1.16216666666667	-0.398635864257813
1.163	-0.430107116699219
1.16383333333334	-0.33712387084961
1.16466666666667	-0.316619873046875
1.1655	-0.244140625
1.16633333333334	-0.234603881835938
1.16716666666667	-0.258445739746094
1.168	-0.243663787841797
1.16883333333334	-0.266075134277344
1.16966666666667	-0.278472900390625
1.1705	-0.263214111328125
1.17133333333334	-0.191211700439453
1.17216666666667	-0.258445739746094
1.173	-0.232219696044922
1.17383333333334	-0.14638900756836
1.17466666666667	-0.156402587890625
1.1755	-0.221729278564453
1.17633333333334	-0.181674957275391
1.17716666666667	-0.217914581298828
1.178	-0.365734100341797
1.17883333333334	-0.425338745117188
1.17966666666667	-0.388622283935547
1.1805	-0.36764144897461
1.18133333333334	-0.330448150634766
1.18216666666667	-0.23031234741211
1.183	-0.264644622802735
1.18383333333334	-0.241756439208985
1.18466666666667	-0.262737274169922
1.1855	-0.222206115722656
1.18633333333334	-0.318050384521485
1.18716666666667	-0.272274017333985
1.188	-0.296592712402344
1.18883333333334	-0.275611877441406
1.18966666666667	-0.368595123291016
1.1905	-0.281333923339844
1.19133333333334	-0.223636627197266
1.19216666666667	-0.239849090576172
1.193	-0.186920166015625
1.19383333333334	-0.159263610839844
1.19466666666667	-0.222206115722656
1.1955	-0.281810760498047
1.19633333333334	-0.304698944091797
1.19716666666667	-0.303745269775391
1.198	-0.331878662109375
1.19883333333334	-0.233650207519531
1.19966666666667	-0.241279602050781
1.2005	-0.223636627197266
1.20133333333334	-0.256538391113281
1.20216666666667	-0.186920166015625
1.203	-0.251293182373047
1.20383333333334	-0.216484069824219
1.20466666666667	-0.183582305908203
1.2055	-0.165939331054688
1.20633333333334	-0.208854675292969
1.20716666666667	-0.171661376953125
1.208	-0.365257263183594
1.20883333333334	-0.389575958251953
1.20966666666667	-0.435829162597656
1.2105	-0.383853912353516
1.21133333333334	-0.466346740722656
1.21216666666667	-0.26702880859375
1.213	-0.254631042480469
1.21383333333334	-0.187397003173828
1.21466666666667	-0.209331512451172
1.2155	-0.147819519042969
1.21633333333334	-0.153064727783203
1.21716666666667	-0.16927719116211
1.218	-0.221729278564453
1.21883333333334	-0.238418579101563
1.21966666666667	-0.193595886230469
1.2205	-0.189304351806641
1.22133333333334	-0.219345092773438
1.22216666666667	-0.216484069824219
1.223	-0.275135040283203
1.22383333333334	-0.288963317871094
1.22466666666667	-0.225543975830078
1.2255	-0.11444091796875
1.22633333333334	-0.0863075256347656
1.22716666666667	0.0109672546386719
1.228	0.041961669921875
1.22883333333334	0.0133514404296875
1.22966666666667	-0.0624656677246094
1.2305	-0.0944137573242188
1.23133333333334	-0.0586509704589844
1.23216666666667	-0.0824928283691406
1.233	-0.216960906982422
1.23383333333334	-0.112533569335938
1.23466666666667	-0.113964080810547
1.2355	-0.168323516845703
1.23633333333334	-0.187873840332031
1.23716666666667	-0.1678466796875
1.238	-0.238895416259766
1.23883333333334	-0.238895416259766
1.23966666666667	-0.278949737548828
1.2405	-0.220298767089844
1.24133333333334	-0.186920166015625
1.24216666666667	-0.168323516845703
1.243	-0.166893005371094
1.24383333333334	-0.247001647949219
1.24466666666667	-0.302791595458985
1.2455	-0.335216522216797
1.24633333333334	-0.288009643554688
1.24716666666667	-0.377178192138672
1.248	-0.34332275390625
1.24883333333334	-0.370502471923828
1.24966666666667	-0.301837921142578
1.2505	-0.428199768066406
1.25133333333334	-0.323772430419922
1.25216666666667	-0.29897689819336
1.253	-0.3204345703125
1.25383333333334	-0.279426574707031
1.25466666666667	-0.227928161621094
1.2555	-0.262260437011719
1.25633333333334	-0.344276428222656
1.25716666666667	-0.284194946289063
1.258	-0.338554382324219
1.25883333333334	-0.406742095947266
1.25966666666667	-0.345230102539063
1.2605	-0.264167785644531
1.26133333333334	-0.273704528808594
1.26216666666667	-0.226497650146485
1.263	-0.181198120117188
1.26383333333334	-0.252246856689453
1.26466666666667	-0.41341781616211
1.2655	-0.459671020507813
1.26633333333334	-0.438690185546875
1.26716666666667	-0.416278839111328
1.268	-0.40578842163086
1.26883333333334	-0.268936157226563
1.26966666666667	-0.190258026123047
1.2705	-0.234603881835938
1.27133333333334	-0.230789184570313
1.27216666666667	-0.225067138671875
1.273	-0.26845932006836
1.27383333333334	-0.296592712402344
1.27466666666667	-0.380039215087891
1.2755	-0.356674194335938
1.27633333333334	-0.436782836914063
1.27716666666667	-0.422477722167969
1.278	-0.357151031494141
1.27883333333334	-0.279903411865235
1.27966666666667	-0.264644622802735
1.2805	-0.163078308105469
1.28133333333334	-0.0872611999511719
1.28216666666667	-0.172615051269531
1.283	-0.170707702636719
1.28383333333334	-0.186920166015625
1.28466666666667	-0.200748443603516
1.2855	-0.31280517578125
1.28633333333334	-0.217437744140625
1.28716666666667	-0.211238861083985
1.288	-0.26702880859375
1.28883333333334	-0.310897827148438
1.28966666666667	-0.163078308105469
1.2905	-0.234127044677735
1.29133333333334	-0.255584716796875
1.29216666666667	-0.158309936523438
1.293	-0.0867843627929688
1.29383333333334	-0.172138214111328
1.29466666666667	-0.0772476196289063
1.2955	-0.0452995300292969
1.29633333333334	-0.120639801025391
1.29716666666667	-0.143051147460938
1.298	-0.219345092773438
1.29883333333334	-0.270366668701172
1.29966666666667	-0.280380249023438
1.3005	-0.196456909179688
1.30133333333334	-0.165939331054688
1.30216666666667	-0.049591064453125
1.303	-0.0910758972167969
1.30383333333334	-0.107765197753906
1.30466666666667	-0.300884246826172
1.3055	-0.346660614013672
1.30633333333334	-0.372409820556641
1.30716666666667	-0.413894653320313
1.308	-0.468254089355469
1.30883333333334	-0.280857086181641
1.30966666666667	-0.258922576904297
1.3105	-0.312328338623047
1.31133333333334	-0.236988067626953
1.31216666666667	-0.139236450195313
1.313	-0.162601470947266
1.31383333333334	-0.131607055664063
1.31466666666667	-0.153541564941406
1.3155	-0.216484069824219
1.31633333333334	-0.245094299316406
1.31716666666667	-0.27608871459961
1.318	-0.340938568115235
1.31883333333334	-0.319957733154297
1.31966666666667	-0.205039978027344
1.3205	-0.266551971435547
1.32133333333334	-0.335693359375
1.32216666666667	-0.365734100341797
1.323	-0.335693359375
1.32383333333334	-0.40435791015625
1.32466666666667	-0.357151031494141
1.3255	-0.36764144897461
1.32633333333334	-0.298500061035156
1.32716666666667	-0.316143035888672
1.328	-0.382423400878906
1.32883333333334	-0.346660614013672
1.32966666666667	-0.272274017333985
1.3305	-0.268936157226563
1.33133333333334	-0.238418579101563
1.33216666666667	-0.201225280761719
1.333	-0.281810760498047
1.33383333333334	-0.264644622802735
1.33466666666667	-0.263690948486328
1.3355	-0.258922576904297
1.33633333333334	-0.295162200927735
1.33716666666667	-0.216007232666016
1.338	-0.19979476928711
1.33883333333334	-0.247478485107422
1.33966666666667	-0.219821929931641
1.3405	-0.0896453857421875
1.34133333333334	-0.064849853515625
1.34216666666667	0.0133514404296875
1.343	0.0796318054199219
1.34383333333334	0.0195503234863281
1.34466666666667	-0.000476837158203125
1.3455	-0.0119209289550781
1.34633333333334	-0.135898590087891
1.34716666666667	-0.120639801025391
1.348	-0.135421752929688
1.34883333333334	-0.166416168212891
1.34966666666667	-0.173091888427735
1.3505	-0.1678466796875
1.35133333333334	-0.233173370361328
1.35216666666667	-0.250339508056641
1.353	-0.202178955078125
1.35383333333334	-0.185489654541016
1.35466666666667	-0.165939331054688
1.3555	-0.211238861083985
1.35633333333334	-0.250816345214844
1.35716666666667	-0.287532806396485
1.358	-0.288963317871094
1.35883333333334	-0.258922576904297
1.35966666666667	-0.243663787841797
1.3605	-0.2288818359375
1.36133333333334	-0.261783599853516
1.36216666666667	-0.197410583496094
1.363	-0.144004821777344
1.36383333333334	-0.127792358398438
1.36466666666667	-0.223636627197266
1.3655	-0.214099884033203
1.36633333333334	-0.285148620605469
1.36716666666667	-0.285148620605469
1.368	-0.224113464355469
1.36883333333334	-0.168800354003906
1.36966666666667	-0.140190124511719
1.3705	-0.131607055664063
1.37133333333334	-0.273227691650391
1.37216666666667	-0.295162200927735
1.373	-0.347137451171875
1.37383333333334	-0.354290008544922
1.37466666666667	-0.345706939697266
1.3755	-0.322341918945313
1.37633333333334	-0.378131866455078
1.37716666666667	-0.362396240234375
1.378	-0.382423400878906
1.37883333333334	-0.29134750366211
1.37966666666667	-0.274181365966797
1.3805	-0.296115875244141
1.38133333333334	-0.290870666503906
1.38216666666667	-0.223159790039063
1.383	-0.324249267578125
1.38383333333334	-0.330448150634766
1.38466666666667	-0.297069549560547
1.3855	-0.201225280761719
1.38633333333334	-0.250816345214844
1.38716666666667	-0.206470489501953
1.388	-0.212669372558594
1.38883333333334	-0.0972747802734375
1.38966666666667	-0.205039978027344
1.3905	-0.170707702636719
1.39133333333334	-0.249385833740235
1.39216666666667	-0.19216537475586
1.393	-0.245094299316406
1.39383333333334	-0.220298767089844
1.39466666666667	-0.239849090576172
1.3955	-0.220775604248047
1.39633333333334	-0.238895416259766
1.39716666666667	-0.202178955078125
1.398	-0.181674957275391
1.39883333333334	-0.180244445800781
1.39966666666667	-0.172615051269531
1.4005	-0.124931335449219
1.40133333333334	-0.188350677490235
1.40216666666667	-0.186443328857422
1.403	-0.199317932128906
1.40383333333334	-0.187397003173828
1.40466666666667	-0.265598297119141
1.4055	-0.287532806396485
1.40633333333334	-0.230789184570313
1.40716666666667	-0.233173370361328
1.408	-0.305652618408203
1.40883333333334	-0.231742858886719
1.40966666666667	-0.205039978027344
1.4105	-0.245094299316406
1.41133333333334	-0.267505645751953
1.41216666666667	-0.176429748535156
1.413	-0.25177001953125
1.41383333333334	-0.312328338623047
1.41466666666667	-0.316619873046875
1.4155	-0.206947326660156
1.41633333333334	-0.277042388916016
1.41716666666667	-0.21505355834961
1.418	-0.212192535400391
1.41883333333334	-0.244140625
1.41966666666667	-0.324726104736328
1.4205	-0.285148620605469
1.42133333333334	-0.257492065429688
1.42216666666667	-0.185489654541016
1.423	-0.11444091796875
1.42383333333334	-0.109195709228516
1.42466666666667	-0.1068115234375
1.4255	-0.214576721191406
1.42633333333334	-0.187397003173828
1.42716666666667	-0.307083129882813
1.428	-0.322818756103516
1.42883333333334	-0.326633453369141
1.42966666666667	-0.288486480712891
1.4305	-0.36764144897461
1.43133333333334	-0.373363494873047
1.43216666666667	-0.385284423828125
1.433	-0.369071960449219
1.43383333333334	-0.353813171386719
1.43466666666667	-0.308036804199219
1.4355	-0.243663787841797
1.43633333333334	-0.208377838134766
1.43716666666667	-0.265598297119141
1.438	-0.272274017333985
1.43883333333334	-0.1678466796875
1.43966666666667	-0.197410583496094
1.4405	-0.134468078613281
1.44133333333334	-0.120162963867188
1.44216666666667	-0.114917755126953
1.443	-0.151634216308594
1.44383333333334	-0.113487243652344
1.44466666666667	-0.231742858886719
1.4455	-0.309467315673828
1.44633333333334	-0.335216522216797
1.44716666666667	-0.424861907958985
1.448	-0.482559204101563
1.44883333333334	-0.493526458740235
1.44966666666667	-0.360488891601563
1.4505	-0.346183776855469
1.45133333333334	-0.279903411865235
1.45216666666667	-0.250339508056641
1.453	-0.197410583496094
1.45383333333334	-0.23794174194336
1.45466666666667	-0.261306762695313
1.4555	-0.218868255615235
1.45633333333334	-0.157356262207031
1.45716666666667	-0.148296356201172
1.458	-0.116348266601563
1.45883333333334	-0.102043151855469
1.45966666666667	-0.163078308105469
1.4605	-0.180721282958985
1.46133333333334	-0.190258026123047
1.46216666666667	-0.233650207519531
1.463	-0.246524810791016
1.46383333333334	-0.214099884033203
1.46466666666667	-0.27608871459961
1.4655	-0.274181365966797
1.46633333333334	-0.209808349609375
1.46716666666667	-0.1373291015625
1.468	-0.23794174194336
1.46883333333334	-0.257015228271485
1.46966666666667	-0.209331512451172
1.4705	-0.238418579101563
1.47133333333334	-0.254631042480469
1.47216666666667	-0.156879425048828
1.473	-0.087738037109375
1.47383333333334	-0.0863075256347656
1.47466666666667	-0.08392333984375
1.4755	-0.0939369201660156
1.47633333333334	-0.221729278564453
1.47716666666667	-0.196456909179688
1.478	-0.233650207519531
1.47883333333334	-0.247478485107422
1.47966666666667	-0.230789184570313
1.4805	-0.141620635986328
1.48133333333334	-0.171184539794922
1.48216666666667	-0.124454498291016
1.483	-0.0643730163574219
1.48383333333334	-0.0624656677246094
1.48466666666667	-0.168800354003906
1.4855	-0.13113021850586
1.48633333333334	-0.308036804199219
1.48716666666667	-0.345706939697266
1.488	-0.374794006347656
1.48883333333334	-0.233173370361328
1.48966666666667	-0.261306762695313
1.4905	-0.203609466552735
1.49133333333334	-0.196933746337891
1.49216666666667	-0.207901000976563
1.493	-0.28371810913086
1.49383333333334	-0.308990478515625
1.49466666666667	-0.214099884033203
1.4955	-0.236988067626953
1.49633333333334	-0.217914581298828
1.49716666666667	-0.204086303710938
1.498	-0.17547607421875
1.49883333333334	-0.257015228271485
1.49966666666667	-0.266551971435547
1.5005	-0.246047973632813
1.50133333333334	-0.261306762695313
1.50216666666667	-0.26845932006836
1.503	-0.236034393310547
1.50383333333334	-0.226497650146485
1.50466666666667	-0.293254852294922
1.5055	-0.212669372558594
1.50633333333334	-0.24557113647461
1.50716666666667	-0.152587890625
1.508	-0.135898590087891
1.50883333333334	-0.0491142272949219
1.50966666666667	-0.173091888427735
1.5105	-0.122547149658203
1.51133333333334	-0.195026397705078
1.51216666666667	-0.171661376953125
1.513	-0.25320053100586
1.51383333333334	-0.203132629394531
1.51466666666667	-0.172138214111328
1.5155	-0.202655792236328
1.51633333333334	-0.249862670898438
1.51716666666667	-0.166416168212891
1.518	-0.163555145263672
1.51883333333334	-0.303268432617188
1.51966666666667	-0.271797180175781
1.5205	-0.258922576904297
1.52133333333334	-0.402450561523438
1.52216666666667	-0.409603118896485
1.523	-0.385284423828125
1.52383333333334	-0.490188598632813
1.52466666666667	-0.537872314453125
1.5255	-0.42867660522461
1.52633333333334	-0.435829162597656
1.52716666666667	-0.385284423828125
1.528	-0.236034393310547
1.52883333333334	-0.299453735351563
1.52966666666667	-0.277042388916016
1.5305	-0.299930572509766
1.53133333333334	-0.218391418457031
1.53216666666667	-0.322341918945313
1.533	-0.227928161621094
1.53383333333334	-0.257968902587891
1.53466666666667	-0.257015228271485
1.5355	-0.243663787841797
1.53633333333334	-0.217437744140625
1.53716666666667	-0.335216522216797
1.538	-0.270366668701172
1.53883333333334	-0.20742416381836
1.53966666666667	-0.204086303710938
1.5405	-0.24557113647461
1.54133333333334	-0.234603881835938
1.54216666666667	-0.272274017333985
1.543	-0.346183776855469
1.54383333333334	-0.308513641357422
1.54466666666667	-0.185012817382813
1.5455	-0.113010406494141
1.54633333333334	-0.0753402709960938
1.54716666666667	-0.0553131103515625
1.548	-0.171184539794922
1.54883333333334	-0.277519226074219
1.54966666666667	-0.374794006347656
1.5505	-0.40578842163086
1.55133333333334	-0.401496887207031
1.55216666666667	-0.35858154296875
1.553	-0.264167785644531
1.55383333333334	-0.274658203125
1.55466666666667	-0.273227691650391
1.5555	-0.255584716796875
1.55633333333334	-0.16021728515625
1.55716666666667	-0.197887420654297
1.558	-0.0748634338378907
1.55883333333334	-0.0104904174804688
1.55966666666667	-0.0777244567871094
1.5605	-0.211715698242188
1.56133333333334	-0.165462493896485
1.56216666666667	-0.233173370361328
1.563	-0.28371810913086
1.56383333333334	-0.117778778076172
1.56466666666667	-0.049591064453125
1.5655	-0.178337097167969
1.56633333333334	-0.103950500488281
1.56716666666667	-0.072479248046875
1.568	-0.154972076416016
1.56883333333334	-0.0815391540527344
1.56966666666667	0.0109672546386719
1.5705	0.0472068786621094
1.57133333333334	-0.0777244567871094
1.57216666666667	-0.0748634338378907
1.573	-0.104904174804688
1.57383333333334	-0.140190124511719
1.57466666666667	-0.247955322265625
1.5755	-0.198841094970703
1.57633333333334	-0.222206115722656
1.57716666666667	-0.281333923339844
1.578	-0.297069549560547
1.57883333333334	-0.165462493896485
1.57966666666667	-0.177860260009766
1.5805	-0.117778778076172
1.58133333333334	-0.147342681884766
1.58216666666667	-0.130653381347656
1.583	-0.0762939453125
1.58383333333334	-0.134468078613281
1.58466666666667	-0.204563140869141
1.5855	-0.257492065429688
1.58633333333334	-0.277996063232422
1.58716666666667	-0.359058380126953
1.588	-0.38909912109375
1.58883333333334	-0.325202941894531
1.58966666666667	-0.29754638671875
1.5905	-0.231266021728516
1.59133333333334	-0.209808349609375
1.59216666666667	-0.220775604248047
1.593	-0.138282775878906
1.59383333333334	-0.0996589660644531
1.59466666666667	-0.247478485107422
1.5955	-0.244140625
1.59633333333334	-0.231266021728516
1.59716666666667	-0.226497650146485
1.598	-0.227928161621094
1.59883333333334	-0.150203704833985
1.59966666666667	-0.167369842529297
1.6005	-0.245094299316406
1.60133333333334	-0.340938568115235
1.60216666666667	-0.357627868652344
1.603	-0.370025634765625
1.60383333333334	-0.30517578125
1.60466666666667	-0.158309936523438
1.6055	-0.171661376953125
1.60633333333334	-0.2288818359375
1.60716666666667	-0.310897827148438
1.608	-0.26845932006836
1.60883333333334	-0.339508056640625
1.60966666666667	-0.219821929931641
1.6105	-0.188350677490235
1.61133333333334	-0.102996826171875
1.61216666666667	-0.265598297119141
1.613	-0.257492065429688
1.61383333333334	-0.395298004150391
1.61466666666667	-0.440120697021485
1.6155	-0.466346740722656
1.61633333333334	-0.438213348388672
1.61716666666667	-0.280380249023438
1.618	-0.166893005371094
1.61883333333334	-0.0634193420410157
1.61966666666667	-0.0119209289550781
1.6205	0.0324249267578125
1.62133333333334	-0.123977661132813
1.62216666666667	-0.210285186767578
1.623	-0.237464904785156
1.62383333333334	-0.242710113525391
1.62466666666667	-0.348091125488281
1.6255	-0.226497650146485
1.62633333333334	-0.270843505859375
1.62716666666667	-0.388145446777344
1.628	-0.400543212890625
1.62883333333334	-0.391006469726563
1.62966666666667	-0.318050384521485
1.6305	-0.227451324462891
1.63133333333334	-0.104904174804688
1.63216666666667	-0.0920295715332031
1.633	-0.0586509704589844
1.63383333333334	-0.196456909179688
1.63466666666667	-0.171661376953125
1.6355	-0.23031234741211
1.63633333333334	-0.213146209716797
1.63716666666667	-0.298500061035156
1.638	-0.270366668701172
1.63883333333334	-0.266075134277344
1.63966666666667	-0.253677368164063
1.6405	-0.226497650146485
1.64133333333334	-0.19979476928711
1.64216666666667	-0.156879425048828
1.643	-0.19216537475586
1.64383333333334	-0.20742416381836
1.64466666666667	-0.208377838134766
1.6455	-0.185012817382813
1.64633333333334	-0.180721282958985
1.64716666666667	-0.132560729980469
1.648	-0.0910758972167969
1.64883333333334	-0.0514984130859375
1.64966666666667	-0.0782012939453125
1.6505	-0.0634193420410157
1.65133333333334	-0.146865844726563
1.65216666666667	-0.23031234741211
1.653	-0.330924987792969
1.65383333333334	-0.292778015136719
1.65466666666667	-0.264644622802735
1.6555	-0.284194946289063
1.65633333333334	-0.235557556152344
1.65716666666667	-0.22268295288086
1.658	-0.246047973632813
1.65883333333334	-0.312328338623047
1.65966666666667	-0.332832336425781
1.6605	-0.345706939697266
1.66133333333334	-0.361919403076172
1.66216666666667	-0.342845916748047
1.663	-0.426292419433594
1.66383333333334	-0.37384033203125
1.66466666666667	-0.410079956054688
1.6655	-0.361919403076172
1.66633333333334	-0.357151031494141
[truncated: 69,646 more rows]
