# Supplementary material for: Chemodiversity of Calophyllum inophyllum L. oil bioactive components related to their specific geographical distribution in the South Pacific region
Source: PeerJ. 2019 May 22;7:e6896. doi: 10.7717/peerj.6896 (PMC6535043; doi:10.7717/peerj.6896)
Supplement: Supplemental Information 4 — Time and absorbance values at 280 nm. The site and the number of the collected sample from French Polynesia are in the separate file names. [file peerj-07-6896-s004.zip › SOCIETE_MOOREA_Z2_N18.csv]

0.000666666666666667	0.347137451171875
0.0015	0.347614288330078
0.00233333333333334	0.531196594238282
0.00316666666666667	0.53548812866211
0.004	0.557899475097657
0.00483333333333334	0.494003295898438
0.00566666666666667	0.54168701171875
0.0065	0.399112701416016
0.00733333333333334	0.331401824951172
0.00816666666666667	0.258922576904297
0.009	0.223636627197266
0.00983333333333334	0.150203704833985
0.0106666666666667	0.100135803222656
0.0115	0.201225280761719
0.0123333333333334	0.306129455566406
0.0131666666666667	0.323295593261719
0.014	0.308036804199219
0.0148333333333334	0.29897689819336
0.0156666666666667	0.28371810913086
0.0165	0.242233276367188
0.0173333333333334	0.303268432617188
0.0181666666666667	0.381946563720703
0.019	0.445842742919922
0.0198333333333334	0.399112701416016
0.0206666666666667	0.435829162597656
0.0215	0.455856323242188
0.0223333333333334	0.417709350585938
0.0231666666666667	0.391006469726563
0.024	0.47445297241211
0.0248333333333334	0.350475311279297
0.0256666666666667	0.329971313476563
0.0265	0.295162200927735
0.0273333333333334	0.247478485107422
0.0281666666666667	0.195503234863281
0.029	0.356197357177735
0.0298333333333334	0.347614288330078
0.0306666666666667	0.41961669921875
0.0315	0.475883483886719
0.0323333333333334	0.44393539428711
0.0331666666666667	0.344276428222656
0.034	0.348091125488281
0.0348333333333334	0.300884246826172
0.0356666666666667	0.26845932006836
0.0365	0.250339508056641
0.0373333333333334	0.255584716796875
0.0381666666666667	0.181198120117188
0.039	0.159263610839844
0.0398333333333334	0.254154205322266
0.0406666666666667	0.277042388916016
0.0415	0.327587127685547
0.0423333333333334	0.354766845703125
0.0431666666666667	0.448703765869141
0.044	0.414848327636719
0.0448333333333334	0.422477722167969
0.0456666666666667	0.342845916748047
0.0465	0.306129455566406
0.0473333333333334	0.223636627197266
0.0481666666666667	0.19216537475586
0.049	0.208854675292969
0.0498333333333334	0.265598297119141
0.0506666666666667	0.338077545166016
0.0515	0.322341918945313
0.0523333333333334	0.391960144042969
0.0531666666666667	0.338554382324219
0.054	0.255107879638672
0.0548333333333334	0.229835510253906
0.0556666666666667	0.283241271972656
0.0565	0.264644622802735
0.0573333333333334	0.329971313476563
0.0581666666666667	0.351428985595703
0.059	0.342845916748047
0.0598333333333334	0.340938568115235
0.0606666666666667	0.326156616210938
0.0615	0.320911407470703
0.0623333333333334	0.401973724365235
0.0631666666666667	0.418186187744141
0.064	0.393390655517578
0.0648333333333334	0.36764144897461
0.0656666666666667	0.366687774658203
0.0665	0.307083129882813
0.0673333333333334	0.244617462158203
0.0681666666666667	0.319480895996094
0.069	0.411033630371094
0.0698333333333334	0.342845916748047
0.0706666666666667	0.374794006347656
0.0715	0.402450561523438
0.0723333333333334	0.461578369140625
0.0731666666666667	0.431537628173828
0.074	0.499725341796875
0.0748333333333334	0.433444976806641
0.0756666666666667	0.478744506835938
0.0765	0.379085540771485
0.0773333333333334	0.299930572509766
0.0781666666666667	0.298500061035156
0.079	0.339508056640625
0.0798333333333334	0.380516052246094
0.0806666666666667	0.49591064453125
0.0815	0.457286834716797
0.0823333333333333	0.454425811767578
0.0831666666666667	0.5035400390625
0.084	0.478744506835938
0.0848333333333334	0.416278839111328
0.0856666666666667	0.555515289306641
0.0865	0.57220458984375
0.0873333333333334	0.495433807373047
0.0881666666666667	0.466346740722656
0.089	0.401973724365235
0.0898333333333334	0.34332275390625
0.0906666666666667	0.379085540771485
0.0915	0.445842742919922
0.0923333333333334	0.478744506835938
0.0931666666666667	0.510692596435547
0.094	0.568866729736328
0.0948333333333334	0.543594360351563
0.0956666666666667	0.52785873413086
0.0965	0.549793243408203
0.0973333333333334	0.483512878417969
0.0981666666666667	0.3509521484375
0.099	0.25177001953125
0.0998333333333334	0.26082992553711
0.100666666666667	0.205039978027344
0.1015	0.292301177978516
0.102333333333334	0.34475326538086
0.103166666666667	0.35238265991211
0.104	0.315666198730469
0.104833333333334	0.331878662109375
0.105666666666667	0.346660614013672
0.1065	0.370979309082031
0.107333333333334	0.406265258789063
0.108166666666667	0.385284423828125
0.109	0.333309173583985
0.109833333333334	0.208377838134766
0.110666666666667	0.186443328857422
0.1115	0.231742858886719
0.112333333333334	0.255107879638672
0.113166666666667	0.298500061035156
0.114	0.380039215087891
0.114833333333334	0.425338745117188
0.115666666666667	0.346183776855469
0.1165	0.287055969238281
0.117333333333334	0.279426574707031
0.118166666666667	0.346660614013672
0.119	0.325202941894531
0.119833333333334	0.384807586669922
0.120666666666667	0.52642822265625
0.1215	0.616550445556641
0.122333333333334	0.569343566894532
0.123166666666667	0.515937805175782
0.124	0.500202178955078
0.124833333333334	0.411510467529297
0.125666666666667	0.355243682861328
0.1265	0.330924987792969
0.127333333333334	0.408649444580078
0.128166666666667	0.366687774658203
0.129	0.337600708007813
0.129833333333334	0.278472900390625
0.130666666666667	0.25177001953125
0.1315	0.12969970703125
0.132333333333334	0.162124633789063
0.133166666666667	0.154972076416016
0.134	0.203609466552735
0.134833333333334	0.210285186767578
0.135666666666667	0.391483306884766
0.1365	0.371932983398438
0.137333333333334	0.42867660522461
0.138166666666667	0.441551208496094
0.139	0.459671020507813
0.139833333333334	0.395774841308594
0.140666666666667	0.460624694824219
0.1415	0.514030456542969
0.142333333333334	0.435829162597656
0.143166666666667	0.45156478881836
0.144	0.444412231445313
0.144833333333334	0.466346740722656
0.145666666666667	0.416278839111328
0.1465	0.436782836914063
0.147333333333334	0.356674194335938
0.148166666666667	0.304698944091797
0.149	0.220298767089844
0.149833333333334	0.256061553955078
0.150666666666667	0.270366668701172
0.1515	0.309944152832031
0.152333333333334	0.266075134277344
0.153166666666667	0.299930572509766
0.154	0.200271606445313
0.154833333333334	0.180721282958985
0.155666666666667	0.26702880859375
0.1565	0.318050384521485
0.157333333333334	0.391960144042969
0.158166666666667	0.501155853271485
0.159	0.542640686035157
0.159833333333334	0.433921813964844
0.160666666666667	0.404834747314453
0.1615	0.292301177978516
0.162333333333334	0.32806396484375
0.163166666666667	0.317096710205078
0.164	0.41961669921875
0.164833333333334	0.453948974609375
0.165666666666667	0.494003295898438
0.1665	0.407218933105469
0.167333333333334	0.388145446777344
0.168166666666667	0.35858154296875
0.169	0.337600708007813
0.169833333333334	0.377655029296875
0.170666666666667	0.378608703613281
0.1715	0.393390655517578
0.172333333333334	0.335216522216797
0.173166666666667	0.36764144897461
0.174	0.26082992553711
0.174833333333334	0.293731689453125
0.175666666666667	0.334262847900391
0.1765	0.369071960449219
0.177333333333334	0.35858154296875
0.178166666666667	0.415325164794922
0.179	0.387191772460938
0.179833333333334	0.389575958251953
0.180666666666667	0.422000885009766
0.1815	0.357151031494141
0.182333333333334	0.489234924316406
0.183166666666667	0.492572784423828
0.184	0.456333160400391
0.184833333333334	0.407695770263672
0.185666666666667	0.484943389892578
0.1865	0.384330749511719
0.187333333333334	0.361919403076172
0.188166666666667	0.398635864257813
0.189	0.440120697021485
0.189833333333334	0.416278839111328
0.190666666666667	0.43487548828125
0.1915	0.501632690429688
0.192333333333334	0.429630279541016
0.193166666666667	0.481605529785156
0.194	0.596046447753907
0.194833333333334	0.582695007324219
0.195666666666667	0.424385070800781
0.1965	0.54311752319336
0.197333333333334	0.465869903564453
0.198166666666667	0.351428985595703
0.199	0.288486480712891
0.199833333333334	0.431060791015625
0.200666666666667	0.348091125488281
0.2015	0.354766845703125
0.202333333333334	0.333786010742188
0.203166666666667	0.38909912109375
0.204	0.302314758300781
0.204833333333334	0.250339508056641
0.205666666666667	0.233173370361328
0.2065	0.324726104736328
0.207333333333334	0.321388244628906
0.208166666666667	0.32949447631836
0.209	0.320911407470703
0.209833333333334	0.379562377929688
0.210666666666667	0.356197357177735
0.2115	0.383853912353516
0.212333333333334	0.399589538574219
0.213166666666667	0.413894653320313
0.214	0.392436981201172
0.214833333333334	0.369548797607422
0.215666666666667	0.378608703613281
0.2165	0.422477722167969
0.217333333333334	0.385761260986328
0.218166666666667	0.357151031494141
0.219	0.327110290527344
0.219833333333334	0.246047973632813
0.220666666666667	0.206947326660156
0.2215	0.26702880859375
0.222333333333334	0.315666198730469
0.223166666666667	0.284194946289063
0.224	0.23794174194336
0.224833333333334	0.250816345214844
0.225666666666667	0.269412994384766
0.2265	0.224590301513672
0.227333333333334	0.287055969238281
0.228166666666667	0.382423400878906
0.229	0.439643859863281
0.229833333333334	0.450611114501953
0.230666666666667	0.412940979003906
0.2315	0.416278839111328
0.232333333333334	0.492095947265625
0.233166666666667	0.433444976806641
0.234	0.43487548828125
0.234833333333334	0.470161437988281
0.235666666666667	0.454902648925781
0.2365	0.385284423828125
0.237333333333334	0.442028045654297
0.238166666666667	0.447750091552735
0.239	0.407695770263672
0.239833333333334	0.320911407470703
0.240666666666667	0.265598297119141
0.2415	0.23651123046875
0.242333333333334	0.195980072021485
0.243166666666667	0.151157379150391
0.244	0.275611877441406
0.244833333333334	0.348567962646485
0.245666666666667	0.290393829345703
0.2465	0.448226928710938
0.247333333333334	0.585556030273438
0.248166666666667	0.50497055053711
0.249	0.462055206298828
0.249833333333334	0.535964965820313
0.250666666666667	0.369071960449219
0.2515	0.309944152832031
0.252333333333334	0.451087951660156
0.253166666666667	0.426292419433594
0.254	0.438690185546875
0.254833333333334	0.336647033691406
0.255666666666667	0.258922576904297
0.2565	0.227928161621094
0.257333333333334	0.280380249023438
0.258166666666667	0.168323516845703
0.259	0.265121459960938
0.259833333333334	0.368118286132813
0.260666666666667	0.298023223876953
0.2615	0.265598297119141
0.262333333333334	0.352859497070313
0.263166666666667	0.354766845703125
0.264	0.302791595458985
0.264833333333334	0.368118286132813
0.265666666666667	0.292301177978516
0.2665	0.290393829345703
0.267333333333334	0.312328338623047
0.268166666666667	0.2899169921875
0.269	0.188827514648438
0.269833333333334	0.333786010742188
0.270666666666667	0.276565551757813
0.2715	0.29754638671875
0.272333333333334	0.34332275390625
0.273166666666667	0.328540802001953
0.274	0.292301177978516
0.274833333333334	0.31423568725586
0.275666666666667	0.310420989990235
0.2765	0.229358673095703
0.277333333333334	0.25320053100586
0.278166666666667	0.19979476928711
0.279	0.290393829345703
0.279833333333334	0.258922576904297
0.280666666666667	0.322341918945313
0.2815	0.361919403076172
0.282333333333334	0.415802001953125
0.283166666666667	0.374794006347656
0.284	0.432014465332031
0.284833333333334	0.485420227050781
0.285666666666667	0.499248504638672
0.2865	0.523090362548828
0.287333333333334	0.522136688232422
0.288166666666667	0.478744506835938
0.289	0.507831573486328
0.289833333333334	0.468730926513672
0.290666666666667	0.46682357788086
0.2915	0.391006469726563
0.292333333333334	0.440597534179688
0.293166666666667	0.342369079589844
0.294	0.310420989990235
0.294833333333334	0.29134750366211
0.295666666666667	0.289440155029297
0.2965	0.185012817382813
0.297333333333334	0.184059143066406
0.298166666666667	0.224113464355469
0.299	0.159263610839844
0.299833333333334	0.194549560546875
0.300666666666667	0.388145446777344
0.3015	0.346660614013672
0.302333333333334	0.479221343994141
0.303166666666667	0.493526458740235
0.304	0.544548034667969
0.304833333333334	0.51259994506836
0.305666666666667	0.689983367919922
0.3065	0.599861145019532
0.307333333333334	0.548362731933594
0.308166666666667	0.500202178955078
0.309	0.396728515625
0.309833333333334	0.26845932006836
0.310666666666667	0.224590301513672
0.3115	0.276565551757813
0.312333333333334	0.28371810913086
0.313166666666667	0.332355499267578
0.314	0.3662109375
0.314833333333334	0.357151031494141
0.315666666666667	0.407695770263672
0.3165	0.375747680664063
0.317333333333334	0.334739685058594
0.318166666666667	0.379085540771485
0.319	0.396251678466797
0.319833333333334	0.352859497070313
0.320666666666667	0.411033630371094
0.3215	0.375747680664063
0.322333333333334	0.352859497070313
0.323166666666667	0.41341781616211
0.324	0.466346740722656
0.324833333333334	0.456809997558594
0.325666666666667	0.564098358154297
0.3265	0.565528869628907
0.327333333333334	0.54168701171875
0.328166666666667	0.521659851074219
0.329	0.377655029296875
0.329833333333334	0.377655029296875
0.330666666666667	0.379085540771485
0.3315	0.373363494873047
0.332333333333334	0.342369079589844
0.333166666666667	0.537395477294922
0.334	0.330448150634766
0.334833333333334	0.299930572509766
0.335666666666667	0.391483306884766
0.3365	0.408649444580078
0.337333333333334	0.458240509033203
0.338166666666667	0.575065612792969
0.339	0.485420227050781
0.339833333333334	0.394821166992188
0.340666666666667	0.442981719970703
0.3415	0.311374664306641
0.342333333333334	0.334262847900391
0.343166666666667	0.397205352783203
0.344	0.405311584472656
0.344833333333334	0.368118286132813
0.345666666666667	0.371456146240235
0.3465	0.374317169189453
0.347333333333334	0.378608703613281
0.348166666666667	0.366687774658203
0.349	0.337600708007813
0.349833333333334	0.392913818359375
0.350666666666667	0.412940979003906
0.3515	0.383853912353516
0.352333333333334	0.416278839111328
0.353166666666667	0.379085540771485
0.354	0.28228759765625
0.354833333333334	0.278472900390625
0.355666666666667	0.407695770263672
0.3565	0.371456146240235
0.357333333333334	0.456809997558594
0.358166666666667	0.514030456542969
0.359	0.515460968017578
0.359833333333334	0.386714935302735
0.360666666666667	0.384807586669922
0.3615	0.312328338623047
0.362333333333334	0.412464141845703
0.363166666666667	0.4730224609375
0.364	0.532150268554688
0.364833333333334	0.514030456542969
0.365666666666667	0.627517700195313
0.3665	0.523090362548828
0.367333333333334	0.429630279541016
0.368166666666667	0.424861907958985
0.369	0.433444976806641
0.369833333333334	0.359535217285156
0.370666666666667	0.288486480712891
0.3715	0.29897689819336
0.372333333333334	0.242233276367188
0.373166666666667	0.239372253417969
0.374	0.304222106933594
0.374833333333334	0.3814697265625
0.375666666666667	0.444412231445313
0.3765	0.502109527587891
0.377333333333334	0.507831573486328
0.378166666666667	0.473976135253906
0.379	0.452995300292969
0.379833333333334	0.435829162597656
0.380666666666667	0.425338745117188
0.3815	0.478267669677735
0.382333333333334	0.448703765869141
0.383166666666667	0.622749328613282
0.384	0.572681427001953
0.384833333333334	0.591754913330078
0.385666666666667	0.546455383300782
0.3865	0.55694580078125
0.387333333333334	0.445365905761719
0.388166666666667	0.483989715576172
0.389	0.498771667480469
0.389833333333334	0.416278839111328
0.390666666666667	0.407695770263672
0.3915	0.358104705810547
0.392333333333334	0.262737274169922
0.393166666666667	0.208854675292969
0.394	0.388145446777344
0.394833333333334	0.3509521484375
0.395666666666667	0.374317169189453
0.3965	0.425338745117188
0.397333333333334	0.420093536376953
0.398166666666667	0.296115875244141
0.399	0.315666198730469
0.399833333333334	0.286579132080078
0.400666666666667	0.319004058837891
0.4015	0.38909912109375
0.402333333333334	0.422477722167969
0.403166666666667	0.464916229248047
0.404	0.435352325439453
0.404833333333334	0.420093536376953
0.405666666666667	0.412940979003906
0.4065	0.427722930908203
0.407333333333334	0.38909912109375
0.408166666666667	0.433921813964844
0.409	0.403881072998047
0.409833333333334	0.334262847900391
0.410666666666667	0.321388244628906
0.4115	0.343799591064453
0.412333333333334	0.380039215087891
0.413166666666667	0.420570373535156
0.414	0.523567199707032
0.414833333333334	0.61941146850586
0.415666666666667	0.663280487060547
0.4165	0.66375732421875
0.417333333333334	0.732421875
0.418166666666667	0.735759735107422
0.419	0.652313232421875
0.419833333333334	0.552654266357422
0.420666666666667	0.514984130859375
0.4215	0.477313995361328
0.422333333333334	0.479221343994141
0.423166666666667	0.472068786621094
0.424	0.498771667480469
0.424833333333334	0.463485717773438
0.425666666666667	0.395298004150391
0.4265	0.261783599853516
0.427333333333334	0.249385833740235
0.428166666666667	0.255107879638672
0.429	0.288009643554688
0.429833333333334	0.308513641357422
0.430666666666667	0.401973724365235
0.4315	0.388622283935547
0.432333333333334	0.314712524414063
0.433166666666667	0.401496887207031
0.434	0.463485717773438
0.434833333333334	0.487804412841797
0.435666666666667	0.391960144042969
0.4365	0.516414642333985
0.437333333333334	0.365257263183594
0.438166666666667	0.39815902709961
0.439	0.314712524414063
0.439833333333334	0.458240509033203
0.440666666666667	0.468254089355469
0.4415	0.577926635742188
0.442333333333334	0.431060791015625
0.443166666666667	0.432968139648438
0.444	0.335216522216797
0.444833333333334	0.311374664306641
0.445666666666667	0.228404998779297
0.4465	0.263214111328125
0.447333333333334	0.317573547363281
0.448166666666667	0.437259674072266
0.449	0.452995300292969
0.449833333333334	0.464916229248047
0.450666666666667	0.499248504638672
0.4515	0.443458557128906
0.452333333333334	0.41341781616211
0.453166666666667	0.35238265991211
0.454	0.332355499267578
0.454833333333334	0.343799591064453
0.455666666666667	0.349998474121094
0.4565	0.296592712402344
0.457333333333334	0.38909912109375
0.458166666666667	0.39815902709961
0.459	0.32949447631836
0.459833333333334	0.336170196533203
0.460666666666667	0.368118286132813
0.4615	0.29134750366211
0.462333333333334	0.294208526611328
0.463166666666667	0.382423400878906
0.464	0.379562377929688
0.464833333333334	0.388145446777344
0.465666666666667	0.42104721069336
0.4665	0.448703765869141
0.467333333333334	0.46539306640625
0.468166666666667	0.475406646728516
0.469	0.460624694824219
0.469833333333334	0.426292419433594
0.470666666666667	0.44393539428711
0.4715	0.364780426025391
0.472333333333334	0.390052795410156
0.473166666666667	0.442028045654297
0.474	0.45013427734375
0.474833333333334	0.448703765869141
0.475666666666667	0.49734115600586
0.4765	0.477790832519531
0.477333333333334	0.457286834716797
0.478166666666667	0.440597534179688
0.479	0.349044799804688
0.479833333333334	0.318527221679688
0.480666666666667	0.386714935302735
0.4815	0.278949737548828
0.482333333333334	0.271797180175781
0.483166666666667	0.381946563720703
0.484	0.384807586669922
0.484833333333334	0.30660629272461
0.485666666666667	0.31280517578125
0.4865	0.35858154296875
0.487333333333334	0.330924987792969
0.488166666666667	0.351428985595703
0.489	0.395298004150391
0.489833333333334	0.44393539428711
0.490666666666667	0.438213348388672
0.4915	0.450611114501953
0.492333333333334	0.510215759277344
0.493166666666667	0.457763671875
0.494	0.502109527587891
0.494833333333334	0.546932220458985
0.495666666666667	0.606060028076172
0.4965	0.500679016113282
0.497333333333334	0.528335571289063
0.498166666666667	0.518798828125
0.499	0.503063201904297
0.499833333333334	0.388622283935547
0.500666666666667	0.361442565917969
0.5015	0.332832336425781
0.502333333333334	0.32806396484375
0.503166666666667	0.333786010742188
0.504	0.29134750366211
0.504833333333334	0.36001205444336
0.505666666666667	0.414371490478516
0.5065	0.486850738525391
0.507333333333334	0.425338745117188
0.508166666666667	0.45156478881836
0.509	0.453472137451172
0.509833333333334	0.453948974609375
0.510666666666667	0.403404235839844
0.5115	0.417709350585938
0.512333333333334	0.389575958251953
0.513166666666667	0.365257263183594
0.514	0.296592712402344
0.514833333333334	0.232696533203125
0.515666666666667	0.241756439208985
0.5165	0.381946563720703
0.517333333333334	0.314712524414063
0.518166666666667	0.386238098144531
0.519	0.393867492675781
0.519833333333334	0.414848327636719
0.520666666666667	0.388145446777344
0.5215	0.418663024902344
0.522333333333334	0.376224517822266
0.523166666666667	0.387191772460938
0.524	0.38909912109375
0.524833333333334	0.361442565917969
0.525666666666667	0.442028045654297
0.5265	0.412940979003906
0.527333333333334	0.402450561523438
0.528166666666667	0.328540802001953
0.529	0.324249267578125
0.529833333333334	0.340461730957031
0.530666666666667	0.48971176147461
0.5315	0.523090362548828
0.532333333333334	0.537395477294922
0.533166666666667	0.418663024902344
0.534	0.385284423828125
0.534833333333334	0.312328338623047
0.535666666666667	0.261306762695313
0.5365	0.254154205322266
0.537333333333334	0.348567962646485
0.538166666666667	0.325679779052735
0.539	0.243186950683594
0.539833333333334	0.268936157226563
0.540666666666667	0.274181365966797
0.5415	0.365734100341797
0.542333333333334	0.423908233642578
0.543166666666667	0.508785247802735
0.544	0.536918640136719
0.544833333333334	0.636100769042969
0.545666666666667	0.644207000732422
0.5465	0.617027282714844
0.547333333333334	0.552654266357422
0.548166666666667	0.533580780029297
0.549	0.384807586669922
0.549833333333334	0.331878662109375
0.550666666666667	0.347614288330078
0.5515	0.375747680664063
0.552333333333334	0.367164611816406
0.553166666666667	0.480175018310547
0.554	0.432014465332031
0.554833333333334	0.383377075195313
0.555666666666667	0.460147857666016
0.5565	0.457286834716797
0.557333333333334	0.410556793212891
0.558166666666667	0.444412231445313
0.559	0.479221343994141
0.559833333333334	0.411033630371094
0.560666666666667	0.444889068603516
0.5615	0.411033630371094
0.562333333333334	0.431060791015625
0.563166666666667	0.412940979003906
0.564	0.462055206298828
0.564833333333334	0.381946563720703
0.565666666666667	0.436782836914063
0.5665	0.392913818359375
0.567333333333334	0.367164611816406
0.568166666666667	0.332832336425781
0.569	0.429630279541016
0.569833333333334	0.404834747314453
0.570666666666667	0.396728515625
0.5715	0.446796417236328
0.572333333333334	0.448226928710938
0.573166666666667	0.433444976806641
0.574	0.436782836914063
0.574833333333334	0.515460968017578
0.575666666666667	0.439167022705078
0.5765	0.494956970214844
0.577333333333334	0.448226928710938
0.578166666666667	0.451087951660156
0.579	0.388145446777344
0.579833333333334	0.318527221679688
0.580666666666667	0.225067138671875
0.5815	0.244140625
0.582333333333334	0.227928161621094
0.583166666666667	0.2288818359375
0.584	0.378608703613281
0.584833333333334	0.376224517822266
0.585666666666667	0.374317169189453
0.5865	0.342369079589844
0.587333333333334	0.309944152832031
0.588166666666667	0.257015228271485
0.589	0.31280517578125
0.589833333333334	0.309944152832031
0.590666666666667	0.342845916748047
0.5915	0.36001205444336
0.592333333333334	0.392913818359375
0.593166666666667	0.417709350585938
0.594	0.420093536376953
0.594833333333334	0.47445297241211
0.595666666666667	0.454902648925781
0.5965	0.359058380126953
0.597333333333334	0.32806396484375
0.598166666666667	0.421524047851563
0.599	0.354290008544922
0.599833333333334	0.393390655517578
0.600666666666667	0.460147857666016
0.6015	0.392436981201172
0.602333333333334	0.281333923339844
0.603166666666667	0.281333923339844
0.604	0.312328338623047
0.604833333333334	0.249385833740235
0.605666666666667	0.31423568725586
0.6065	0.29897689819336
0.607333333333334	0.286102294921875
0.608166666666667	0.248908996582031
0.609	0.277519226074219
0.609833333333334	0.291824340820313
0.610666666666667	0.387191772460938
0.6115	0.442028045654297
0.612333333333334	0.462532043457031
0.613166666666667	0.586509704589844
0.614	0.533580780029297
0.614833333333334	0.437259674072266
0.615666666666667	0.463485717773438
0.6165	0.434398651123047
0.617333333333334	0.314712524414063
0.618166666666667	0.257492065429688
0.619	0.387191772460938
0.619833333333334	0.307083129882813
0.620666666666667	0.307559967041016
0.6215	0.342845916748047
0.622333333333334	0.42867660522461
0.623166666666667	0.36001205444336
0.624	0.397682189941406
0.624833333333334	0.389575958251953
0.625666666666667	0.376701354980469
0.6265	0.3814697265625
0.627333333333334	0.325679779052735
0.628166666666667	0.260353088378906
0.629	0.319004058837891
0.629833333333334	0.293254852294922
0.630666666666667	0.290393829345703
0.6315	0.297069549560547
0.632333333333334	0.354766845703125
0.633166666666667	0.28371810913086
0.634	0.362396240234375
0.634833333333334	0.408172607421875
0.635666666666667	0.39052963256836
0.6365	0.4425048828125
0.637333333333334	0.422954559326172
0.638166666666667	0.442981719970703
0.639	0.376224517822266
0.639833333333334	0.472545623779297
0.640666666666667	0.444412231445313
0.6415	0.456809997558594
0.642333333333334	0.383853912353516
0.643166666666667	0.426292419433594
0.644	0.295639038085938
0.644833333333334	0.34332275390625
0.645666666666667	0.383853912353516
0.6465	0.363826751708985
0.647333333333334	0.30517578125
0.648166666666667	0.346183776855469
0.649	0.267505645751953
0.649833333333334	0.257492065429688
0.650666666666667	0.272750854492188
0.6515	0.246047973632813
0.652333333333334	0.349521636962891
0.653166666666667	0.401020050048828
0.654	0.402450561523438
0.654833333333334	0.39815902709961
0.655666666666667	0.449657440185547
0.6565	0.397682189941406
0.657333333333334	0.393867492675781
0.658166666666667	0.446796417236328
0.659	0.490188598632813
0.659833333333334	0.525951385498047
0.660666666666667	0.452518463134766
0.6615	0.481128692626953
0.662333333333334	0.430583953857422
0.663166666666667	0.401973724365235
0.664	0.342369079589844
0.664833333333334	0.330448150634766
0.665666666666667	0.285148620605469
0.6665	0.271320343017578
0.667333333333334	0.306129455566406
0.668166666666667	0.308036804199219
0.669	0.348091125488281
0.669833333333334	0.256061553955078
0.670666666666667	0.269889831542969
0.6715	0.204563140869141
0.672333333333334	0.152587890625
0.673166666666667	0.208854675292969
0.674	0.304222106933594
0.674833333333334	0.319004058837891
0.675666666666667	0.316143035888672
0.6765	0.406742095947266
0.677333333333334	0.366687774658203
0.678166666666667	0.398635864257813
0.679	0.312328338623047
0.679833333333334	0.351428985595703
0.680666666666667	0.325679779052735
0.6815	0.429630279541016
0.682333333333334	0.296115875244141
0.683166666666667	0.346183776855469
0.684	0.379085540771485
0.684833333333334	0.307559967041016
0.685666666666667	0.244617462158203
0.6865	0.354290008544922
0.687333333333334	0.415325164794922
0.688166666666667	0.351905822753906
0.689	0.394821166992188
0.689833333333334	0.349521636962891
0.690666666666667	0.366687774658203
0.6915	0.408172607421875
0.692333333333334	0.418663024902344
0.693166666666667	0.457763671875
0.694	0.451087951660156
0.694833333333334	0.427722930908203
0.695666666666667	0.362873077392578
0.6965	0.402450561523438
0.697333333333334	0.477313995361328
0.698166666666667	0.487327575683594
0.699	0.471115112304688
0.699833333333334	0.48065185546875
0.700666666666667	0.413894653320313
0.7015	0.361442565917969
0.702333333333334	0.390052795410156
0.703166666666667	0.411510467529297
0.704	0.409603118896485
0.704833333333334	0.447273254394531
0.705666666666667	0.49591064453125
0.7065	0.466346740722656
0.707333333333334	0.426769256591797
0.708166666666667	0.449657440185547
0.709	0.523090362548828
0.709833333333334	0.440120697021485
0.710666666666667	0.438213348388672
0.7115	0.441551208496094
0.712333333333334	0.438213348388672
0.713166666666667	0.437736511230469
0.714	0.45013427734375
0.714833333333334	0.522613525390625
0.715666666666667	0.546932220458985
0.7165	0.481128692626953
0.717333333333334	0.437736511230469
0.718166666666667	0.473499298095703
0.719	0.433444976806641
0.719833333333334	0.463008880615235
0.720666666666667	0.472545623779297
0.7215	0.480175018310547
0.722333333333334	0.447273254394531
0.723166666666667	0.47445297241211
0.724	0.454902648925781
0.724833333333334	0.452518463134766
0.725666666666667	0.48971176147461
0.7265	0.471591949462891
0.727333333333334	0.361442565917969
0.728166666666667	0.280380249023438
0.729	0.33712387084961
0.729833333333334	0.346660614013672
0.730666666666667	0.310897827148438
0.7315	0.309944152832031
0.732333333333334	0.400543212890625
0.733166666666667	0.351428985595703
0.734	0.292301177978516
0.734833333333334	0.295162200927735
0.735666666666667	0.349521636962891
0.7365	0.280380249023438
0.737333333333334	0.326633453369141
0.738166666666667	0.317096710205078
0.739	0.372886657714844
0.739833333333334	0.39815902709961
0.740666666666667	0.437259674072266
0.7415	0.429153442382813
0.742333333333334	0.484466552734375
0.743166666666667	0.487804412841797
0.744	0.492095947265625
0.744833333333334	0.578403472900391
0.745666666666667	0.538825988769532
0.7465	0.524997711181641
0.747333333333334	0.523090362548828
0.748166666666667	0.51116943359375
0.749	0.469207763671875
0.749833333333334	0.444889068603516
0.750666666666667	0.41961669921875
0.7515	0.422477722167969
0.752333333333334	0.379562377929688
0.753166666666667	0.396251678466797
0.754	0.457763671875
0.754833333333334	0.442981719970703
0.755666666666667	0.377655029296875
0.7565	0.401973724365235
0.757333333333334	0.386714935302735
0.758166666666667	0.431537628173828
0.759	0.456333160400391
0.759833333333334	0.525474548339844
0.760666666666667	0.606060028076172
0.7615	0.540256500244141
0.762333333333334	0.408649444580078
0.763166666666667	0.396728515625
0.764	0.46682357788086
0.764833333333334	0.473976135253906
0.765666666666667	0.508785247802735
0.7665	0.519752502441407
0.767333333333334	0.559329986572266
0.768166666666667	0.475406646728516
0.769	0.287532806396485
0.769833333333334	0.248432159423828
0.770666666666667	0.316619873046875
0.7715	0.223159790039063
0.772333333333334	0.247478485107422
0.773166666666667	0.337600708007813
0.774	0.447750091552735
0.774833333333334	0.506877899169922
0.775666666666667	0.550270080566407
0.7765	0.55694580078125
0.777333333333334	0.593662261962891
0.778166666666667	0.482559204101563
0.779	0.463962554931641
0.779833333333334	0.458717346191406
0.780666666666667	0.397682189941406
0.7815	0.40578842163086
0.782333333333334	0.470638275146485
0.783166666666667	0.442028045654297
0.784	0.418663024902344
0.784833333333334	0.421524047851563
0.785666666666667	0.403881072998047
0.7865	0.38290023803711
0.787333333333334	0.36764144897461
0.788166666666667	0.45156478881836
0.789	0.442981719970703
0.789833333333334	0.440597534179688
0.790666666666667	0.437736511230469
0.7915	0.453948974609375
0.792333333333334	0.374317169189453
0.793166666666667	0.355243682861328
0.794	0.362396240234375
0.794833333333334	0.317573547363281
0.795666666666667	0.263214111328125
0.7965	0.253677368164063
0.797333333333334	0.348567962646485
0.798166666666667	0.344276428222656
0.799	0.36764144897461
0.799833333333334	0.346660614013672
0.800666666666667	0.392913818359375
0.8015	0.365734100341797
0.802333333333334	0.401973724365235
0.803166666666667	0.418663024902344
0.804	0.501632690429688
0.804833333333334	0.538349151611328
0.805666666666667	0.54311752319336
0.8065	0.576972961425782
0.807333333333334	0.617504119873047
0.808166666666667	0.523090362548828
0.809	0.506401062011719
0.809833333333334	0.428199768066406
0.810666666666667	0.383853912353516
0.8115	0.417709350585938
0.812333333333334	0.473499298095703
0.813166666666667	0.53548812866211
0.814	0.599384307861328
0.814833333333334	0.625133514404297
0.815666666666667	0.530242919921875
0.8165	0.580310821533203
0.817333333333334	0.509262084960938
0.818166666666667	0.483036041259766
0.819	0.475406646728516
0.819833333333334	0.473499298095703
0.820666666666667	0.372886657714844
0.8215	0.370979309082031
0.822333333333334	0.415325164794922
0.823166666666667	0.343799591064453
0.824	0.364780426025391
0.824833333333334	0.410079956054688
0.825666666666667	0.360965728759766
0.8265	0.360965728759766
0.827333333333334	0.315189361572266
0.828166666666667	0.345706939697266
0.829	0.298023223876953
0.829833333333334	0.339508056640625
0.830666666666667	0.319004058837891
0.8315	0.39052963256836
0.832333333333334	0.419139862060547
0.833166666666667	0.556468963623047
0.834	0.46539306640625
0.834833333333334	0.422000885009766
0.835666666666667	0.495433807373047
0.8365	0.403404235839844
0.837333333333334	0.324726104736328
0.838166666666667	0.41341781616211
0.839	0.447273254394531
0.839833333333334	0.307083129882813
0.840666666666667	0.372409820556641
0.8415	0.40578842163086
0.842333333333334	0.380516052246094
0.843166666666667	0.417709350585938
0.844	0.400066375732422
0.844833333333334	0.400066375732422
0.845666666666667	0.325679779052735
0.8465	0.361442565917969
0.847333333333334	0.271797180175781
0.848166666666667	0.351428985595703
0.849	0.232219696044922
0.849833333333334	0.322818756103516
0.850666666666667	0.234127044677735
0.8515	0.24557113647461
0.852333333333334	0.26845932006836
0.853166666666667	0.347137451171875
0.854	0.285625457763672
0.854833333333334	0.377178192138672
0.855666666666667	0.515460968017578
0.8565	0.510692596435547
0.857333333333334	0.429630279541016
0.858166666666667	0.346660614013672
0.859	0.369071960449219
0.859833333333334	0.275135040283203
0.860666666666667	0.283241271972656
0.8615	0.379562377929688
0.862333333333334	0.486373901367188
0.863166666666667	0.44393539428711
0.864	0.437736511230469
0.864833333333334	0.403404235839844
0.865666666666667	0.323772430419922
0.8665	0.303745269775391
0.867333333333334	0.292778015136719
0.868166666666667	0.309944152832031
0.869	0.319957733154297
0.869833333333334	0.412464141845703
0.870666666666667	0.370502471923828
0.8715	0.297069549560547
0.872333333333334	0.256538391113281
0.873166666666667	0.280380249023438
0.874	0.223636627197266
0.874833333333334	0.307559967041016
0.875666666666667	0.386714935302735
0.8765	0.411510467529297
0.877333333333334	0.354766845703125
0.878166666666667	0.469207763671875
0.879	0.43487548828125
0.879833333333334	0.385284423828125
0.880666666666667	0.360965728759766
0.8815	0.453472137451172
0.882333333333334	0.319957733154297
0.883166666666667	0.292778015136719
0.884	0.350475311279297
0.884833333333334	0.265121459960938
0.885666666666667	0.129222869873047
0.8865	0.197410583496094
0.887333333333334	0.228404998779297
0.888166666666667	0.23031234741211
0.889	0.36001205444336
0.889833333333334	0.424385070800781
0.890666666666667	0.339508056640625
0.8915	0.3662109375
0.892333333333334	0.270843505859375
0.893166666666667	0.254631042480469
0.894	0.337600708007813
0.894833333333334	0.482559204101563
0.895666666666667	0.347137451171875
0.8965	0.475883483886719
0.897333333333334	0.518321990966797
0.898166666666667	0.511646270751953
0.899	0.46539306640625
0.899833333333334	0.561237335205078
0.900666666666667	0.515460968017578
0.9015	0.461578369140625
0.902333333333334	0.422000885009766
0.903166666666667	0.438690185546875
0.904	0.525951385498047
0.904833333333334	0.552177429199219
0.905666666666667	0.580310821533203
0.9065	0.542163848876953
0.907333333333334	0.545501708984375
0.908166666666667	0.495433807373047
0.909	0.436782836914063
0.909833333333334	0.461101531982422
0.910666666666667	0.4425048828125
0.9115	0.38909912109375
0.912333333333334	0.344276428222656
0.913166666666667	0.452041625976563
0.914	0.420570373535156
0.914833333333334	0.462055206298828
0.915666666666667	0.345706939697266
0.9165	0.381946563720703
0.917333333333334	0.26845932006836
0.918166666666667	0.240802764892578
0.919	0.118732452392578
0.919833333333334	0.283241271972656
0.920666666666667	0.202655792236328
0.9215	0.193595886230469
0.922333333333334	0.1068115234375
0.923166666666667	0.174999237060547
0.924	0.109195709228516
0.924833333333334	0.214576721191406
0.925666666666667	0.265121459960938
0.9265	0.284194946289063
0.927333333333334	0.223159790039063
0.928166666666667	0.153541564941406
0.929	0.121593475341797
0.929833333333334	0.185012817382813
0.930666666666667	0.16164779663086
0.9315	0.269889831542969
0.932333333333334	0.414371490478516
0.933166666666667	0.4425048828125
0.934	0.407695770263672
0.934833333333334	0.543594360351563
0.935666666666667	0.576496124267578
0.9365	0.55074691772461
0.937333333333334	0.523567199707032
0.938166666666667	0.51116943359375
0.939	0.447750091552735
0.939833333333334	0.380039215087891
0.940666666666667	0.346660614013672
0.9415	0.333309173583985
0.942333333333334	0.372886657714844
0.943166666666667	0.374317169189453
0.944	0.397205352783203
0.944833333333334	0.334262847900391
0.945666666666667	0.326156616210938
0.9465	0.276565551757813
0.947333333333334	0.36764144897461
0.948166666666667	0.412464141845703
0.949	0.484943389892578
0.949833333333334	0.480175018310547
0.950666666666667	0.485897064208985
0.9515	0.444412231445313
0.952333333333334	0.413894653320313
0.953166666666667	0.370979309082031
0.954	0.411033630371094
0.954833333333334	0.373363494873047
0.955666666666667	0.411033630371094
0.9565	0.430583953857422
0.957333333333334	0.513076782226563
0.958166666666667	0.460147857666016
0.959	0.491142272949219
0.959833333333334	0.500202178955078
0.960666666666667	0.481128692626953
0.9615	0.36001205444336
0.962333333333334	0.393390655517578
0.963166666666667	0.43630599975586
0.964	0.364780426025391
0.964833333333334	0.3204345703125
0.965666666666667	0.39052963256836
0.9665	0.45156478881836
0.967333333333334	0.441074371337891
0.968166666666667	0.485420227050781
0.969	0.455379486083985
0.969833333333334	0.468730926513672
0.970666666666667	0.374794006347656
0.9715	0.341415405273438
0.972333333333334	0.361442565917969
0.973166666666667	0.461578369140625
0.974	0.494956970214844
0.974833333333334	0.536918640136719
0.975666666666667	0.528812408447266
0.9765	0.43487548828125
0.977333333333334	0.379562377929688
0.978166666666667	0.355243682861328
0.979	0.321388244628906
0.979833333333334	0.304222106933594
0.980666666666667	0.360488891601563
0.9815	0.407218933105469
0.982333333333334	0.344276428222656
0.983166666666667	0.372886657714844
0.984	0.400543212890625
0.984833333333334	0.363349914550781
0.985666666666667	0.329971313476563
0.9865	0.484466552734375
0.987333333333334	0.517368316650391
0.988166666666667	0.589847564697266
0.989	0.669002532958985
0.989833333333334	0.702381134033203
0.990666666666667	0.618457794189453
0.9915	0.586509704589844
0.992333333333334	0.512123107910157
0.993166666666667	0.452995300292969
0.994	0.490188598632813
0.994833333333334	0.480175018310547
0.995666666666667	0.446796417236328
0.9965	0.380039215087891
0.997333333333334	0.345230102539063
0.998166666666667	0.271320343017578
0.999	0.273704528808594
0.999833333333334	0.372409820556641
1.00066666666667	0.446796417236328
1.0015	0.458717346191406
1.00233333333334	0.495433807373047
1.00316666666667	0.528812408447266
1.004	0.469684600830078
1.00483333333334	0.416278839111328
1.00566666666667	0.510692596435547
1.0065	0.458717346191406
1.00733333333334	0.396728515625
1.00816666666667	0.280857086181641
1.009	0.308990478515625
1.00983333333334	0.240325927734375
1.01066666666667	0.338554382324219
1.0115	0.348091125488281
1.01233333333334	0.42867660522461
1.01316666666667	0.445365905761719
1.014	0.455379486083985
1.01483333333334	0.377655029296875
1.01566666666667	0.377178192138672
1.0165	0.326633453369141
1.01733333333334	0.361442565917969
1.01816666666667	0.335216522216797
1.019	0.336647033691406
1.01983333333334	0.273227691650391
1.02066666666667	0.329017639160156
1.0215	0.212192535400391
1.02233333333334	0.149250030517578
1.02316666666667	0.250816345214844
1.024	0.287055969238281
1.02483333333334	0.304698944091797
1.02566666666667	0.408172607421875
1.0265	0.510692596435547
1.02733333333334	0.431537628173828
1.02816666666667	0.447750091552735
1.029	0.394344329833985
1.02983333333334	0.367164611816406
1.03066666666667	0.29754638671875
1.0315	0.209331512451172
1.03233333333334	0.244617462158203
1.03316666666667	0.331878662109375
1.034	0.29754638671875
1.03483333333334	0.314712524414063
1.03566666666667	0.370979309082031
1.0365	0.36001205444336
1.03733333333334	0.380992889404297
1.03816666666667	0.483989715576172
1.039	0.458240509033203
1.03983333333334	0.468730926513672
1.04066666666667	0.411510467529297
1.0415	0.274181365966797
1.04233333333334	0.226974487304688
1.04316666666667	0.347137451171875
1.044	0.328540802001953
1.04483333333334	0.330924987792969
1.04566666666667	0.4425048828125
1.0465	0.382423400878906
1.04733333333334	0.309467315673828
1.04816666666667	0.363349914550781
1.049	0.377655029296875
1.04983333333334	0.353813171386719
1.05066666666667	0.389575958251953
1.0515	0.348091125488281
1.05233333333334	0.36001205444336
1.05316666666667	0.407218933105469
1.054	0.345230102539063
1.05483333333334	0.297069549560547
1.05566666666667	0.32186508178711
1.0565	0.292778015136719
1.05733333333334	0.35858154296875
1.05816666666667	0.486850738525391
1.059	0.654697418212891
1.05983333333334	0.744819641113282
1.06066666666667	0.732421875
1.0615	0.655651092529297
1.06233333333334	0.561714172363282
1.06316666666667	0.501155853271485
1.064	0.426292419433594
1.06483333333334	0.469684600830078
1.06566666666667	0.515937805175782
1.0665	0.480175018310547
1.06733333333334	0.415325164794922
1.06816666666667	0.449180603027344
1.069	0.370502471923828
1.06983333333334	0.342845916748047
1.07066666666667	0.503063201904297
1.0715	0.546455383300782
1.07233333333334	0.481605529785156
1.07316666666667	0.546932220458985
1.074	0.528335571289063
1.07483333333334	0.467300415039063
1.07566666666667	0.377178192138672
1.0765	0.400543212890625
1.07733333333334	0.423431396484375
1.07816666666667	0.427722930908203
1.079	0.371456146240235
1.07983333333334	0.401973724365235
1.08066666666667	0.430583953857422
1.0815	0.415802001953125
1.08233333333334	0.403881072998047
1.08316666666667	0.524520874023438
1.084	0.538349151611328
1.08483333333334	0.624656677246094
1.08566666666667	0.621318817138672
1.0865	0.647544860839844
1.08733333333334	0.486850738525391
1.08816666666667	0.599861145019532
1.089	0.481128692626953
1.08983333333334	0.486850738525391
1.09066666666667	0.425338745117188
1.0915	0.535011291503907
1.09233333333334	0.399112701416016
1.09316666666667	0.441551208496094
1.094	0.39815902709961
1.09483333333334	0.426292419433594
1.09566666666667	0.499725341796875
1.0965	0.5340576171875
1.09733333333334	0.544071197509766
1.09816666666667	0.535011291503907
1.099	0.486373901367188
1.09983333333334	0.349998474121094
1.10066666666667	0.331878662109375
1.1015	0.236034393310547
1.10233333333334	0.16927719116211
1.10316666666667	0.173568725585938
1.104	0.172138214111328
1.10483333333334	0.224590301513672
1.10566666666667	0.340461730957031
1.1065	0.491619110107422
1.10733333333334	0.419139862060547
1.10816666666667	0.395298004150391
1.109	0.310897827148438
1.10983333333334	0.338077545166016
1.11066666666667	0.323295593261719
1.1115	0.423908233642578
1.11233333333334	0.437736511230469
1.11316666666667	0.354290008544922
1.114	0.368595123291016
1.11483333333334	0.461578369140625
1.11566666666667	0.483989715576172
1.1165	0.557899475097657
1.11733333333334	0.664710998535157
1.11816666666667	0.5950927734375
1.119	0.497817993164063
1.11983333333334	0.473976135253906
1.12066666666667	0.38909912109375
1.1215	0.356674194335938
1.12233333333334	0.363349914550781
1.12316666666667	0.434398651123047
1.124	0.417709350585938
1.12483333333334	0.369548797607422
1.12566666666667	0.399589538574219
1.1265	0.414848327636719
1.12733333333334	0.363349914550781
1.12816666666667	0.384330749511719
1.129	0.395298004150391
1.12983333333334	0.452518463134766
1.13066666666667	0.494480133056641
1.1315	0.442981719970703
1.13233333333334	0.421524047851563
1.13316666666667	0.468730926513672
1.134	0.374317169189453
1.13483333333334	0.397682189941406
1.13566666666667	0.386238098144531
1.1365	0.345706939697266
1.13733333333334	0.31280517578125
1.13816666666667	0.306129455566406
1.139	0.27608871459961
1.13983333333334	0.360488891601563
1.14066666666667	0.387668609619141
1.1415	0.416755676269531
1.14233333333334	0.429630279541016
1.14316666666667	0.3814697265625
1.144	0.339508056640625
1.14483333333334	0.331878662109375
1.14566666666667	0.356674194335938
1.1465	0.3814697265625
1.14733333333334	0.37384033203125
1.14816666666667	0.350475311279297
1.149	0.395774841308594
1.14983333333334	0.432014465332031
1.15066666666667	0.452518463134766
1.1515	0.453948974609375
1.15233333333334	0.544071197509766
1.15316666666667	0.456809997558594
1.154	0.391483306884766
1.15483333333334	0.458717346191406
1.15566666666667	0.410079956054688
1.1565	0.433921813964844
1.15733333333334	0.53548812866211
1.15816666666667	0.457286834716797
1.159	0.400543212890625
1.15983333333334	0.487327575683594
1.16066666666667	0.374317169189453
1.1615	0.333786010742188
1.16233333333334	0.32806396484375
1.16316666666667	0.354766845703125
1.164	0.368595123291016
1.16483333333334	0.439167022705078
1.16566666666667	0.462532043457031
1.1665	0.595569610595703
1.16733333333334	0.519275665283203
1.16816666666667	0.524520874023438
1.169	0.513553619384766
1.16983333333334	0.487804412841797
1.17066666666667	0.43630599975586
1.1715	0.46682357788086
1.17233333333334	0.518321990966797
1.17316666666667	0.539779663085938
1.174	0.557899475097657
1.17483333333334	0.493526458740235
1.17566666666667	0.455379486083985
1.1765	0.338554382324219
1.17733333333334	0.289440155029297
1.17816666666667	0.336170196533203
1.179	0.361919403076172
1.17983333333334	0.413894653320313
1.18066666666667	0.537872314453125
1.1815	0.458240509033203
1.18233333333334	0.431537628173828
1.18316666666667	0.499725341796875
1.184	0.416278839111328
1.18483333333334	0.262260437011719
1.18566666666667	0.319004058837891
1.1865	0.326156616210938
1.18733333333334	0.3204345703125
1.18816666666667	0.39815902709961
1.189	0.490665435791016
1.18983333333334	0.448226928710938
1.19066666666667	0.400066375732422
1.1915	0.385284423828125
1.19233333333334	0.329017639160156
1.19316666666667	0.256538391113281
1.194	0.274658203125
1.19483333333334	0.209331512451172
1.19566666666667	0.207901000976563
1.1965	0.294685363769531
1.19733333333334	0.216960906982422
1.19816666666667	0.296115875244141
1.199	0.377655029296875
1.19983333333334	0.32949447631836
1.20066666666667	0.330924987792969
1.2015	0.451087951660156
1.20233333333334	0.435829162597656
1.20316666666667	0.446796417236328
1.204	0.462532043457031
1.20483333333334	0.384807586669922
1.20566666666667	0.379085540771485
1.2065	0.391960144042969
1.20733333333334	0.331878662109375
1.20816666666667	0.308036804199219
1.209	0.329017639160156
1.20983333333334	0.327587127685547
1.21066666666667	0.26082992553711
1.2115	0.307559967041016
1.21233333333334	0.3509521484375
1.21316666666667	0.384807586669922
1.214	0.38909912109375
1.21483333333334	0.468730926513672
1.21566666666667	0.437259674072266
1.2165	0.418663024902344
1.21733333333334	0.350475311279297
1.21816666666667	0.370502471923828
1.219	0.36764144897461
1.21983333333334	0.418663024902344
1.22066666666667	0.4730224609375
1.2215	0.605583190917969
1.22233333333334	0.591754913330078
1.22316666666667	0.560283660888672
1.224	0.560283660888672
1.22483333333334	0.552654266357422
1.22566666666667	0.539302825927735
1.2265	0.500679016113282
1.22733333333334	0.472068786621094
1.22816666666667	0.442981719970703
1.229	0.433921813964844
1.22983333333334	0.396251678466797
1.23066666666667	0.435352325439453
1.2315	0.407218933105469
1.23233333333334	0.379562377929688
1.23316666666667	0.290393829345703
1.234	0.251293182373047
1.23483333333334	0.274658203125
1.23566666666667	0.311851501464844
1.2365	0.339031219482422
1.23733333333334	0.440597534179688
1.23816666666667	0.462532043457031
1.239	0.460147857666016
1.23983333333334	0.460147857666016
1.24066666666667	0.490188598632813
1.2415	0.500679016113282
1.24233333333334	0.454425811767578
1.24316666666667	0.499725341796875
1.244	0.50497055053711
1.24483333333334	0.498771667480469
1.24566666666667	0.473976135253906
1.2465	0.527381896972657
1.24733333333334	0.370979309082031
1.24816666666667	0.357627868652344
1.249	0.377178192138672
1.24983333333334	0.439167022705078
1.25066666666667	0.444889068603516
1.2515	0.595569610595703
1.25233333333334	0.621795654296875
1.25316666666667	0.60272216796875
1.254	0.512123107910157
1.25483333333334	0.480175018310547
1.25566666666667	0.40435791015625
1.2565	0.310420989990235
1.25733333333334	0.353813171386719
1.25816666666667	0.325679779052735
1.259	0.307559967041016
1.25983333333334	0.319004058837891
1.26066666666667	0.387668609619141
1.2615	0.374794006347656
1.26233333333334	0.457763671875
1.26316666666667	0.481605529785156
1.264	0.52642822265625
1.26483333333334	0.579357147216797
1.26566666666667	0.554084777832032
1.2665	0.530719757080078
1.26733333333334	0.521659851074219
1.26816666666667	0.486850738525391
1.269	0.417709350585938
1.26983333333334	0.340938568115235
1.27066666666667	0.336170196533203
1.2715	0.368595123291016
1.27233333333334	0.295639038085938
1.27316666666667	0.307559967041016
1.274	0.423908233642578
1.27483333333334	0.363826751708985
1.27566666666667	0.304222106933594
1.2765	0.418186187744141
1.27733333333334	0.361442565917969
1.27816666666667	0.322818756103516
1.279	0.327587127685547
1.27983333333334	0.377655029296875
1.28066666666667	0.31423568725586
1.2815	0.437736511230469
1.28233333333334	0.510692596435547
1.28316666666667	0.565052032470703
1.284	0.590324401855469
1.28483333333334	0.665664672851563
1.28566666666667	0.593662261962891
1.2865	0.472545623779297
1.28733333333334	0.469684600830078
1.28816666666667	0.46539306640625
1.289	0.345230102539063
1.28983333333334	0.326633453369141
1.29066666666667	0.400543212890625
1.2915	0.438213348388672
1.29233333333334	0.361919403076172
1.29316666666667	0.446319580078125
1.294	0.514030456542969
1.29483333333334	0.510692596435547
1.29566666666667	0.43630599975586
1.2965	0.487327575683594
1.29733333333334	0.452995300292969
1.29816666666667	0.457763671875
1.299	0.43487548828125
1.29983333333334	0.452041625976563
1.30066666666667	0.278472900390625
1.3015	0.263690948486328
1.30233333333334	0.185012817382813
1.30316666666667	0.202655792236328
1.304	0.250339508056641
1.30483333333334	0.403404235839844
1.30566666666667	0.483512878417969
1.3065	0.482559204101563
1.30733333333334	0.382423400878906
1.30816666666667	0.377178192138672
1.309	0.353336334228516
1.30983333333334	0.339031219482422
1.31066666666667	0.466346740722656
1.3115	0.590324401855469
1.31233333333334	0.515460968017578
1.31316666666667	0.533580780029297
1.314	0.56600570678711
1.31483333333334	0.482559204101563
1.31566666666667	0.410556793212891
1.3165	0.427722930908203
1.31733333333334	0.372409820556641
1.31816666666667	0.323295593261719
1.319	0.310420989990235
1.31983333333334	0.345706939697266
1.32066666666667	0.313282012939453
1.3215	0.464439392089844
1.32233333333334	0.415325164794922
1.32316666666667	0.413894653320313
1.324	0.401973724365235
1.32483333333334	0.439167022705078
1.32566666666667	0.32949447631836
1.3265	0.311374664306641
1.32733333333334	0.374794006347656
1.32816666666667	0.409126281738281
1.329	0.460624694824219
1.32983333333334	0.531196594238282
1.33066666666667	0.532627105712891
1.3315	0.548362731933594
1.33233333333334	0.449657440185547
1.33316666666667	0.45013427734375
1.334	0.483512878417969
1.33483333333334	0.58126449584961
1.33566666666667	0.528335571289063
1.3365	0.607490539550782
1.33733333333334	0.539302825927735
1.33816666666667	0.444412231445313
1.339	0.457763671875
1.33983333333334	0.357627868652344
1.34066666666667	0.244140625
1.3415	0.268936157226563
1.34233333333334	0.265598297119141
1.34316666666667	0.196456909179688
1.344	0.310897827148438
1.34483333333334	0.361442565917969
1.34566666666667	0.331401824951172
1.3465	0.35858154296875
1.34733333333334	0.394344329833985
1.34816666666667	0.436782836914063
1.349	0.421524047851563
1.34983333333334	0.46682357788086
1.35066666666667	0.572681427001953
1.3515	0.51116943359375
1.35233333333334	0.430583953857422
1.35316666666667	0.474929809570313
1.354	0.464439392089844
1.35483333333334	0.380516052246094
1.35566666666667	0.376224517822266
1.3565	0.369548797607422
1.35733333333334	0.301361083984375
1.35816666666667	0.356674194335938
1.359	0.391006469726563
1.35983333333334	0.467777252197266
1.36066666666667	0.512123107910157
1.3615	0.648975372314453
1.36233333333334	0.562667846679688
1.36316666666667	0.509262084960938
1.364	0.483512878417969
1.36483333333334	0.489234924316406
1.36566666666667	0.491142272949219
1.3665	0.521183013916016
1.36733333333334	0.530719757080078
1.36816666666667	0.610828399658203
1.369	0.580310821533203
1.36983333333334	0.592708587646485
1.37066666666667	0.565052032470703
1.3715	0.541210174560547
1.37233333333334	0.454425811767578
1.37316666666667	0.54931640625
1.374	0.42104721069336
1.37483333333334	0.452995300292969
1.37566666666667	0.527381896972657
1.3765	0.41961669921875
1.37733333333334	0.388145446777344
1.37816666666667	0.48828125
1.379	0.494956970214844
1.37983333333334	0.462532043457031
1.38066666666667	0.55074691772461
1.3815	0.446319580078125
1.38233333333334	0.40578842163086
1.38316666666667	0.361919403076172
1.384	0.33712387084961
1.38483333333334	0.315189361572266
1.38566666666667	0.322341918945313
1.3865	0.335216522216797
1.38733333333334	0.385761260986328
1.38816666666667	0.393390655517578
1.389	0.415325164794922
1.38983333333334	0.440597534179688
1.39066666666667	0.379562377929688
1.3915	0.421524047851563
1.39233333333334	0.351905822753906
1.39316666666667	0.361442565917969
1.394	0.292301177978516
1.39483333333334	0.38909912109375
1.39566666666667	0.339508056640625
1.3965	0.407695770263672
1.39733333333334	0.45919418334961
1.39816666666667	0.553607940673828
1.399	0.548362731933594
1.39983333333334	0.505447387695313
1.40066666666667	0.511646270751953
1.4015	0.436782836914063
1.40233333333334	0.365734100341797
1.40316666666667	0.271320343017578
1.404	0.273704528808594
1.40483333333334	0.281810760498047
1.40566666666667	0.215530395507813
1.4065	0.292778015136719
1.40733333333334	0.305652618408203
1.40816666666667	0.350475311279297
1.409	0.3814697265625
1.40983333333334	0.48208236694336
1.41066666666667	0.478744506835938
1.4115	0.496864318847656
1.41233333333334	0.461578369140625
1.41316666666667	0.356674194335938
1.414	0.271797180175781
1.41483333333334	0.232696533203125
1.41566666666667	0.261306762695313
1.4165	0.288009643554688
1.41733333333334	0.332832336425781
1.41816666666667	0.456333160400391
1.419	0.441074371337891
1.41983333333334	0.403881072998047
1.42066666666667	0.399112701416016
1.4215	0.431060791015625
1.42233333333334	0.360965728759766
1.42316666666667	0.413894653320313
1.424	0.461101531982422
1.42483333333334	0.51259994506836
1.42566666666667	0.45156478881836
1.4265	0.440597534179688
1.42733333333334	0.374794006347656
1.42816666666667	0.361442565917969
1.429	0.323295593261719
1.42983333333334	0.370979309082031
1.43066666666667	0.370502471923828
1.4315	0.423908233642578
1.43233333333334	0.440120697021485
1.43316666666667	0.43630599975586
1.434	0.421524047851563
1.43483333333334	0.422477722167969
1.43566666666667	0.388622283935547
1.4365	0.318527221679688
1.43733333333334	0.292778015136719
1.43816666666667	0.264167785644531
1.439	0.284194946289063
1.43983333333334	0.285625457763672
1.44066666666667	0.308513641357422
1.4415	0.329017639160156
1.44233333333334	0.353813171386719
1.44316666666667	0.379562377929688
1.444	0.374794006347656
1.44483333333334	0.39815902709961
1.44566666666667	0.396728515625
1.4465	0.381946563720703
1.44733333333334	0.370979309082031
1.44816666666667	0.342845916748047
1.449	0.30660629272461
1.44983333333334	0.3204345703125
1.45066666666667	0.332355499267578
1.4515	0.414848327636719
1.45233333333334	0.495433807373047
1.45316666666667	0.518798828125
1.454	0.531196594238282
1.45483333333334	0.622272491455078
1.45566666666667	0.481128692626953
1.4565	0.497817993164063
1.45733333333334	0.499248504638672
1.45816666666667	0.510215759277344
1.459	0.430583953857422
1.45983333333334	0.464916229248047
1.46066666666667	0.425338745117188
1.4615	0.470638275146485
1.46233333333334	0.372409820556641
1.46316666666667	0.382423400878906
1.464	0.360965728759766
1.46483333333334	0.353813171386719
1.46566666666667	0.330924987792969
1.4665	0.377655029296875
1.46733333333334	0.385761260986328
1.46816666666667	0.431537628173828
1.469	0.459671020507813
1.46983333333334	0.397682189941406
1.47066666666667	0.397682189941406
1.4715	0.371456146240235
1.47233333333334	0.457286834716797
1.47316666666667	0.43630599975586
1.474	0.503063201904297
1.47483333333334	0.493049621582031
1.47566666666667	0.469684600830078
1.4765	0.348567962646485
1.47733333333334	0.369071960449219
1.47816666666667	0.36001205444336
1.479	0.358104705810547
1.47983333333334	0.445365905761719
1.48066666666667	0.484466552734375
1.4815	0.45156478881836
1.48233333333334	0.401020050048828
1.48316666666667	0.486850738525391
1.484	0.45156478881836
1.48483333333334	0.481605529785156
1.48566666666667	0.510692596435547
1.4865	0.570297241210938
1.48733333333334	0.595569610595703
1.48816666666667	0.593185424804688
1.489	0.580787658691407
1.48983333333334	0.593185424804688
1.49066666666667	0.524997711181641
1.4915	0.479698181152344
1.49233333333334	0.454902648925781
1.49316666666667	0.452518463134766
1.494	0.416755676269531
1.49483333333334	0.393390655517578
1.49566666666667	0.324249267578125
1.4965	0.322818756103516
1.49733333333334	0.300884246826172
1.49816666666667	0.332832336425781
1.499	0.456333160400391
1.49983333333334	0.483036041259766
1.50066666666667	0.435829162597656
1.5015	0.433921813964844
1.50233333333334	0.3662109375
1.50316666666667	0.345706939697266
1.504	0.362873077392578
1.50483333333334	0.424385070800781
1.50566666666667	0.380992889404297
1.5065	0.395298004150391
1.50733333333334	0.280857086181641
1.50816666666667	0.225543975830078
1.509	0.239849090576172
1.50983333333334	0.243663787841797
1.51066666666667	0.288486480712891
1.5115	0.395774841308594
1.51233333333334	0.425338745117188
1.51316666666667	0.397682189941406
1.514	0.425815582275391
1.51483333333334	0.433921813964844
1.51566666666667	0.409126281738281
1.5165	0.394821166992188
1.51733333333334	0.401496887207031
1.51816666666667	0.369071960449219
1.519	0.343799591064453
1.51983333333334	0.364780426025391
1.52066666666667	0.38909912109375
1.5215	0.417709350585938
1.52233333333334	0.494956970214844
1.52316666666667	0.563144683837891
1.524	0.468254089355469
1.52483333333334	0.485420227050781
1.52566666666667	0.503063201904297
1.5265	0.412464141845703
1.52733333333334	0.359535217285156
1.52816666666667	0.459671020507813
1.529	0.454425811767578
1.52983333333334	0.364780426025391
1.53066666666667	0.457286834716797
1.5315	0.51259994506836
1.53233333333334	0.424385070800781
1.53316666666667	0.400066375732422
1.534	0.456333160400391
1.53483333333334	0.378608703613281
1.53566666666667	0.372886657714844
1.5365	0.448226928710938
1.53733333333334	0.40435791015625
1.53816666666667	0.372409820556641
1.539	0.385761260986328
1.53983333333334	0.238895416259766
1.54066666666667	0.217437744140625
1.5415	0.340938568115235
1.54233333333334	0.380992889404297
1.54316666666667	0.354290008544922
1.544	0.560760498046875
1.54483333333334	0.545501708984375
1.54566666666667	0.473499298095703
1.5465	0.418186187744141
1.54733333333334	0.409603118896485
1.54816666666667	0.279903411865235
1.549	0.303268432617188
1.54983333333334	0.318527221679688
1.55066666666667	0.380039215087891
1.5515	0.47445297241211
1.55233333333334	0.42724609375
1.55316666666667	0.340461730957031
1.554	0.292778015136719
1.55483333333334	0.235557556152344
1.55566666666667	0.181674957275391
1.5565	0.252723693847656
1.55733333333334	0.338554382324219
1.55816666666667	0.467777252197266
1.559	0.528335571289063
1.55983333333334	0.518798828125
1.56066666666667	0.44393539428711
1.5615	0.419139862060547
1.56233333333334	0.340461730957031
1.56316666666667	0.360488891601563
1.564	0.364780426025391
1.56483333333334	0.426292419433594
1.56566666666667	0.463962554931641
1.5665	0.474929809570313
1.56733333333334	0.343799591064453
1.56816666666667	0.318050384521485
1.569	0.319004058837891
1.56983333333334	0.301837921142578
1.57066666666667	0.244617462158203
1.5715	0.32949447631836
1.57233333333334	0.349998474121094
1.57316666666667	0.278472900390625
1.574	0.381946563720703
1.57483333333334	0.453472137451172
1.57566666666667	0.529289245605469
1.5765	0.589370727539063
1.57733333333334	0.486373901367188
1.57816666666667	0.549793243408203
1.579	0.47445297241211
1.57983333333334	0.410079956054688
1.58066666666667	0.424861907958985
1.5815	0.429153442382813
1.58233333333334	0.40578842163086
1.58316666666667	0.396728515625
1.584	0.422954559326172
1.58483333333334	0.449657440185547
1.58566666666667	0.471591949462891
1.5865	0.466346740722656
1.58733333333334	0.416755676269531
1.58816666666667	0.334262847900391
1.589	0.331878662109375
1.58983333333334	0.341892242431641
1.59066666666667	0.326156616210938
1.5915	0.37527084350586
1.59233333333334	0.385284423828125
1.59316666666667	0.319004058837891
1.594	0.252246856689453
1.59483333333334	0.254154205322266
1.59566666666667	0.319957733154297
1.5965	0.453472137451172
1.59733333333334	0.506401062011719
1.59816666666667	0.54931640625
1.599	0.529289245605469
1.59983333333334	0.470161437988281
1.60066666666667	0.357627868652344
1.6015	0.316619873046875
1.60233333333334	0.241756439208985
1.60316666666667	0.209331512451172
1.604	0.135898590087891
1.60483333333334	0.186920166015625
1.60566666666667	0.13875961303711
1.6065	0.19073486328125
1.60733333333334	0.166416168212891
1.60816666666667	0.239372253417969
1.609	0.185966491699219
1.60983333333334	0.253677368164063
1.61066666666667	0.243186950683594
1.6115	0.340461730957031
1.61233333333334	0.346183776855469
1.61316666666667	0.362396240234375
1.614	0.331401824951172
1.61483333333334	0.397205352783203
1.61566666666667	0.406265258789063
1.6165	0.39815902709961
1.61733333333334	0.430107116699219
1.61816666666667	0.514984130859375
1.619	0.45156478881836
1.61983333333334	0.3814697265625
1.62066666666667	0.363826751708985
1.6215	0.317096710205078
1.62233333333334	0.296592712402344
1.62316666666667	0.322341918945313
1.624	0.331401824951172
1.62483333333334	0.370979309082031
1.62566666666667	0.436782836914063
1.6265	0.426292419433594
1.62733333333334	0.418186187744141
1.62816666666667	0.446796417236328
1.629	0.41341781616211
1.62983333333334	0.435829162597656
1.63066666666667	0.426292419433594
1.6315	0.437736511230469
1.63233333333334	0.41341781616211
1.63316666666667	0.472545623779297
1.634	0.34475326538086
1.63483333333334	0.340461730957031
1.63566666666667	0.371456146240235
1.6365	0.412464141845703
1.63733333333334	0.339984893798828
1.63816666666667	0.380516052246094
1.639	0.2899169921875
1.63983333333334	0.229835510253906
1.64066666666667	0.189304351806641
1.6415	0.213623046875
1.64233333333334	0.241279602050781
1.64316666666667	0.37384033203125
1.644	0.463962554931641
1.64483333333334	0.506877899169922
1.64566666666667	0.509738922119141
1.6465	0.516891479492188
1.64733333333334	0.515937805175782
1.64816666666667	0.46539306640625
1.649	0.432014465332031
1.64983333333334	0.464916229248047
1.65066666666667	0.522613525390625
1.6515	0.474929809570313
1.65233333333334	0.561237335205078
1.65316666666667	0.561237335205078
1.654	0.570774078369141
1.65483333333334	0.539302825927735
1.65566666666667	0.631332397460938
1.6565	0.506877899169922
1.65733333333334	0.532150268554688
1.65816666666667	0.463008880615235
1.659	0.499725341796875
1.65983333333334	0.353336334228516
1.66066666666667	0.388622283935547
1.6615	0.275135040283203
1.66233333333334	0.333309173583985
1.66316666666667	0.215530395507813
1.664	0.261783599853516
1.66483333333334	0.317573547363281
1.66566666666667	0.456333160400391
1.6665	0.422954559326172
[truncated: 69,714 more rows]
