# Supplementary material for: Chemodiversity of Calophyllum inophyllum L. oil bioactive components related to their specific geographical distribution in the South Pacific region
Source: PeerJ. 2019 May 22;7:e6896. doi: 10.7717/peerj.6896 (PMC6535043; doi:10.7717/peerj.6896)
Supplement: Supplemental Information 4 — Time and absorbance values at 280 nm. The site and the number of the collected sample from French Polynesia are in the separate file names. [file peerj-07-6896-s004.zip › SOCIETE_MOOREA_Z3_N21.csv]

0.000166666666666667	0.169754028320313
0.001	0.0562667846679688
0.00183333333333334	0.0939369201660156
0.00266666666666667	0.279426574707031
0.0035	0.240325927734375
0.00433333333333334	0.265121459960938
0.00516666666666667	0.157833099365235
0.006	0.146865844726563
0.00683333333333334	0.0348091125488281
0.00766666666666667	0.0643730163574219
0.0085	-0.0319480895996094
0.00933333333333334	0.10824203491211
0.0101666666666667	0.0987052917480469
0.011	0.139236450195313
0.0118333333333334	0.0891685485839844
0.0126666666666667	0.156402587890625
0.0135	0.11587142944336
0.0143333333333334	0.0195503234863281
0.0151666666666667	-0.0019073486328125
0.016	0.0500679016113282
0.0168333333333334	-0.0462532043457031
0.0176666666666667	-0.0576972961425782
0.0185	-0.0634193420410157
0.0193333333333334	0.0143051147460938
0.0201666666666667	-0.095367431640625
0.021	-0.113964080810547
0.0218333333333334	-0.126838684082031
0.0226666666666667	-0.0271797180175781
0.0235	-0.0653266906738282
0.0243333333333334	-0.0233650207519531
0.0251666666666667	0.0777244567871094
0.026	0.216007232666016
0.0268333333333334	0.184059143066406
0.0276666666666667	0.178813934326172
0.0285	0.28228759765625
0.0293333333333334	0.185489654541016
0.0301666666666667	0.0576972961425782
0.031	0.0567436218261719
0.0318333333333334	0.104904174804688
0.0326666666666667	-0.0281333923339844
0.0335	0.0057220458984375
0.0343333333333334	-0.0281333923339844
0.0351666666666667	-0.0791549682617188
0.036	-0.153064727783203
0.0368333333333334	-0.0782012939453125
0.0376666666666667	-0.0886917114257813
0.0385	-0.101089477539063
0.0393333333333334	-0.0123977661132813
0.0401666666666667	0.0462532043457031
0.041	0.0329017639160156
0.0418333333333334	-0.0963211059570313
0.0426666666666667	-0.0433921813964844
0.0435	-0.0753402709960938
0.0443333333333334	-0.158309936523438
0.0451666666666667	-0.176429748535156
0.046	0.0352859497070313
0.0468333333333334	0.0147819519042969
0.0476666666666667	0.0476837158203125
0.0485	0.148773193359375
0.0493333333333334	0.178337097167969
0.0501666666666667	0.109672546386719
0.051	0.147819519042969
0.0518333333333334	0.0896453857421875
0.0526666666666667	0.0104904174804688
0.0535	-0.00858306884765625
0.0543333333333334	-0.0786781311035157
0.0551666666666667	-0.0834465026855469
0.056	-0.0410079956054688
0.0568333333333334	0.00286102294921875
0.0576666666666667	0.00095367431640625
0.0585	0.0658035278320313
0.0593333333333334	0.0333786010742188
0.0601666666666667	0.0677108764648438
0.061	-0.03814697265625
0.0618333333333334	-0.06866455078125
0.0626666666666667	-0.0314712524414063
0.0635	0.00286102294921875
0.0643333333333334	-0.0300407409667969
0.0651666666666667	0.0810623168945313
0.066	0.172615051269531
0.0668333333333333	0.187873840332031
0.0676666666666667	0.240325927734375
0.0685	0.211715698242188
0.0693333333333334	0.23794174194336
0.0701666666666667	0.182628631591797
0.071	0.146865844726563
0.0718333333333334	0.0548362731933594
0.0726666666666667	0.0596046447753907
0.0735	0.034332275390625
0.0743333333333334	0.0844001770019531
0.0751666666666667	0.0400543212890625
0.076	0.0743865966796875
0.0768333333333334	0.0629425048828125
0.0776666666666667	0.0410079956054688
0.0785	-0.0538825988769532
0.0793333333333334	-0.0643730163574219
0.0801666666666667	-0.0500679016113282
0.081	-0.049591064453125
0.0818333333333334	-0.0247955322265625
0.0826666666666667	-0.0619888305664063
0.0835	-0.0209808349609375
0.0843333333333334	-0.0276565551757813
0.0851666666666667	-0.00333786010742188
0.086	-0.0166893005371094
0.0868333333333334	0.0615119934082032
0.0876666666666667	0.0367164611816406
0.0885	0.0834465026855469
0.0893333333333334	0.0395774841308594
0.0901666666666667	0.0219345092773438
0.091	0.0352859497070313
0.0918333333333334	0.122547149658203
0.0926666666666667	0.0505447387695313
0.0935	0.0457763671875
0.0943333333333334	0.0486373901367188
0.0951666666666667	0.0429153442382813
0.096	-0.0162124633789063
0.0968333333333334	0.00619888305664063
0.0976666666666667	0.104427337646485
0.0985	0.123977661132813
0.0993333333333334	0.111103057861328
0.100166666666667	0.184059143066406
0.101	0.187397003173828
0.101833333333334	0.149726867675781
0.102666666666667	0.18453598022461
0.1035	0.117778778076172
0.104333333333334	0.0691413879394532
0.105166666666667	0.116348266601563
0.106	0.0772476196289063
0.106833333333334	-0.0333786010742188
0.107666666666667	0.0600814819335938
0.1085	-0.00810623168945313
0.109333333333334	-0.0824928283691406
0.110166666666667	-0.0767707824707032
0.111	0.00905990600585938
0.111833333333334	0.00619888305664063
0.112666666666667	0.00476837158203125
0.1135	0.0224113464355469
0.114333333333334	0.0596046447753907
0.115166666666667	0.0319480895996094
0.116	0.0553131103515625
0.116833333333334	0.172615051269531
0.117666666666667	0.0977516174316406
0.1185	0.0677108764648438
0.119333333333334	0.111103057861328
0.120166666666667	0.0820159912109375
0.121	0.104904174804688
0.121833333333334	0.137805938720703
0.122666666666667	0.0739097595214844
0.1235	0.0443458557128906
0.124333333333334	0.0324249267578125
0.125166666666667	-0.019073486328125
0.126	0.030517578125
0.126833333333334	0.0405311584472656
0.127666666666667	0.101089477539063
0.1285	0.100135803222656
0.129333333333334	0.113010406494141
0.130166666666667	0.155925750732422
0.131	0.247478485107422
0.131833333333334	0.243663787841797
0.132666666666667	0.235080718994141
0.1335	0.218391418457031
0.134333333333334	0.210762023925781
0.135166666666667	0.272274017333985
0.136	0.205516815185547
0.136833333333334	0.19073486328125
0.137666666666667	0.105381011962891
0.1385	0.0424385070800781
0.139333333333334	-0.0371932983398438
0.140166666666667	-0.0486373901367188
0.141	0.0209808349609375
0.141833333333334	0.0958442687988281
0.142666666666667	0.150203704833985
0.1435	0.0443458557128906
0.144333333333334	0.057220458984375
0.145166666666667	0.0667572021484375
0.146	0.0176429748535156
0.146833333333334	-0.0119209289550781
0.147666666666667	0.114917755126953
0.1485	0.149250030517578
0.149333333333334	0.0467300415039063
0.150166666666667	0.0667572021484375
0.151	0.0643730163574219
0.151833333333334	0.0238418579101563
0.152666666666667	0.0734329223632813
0.1535	0.174045562744141
0.154333333333334	0.19979476928711
0.155166666666667	0.249862670898438
0.156	0.292778015136719
0.156833333333334	0.160694122314453
0.157666666666667	0.183582305908203
0.1585	0.182628631591797
0.159333333333334	0.122547149658203
0.160166666666667	0.0348091125488281
0.161	0.165462493896485
0.161833333333334	0.144004821777344
0.162666666666667	0.0805854797363281
0.1635	0.0810623168945313
0.164333333333334	0.179767608642578
0.165166666666667	0.169754028320313
0.166	0.1220703125
0.166833333333334	0.0920295715332031
0.167666666666667	0.0786781311035157
0.1685	0.0400543212890625
0.169333333333334	-0.0734329223632813
0.170166666666667	-0.049591064453125
0.171	-0.0543594360351563
0.171833333333334	-0.0457763671875
0.172666666666667	-0.0128746032714844
0.1735	0.0109672546386719
0.174333333333334	-0.0395774841308594
0.175166666666667	0.0405311584472656
0.176	0.0963211059570313
0.176833333333334	-0.0371932983398438
0.177666666666667	-0.0176429748535156
0.1785	0.00858306884765625
0.179333333333334	0.0119209289550781
0.180166666666667	0.0710487365722657
0.181	0.104427337646485
0.181833333333334	0.183582305908203
0.182666666666667	0.134468078613281
0.1835	0.0367164611816406
0.184333333333334	-0.0834465026855469
0.185166666666667	-0.0262260437011719
0.186	-0.103950500488281
0.186833333333334	-0.0762939453125
0.187666666666667	0.034332275390625
0.1885	0.10824203491211
0.189333333333334	0.104904174804688
0.190166666666667	0.10061264038086
0.191	0.190258026123047
0.191833333333334	0.109195709228516
0.192666666666667	0.120639801025391
0.1935	0.102043151855469
0.194333333333334	0.0262260437011719
0.195166666666667	0.0777244567871094
0.196	0.101089477539063
0.196833333333334	0.0858306884765625
0.197666666666667	0.10824203491211
0.1985	0.12969970703125
0.199333333333334	0.0224113464355469
0.200166666666667	0.1220703125
0.201	0.091552734375
0.201833333333334	0.0929832458496094
0.202666666666667	0.0653266906738282
0.2035	0.130653381347656
0.204333333333334	0.0348091125488281
0.205166666666667	0.049591064453125
0.206	0.110149383544922
0.206833333333334	0.142574310302735
0.207666666666667	0.0920295715332031
0.2085	0.13113021850586
0.209333333333334	0.163078308105469
0.210166666666667	0.16927719116211
0.211	0.0824928283691406
0.211833333333334	0.0844001770019531
0.212666666666667	0.0519752502441407
0.2135	0.0405311584472656
0.214333333333334	-0.0677108764648438
0.215166666666667	0.00238418579101563
0.216	0.0662803649902344
0.216833333333334	0.0295639038085938
0.217666666666667	0.034332275390625
0.2185	0.0748634338378907
0.219333333333334	0.0181198120117188
0.220166666666667	0.10061264038086
0.221	0.115394592285156
0.221833333333334	-0.0104904174804688
0.222666666666667	-0.0224113464355469
0.2235	-0.0352859497070313
0.224333333333334	-0.158786773681641
0.225166666666667	-0.205039978027344
0.226	0.000476837158203125
0.226833333333334	0.003814697265625
0.227666666666667	0.0844001770019531
0.2285	0.141143798828125
0.229333333333334	0.225067138671875
0.230166666666667	0.13113021850586
0.231	0.170707702636719
0.231833333333334	0.156402587890625
0.232666666666667	0.125408172607422
0.2335	0.10061264038086
0.234333333333334	0.0276565551757813
0.235166666666667	-0.00476837158203125
0.236	0.041961669921875
0.236833333333334	0.0705718994140625
0.237666666666667	0.0810623168945313
0.2385	0.195503234863281
0.239333333333334	0.264167785644531
0.240166666666667	0.28371810913086
0.241	0.281810760498047
0.241833333333334	0.270366668701172
0.242666666666667	0.224113464355469
0.2435	0.153064727783203
0.244333333333334	0.08392333984375
0.245166666666667	0.0271797180175781
0.246	0.000476837158203125
0.246833333333334	-0.0324249267578125
0.247666666666667	-0.09918212890625
0.2485	-0.0562667846679688
0.249333333333334	-0.095367431640625
0.250166666666667	-0.116348266601563
0.251	-0.0252723693847656
0.251833333333334	-0.0128746032714844
0.252666666666667	-0.0810623168945313
0.2535	-0.105381011962891
0.254333333333334	-0.1068115234375
0.255166666666667	-0.110149383544922
0.256	-0.0629425048828125
0.256833333333334	-0.00858306884765625
0.257666666666667	0.105857849121094
0.2585	0.171661376953125
0.259333333333334	0.156402587890625
0.260166666666667	0.185966491699219
0.261	0.172615051269531
0.261833333333334	0.12350082397461
0.262666666666667	0.0810623168945313
0.2635	-0.0162124633789063
0.264333333333334	-0.0782012939453125
0.265166666666667	-0.0538825988769532
0.266	0.0100135803222656
0.266833333333334	0.00524520874023438
0.267666666666667	0.143051147460938
0.2685	0.174999237060547
0.269333333333334	0.091552734375
0.270166666666667	0.0791549682617188
0.271	0.15401840209961
0.271833333333334	0.123023986816406
0.272666666666667	0.19979476928711
0.2735	0.229358673095703
0.274333333333334	0.210285186767578
0.275166666666667	0.110149383544922
0.276	0.0391006469726563
0.276833333333334	-0.057220458984375
0.277666666666667	-0.0529289245605469
0.2785	-0.119209289550781
0.279333333333334	-0.0529289245605469
0.280166666666667	0.0438690185546875
0.281	0.0286102294921875
0.281833333333334	0.0629425048828125
0.282666666666667	0.137805938720703
0.2835	0.0939369201660156
0.284333333333334	0.0157356262207031
0.285166666666667	0.041961669921875
0.286	-0.00619888305664063
0.286833333333334	-0.0433921813964844
0.287666666666667	-0.0276565551757813
0.2885	0.0281333923339844
0.289333333333334	0.0514984130859375
0.290166666666667	0.0457763671875
0.291	0.0896453857421875
0.291833333333334	0.1068115234375
0.292666666666667	0.0982284545898438
0.2935	0.0982284545898438
0.294333333333334	0.134468078613281
0.295166666666667	0.0314712524414063
0.296	0.0262260437011719
0.296833333333334	0.0057220458984375
0.297666666666667	0.0720024108886719
0.2985	0.106334686279297
0.299333333333334	0.182151794433594
0.300166666666667	0.177860260009766
0.301	0.16927719116211
0.301833333333334	0.057220458984375
0.302666666666667	0.0553131103515625
0.3035	0.0762939453125
0.304333333333334	0.08392333984375
0.305166666666667	0.0872611999511719
0.306	0.124454498291016
0.306833333333334	0.0739097595214844
0.307666666666667	0.111579895019531
0.3085	0.0815391540527344
0.309333333333334	-0.0329017639160156
0.310166666666667	-0.0872611999511719
0.311	-0.0214576721191406
0.311833333333334	-0.0476837158203125
0.312666666666667	-0.120162963867188
0.3135	-0.00810623168945313
0.314333333333334	0.0729560852050782
0.315166666666667	0.0567436218261719
0.316	0.0333786010742188
0.316833333333334	0.191211700439453
0.317666666666667	0.064849853515625
0.3185	0.0391006469726563
0.319333333333334	0.0128746032714844
0.320166666666667	-0.0691413879394532
0.321	0.0338554382324219
0.321833333333334	0.064849853515625
0.322666666666667	0.179290771484375
0.3235	0.238895416259766
0.324333333333334	0.28371810913086
0.325166666666667	0.324726104736328
0.326	0.344276428222656
0.326833333333334	0.192642211914063
0.327666666666667	0.174522399902344
0.3285	0.0805854797363281
0.329333333333334	0.124931335449219
0.330166666666667	0.130653381347656
0.331	0.229835510253906
0.331833333333334	0.118255615234375
0.332666666666667	0.218391418457031
0.3335	0.175952911376953
0.334333333333334	0.130176544189453
0.335166666666667	0.0653266906738282
0.336	0.149250030517578
0.336833333333334	0.124454498291016
0.337666666666667	0.12969970703125
0.3385	0.177860260009766
0.339333333333334	0.176429748535156
0.340166666666667	0.151634216308594
0.341	0.179767608642578
0.341833333333334	0.177860260009766
0.342666666666667	0.16021728515625
0.3435	0.176429748535156
0.344333333333334	0.200748443603516
0.345166666666667	0.176429748535156
0.346	0.134944915771485
0.346833333333334	0.112056732177735
0.347666666666667	0.163555145263672
0.3485	0.0939369201660156
0.349333333333334	0.0238418579101563
0.350166666666667	0.0185966491699219
0.351	0.0457763671875
0.351833333333334	-0.0200271606445313
0.352666666666667	0.00286102294921875
0.3535	0.0853538513183594
0.354333333333334	0.0829696655273438
0.355166666666667	0.0243186950683594
0.356	-0.0138282775878906
0.356833333333334	-0.00810623168945313
0.357666666666667	-0.0591278076171875
0.3585	0.0286102294921875
0.359333333333334	0.0581741333007813
0.360166666666667	0.130176544189453
0.361	0.170707702636719
0.361833333333334	0.164031982421875
0.362666666666667	0.0371932983398438
0.3635	-0.00524520874023438
0.364333333333334	0.034332275390625
0.365166666666667	0.00619888305664063
0.366	0.0162124633789063
0.366833333333334	0.0653266906738282
0.367666666666667	-0.0314712524414063
0.3685	-0.0171661376953125
0.369333333333334	0.00143051147460938
0.370166666666667	-0.0309944152832031
0.371	-0.0195503234863281
0.371833333333334	-0.0486373901367188
0.372666666666667	-0.0529289245605469
0.3735	0.0452995300292969
0.374333333333334	0.0505447387695313
0.375166666666667	0.0543594360351563
0.376	0.102043151855469
0.376833333333334	0.0481605529785156
0.377666666666667	-0.0171661376953125
0.3785	0.0176429748535156
0.379333333333334	-0.0243186950683594
0.380166666666667	-0.0605583190917969
0.381	-0.000476837158203125
0.381833333333334	-0.0133514404296875
0.382666666666667	-0.0290870666503906
0.3835	0.11444091796875
0.384333333333334	0.0019073486328125
0.385166666666667	0.111103057861328
0.386	0.0872611999511719
0.386833333333334	0.118732452392578
0.387666666666667	0.0576972961425782
0.3885	0.06103515625
0.389333333333334	0.131607055664063
0.390166666666667	0.0867843627929688
0.391	0.120639801025391
0.391833333333334	0.240325927734375
0.392666666666667	0.213623046875
0.3935	0.127315521240235
0.394333333333334	0.125408172607422
0.395166666666667	0.0581741333007813
0.396	-0.0219345092773438
0.396833333333334	0.0638961791992188
0.397666666666667	0.0863075256347656
0.3985	0.0948905944824219
0.399333333333334	0.109195709228516
0.400166666666667	0.0567436218261719
0.401	-0.0247955322265625
0.401833333333334	-0.0600814819335938
0.402666666666667	-0.0147819519042969
0.4035	-0.0672340393066407
0.404333333333334	-0.0371932983398438
0.405166666666667	0.0162124633789063
0.406	0.0653266906738282
0.406833333333334	0.0758171081542969
0.407666666666667	0.169754028320313
0.4085	0.2288818359375
0.409333333333334	0.167369842529297
0.410166666666667	0.12350082397461
0.411	0.102996826171875
0.411833333333334	0.0867843627929688
0.412666666666667	-0.0152587890625
0.4135	-0.0510215759277344
0.414333333333334	-0.0448226928710938
0.415166666666667	-0.0896453857421875
0.416	-0.130653381347656
0.416833333333334	-0.0104904174804688
0.417666666666667	-0.026702880859375
0.4185	0.0176429748535156
0.419333333333334	0.00286102294921875
0.420166666666667	0.0448226928710938
0.421	-0.0109672546386719
0.421833333333334	0.0104904174804688
0.422666666666667	-0.00095367431640625
0.4235	0.0433921813964844
0.424333333333334	0.142097473144531
0.425166666666667	0.130176544189453
0.426	0.205039978027344
0.426833333333334	0.204563140869141
0.427666666666667	0.235557556152344
0.4285	0.130653381347656
0.429333333333334	0.213146209716797
0.430166666666667	0.153064727783203
0.431	0.151157379150391
0.431833333333334	0.0324249267578125
0.432666666666667	-0.0200271606445313
0.4335	-0.0696182250976563
0.434333333333334	0.0481605529785156
0.435166666666667	0.0567436218261719
0.436	0.125885009765625
0.436833333333334	0.181674957275391
0.437666666666667	0.140190124511719
0.4385	0.0104904174804688
0.439333333333334	0.0352859497070313
0.440166666666667	0.0243186950683594
0.441	0.0472068786621094
0.441833333333334	0.0948905944824219
0.442666666666667	0.125408172607422
0.4435	0.168323516845703
0.444333333333334	0.219345092773438
0.445166666666667	0.209331512451172
0.446	0.176429748535156
0.446833333333334	0.124931335449219
0.447666666666667	0.0958442687988281
0.4485	0.0538825988769532
0.449333333333334	0.0858306884765625
0.450166666666667	0.0829696655273438
0.451	0.161170959472656
0.451833333333334	0.19216537475586
0.452666666666667	0.216484069824219
0.4535	0.201225280761719
0.454333333333334	0.22268295288086
0.455166666666667	0.0829696655273438
0.456	0.0200271606445313
0.456833333333334	0.0104904174804688
0.457666666666667	0.0743865966796875
0.4585	0.0567436218261719
0.459333333333334	0.0233650207519531
0.460166666666667	0.05340576171875
0.461	0.00238418579101563
0.461833333333334	-0.107288360595703
0.462666666666667	-0.189781188964844
0.4635	-0.0987052917480469
0.464333333333334	-0.0405311584472656
0.465166666666667	-0.0391006469726563
0.466	0.0295639038085938
0.466833333333334	0.116825103759766
0.467666666666667	0.14495849609375
0.4685	0.12350082397461
0.469333333333334	0.144004821777344
0.470166666666667	0.149726867675781
0.471	0.203132629394531
0.471833333333334	0.168800354003906
0.472666666666667	0.192642211914063
0.4735	0.195980072021485
0.474333333333334	0.166416168212891
0.475166666666667	0.139713287353516
0.476	0.2593994140625
0.476833333333334	0.170230865478516
0.477666666666667	0.164031982421875
0.4785	0.211238861083985
0.479333333333334	0.00905990600585938
0.480166666666667	0.0786781311035157
0.481	0.09918212890625
0.481833333333334	0.0858306884765625
0.482666666666667	0.0658035278320313
0.4835	0.123023986816406
0.484333333333334	0.204086303710938
0.485166666666667	0.216007232666016
0.486	0.223636627197266
0.486833333333334	0.273227691650391
0.487666666666667	0.290870666503906
0.4885	0.169754028320313
0.489333333333334	0.163078308105469
0.490166666666667	0.102519989013672
0.491	0.0910758972167969
0.491833333333334	0.134944915771485
0.492666666666667	0.173568725585938
0.4935	0.126838684082031
0.494333333333334	0.182628631591797
0.495166666666667	0.142097473144531
0.496	0.12350082397461
0.496833333333334	0.0863075256347656
0.497666666666667	0.152587890625
0.4985	0.112533569335938
0.499333333333334	0.14638900756836
0.500166666666667	0.186920166015625
0.501	0.23651123046875
0.501833333333334	0.163078308105469
0.502666666666667	0.186443328857422
0.5035	0.136375427246094
0.504333333333334	0.144481658935547
0.505166666666667	0.17690658569336
0.506	0.180721282958985
0.506833333333334	0.147819519042969
0.507666666666667	0.0901222229003906
0.5085	0.0162124633789063
0.509333333333334	-0.00762939453125
0.510166666666667	-0.0782012939453125
0.511	-0.0562667846679688
0.511833333333334	0.0200271606445313
0.512666666666667	0.115394592285156
0.5135	0.206947326660156
0.514333333333334	0.263214111328125
0.515166666666667	0.202655792236328
0.516	0.21505355834961
0.516833333333334	0.179767608642578
0.517666666666667	0.0696182250976563
0.5185	0.0214576721191406
0.519333333333334	0.0429153442382813
0.520166666666667	0.0104904174804688
0.521	-0.0672340393066407
0.521833333333334	0.0653266906738282
0.522666666666667	0.110149383544922
0.5235	0.155925750732422
0.524333333333334	0.110149383544922
0.525166666666667	0.228404998779297
0.526	0.197410583496094
0.526833333333334	0.207901000976563
0.527666666666667	0.271320343017578
0.5285	0.250816345214844
0.529333333333334	0.208854675292969
0.530166666666667	0.225067138671875
0.531	0.14495849609375
0.531833333333334	0.112056732177735
0.532666666666667	0.158786773681641
0.5335	0.125408172607422
0.534333333333334	0.0805854797363281
0.535166666666667	0.10061264038086
0.536	0.102996826171875
0.536833333333334	0.112056732177735
0.537666666666667	0.163078308105469
0.5385	0.187873840332031
0.539333333333334	0.278472900390625
0.540166666666667	0.272274017333985
0.541	0.277996063232422
0.541833333333334	0.252246856689453
0.542666666666667	0.187873840332031
0.5435	0.185489654541016
0.544333333333334	0.122547149658203
0.545166666666667	0.136852264404297
0.546	0.103473663330078
0.546833333333334	0.0996589660644531
0.547666666666667	0.112533569335938
0.5485	0.155925750732422
0.549333333333334	0.0591278076171875
0.550166666666667	0.136852264404297
0.551	0.223159790039063
0.551833333333334	0.222206115722656
0.552666666666667	0.156402587890625
0.5535	0.269889831542969
0.554333333333334	0.200748443603516
0.555166666666667	0.152111053466797
0.556	0.200271606445313
0.556833333333334	0.216484069824219
0.557666666666667	0.189781188964844
0.5585	0.206947326660156
0.559333333333334	0.233173370361328
0.560166666666667	0.192642211914063
0.561	0.238418579101563
0.561833333333334	0.222206115722656
0.562666666666667	0.160694122314453
0.5635	0.178337097167969
0.564333333333334	0.136852264404297
0.565166666666667	0.0743865966796875
0.566	0.0209808349609375
0.566833333333334	0.139713287353516
0.567666666666667	0.0624656677246094
0.5685	-0.0486373901367188
0.569333333333334	-0.0438690185546875
0.570166666666667	-0.000476837158203125
0.571	-0.0295639038085938
0.571833333333334	-0.00238418579101563
0.572666666666667	0.0934600830078125
0.5735	0.0662803649902344
0.574333333333334	0.0715255737304688
0.575166666666667	0.0586509704589844
0.576	0.0214576721191406
0.576833333333334	-0.05340576171875
0.577666666666667	-0.107765197753906
0.5785	-0.145435333251953
0.579333333333334	-0.198841094970703
0.580166666666667	-0.143051147460938
0.581	-0.201702117919922
0.581833333333334	-0.0538825988769532
0.582666666666667	0.0157356262207031
0.5835	0.003814697265625
0.584333333333334	0.0338554382324219
0.585166666666667	0.152111053466797
0.586	0.0905990600585938
0.586833333333334	0.0944137573242188
0.587666666666667	0.183582305908203
0.5885	0.0987052917480469
0.589333333333334	0.12350082397461
0.590166666666667	0.181674957275391
0.591	0.173568725585938
0.591833333333334	0.0967979431152344
0.592666666666667	0.172615051269531
0.5935	0.221729278564453
0.594333333333334	0.204086303710938
0.595166666666667	0.221729278564453
0.596	0.216007232666016
0.596833333333334	0.215530395507813
0.597666666666667	0.180721282958985
0.5985	0.130653381347656
0.599333333333334	0.0638961791992188
0.600166666666667	0.135421752929688
0.601	0.104427337646485
0.601833333333334	0.09918212890625
0.602666666666667	0.195026397705078
0.6035	0.223636627197266
0.604333333333334	0.14495849609375
0.605166666666667	0.155925750732422
0.606	0.0619888305664063
0.606833333333334	0.0171661376953125
0.607666666666667	0.0200271606445313
0.6085	0.0395774841308594
0.609333333333334	0.120162963867188
0.610166666666667	0.173568725585938
0.611	0.178813934326172
0.611833333333334	0.191688537597656
0.612666666666667	0.278949737548828
0.6135	0.124931335449219
0.614333333333334	0.0963211059570313
0.615166666666667	0.157833099365235
0.616	0.205516815185547
0.616833333333334	0.132083892822266
0.617666666666667	0.250816345214844
0.6185	0.311851501464844
0.619333333333334	0.176429748535156
0.620166666666667	0.144004821777344
0.621	0.113487243652344
0.621833333333334	0.0643730163574219
0.622666666666667	0.0910758972167969
0.6235	0.114917755126953
0.624333333333334	0.174522399902344
0.625166666666667	0.262260437011719
0.626	0.328540802001953
0.626833333333334	0.226974487304688
0.627666666666667	0.231742858886719
0.6285	0.170230865478516
0.629333333333334	0.143527984619141
0.630166666666667	0.0967979431152344
0.631	0.146865844726563
0.631833333333334	0.130176544189453
0.632666666666667	0.0615119934082032
0.6335	0.167369842529297
0.634333333333334	0.223636627197266
0.635166666666667	0.238895416259766
0.636	0.279903411865235
0.636833333333334	0.315189361572266
0.637666666666667	0.163555145263672
0.6385	0.103950500488281
0.639333333333334	0.0853538513183594
0.640166666666667	0.0672340393066407
0.641	0.0362396240234375
0.641833333333334	0.0376701354980469
0.642666666666667	0.0586509704589844
0.6435	0.136852264404297
0.644333333333334	0.181674957275391
0.645166666666667	0.204563140869141
0.646	0.226974487304688
0.646833333333334	0.177860260009766
0.647666666666667	0.049591064453125
0.6485	0.0166893005371094
0.649333333333334	0.0209808349609375
0.650166666666667	0.0662803649902344
0.651	0.0691413879394532
0.651833333333334	0.142097473144531
0.652666666666667	0.152111053466797
0.6535	0.145435333251953
0.654333333333334	0.0910758972167969
0.655166666666667	0.0505447387695313
0.656	-0.0481605529785156
0.656833333333334	-0.0257492065429688
0.657666666666667	-0.0452995300292969
0.6585	0.026702880859375
0.659333333333334	-0.00810623168945313
0.660166666666667	0.0348091125488281
0.661	0.0405311584472656
0.661833333333334	0.110149383544922
0.662666666666667	0.0143051147460938
0.6635	0.109672546386719
0.664333333333334	0.17690658569336
0.665166666666667	0.05340576171875
0.666	0.0858306884765625
0.666833333333334	0.184059143066406
0.667666666666667	0.18453598022461
0.6685	0.0977516174316406
0.669333333333334	0.240325927734375
0.670166666666667	0.117778778076172
0.671	-0.0109672546386719
0.671833333333334	-0.0514984130859375
0.672666666666667	-0.0615119934082032
0.6735	-0.173568725585938
0.674333333333334	-0.19216537475586
0.675166666666667	-0.0553131103515625
0.676	-0.0529289245605469
0.676833333333334	0.0257492065429688
0.677666666666667	0.0562667846679688
0.6785	0.154495239257813
0.679333333333334	0.0658035278320313
0.680166666666667	0.151634216308594
0.681	0.134944915771485
0.681833333333334	0.185966491699219
0.682666666666667	0.201225280761719
0.6835	0.316619873046875
0.684333333333334	0.303745269775391
0.685166666666667	0.23794174194336
0.686	0.251293182373047
0.686833333333334	0.112056732177735
0.687666666666667	0.00429153442382813
0.6885	-0.0729560852050782
0.689333333333334	0.0476837158203125
0.690166666666667	-0.000476837158203125
0.691	0.0629425048828125
0.691833333333334	0.124454498291016
0.692666666666667	0.0553131103515625
0.6935	-0.0286102294921875
0.694333333333334	0.00143051147460938
0.695166666666667	-0.0391006469726563
0.696	-0.0209808349609375
0.696833333333334	0.0777244567871094
0.697666666666667	0.123023986816406
0.6985	0.164985656738281
0.699333333333334	0.218868255615235
0.700166666666667	0.102996826171875
0.701	0.0591278076171875
0.701833333333334	0.131607055664063
0.702666666666667	0.02288818359375
0.7035	0.0944137573242188
0.704333333333334	0.154972076416016
0.705166666666667	0.137805938720703
0.706	0.1068115234375
0.706833333333334	0.2288818359375
0.707666666666667	0.241279602050781
0.7085	0.238895416259766
0.709333333333334	0.262260437011719
0.710166666666667	0.201702117919922
0.711	0.170230865478516
0.711833333333334	0.103473663330078
0.712666666666667	0.0286102294921875
0.7135	0.0529289245605469
0.714333333333334	0.0538825988769532
0.715166666666667	0.135898590087891
0.716	0.184059143066406
0.716833333333334	0.341415405273438
0.717666666666667	0.362873077392578
0.7185	0.379562377929688
0.719333333333334	0.301361083984375
0.720166666666667	0.231742858886719
0.721	0.214576721191406
0.721833333333334	0.193595886230469
0.722666666666667	0.107288360595703
0.7235	0.0591278076171875
0.724333333333334	0.0371932983398438
0.725166666666667	-0.0171661376953125
0.726	-0.0224113464355469
0.726833333333334	0.0290870666503906
0.727666666666667	0.049591064453125
0.7285	0.194549560546875
0.729333333333334	0.16021728515625
0.730166666666667	0.159263610839844
0.731	0.243186950683594
0.731833333333334	0.193595886230469
0.732666666666667	0.11587142944336
0.7335	0.0791549682617188
0.734333333333334	0.0333786010742188
0.735166666666667	-0.0677108764648438
0.736	-0.0314712524414063
0.736833333333334	-0.0424385070800781
0.737666666666667	0.0238418579101563
0.7385	0.0925064086914063
0.739333333333334	0.0710487365722657
0.740166666666667	0.0424385070800781
0.741	0.0696182250976563
0.741833333333334	0.0467300415039063
0.742666666666667	0.0643730163574219
0.7435	0.102519989013672
0.744333333333334	0.08392333984375
0.745166666666667	0.06866455078125
0.746	0.0596046447753907
0.746833333333334	-0.00619888305664063
0.747666666666667	-0.0128746032714844
0.7485	0.0424385070800781
0.749333333333334	-0.011444091796875
0.750166666666667	0.0367164611816406
0.751	0.080108642578125
0.751833333333334	0.117301940917969
0.752666666666667	0.127315521240235
0.7535	0.264167785644531
0.754333333333334	0.249862670898438
0.755166666666667	0.273227691650391
0.756	0.270366668701172
0.756833333333334	0.275135040283203
0.757666666666667	0.107765197753906
0.7585	0.0538825988769532
0.759333333333334	0.0491142272949219
0.760166666666667	0.0371932983398438
0.761	0.0104904174804688
0.761833333333334	0.0462532043457031
0.762666666666667	0.11444091796875
0.7635	0.125885009765625
0.764333333333334	0.196456909179688
0.765166666666667	0.28228759765625
0.766	0.372409820556641
0.766833333333334	0.331401824951172
0.767666666666667	0.311374664306641
0.7685	0.267982482910156
0.769333333333334	0.16021728515625
0.770166666666667	0.128269195556641
0.771	0.139713287353516
0.771833333333334	0.146865844726563
0.772666666666667	0.0939369201660156
0.7735	0.109195709228516
0.774333333333334	0.0319480895996094
0.775166666666667	0.0586509704589844
0.776	0.0429153442382813
0.776833333333334	0.0624656677246094
0.777666666666667	0.0176429748535156
0.7785	0.0734329223632813
0.779333333333334	0.0548362731933594
0.780166666666667	0.049591064453125
0.781	0.0786781311035157
0.781833333333334	0.195026397705078
0.782666666666667	0.208854675292969
0.7835	0.248908996582031
0.784333333333334	0.288009643554688
0.785166666666667	0.257968902587891
0.786	0.148773193359375
0.786833333333334	0.0829696655273438
0.787666666666667	0.0658035278320313
0.7885	0.0605583190917969
0.789333333333334	0.0967979431152344
0.790166666666667	0.154495239257813
0.791	0.127315521240235
0.791833333333334	0.057220458984375
0.792666666666667	0.0634193420410157
0.7935	0.0472068786621094
0.794333333333334	0.0243186950683594
0.795166666666667	0.0696182250976563
0.796	0.08392333984375
0.796833333333334	0.0996589660644531
0.797666666666667	0.0848770141601563
0.7985	0.080108642578125
0.799333333333334	0.10061264038086
0.800166666666667	0.13113021850586
0.801	0.113964080810547
0.801833333333334	0.0867843627929688
0.802666666666667	0.0901222229003906
0.8035	0.05340576171875
0.804333333333334	0.0658035278320313
0.805166666666667	0.0352859497070313
0.806	0.03814697265625
0.806833333333334	-0.02288818359375
0.807666666666667	0.0314712524414063
0.8085	0.0329017639160156
0.809333333333334	0.0224113464355469
0.810166666666667	0.057220458984375
0.811	0.185012817382813
0.811833333333334	0.178337097167969
0.812666666666667	0.142574310302735
0.8135	0.105857849121094
0.814333333333334	0.163078308105469
0.815166666666667	0.11587142944336
0.816	0.0510215759277344
0.816833333333334	0.080108642578125
0.817666666666667	0.149726867675781
0.8185	0.072479248046875
0.819333333333334	0.0443458557128906
0.820166666666667	0.203132629394531
0.821	0.247478485107422
0.821833333333334	0.2593994140625
0.822666666666667	0.376224517822266
0.8235	0.302314758300781
0.824333333333334	0.195026397705078
0.825166666666667	0.202655792236328
0.826	0.133037567138672
0.826833333333334	0.03814697265625
0.827666666666667	0.0720024108886719
0.8285	0.105381011962891
0.829333333333334	-0.0205039978027344
0.830166666666667	0.02288818359375
0.831	0.0634193420410157
0.831833333333334	0.132083892822266
0.832666666666667	0.112533569335938
0.8335	0.155448913574219
0.834333333333334	0.0715255737304688
0.835166666666667	0.011444091796875
0.836	-0.0119209289550781
0.836833333333334	-0.0596046447753907
0.837666666666667	-0.0696182250976563
0.8385	0.00143051147460938
0.839333333333334	-0.00143051147460938
0.840166666666667	0.0753402709960938
0.841	0.128746032714844
0.841833333333334	0.156402587890625
0.842666666666667	0.127315521240235
0.8435	0.17690658569336
0.844333333333334	0.139713287353516
0.845166666666667	0.105857849121094
0.846	0.102043151855469
0.846833333333334	0.0963211059570313
0.847666666666667	0.0233650207519531
0.8485	0.0224113464355469
0.849333333333334	-0.00619888305664063
0.850166666666667	0.0810623168945313
0.851	0.190258026123047
0.851833333333334	0.150203704833985
0.852666666666667	0.232219696044922
0.8535	0.280857086181641
0.854333333333334	0.295162200927735
0.855166666666667	0.270366668701172
0.856	0.246047973632813
0.856833333333334	0.171661376953125
0.857666666666667	0.156879425048828
0.8585	0.143051147460938
0.859333333333334	0.0653266906738282
0.860166666666667	0.164031982421875
0.861	0.163078308105469
0.861833333333334	0.127315521240235
0.862666666666667	0.0739097595214844
0.8635	0.0448226928710938
0.864333333333334	0.0123977661132813
0.865166666666667	-0.00715255737304688
0.866	0.0295639038085938
0.866833333333334	-0.0166893005371094
0.867666666666667	-0.0367164611816406
0.8685	-0.0519752502441407
0.869333333333334	-0.0329017639160156
0.870166666666667	-0.0324249267578125
0.871	0.0424385070800781
0.871833333333334	0.146865844726563
0.872666666666667	0.06866455078125
0.8735	0.0319480895996094
0.874333333333334	0.03814697265625
0.875166666666667	0.0514984130859375
0.876	0.00429153442382813
0.876833333333334	0.107765197753906
0.877666666666667	0.0872611999511719
0.8785	0.182151794433594
0.879333333333334	0.134944915771485
0.880166666666667	0.185966491699219
0.881	0.265598297119141
0.881833333333334	0.178337097167969
0.882666666666667	0.133037567138672
0.8835	0.0796318054199219
0.884333333333334	0.041961669921875
0.885166666666667	0.0019073486328125
0.886	-0.0352859497070313
0.886833333333334	0.0400543212890625
0.887666666666667	0.0514984130859375
0.8885	0.123977661132813
0.889333333333334	0.124454498291016
0.890166666666667	0.134944915771485
0.891	0.11444091796875
0.891833333333334	0.113487243652344
0.892666666666667	0.0600814819335938
0.8935	0.0596046447753907
0.894333333333334	0.124931335449219
0.895166666666667	0.177383422851563
0.896	0.20599365234375
0.896833333333334	0.227928161621094
0.897666666666667	0.281810760498047
0.8985	0.205039978027344
0.899333333333334	0.242233276367188
0.900166666666667	0.211238861083985
0.901	0.162124633789063
0.901833333333334	0.119209289550781
0.902666666666667	0.139713287353516
0.9035	0.116348266601563
0.904333333333334	0.0352859497070313
0.905166666666667	0.135421752929688
0.906	0.141143798828125
0.906833333333334	0.159263610839844
0.907666666666667	0.0982284545898438
0.9085	0.203132629394531
0.909333333333334	0.114917755126953
0.910166666666667	0.149250030517578
0.911	0.19216537475586
0.911833333333334	0.211238861083985
0.912666666666667	0.266551971435547
0.9135	0.307083129882813
0.914333333333334	0.266551971435547
0.915166666666667	0.223636627197266
0.916	0.260353088378906
0.916833333333334	0.257015228271485
0.917666666666667	0.26845932006836
0.9185	0.247955322265625
0.919333333333334	0.248432159423828
0.920166666666667	0.16927719116211
0.921	0.0958442687988281
0.921833333333334	0.101089477539063
0.922666666666667	0.0519752502441407
0.9235	0.0948905944824219
0.924333333333334	0.0243186950683594
0.925166666666667	0.121116638183594
0.926	0.095367431640625
0.926833333333334	0.0853538513183594
0.927666666666667	0.10824203491211
0.9285	0.130653381347656
0.929333333333334	0.144481658935547
0.930166666666667	0.179767608642578
0.931	0.252723693847656
0.931833333333334	0.22125244140625
0.932666666666667	0.29897689819336
0.9335	0.283241271972656
0.934333333333334	0.214576721191406
0.935166666666667	0.165462493896485
0.936	0.171184539794922
0.936833333333334	0.14495849609375
0.937666666666667	0.127792358398438
0.9385	0.181198120117188
0.939333333333334	0.189304351806641
0.940166666666667	0.152587890625
0.941	0.16927719116211
0.941833333333334	0.172138214111328
0.942666666666667	0.19216537475586
0.9435	0.173568725585938
0.944333333333334	0.203132629394531
0.945166666666667	0.153064727783203
0.946	0.0834465026855469
0.946833333333334	0.0824928283691406
0.947666666666667	0.19216537475586
0.9485	0.148773193359375
0.949333333333334	0.126838684082031
0.950166666666667	0.227451324462891
0.951	0.105857849121094
0.951833333333334	0.0286102294921875
0.952666666666667	0.0705718994140625
0.9535	0.104427337646485
0.954333333333334	0.128746032714844
0.955166666666667	0.179767608642578
0.956	0.202655792236328
0.956833333333334	0.174999237060547
0.957666666666667	0.103950500488281
0.9585	-0.0214576721191406
0.959333333333334	0.0939369201660156
0.960166666666667	0.0185966491699219
0.961	0.0524520874023438
0.961833333333334	0.0653266906738282
0.962666666666667	0.0586509704589844
0.9635	-0.0529289245605469
0.964333333333334	-0.0619888305664063
0.965166666666667	-0.0844001770019531
0.966	0.0739097595214844
0.966833333333334	0.10061264038086
0.967666666666667	0.270366668701172
0.9685	0.279903411865235
0.969333333333334	0.301361083984375
0.970166666666667	0.14638900756836
0.971	0.18310546875
0.971833333333334	0.0920295715332031
0.972666666666667	0.140190124511719
0.9735	0.11444091796875
0.974333333333334	0.143051147460938
0.975166666666667	0.09918212890625
0.976	0.102519989013672
0.976833333333334	0.0910758972167969
0.977666666666667	0.10824203491211
0.9785	0.155448913574219
0.979333333333334	0.142097473144531
0.980166666666667	0.113964080810547
0.981	0.133037567138672
0.981833333333334	0.16927719116211
0.982666666666667	0.109672546386719
0.9835	0.06103515625
0.984333333333334	0.0815391540527344
0.985166666666667	0.0681877136230469
0.986	0.0677108764648438
0.986833333333334	0.118732452392578
0.987666666666667	0.1220703125
0.9885	0.168323516845703
0.989333333333334	0.0920295715332031
0.990166666666667	0.112056732177735
0.991	0.136375427246094
0.991833333333334	0.112056732177735
0.992666666666667	0.057220458984375
0.9935	0.0414848327636719
0.994333333333334	0.0400543212890625
0.995166666666667	0.0848770141601563
0.996	0.155925750732422
0.996833333333334	0.213623046875
0.997666666666667	0.263690948486328
0.9985	0.227928161621094
0.999333333333334	0.239849090576172
1.00016666666667	0.200271606445313
1.001	0.123977661132813
1.00183333333334	0.230789184570313
1.00266666666667	0.262260437011719
1.0035	0.179290771484375
1.00433333333334	0.246524810791016
1.00516666666667	0.341892242431641
1.006	0.28371810913086
1.00683333333334	0.220775604248047
1.00766666666667	0.280380249023438
1.0085	0.155448913574219
1.00933333333334	0.0605583190917969
1.01016666666667	-0.00333786010742188
1.011	0.11587142944336
1.01183333333334	0.057220458984375
1.01266666666667	0.0977516174316406
1.0135	0.0658035278320313
1.01433333333334	0.101089477539063
1.01516666666667	-0.0238418579101563
1.016	0.0615119934082032
1.01683333333334	-0.0510215759277344
1.01766666666667	-0.0123977661132813
1.0185	0.000476837158203125
1.01933333333334	0.00667572021484375
1.02016666666667	-0.0796318054199219
1.021	0.0896453857421875
1.02183333333334	0.0824928283691406
1.02266666666667	0.0815391540527344
1.0235	0.117301940917969
1.02433333333334	0.170707702636719
1.02516666666667	0.0634193420410157
1.026	0.145435333251953
1.02683333333334	0.118255615234375
1.02766666666667	0.113010406494141
1.0285	0.0753402709960938
1.02933333333334	0.126838684082031
1.03016666666667	-0.0162124633789063
1.031	-0.0195503234863281
1.03183333333334	0.0624656677246094
1.03266666666667	0.02288818359375
1.0335	0.0200271606445313
1.03433333333334	0.144481658935547
1.03516666666667	0.0295639038085938
1.036	0.0438690185546875
1.03683333333334	0.0910758972167969
1.03766666666667	0.0658035278320313
1.0385	0.0405311584472656
1.03933333333334	0.185966491699219
1.04016666666667	0.154495239257813
1.041	0.152587890625
1.04183333333334	0.173091888427735
1.04266666666667	0.170707702636719
1.0435	0.12969970703125
1.04433333333334	0.0514984130859375
1.04516666666667	0.0805854797363281
1.046	0.0658035278320313
1.04683333333334	0.0367164611816406
1.04766666666667	0.0767707824707032
1.0485	0.0662803649902344
1.04933333333334	0.0834465026855469
1.05016666666667	0.179767608642578
1.051	0.183582305908203
1.05183333333334	0.171661376953125
1.05266666666667	0.0844001770019531
1.0535	0.0395774841308594
1.05433333333334	0.0658035278320313
1.05516666666667	-0.0367164611816406
1.056	-0.0400543212890625
1.05683333333334	-0.0276565551757813
1.05766666666667	0.114917755126953
1.0585	0.019073486328125
1.05933333333334	0.113487243652344
1.06016666666667	0.0996589660644531
1.061	0.18310546875
1.06183333333334	0.080108642578125
1.06266666666667	0.127792358398438
1.0635	0.135421752929688
1.06433333333334	0.191211700439453
1.06516666666667	0.0486373901367188
1.066	0.120639801025391
1.06683333333334	0.186443328857422
1.06766666666667	0.172138214111328
1.0685	0.255107879638672
1.06933333333334	0.40578842163086
1.07016666666667	0.300884246826172
1.071	0.266075134277344
1.07183333333334	0.281810760498047
1.07266666666667	0.164031982421875
1.0735	0.133514404296875
1.07433333333334	0.172615051269531
1.07516666666667	0.169754028320313
1.076	0.133037567138672
1.07683333333334	0.142574310302735
1.07766666666667	0.15401840209961
1.0785	0.0681877136230469
1.07933333333334	0.003814697265625
1.08016666666667	0.00476837158203125
1.081	0.049591064453125
1.08183333333334	-0.0324249267578125
1.08266666666667	-0.00762939453125
1.0835	0.06866455078125
1.08433333333334	0.107288360595703
1.08516666666667	0.0948905944824219
1.086	0.243663787841797
1.08683333333334	0.170230865478516
1.08766666666667	0.145912170410156
1.0885	0.126838684082031
1.08933333333334	0.11444091796875
1.09016666666667	-0.0152587890625
1.091	0.0982284545898438
1.09183333333334	0.00762939453125
1.09266666666667	-0.0309944152832031
1.0935	0.00715255737304688
1.09433333333334	-0.0209808349609375
1.09516666666667	-0.0596046447753907
1.096	0.0371932983398438
1.09683333333334	0.0476837158203125
1.09766666666667	-0.00476837158203125
1.0985	0.0872611999511719
1.09933333333334	0.0886917114257813
1.10016666666667	0.0982284545898438
1.101	0.133037567138672
1.10183333333334	0.0658035278320313
1.10266666666667	0.138282775878906
1.1035	0.057220458984375
1.10433333333334	-0.0143051147460938
1.10516666666667	-0.0181198120117188
1.106	0.09918212890625
1.10683333333334	0.0567436218261719
1.10766666666667	0.180721282958985
1.1085	0.246524810791016
1.10933333333334	0.28371810913086
1.11016666666667	0.230789184570313
1.111	0.191688537597656
1.11183333333334	0.109672546386719
1.11266666666667	0.174522399902344
1.1135	0.0886917114257813
1.11433333333334	0.149726867675781
1.11516666666667	0.141620635986328
1.116	0.253677368164063
1.11683333333334	0.13113021850586
1.11766666666667	0.179290771484375
1.1185	0.106334686279297
1.11933333333334	0.142574310302735
1.12016666666667	0.091552734375
1.121	0.204563140869141
1.12183333333334	0.246524810791016
1.12266666666667	0.219821929931641
1.1235	0.102043151855469
1.12433333333334	0.0896453857421875
1.12516666666667	-0.0333786010742188
1.126	-0.118732452392578
1.12683333333334	-0.116348266601563
1.12766666666667	-0.153064727783203
1.1285	-0.0858306884765625
1.12933333333334	-0.0100135803222656
1.13016666666667	0.188827514648438
1.131	0.26702880859375
1.13183333333334	0.353813171386719
1.13266666666667	0.241279602050781
1.1335	0.340938568115235
1.13433333333334	0.318527221679688
1.13516666666667	0.204563140869141
1.136	0.0586509704589844
1.13683333333334	0.0481605529785156
1.13766666666667	-0.0138282775878906
1.1385	0.0133514404296875
1.13933333333334	0.0700950622558594
1.14016666666667	0.1983642578125
1.141	0.237464904785156
1.14183333333334	0.232219696044922
1.14266666666667	0.202655792236328
1.1435	0.2288818359375
1.14433333333334	0.179767608642578
1.14516666666667	0.159263610839844
1.146	0.173568725585938
1.14683333333334	0.095367431640625
1.14766666666667	0.0772476196289063
1.1485	0.0753402709960938
1.14933333333334	0.0538825988769532
1.15016666666667	0.0834465026855469
1.151	0.13875961303711
1.15183333333334	0.113964080810547
1.15266666666667	0.206470489501953
1.1535	0.174999237060547
1.15433333333334	0.166893005371094
1.15516666666667	0.148773193359375
1.156	0.156879425048828
1.15683333333334	0.0681877136230469
1.15766666666667	0.170707702636719
1.1585	0.176429748535156
1.15933333333334	0.203609466552735
1.16016666666667	0.2899169921875
1.161	0.32949447631836
1.16183333333334	0.24557113647461
1.16266666666667	0.309467315673828
1.1635	0.252246856689453
1.16433333333334	0.154972076416016
1.16516666666667	0.159263610839844
1.166	0.13875961303711
1.16683333333334	0.127792358398438
1.16766666666667	0.229358673095703
1.1685	0.253677368164063
1.16933333333334	0.174999237060547
1.17016666666667	0.185966491699219
1.171	0.184059143066406
1.17183333333334	0.182151794433594
1.17266666666667	0.101566314697266
1.1735	0.123023986816406
1.17433333333334	0.139713287353516
1.17516666666667	0.106334686279297
1.176	0.139236450195313
1.17683333333334	0.242710113525391
1.17766666666667	0.117778778076172
1.1785	0.0929832458496094
1.17933333333334	0.0295639038085938
1.18016666666667	-0.00476837158203125
1.181	0.0581741333007813
1.18183333333334	0.137805938720703
1.18266666666667	0.240802764892578
1.1835	0.19073486328125
1.18433333333334	0.182151794433594
1.18516666666667	0.162124633789063
1.186	0.186920166015625
1.18683333333334	0.108718872070313
1.18766666666667	0.0739097595214844
1.1885	0.0710487365722657
1.18933333333334	-0.0410079956054688
1.19016666666667	-0.095367431640625
1.191	-0.103473663330078
1.19183333333334	-0.0233650207519531
1.19266666666667	-0.0319480895996094
1.1935	0.0433921813964844
1.19433333333334	0.0529289245605469
1.19516666666667	0.140666961669922
1.196	0.0753402709960938
1.19683333333334	-0.003814697265625
1.19766666666667	0.0185966491699219
1.1985	0.118255615234375
1.19933333333334	0.0748634338378907
1.20016666666667	0.179767608642578
1.201	0.223159790039063
1.20183333333334	0.243663787841797
1.20266666666667	0.157356262207031
1.2035	0.151157379150391
1.20433333333334	0.0901222229003906
1.20516666666667	0.132083892822266
1.206	0.149726867675781
1.20683333333334	0.145435333251953
1.20766666666667	0.178337097167969
1.2085	0.222206115722656
1.20933333333334	0.187397003173828
1.21016666666667	0.102519989013672
1.211	0.174522399902344
1.21183333333334	0.064849853515625
1.21266666666667	0.03814697265625
1.2135	0.151634216308594
1.21433333333334	0.202178955078125
1.21516666666667	0.0867843627929688
1.216	0.113487243652344
1.21683333333334	0.13875961303711
1.21766666666667	0.0653266906738282
1.2185	0.0562667846679688
1.21933333333334	0.136375427246094
1.22016666666667	0.140666961669922
1.221	0.103473663330078
1.22183333333334	0.157356262207031
1.22266666666667	0.136375427246094
1.2235	0.116825103759766
1.22433333333334	0.20599365234375
1.22516666666667	0.236988067626953
1.226	0.252246856689453
1.22683333333334	0.247001647949219
1.22766666666667	0.20742416381836
1.2285	0.166416168212891
1.22933333333334	0.125408172607422
1.23016666666667	0.109195709228516
1.231	0.18310546875
1.23183333333334	0.246047973632813
1.23266666666667	0.253677368164063
1.2335	0.268936157226563
1.23433333333334	0.250339508056641
1.23516666666667	0.139713287353516
1.236	0.166416168212891
1.23683333333334	0.170230865478516
1.23766666666667	0.104904174804688
1.2385	0.0963211059570313
1.23933333333334	0.165462493896485
1.24016666666667	0.125885009765625
1.241	0.18310546875
1.24183333333334	0.29134750366211
1.24266666666667	0.271320343017578
1.2435	0.223159790039063
1.24433333333334	0.182151794433594
1.24516666666667	0.113964080810547
1.246	0.0205039978027344
1.24683333333334	-0.00667572021484375
1.24766666666667	-0.0171661376953125
1.2485	0.0233650207519531
1.24933333333334	-0.0185966491699219
1.25016666666667	0.000476837158203125
1.251	0.0653266906738282
1.25183333333334	0.0314712524414063
1.25266666666667	0.107288360595703
1.2535	0.0286102294921875
1.25433333333334	0.0424385070800781
1.25516666666667	-0.011444091796875
1.256	0.0696182250976563
1.25683333333334	0.0414848327636719
1.25766666666667	0.142097473144531
1.2585	0.123023986816406
1.25933333333334	0.174999237060547
1.26016666666667	0.11587142944336
1.261	0.0834465026855469
1.26183333333334	0.143051147460938
1.26266666666667	0.0600814819335938
1.2635	0.0576972961425782
1.26433333333334	0.151634216308594
1.26516666666667	0.20742416381836
1.266	0.125408172607422
1.26683333333334	0.201225280761719
1.26766666666667	0.164031982421875
1.2685	0.0581741333007813
1.26933333333334	0.0181198120117188
1.27016666666667	0.0205039978027344
1.271	-0.0157356262207031
1.27183333333334	-0.0166893005371094
1.27266666666667	-0.0705718994140625
1.2735	-0.00524520874023438
1.27433333333334	-0.0600814819335938
1.27516666666667	0.110626220703125
1.276	0.191688537597656
1.27683333333334	0.246524810791016
1.27766666666667	0.216007232666016
1.2785	0.300407409667969
1.27933333333334	0.128269195556641
1.28016666666667	0.150680541992188
1.281	0.176429748535156
1.28183333333334	0.225067138671875
1.28266666666667	0.204563140869141
1.2835	0.283241271972656
1.28433333333334	0.209331512451172
1.28516666666667	0.1678466796875
1.286	0.117301940917969
1.28683333333334	0.163555145263672
1.28766666666667	0.206947326660156
1.2885	0.233650207519531
1.28933333333334	0.324249267578125
1.29016666666667	0.345230102539063
1.291	0.339508056640625
1.29183333333334	0.288963317871094
1.29266666666667	0.251293182373047
1.2935	0.225543975830078
1.29433333333334	0.23794174194336
1.29516666666667	0.236034393310547
1.296	0.189304351806641
1.29683333333334	0.219345092773438
1.29766666666667	0.238895416259766
1.2985	0.247478485107422
1.29933333333334	0.2288818359375
1.30016666666667	0.32949447631836
1.301	0.342845916748047
1.30183333333334	0.300407409667969
1.30266666666667	0.237464904785156
1.3035	0.162124633789063
1.30433333333334	0.133514404296875
1.30516666666667	0.118732452392578
1.306	0.15401840209961
1.30683333333334	0.157356262207031
1.30766666666667	0.205039978027344
1.3085	0.267505645751953
1.30933333333334	0.357627868652344
1.31016666666667	0.34475326538086
1.311	0.374794006347656
1.31183333333334	0.38290023803711
1.31266666666667	0.352859497070313
1.3135	0.198841094970703
1.31433333333334	0.144004821777344
1.31516666666667	0.0972747802734375
1.316	0.0147819519042969
1.31683333333334	-0.034332275390625
1.31766666666667	-0.03814697265625
1.3185	0.0238418579101563
1.31933333333334	0.080108642578125
1.32016666666667	0.130176544189453
1.321	0.117778778076172
1.32183333333334	0.251293182373047
1.32266666666667	0.273227691650391
1.3235	0.238418579101563
1.32433333333334	0.287532806396485
1.32516666666667	0.254154205322266
1.326	0.189304351806641
1.32683333333334	0.13875961303711
1.32766666666667	0.191211700439453
1.3285	0.142574310302735
1.32933333333334	0.187873840332031
1.33016666666667	0.14638900756836
1.331	0.162601470947266
1.33183333333334	0.100135803222656
1.33266666666667	0.135898590087891
1.3335	0.0505447387695313
1.33433333333334	0.057220458984375
1.33516666666667	0.0152587890625
1.336	0.064849853515625
1.33683333333334	0.0219345092773438
1.33766666666667	0.0848770141601563
1.3385	0.160694122314453
1.33933333333334	0.196456909179688
1.34016666666667	0.125408172607422
1.341	0.110149383544922
1.34183333333334	0.156402587890625
1.34266666666667	0.141143798828125
1.3435	0.119209289550781
1.34433333333334	0.139713287353516
1.34516666666667	0.190258026123047
1.346	0.149726867675781
1.34683333333334	0.144004821777344
1.34766666666667	0.153541564941406
1.3485	0.0972747802734375
1.34933333333334	0.113487243652344
1.35016666666667	0.0567436218261719
1.351	0.0605583190917969
1.35183333333334	0.0438690185546875
1.35266666666667	0.0886917114257813
1.3535	0.109672546386719
1.35433333333334	0.163555145263672
1.35516666666667	0.0672340393066407
1.356	0.0252723693847656
1.35683333333334	0.117301940917969
1.35766666666667	0.0944137573242188
1.3585	0.0700950622558594
1.35933333333334	0.1068115234375
1.36016666666667	0.202655792236328
1.361	0.095367431640625
1.36183333333334	0.0677108764648438
1.36266666666667	0.0772476196289063
1.3635	0.162601470947266
1.36433333333334	0.0400543212890625
1.36516666666667	0.135898590087891
1.366	0.159263610839844
1.36683333333334	0.152587890625
1.36766666666667	0.0247955322265625
1.3685	0.0095367431640625
1.36933333333334	-0.0162124633789063
1.37016666666667	0.034332275390625
1.371	0.124931335449219
1.37183333333334	0.166416168212891
1.37266666666667	0.298500061035156
1.3735	0.247955322265625
1.37433333333334	0.18453598022461
1.37516666666667	0.117778778076172
1.376	0.120162963867188
1.37683333333334	0.0324249267578125
1.37766666666667	0.131607055664063
1.3785	0.124931335449219
1.37933333333334	0.127792358398438
1.38016666666667	0.101089477539063
1.381	0.113010406494141
1.38183333333334	0.064849853515625
1.38266666666667	0.0414848327636719
1.3835	0.0457763671875
1.38433333333334	0.107765197753906
1.38516666666667	0.186443328857422
1.386	0.235080718994141
1.38683333333334	0.224113464355469
1.38766666666667	0.25177001953125
1.3885	0.208377838134766
1.38933333333334	0.17547607421875
1.39016666666667	0.109672546386719
1.391	0.173568725585938
1.39183333333334	0.158786773681641
1.39266666666667	0.274658203125
1.3935	0.3204345703125
1.39433333333334	0.371456146240235
1.39516666666667	0.335216522216797
1.396	0.292301177978516
1.39683333333334	0.132083892822266
1.39766666666667	0.0820159912109375
1.3985	-0.0238418579101563
1.39933333333334	-0.03814697265625
1.40016666666667	-0.0166893005371094
1.401	0.0352859497070313
1.40183333333334	0.0405311584472656
1.40266666666667	0.0972747802734375
1.4035	0.101089477539063
1.40433333333334	0.138282775878906
1.40516666666667	0.121593475341797
1.406	0.118255615234375
1.40683333333334	0.113010406494141
1.40766666666667	0.148296356201172
1.4085	0.106334686279297
1.40933333333334	0.0939369201660156
1.41016666666667	0.0128746032714844
1.411	0.0658035278320313
1.41183333333334	0.0772476196289063
1.41266666666667	0.101089477539063
1.4135	0.232219696044922
1.41433333333334	0.351905822753906
1.41516666666667	0.285148620605469
1.416	0.322341918945313
1.41683333333334	0.33712387084961
1.41766666666667	0.229835510253906
1.4185	0.171661376953125
1.41933333333334	0.212669372558594
1.42016666666667	0.140190124511719
1.421	0.113964080810547
1.42183333333334	0.185966491699219
1.42266666666667	0.214099884033203
1.4235	0.13875961303711
1.42433333333334	0.228404998779297
1.42516666666667	0.224113464355469
1.426	0.130176544189453
1.42683333333334	0.102519989013672
1.42766666666667	0.179290771484375
1.4285	0.0519752502441407
1.42933333333334	0.0205039978027344
1.43016666666667	0.103950500488281
1.431	0.137805938720703
1.43183333333334	0.130653381347656
1.43266666666667	0.214099884033203
1.4335	0.26845932006836
1.43433333333334	0.240802764892578
1.43516666666667	0.278472900390625
1.436	0.226974487304688
1.43683333333334	0.201225280761719
1.43766666666667	0.19979476928711
1.4385	0.168323516845703
1.43933333333334	0.114917755126953
1.44016666666667	0.106334686279297
1.441	0.105381011962891
1.44183333333334	0.0891685485839844
1.44266666666667	0.189781188964844
1.4435	0.131607055664063
1.44433333333334	0.153541564941406
1.44516666666667	0.199317932128906
1.446	0.303745269775391
1.44683333333334	0.19073486328125
1.44766666666667	0.310897827148438
1.4485	0.319004058837891
1.44933333333334	0.328540802001953
1.45016666666667	0.271320343017578
1.451	0.354766845703125
1.45183333333334	0.259876251220703
1.45266666666667	0.337600708007813
1.4535	0.251293182373047
1.45433333333334	0.187873840332031
1.45516666666667	0.133514404296875
1.456	0.203609466552735
1.45683333333334	0.13875961303711
1.45766666666667	0.217914581298828
1.4585	0.21505355834961
1.45933333333334	0.170707702636719
1.46016666666667	0.087738037109375
1.461	0.127315521240235
1.46183333333334	0.0720024108886719
1.46266666666667	0.132083892822266
1.4635	0.273704528808594
1.46433333333334	0.339031219482422
1.46516666666667	0.279903411865235
1.466	0.263214111328125
1.46683333333334	0.235557556152344
1.46766666666667	0.148296356201172
1.4685	0.105381011962891
1.46933333333334	0.182151794433594
1.47016666666667	0.230789184570313
1.471	0.177383422851563
1.47183333333334	0.221729278564453
1.47266666666667	0.270366668701172
1.4735	0.229835510253906
1.47433333333334	0.216007232666016
1.47516666666667	0.179290771484375
1.476	0.167369842529297
1.47683333333334	0.139236450195313
1.47766666666667	0.143051147460938
1.4785	0.199317932128906
1.47933333333334	0.287055969238281
1.48016666666667	0.194072723388672
1.481	0.219821929931641
1.48183333333334	0.246524810791016
1.48266666666667	0.243663787841797
1.4835	0.122547149658203
1.48433333333334	0.118255615234375
1.48516666666667	0.0886917114257813
1.486	0.0758171081542969
1.48683333333334	0.00143051147460938
1.48766666666667	0.0514984130859375
1.4885	0.0886917114257813
1.48933333333334	0.246047973632813
1.49016666666667	0.262737274169922
1.491	0.2593994140625
1.49183333333334	0.214099884033203
1.49266666666667	0.16927719116211
1.4935	0.0476837158203125
1.49433333333334	0.0615119934082032
1.49516666666667	0.0271797180175781
1.496	0.170707702636719
1.49683333333334	0.204086303710938
1.49766666666667	0.174522399902344
1.4985	0.0834465026855469
1.49933333333334	0.100135803222656
1.50016666666667	0.0629425048828125
1.501	0.149726867675781
1.50183333333334	0.155925750732422
1.50266666666667	0.171184539794922
1.5035	0.095367431640625
1.50433333333334	0.087738037109375
1.50516666666667	0.0262260437011719
1.506	0.0710487365722657
1.50683333333334	0.0643730163574219
1.50766666666667	0.185489654541016
1.5085	0.115394592285156
1.50933333333334	0.0963211059570313
1.51016666666667	0.0872611999511719
1.511	0.0891685485839844
1.51183333333334	0.133037567138672
1.51266666666667	0.256538391113281
1.5135	0.302791595458985
1.51433333333334	0.181674957275391
1.51516666666667	0.139236450195313
1.516	0.0581741333007813
1.51683333333334	0.0200271606445313
1.51766666666667	0.00143051147460938
1.5185	0.144481658935547
1.51933333333334	0.241279602050781
1.52016666666667	0.236034393310547
1.521	0.287055969238281
1.52183333333334	0.350475311279297
1.52266666666667	0.356674194335938
1.5235	0.295162200927735
1.52433333333334	0.356674194335938
1.52516666666667	0.292301177978516
1.526	0.295639038085938
1.52683333333334	0.196933746337891
1.52766666666667	0.261306762695313
1.5285	0.264167785644531
1.52933333333334	0.293254852294922
1.53016666666667	0.225067138671875
1.531	0.205516815185547
1.53183333333334	0.189781188964844
1.53266666666667	0.129222869873047
1.5335	0.229358673095703
1.53433333333334	0.296115875244141
1.53516666666667	0.338077545166016
1.536	0.368118286132813
1.53683333333334	0.324726104736328
1.53766666666667	0.138282775878906
1.5385	0.0967979431152344
1.53933333333334	0.113964080810547
1.54016666666667	0.0734329223632813
1.541	0.121593475341797
1.54183333333334	0.154495239257813
1.54266666666667	0.182628631591797
1.5435	0.114917755126953
1.54433333333334	0.1678466796875
1.54516666666667	0.172138214111328
1.546	0.245094299316406
1.54683333333334	0.130653381347656
1.54766666666667	0.26845932006836
1.5485	0.284671783447266
1.54933333333334	0.355720520019531
1.55016666666667	0.305652618408203
1.551	0.35858154296875
1.55183333333334	0.255107879638672
1.55266666666667	0.238895416259766
1.5535	0.26082992553711
1.55433333333334	0.126838684082031
1.55516666666667	0.126838684082031
1.556	0.138282775878906
1.55683333333334	0.142574310302735
1.55766666666667	0.163078308105469
1.5585	0.289440155029297
1.55933333333334	0.351905822753906
1.56016666666667	0.371932983398438
1.561	0.411510467529297
1.56183333333334	0.409603118896485
1.56266666666667	0.387668609619141
1.5635	0.351905822753906
1.56433333333334	0.253677368164063
1.56516666666667	0.156879425048828
1.566	0.163078308105469
1.56683333333334	0.154495239257813
1.56766666666667	0.116348266601563
1.5685	0.139713287353516
1.56933333333334	0.125408172607422
1.57016666666667	0.195980072021485
1.571	0.214099884033203
1.57183333333334	0.22125244140625
1.57266666666667	0.218391418457031
1.5735	0.303268432617188
1.57433333333334	0.280857086181641
1.57516666666667	0.188350677490235
1.576	0.177860260009766
1.57683333333334	0.163078308105469
1.57766666666667	0.102519989013672
1.5785	0.0596046447753907
1.57933333333334	0.226974487304688
1.58016666666667	0.265121459960938
1.581	0.317096710205078
1.58183333333334	0.41341781616211
1.58266666666667	0.441551208496094
1.5835	0.37527084350586
1.58433333333334	0.389575958251953
1.58516666666667	0.384330749511719
1.586	0.386714935302735
1.58683333333334	0.394344329833985
1.58766666666667	0.35858154296875
1.5885	0.317096710205078
1.58933333333334	0.349044799804688
1.59016666666667	0.322341918945313
1.591	0.299453735351563
1.59183333333334	0.313758850097656
1.59266666666667	0.258922576904297
1.5935	0.14638900756836
1.59433333333334	0.120639801025391
1.59516666666667	0.0829696655273438
1.596	0.111579895019531
1.59683333333334	0.171661376953125
1.59766666666667	0.148296356201172
1.5985	0.130176544189453
1.59933333333334	0.177860260009766
1.60016666666667	0.143527984619141
1.601	0.152111053466797
1.60183333333334	0.240802764892578
1.60266666666667	0.226020812988281
1.6035	0.145435333251953
1.60433333333334	0.122547149658203
1.60516666666667	0.110149383544922
1.606	0.132083892822266
1.60683333333334	0.0786781311035157
1.60766666666667	0.144481658935547
1.6085	0.150680541992188
1.60933333333334	0.172615051269531
1.61016666666667	0.211238861083985
1.611	0.298500061035156
1.61183333333334	0.304698944091797
1.61266666666667	0.239849090576172
1.6135	0.233650207519531
1.61433333333334	0.128746032714844
1.61516666666667	0.210762023925781
1.616	0.160694122314453
1.61683333333334	0.238418579101563
1.61766666666667	0.210285186767578
1.6185	0.336170196533203
1.61933333333334	0.245094299316406
1.62016666666667	0.284194946289063
1.621	0.236988067626953
1.62183333333334	0.216484069824219
1.62266666666667	0.09918212890625
1.6235	0.0338554382324219
1.62433333333334	0.132560729980469
1.62516666666667	0.16164779663086
1.626	0.197887420654297
1.62683333333334	0.207901000976563
1.62766666666667	0.193119049072266
1.6285	0.117301940917969
1.62933333333334	0.0667572021484375
1.63016666666667	0.159263610839844
1.631	0.165939331054688
1.63183333333334	0.203132629394531
1.63266666666667	0.197410583496094
1.6335	0.250339508056641
1.63433333333334	0.0720024108886719
1.63516666666667	0.0591278076171875
1.636	0.0753402709960938
1.63683333333334	0.0853538513183594
1.63766666666667	-0.0252723693847656
1.6385	0.0681877136230469
1.63933333333334	0.0720024108886719
1.64016666666667	0.119209289550781
1.641	0.135898590087891
1.64183333333334	0.155448913574219
1.64266666666667	0.141143798828125
1.6435	0.145435333251953
1.64433333333334	-0.030517578125
1.64516666666667	0
1.646	0.0467300415039063
1.64683333333334	0.0476837158203125
1.64766666666667	-0.0095367431640625
1.6485	0.155925750732422
1.64933333333334	0.150203704833985
1.65016666666667	0.209331512451172
1.651	0.263214111328125
1.65183333333334	0.284194946289063
1.65266666666667	0.266075134277344
1.6535	0.250816345214844
1.65433333333334	0.150680541992188
1.65516666666667	0.121593475341797
1.656	0.166893005371094
1.65683333333334	0.118732452392578
1.65766666666667	0.06103515625
1.6585	0.191211700439453
1.65933333333334	0.109672546386719
1.66016666666667	0.145435333251953
1.661	0.169754028320313
1.66183333333334	0.246047973632813
1.66266666666667	0.19216537475586
1.6635	0.284194946289063
1.66433333333334	0.227451324462891
1.66516666666667	0.253677368164063
1.666	0.232219696044922
[truncated: 69,675 more rows]
