# Supplementary material for: Chemodiversity of Calophyllum inophyllum L. oil bioactive components related to their specific geographical distribution in the South Pacific region
Source: PeerJ. 2019 May 22;7:e6896. doi: 10.7717/peerj.6896 (PMC6535043; doi:10.7717/peerj.6896)
Supplement: Supplemental Information 4 — Time and absorbance values at 280 nm. The site and the number of the collected sample from French Polynesia are in the separate file names. [file peerj-07-6896-s004.zip › Societe_Raiatea_z1_N33.CSV]

0.000666666666666667	0.307559967041016
0.0015	0.330924987792969
0.00233333333333334	0.256061553955078
0.00316666666666667	0.256538391113281
0.004	0.211715698242188
0.00483333333333334	0.211715698242188
0.00566666666666667	0.24557113647461
0.0065	0.162601470947266
0.00733333333333334	0.126361846923828
0.00816666666666667	0.230789184570313
0.009	0.205039978027344
0.00983333333333334	0.22268295288086
0.0106666666666667	0.272750854492188
0.0115	0.435352325439453
0.0123333333333334	0.410079956054688
0.0131666666666667	0.438213348388672
0.014	0.416278839111328
0.0148333333333334	0.507354736328125
0.0156666666666667	0.487804412841797
0.0165	0.487804412841797
0.0173333333333334	0.476837158203125
0.0181666666666667	0.487804412841797
0.019	0.44393539428711
0.0198333333333334	0.418186187744141
0.0206666666666667	0.346183776855469
0.0215	0.271797180175781
0.0223333333333334	0.198841094970703
0.0231666666666667	0.301837921142578
0.024	0.250816345214844
0.0248333333333334	0.35238265991211
0.0256666666666667	0.403404235839844
0.0265	0.467777252197266
0.0273333333333334	0.394821166992188
0.0281666666666667	0.383853912353516
0.029	0.29897689819336
0.0298333333333334	0.326633453369141
0.0306666666666667	0.288486480712891
0.0315	0.164508819580078
0.0323333333333334	0.220775604248047
0.0331666666666667	0.178813934326172
0.034	0.207901000976563
0.0348333333333334	0.219821929931641
0.0356666666666667	0.288963317871094
0.0365	0.296115875244141
0.0373333333333334	0.346183776855469
0.0381666666666667	0.399112701416016
0.039	0.344276428222656
0.0398333333333334	0.301361083984375
0.0406666666666667	0.27608871459961
0.0415	0.293731689453125
0.0423333333333334	0.301361083984375
0.0431666666666667	0.332832336425781
0.044	0.343799591064453
0.0448333333333334	0.415802001953125
0.0456666666666667	0.45919418334961
0.0465	0.510215759277344
0.0473333333333334	0.512123107910157
0.0481666666666667	0.532627105712891
0.049	0.437259674072266
0.0498333333333334	0.324249267578125
0.0506666666666667	0.163555145263672
0.0515	0.0963211059570313
0.0523333333333334	0.139713287353516
0.0531666666666667	0.0729560852050782
0.054	0.109195709228516
0.0548333333333334	0.214576721191406
0.0556666666666667	0.267982482910156
0.0565	0.232219696044922
0.0573333333333334	0.243186950683594
0.0581666666666667	0.277042388916016
0.059	0.216007232666016
0.0598333333333334	0.238895416259766
0.0606666666666667	0.290393829345703
0.0615	0.420570373535156
0.0623333333333334	0.423431396484375
0.0631666666666667	0.462055206298828
0.064	0.477313995361328
0.0648333333333334	0.409126281738281
0.0656666666666667	0.339508056640625
0.0665	0.303745269775391
0.0673333333333334	0.363826751708985
0.0681666666666667	0.299930572509766
0.069	0.370502471923828
0.0698333333333334	0.306129455566406
0.0706666666666667	0.234603881835938
0.0715	0.126361846923828
0.0723333333333334	0.197887420654297
0.0731666666666667	0.23031234741211
0.074	0.289440155029297
0.0748333333333334	0.292778015136719
0.0756666666666667	0.376224517822266
0.0765	0.31280517578125
0.0773333333333334	0.2593994140625
0.0781666666666667	0.265598297119141
0.079	0.403881072998047
0.0798333333333334	0.412940979003906
0.0806666666666667	0.472068786621094
0.0815	0.545978546142578
0.0823333333333333	0.545024871826172
0.0831666666666667	0.565052032470703
0.084	0.531673431396485
0.0848333333333334	0.402927398681641
0.0856666666666667	0.257492065429688
0.0865	0.185012817382813
0.0873333333333334	0.14495849609375
0.0881666666666667	0.0677108764648438
0.089	0.220298767089844
0.0898333333333334	0.310897827148438
0.0906666666666667	0.368595123291016
0.0915	0.308513641357422
0.0923333333333334	0.399112701416016
0.0931666666666667	0.433921813964844
0.094	0.499725341796875
0.0948333333333334	0.491142272949219
0.0956666666666667	0.480175018310547
0.0965	0.356197357177735
0.0973333333333334	0.195503234863281
0.0981666666666667	0.0963211059570313
0.099	0.14638900756836
0.0998333333333334	0.168323516845703
0.100666666666667	0.22125244140625
0.1015	0.338077545166016
0.102333333333334	0.354290008544922
0.103166666666667	0.360965728759766
0.104	0.291824340820313
0.104833333333334	0.281333923339844
0.105666666666667	0.223636627197266
0.1065	0.244140625
0.107333333333334	0.183582305908203
0.108166666666667	0.269889831542969
0.109	0.387191772460938
0.109833333333334	0.452041625976563
0.110666666666667	0.43487548828125
0.1115	0.409126281738281
0.112333333333334	0.377178192138672
0.113166666666667	0.261783599853516
0.114	0.146865844726563
0.114833333333334	0.201702117919922
0.115666666666667	0.221729278564453
0.1165	0.180244445800781
0.117333333333334	0.262260437011719
0.118166666666667	0.29897689819336
0.119	0.205039978027344
0.119833333333334	0.324249267578125
0.120666666666667	0.420570373535156
0.1215	0.452518463134766
0.122333333333334	0.43487548828125
0.123166666666667	0.486373901367188
0.124	0.40578842163086
0.124833333333334	0.391960144042969
0.125666666666667	0.360488891601563
0.1265	0.467300415039063
0.127333333333334	0.31280517578125
0.128166666666667	0.263214111328125
0.129	0.231266021728516
0.129833333333334	0.193595886230469
0.130666666666667	0.0238418579101563
0.1315	0.174045562744141
0.132333333333334	0.280857086181641
0.133166666666667	0.410556793212891
0.134	0.421524047851563
0.134833333333334	0.566482543945313
0.135666666666667	0.463962554931641
0.1365	0.401973724365235
0.137333333333334	0.323295593261719
0.138166666666667	0.330924987792969
0.139	0.30517578125
0.139833333333334	0.429153442382813
0.140666666666667	0.386714935302735
0.1415	0.254631042480469
0.142333333333334	0.181674957275391
0.143166666666667	0.151634216308594
0.144	0.144481658935547
0.144833333333334	0.220298767089844
0.145666666666667	0.376701354980469
0.1465	0.422000885009766
0.147333333333334	0.478744506835938
0.148166666666667	0.422000885009766
0.149	0.416278839111328
0.149833333333334	0.39815902709961
0.150666666666667	0.402450561523438
0.1515	0.3509521484375
0.152333333333334	0.397205352783203
0.153166666666667	0.362873077392578
0.154	0.259876251220703
0.154833333333334	0.300884246826172
0.155666666666667	0.261783599853516
0.1565	0.258445739746094
0.157333333333334	0.308990478515625
0.158166666666667	0.43630599975586
0.159	0.439167022705078
0.159833333333334	0.548839569091797
0.160666666666667	0.51259994506836
0.1615	0.531673431396485
0.162333333333334	0.439167022705078
0.163166666666667	0.386714935302735
0.164	0.296592712402344
0.164833333333334	0.254631042480469
0.165666666666667	0.206470489501953
0.1665	0.284671783447266
0.167333333333334	0.31423568725586
0.168166666666667	0.41341781616211
0.169	0.5340576171875
0.169833333333334	0.46682357788086
0.170666666666667	0.452518463134766
0.1715	0.482559204101563
0.172333333333334	0.43487548828125
0.173166666666667	0.307559967041016
0.174	0.30660629272461
0.174833333333334	0.241279602050781
0.175666666666667	0.212192535400391
0.1765	0.252246856689453
0.177333333333334	0.375747680664063
0.178166666666667	0.439167022705078
0.179	0.494480133056641
0.179833333333334	0.540733337402344
0.180666666666667	0.540256500244141
0.1815	0.578880310058594
0.182333333333334	0.631809234619141
0.183166666666667	0.59652328491211
0.184	0.559806823730469
0.184833333333334	0.493049621582031
0.185666666666667	0.315666198730469
0.1865	0.242710113525391
0.187333333333334	0.29754638671875
0.188166666666667	0.295639038085938
0.189	0.339984893798828
0.189833333333334	0.459671020507813
0.190666666666667	0.49591064453125
0.1915	0.555515289306641
0.192333333333334	0.605106353759766
0.193166666666667	0.590324401855469
0.194	0.51259994506836
0.194833333333334	0.54311752319336
0.195666666666667	0.42724609375
0.1965	0.273227691650391
0.197333333333334	0.257015228271485
0.198166666666667	0.198841094970703
0.199	0.209331512451172
0.199833333333334	0.181198120117188
0.200666666666667	0.30517578125
0.2015	0.30660629272461
0.202333333333334	0.493526458740235
0.203166666666667	0.385284423828125
0.204	0.3662109375
0.204833333333334	0.309944152832031
0.205666666666667	0.309467315673828
0.2065	0.213623046875
0.207333333333334	0.134944915771485
0.208166666666667	0.154972076416016
0.209	0.139236450195313
0.209833333333334	0.0629425048828125
0.210666666666667	0.133037567138672
0.2115	0.313758850097656
0.212333333333334	0.418663024902344
0.213166666666667	0.406742095947266
0.214	0.56600570678711
0.214833333333334	0.48971176147461
0.215666666666667	0.483989715576172
0.2165	0.457286834716797
0.217333333333334	0.447273254394531
0.218166666666667	0.407695770263672
0.219	0.404834747314453
0.219833333333334	0.381946563720703
0.220666666666667	0.269889831542969
0.2215	0.303745269775391
0.222333333333334	0.217914581298828
0.223166666666667	0.278949737548828
0.224	0.238895416259766
0.224833333333334	0.396728515625
0.225666666666667	0.401973724365235
0.2265	0.3509521484375
0.227333333333334	0.323772430419922
0.228166666666667	0.371932983398438
0.229	0.240325927734375
0.229833333333334	0.233650207519531
0.230666666666667	0.342845916748047
0.2315	0.409126281738281
0.232333333333334	0.301361083984375
0.233166666666667	0.422477722167969
0.234	0.473976135253906
0.234833333333334	0.415325164794922
0.235666666666667	0.312328338623047
0.2365	0.402450561523438
0.237333333333334	0.28371810913086
0.238166666666667	0.229358673095703
0.239	0.33712387084961
0.239833333333334	0.387668609619141
0.240666666666667	0.323295593261719
0.2415	0.348091125488281
0.242333333333334	0.466346740722656
0.243166666666667	0.376701354980469
0.244	0.349044799804688
0.244833333333334	0.404834747314453
0.245666666666667	0.417709350585938
0.2465	0.243186950683594
0.247333333333334	0.222206115722656
0.248166666666667	0.184059143066406
0.249	0.218391418457031
0.249833333333334	0.252246856689453
0.250666666666667	0.30517578125
0.2515	0.327587127685547
0.252333333333334	0.409603118896485
0.253166666666667	0.324249267578125
0.254	0.325202941894531
0.254833333333334	0.360488891601563
0.255666666666667	0.342369079589844
0.2565	0.272274017333985
0.257333333333334	0.325679779052735
0.258166666666667	0.258445739746094
0.259	0.309467315673828
0.259833333333334	0.451087951660156
0.260666666666667	0.493049621582031
0.2615	0.447273254394531
0.262333333333334	0.478267669677735
0.263166666666667	0.471591949462891
0.264	0.334262847900391
0.264833333333334	0.349044799804688
0.265666666666667	0.355720520019531
0.2665	0.389575958251953
0.267333333333334	0.374794006347656
0.268166666666667	0.368118286132813
0.269	0.272274017333985
0.269833333333334	0.292301177978516
0.270666666666667	0.345706939697266
0.2715	0.370979309082031
0.272333333333334	0.417232513427735
0.273166666666667	0.521183013916016
0.274	0.5645751953125
0.274833333333334	0.54311752319336
0.275666666666667	0.457286834716797
0.2765	0.387668609619141
0.277333333333334	0.270366668701172
0.278166666666667	0.195026397705078
0.279	0.124454498291016
0.279833333333334	0.149726867675781
0.280666666666667	0.254631042480469
0.2815	0.293254852294922
0.282333333333334	0.3204345703125
0.283166666666667	0.398635864257813
0.284	0.313282012939453
0.284833333333334	0.209808349609375
0.285666666666667	0.2593994140625
0.2865	0.341892242431641
0.287333333333334	0.301361083984375
0.288166666666667	0.396251678466797
0.289	0.356674194335938
0.289833333333334	0.336170196533203
0.290666666666667	0.208854675292969
0.2915	0.17547607421875
0.292333333333334	0.151157379150391
0.293166666666667	0.195026397705078
0.294	0.212192535400391
0.294833333333334	0.218868255615235
0.295666666666667	0.236034393310547
0.2965	0.234603881835938
0.297333333333334	0.254154205322266
0.298166666666667	0.181198120117188
0.299	0.26082992553711
0.299833333333334	0.311851501464844
0.300666666666667	0.261783599853516
0.3015	0.260353088378906
0.302333333333334	0.35238265991211
0.303166666666667	0.310897827148438
0.304	0.232219696044922
0.304833333333334	0.273704528808594
0.305666666666667	0.234127044677735
0.3065	0.236988067626953
0.307333333333334	0.22268295288086
0.308166666666667	0.234603881835938
0.309	0.218868255615235
0.309833333333334	0.28228759765625
0.310666666666667	0.213146209716797
0.3115	0.278949737548828
0.312333333333334	0.26702880859375
0.313166666666667	0.362396240234375
0.314	0.415802001953125
0.314833333333334	0.415325164794922
0.315666666666667	0.376224517822266
0.3165	0.393867492675781
0.317333333333334	0.354766845703125
0.318166666666667	0.401020050048828
0.319	0.469684600830078
0.319833333333334	0.492572784423828
0.320666666666667	0.516891479492188
0.3215	0.507831573486328
0.322333333333334	0.460624694824219
0.323166666666667	0.449180603027344
0.324	0.380992889404297
0.324833333333334	0.315666198730469
0.325666666666667	0.313282012939453
0.3265	0.334262847900391
0.327333333333334	0.287055969238281
0.328166666666667	0.28371810913086
0.329	0.331401824951172
0.329833333333334	0.403404235839844
0.330666666666667	0.346183776855469
0.3315	0.454902648925781
0.332333333333334	0.482559204101563
0.333166666666667	0.457286834716797
0.334	0.44393539428711
0.334833333333334	0.496387481689453
0.335666666666667	0.38290023803711
0.3365	0.410556793212891
0.337333333333334	0.41961669921875
0.338166666666667	0.374794006347656
0.339	0.240325927734375
0.339833333333334	0.28371810913086
0.340666666666667	0.353336334228516
0.3415	0.3662109375
0.342333333333334	0.312328338623047
0.343166666666667	0.454902648925781
0.344	0.445365905761719
0.344833333333334	0.310897827148438
0.345666666666667	0.326156616210938
0.3465	0.427722930908203
0.347333333333334	0.366687774658203
0.348166666666667	0.378608703613281
0.349	0.4730224609375
0.349833333333334	0.383853912353516
0.350666666666667	0.341892242431641
0.3515	0.34475326538086
0.352333333333334	0.339508056640625
0.353166666666667	0.242710113525391
0.354	0.415802001953125
0.354833333333334	0.469207763671875
0.355666666666667	0.550270080566407
0.3565	0.438213348388672
0.357333333333334	0.515460968017578
0.358166666666667	0.440597534179688
0.359	0.351905822753906
0.359833333333334	0.249385833740235
0.360666666666667	0.397205352783203
0.3615	0.371456146240235
0.362333333333334	0.290870666503906
0.363166666666667	0.285148620605469
0.364	0.355720520019531
0.364833333333334	0.357151031494141
0.365666666666667	0.408172607421875
0.3665	0.536918640136719
0.367333333333334	0.570774078369141
0.368166666666667	0.503063201904297
0.369	0.538349151611328
0.369833333333334	0.496864318847656
0.370666666666667	0.36764144897461
0.3715	0.313758850097656
0.372333333333334	0.274181365966797
0.373166666666667	0.142097473144531
0.374	0.217437744140625
0.374833333333334	0.264644622802735
0.375666666666667	0.365734100341797
0.3765	0.494956970214844
0.377333333333334	0.571727752685547
0.378166666666667	0.51116943359375
0.379	0.579833984375
0.379833333333334	0.591278076171875
0.380666666666667	0.493049621582031
0.3815	0.491142272949219
0.382333333333334	0.363349914550781
0.383166666666667	0.333309173583985
0.384	0.359535217285156
0.384833333333334	0.431537628173828
0.385666666666667	0.449180603027344
0.3865	0.559329986572266
0.387333333333334	0.569343566894532
0.388166666666667	0.400066375732422
0.389	0.394821166992188
0.389833333333334	0.46539306640625
0.390666666666667	0.439167022705078
0.3915	0.380992889404297
0.392333333333334	0.452995300292969
0.393166666666667	0.423908233642578
0.394	0.284671783447266
0.394833333333334	0.352859497070313
0.395666666666667	0.418186187744141
0.3965	0.410556793212891
0.397333333333334	0.397205352783203
0.398166666666667	0.447750091552735
0.399	0.439643859863281
0.399833333333334	0.3662109375
0.400666666666667	0.286579132080078
0.4015	0.319480895996094
0.402333333333334	0.265598297119141
0.403166666666667	0.296115875244141
0.404	0.288009643554688
0.404833333333334	0.215530395507813
0.405666666666667	0.120162963867188
0.4065	0.1220703125
0.407333333333334	-0.0262260437011719
0.408166666666667	0.0634193420410157
0.409	0.235080718994141
0.409833333333334	0.326633453369141
0.410666666666667	0.394344329833985
0.4115	0.579833984375
0.412333333333334	0.601291656494141
0.413166666666667	0.529289245605469
0.414	0.517845153808594
0.414833333333334	0.471115112304688
0.415666666666667	0.333786010742188
0.4165	0.284194946289063
0.417333333333334	0.346183776855469
0.418166666666667	0.31423568725586
0.419	0.276565551757813
0.419833333333334	0.347614288330078
0.420666666666667	0.364303588867188
0.4215	0.352859497070313
0.422333333333334	0.412940979003906
0.423166666666667	0.531196594238282
0.424	0.54311752319336
0.424833333333334	0.596046447753907
0.425666666666667	0.582218170166016
0.4265	0.553131103515625
0.427333333333334	0.485420227050781
0.428166666666667	0.370502471923828
0.429	0.251293182373047
0.429833333333334	0.293254852294922
0.430666666666667	0.35238265991211
0.4315	0.386714935302735
0.432333333333334	0.471115112304688
0.433166666666667	0.49591064453125
0.434	0.5340576171875
0.434833333333334	0.461101531982422
0.435666666666667	0.42104721069336
0.4365	0.439643859863281
0.437333333333334	0.469684600830078
0.438166666666667	0.439643859863281
0.439	0.481128692626953
0.439833333333334	0.416755676269531
0.440666666666667	0.41341781616211
0.4415	0.365257263183594
0.442333333333334	0.379562377929688
0.443166666666667	0.385761260986328
0.444	0.516891479492188
0.444833333333334	0.476360321044922
0.445666666666667	0.470161437988281
0.4465	0.399112701416016
0.447333333333334	0.302791595458985
0.448166666666667	0.329971313476563
0.449	0.36764144897461
0.449833333333334	0.445842742919922
0.450666666666667	0.509262084960938
0.4515	0.669956207275391
0.452333333333334	0.603199005126953
0.453166666666667	0.597000122070313
0.454	0.514030456542969
0.454833333333334	0.400543212890625
0.455666666666667	0.292778015136719
0.4565	0.302791595458985
0.457333333333334	0.243663787841797
0.458166666666667	0.270843505859375
0.459	0.298500061035156
0.459833333333334	0.265598297119141
0.460666666666667	0.309467315673828
0.4615	0.323295593261719
0.462333333333334	0.399589538574219
0.463166666666667	0.605106353759766
0.464	0.6103515625
0.464833333333334	0.59652328491211
0.465666666666667	0.559806823730469
0.4665	0.519275665283203
0.467333333333334	0.333786010742188
0.468166666666667	0.336647033691406
0.469	0.385761260986328
0.469833333333334	0.400066375732422
0.470666666666667	0.43487548828125
0.4715	0.444889068603516
0.472333333333334	0.5340576171875
0.473166666666667	0.473976135253906
0.474	0.500202178955078
0.474833333333334	0.455379486083985
0.475666666666667	0.477313995361328
0.4765	0.396251678466797
0.477333333333334	0.361919403076172
0.478166666666667	0.273704528808594
0.479	0.195026397705078
0.479833333333334	0.151634216308594
0.480666666666667	0.12350082397461
0.4815	0.0886917114257813
0.482333333333334	0.223636627197266
0.483166666666667	0.393867492675781
0.484	0.395774841308594
0.484833333333334	0.378608703613281
0.485666666666667	0.456809997558594
0.4865	0.383377075195313
0.487333333333334	0.255107879638672
0.488166666666667	0.331401824951172
0.489	0.447273254394531
0.489833333333334	0.380516052246094
0.490666666666667	0.39815902709961
0.4915	0.432014465332031
0.492333333333334	0.346660614013672
0.493166666666667	0.386714935302735
0.494	0.450611114501953
0.494833333333334	0.508785247802735
0.495666666666667	0.49734115600586
0.4965	0.620365142822266
0.497333333333334	0.456809997558594
0.498166666666667	0.363826751708985
0.499	0.26082992553711
0.499833333333334	0.242710113525391
0.500666666666667	0.142097473144531
0.5015	0.183582305908203
0.502333333333334	0.24557113647461
0.503166666666667	0.220775604248047
0.504	0.195980072021485
0.504833333333334	0.243663787841797
0.505666666666667	0.220298767089844
0.5065	0.211715698242188
0.507333333333334	0.272750854492188
0.508166666666667	0.374317169189453
0.509	0.429153442382813
0.509833333333334	0.361919403076172
0.510666666666667	0.368595123291016
0.5115	0.401496887207031
0.512333333333334	0.431537628173828
0.513166666666667	0.286579132080078
0.514	0.394344329833985
0.514833333333334	0.352859497070313
0.515666666666667	0.454425811767578
0.5165	0.347137451171875
0.517333333333334	0.452041625976563
0.518166666666667	0.45013427734375
0.519	0.49734115600586
0.519833333333334	0.329971313476563
0.520666666666667	0.36001205444336
0.5215	0.331878662109375
0.522333333333334	0.294208526611328
0.523166666666667	0.225543975830078
0.524	0.349998474121094
0.524833333333334	0.349521636962891
0.525666666666667	0.438690185546875
0.5265	0.530242919921875
0.527333333333334	0.570774078369141
0.528166666666667	0.536441802978516
0.529	0.590801239013672
0.529833333333334	0.46682357788086
0.530666666666667	0.372409820556641
0.5315	0.31423568725586
0.532333333333334	0.20742416381836
0.533166666666667	0.0786781311035157
0.534	0.229358673095703
0.534833333333334	0.30660629272461
0.535666666666667	0.391483306884766
0.5365	0.509262084960938
0.537333333333334	0.586509704589844
0.538166666666667	0.511646270751953
0.539	0.530242919921875
0.539833333333334	0.483989715576172
0.540666666666667	0.441074371337891
0.5415	0.420570373535156
0.542333333333334	0.271320343017578
0.543166666666667	0.213146209716797
0.544	0.289440155029297
0.544833333333334	0.281333923339844
0.545666666666667	0.308036804199219
0.5465	0.405311584472656
0.547333333333334	0.454902648925781
0.548166666666667	0.40435791015625
0.549	0.327110290527344
0.549833333333334	0.133514404296875
0.550666666666667	0.121593475341797
0.5515	0.0452995300292969
0.552333333333334	0.0743865966796875
0.553166666666667	0.191211700439453
0.554	0.3204345703125
0.554833333333334	0.256061553955078
0.555666666666667	0.403404235839844
0.5565	0.317096710205078
0.557333333333334	0.296592712402344
0.558166666666667	0.400543212890625
0.559	0.455856323242188
0.559833333333334	0.265598297119141
0.560666666666667	0.197887420654297
0.5615	0.197887420654297
0.562333333333334	0.196456909179688
0.563166666666667	0.173568725585938
0.564	0.363826751708985
0.564833333333334	0.514984130859375
0.565666666666667	0.502109527587891
0.5665	0.449657440185547
0.567333333333334	0.491142272949219
0.568166666666667	0.397205352783203
0.569	0.266551971435547
0.569833333333334	0.213146209716797
0.570666666666667	0.185489654541016
0.5715	0.195026397705078
0.572333333333334	0.179767608642578
0.573166666666667	0.347137451171875
0.574	0.485420227050781
0.574833333333334	0.490665435791016
0.575666666666667	0.497817993164063
0.5765	0.543594360351563
0.577333333333334	0.486373901367188
0.578166666666667	0.356197357177735
0.579	0.365734100341797
0.579833333333334	0.330448150634766
0.580666666666667	0.248432159423828
0.5815	0.232696533203125
0.582333333333334	0.328540802001953
0.583166666666667	0.269412994384766
0.584	0.292778015136719
0.584833333333334	0.246524810791016
0.585666666666667	0.194549560546875
0.5865	0.169754028320313
0.587333333333334	0.26082992553711
0.588166666666667	0.201702117919922
0.589	0.293254852294922
0.589833333333334	0.35238265991211
0.590666666666667	0.318527221679688
0.5915	0.392913818359375
0.592333333333334	0.421524047851563
0.593166666666667	0.386238098144531
0.594	0.354766845703125
0.594833333333334	0.411510467529297
0.595666666666667	0.295162200927735
0.5965	0.345230102539063
0.597333333333334	0.346660614013672
0.598166666666667	0.323772430419922
0.599	0.347137451171875
0.599833333333334	0.29754638671875
0.600666666666667	0.292301177978516
0.6015	0.341892242431641
0.602333333333334	0.391006469726563
0.603166666666667	0.361442565917969
0.604	0.46539306640625
0.604833333333334	0.437736511230469
0.605666666666667	0.450611114501953
0.6065	0.455856323242188
0.607333333333334	0.524044036865235
0.608166666666667	0.517368316650391
0.609	0.462532043457031
0.609833333333334	0.447750091552735
0.610666666666667	0.488758087158203
0.6115	0.416755676269531
0.612333333333334	0.524997711181641
0.613166666666667	0.513553619384766
0.614	0.545024871826172
0.614833333333334	0.505447387695313
0.615666666666667	0.539779663085938
0.6165	0.493049621582031
0.617333333333334	0.60415267944336
0.618166666666667	0.52642822265625
0.619	0.528335571289063
0.619833333333334	0.44393539428711
0.620666666666667	0.377655029296875
0.6215	0.397682189941406
0.622333333333334	0.385761260986328
0.623166666666667	0.370502471923828
0.624	0.41341781616211
0.624833333333334	0.410079956054688
0.625666666666667	0.430107116699219
0.6265	0.485897064208985
0.627333333333334	0.385761260986328
0.628166666666667	0.369071960449219
0.629	0.327110290527344
0.629833333333334	0.226020812988281
0.630666666666667	0.250339508056641
0.6315	0.308036804199219
0.632333333333334	0.369071960449219
0.633166666666667	0.35858154296875
0.634	0.346183776855469
0.634833333333334	0.348091125488281
0.635666666666667	0.457286834716797
0.6365	0.352859497070313
0.637333333333334	0.370502471923828
0.638166666666667	0.401020050048828
0.639	0.339031219482422
0.639833333333334	0.316143035888672
0.640666666666667	0.285625457763672
0.6415	0.341415405273438
0.642333333333334	0.357627868652344
0.643166666666667	0.412940979003906
0.644	0.384807586669922
0.644833333333334	0.376701354980469
0.645666666666667	0.258922576904297
0.6465	0.186920166015625
0.647333333333334	0.202178955078125
0.648166666666667	0.175952911376953
0.649	0.286579132080078
0.649833333333334	0.422477722167969
0.650666666666667	0.396251678466797
0.6515	0.298500061035156
0.652333333333334	0.339031219482422
0.653166666666667	0.426292419433594
0.654	0.351428985595703
0.654833333333334	0.412940979003906
0.655666666666667	0.456809997558594
0.6565	0.513553619384766
0.657333333333334	0.383377075195313
0.658166666666667	0.353813171386719
0.659	0.285625457763672
0.659833333333334	0.300407409667969
0.660666666666667	0.191211700439453
0.6615	0.127315521240235
0.662333333333334	0.136852264404297
0.663166666666667	0.261783599853516
0.664	0.278949737548828
0.664833333333334	0.276565551757813
0.665666666666667	0.42104721069336
0.6665	0.470161437988281
0.667333333333334	0.490665435791016
0.668166666666667	0.479698181152344
0.669	0.48828125
0.669833333333334	0.362396240234375
0.670666666666667	0.293731689453125
0.6715	0.246524810791016
0.672333333333334	0.19073486328125
0.673166666666667	0.257968902587891
0.674	0.333309173583985
0.674833333333334	0.456333160400391
0.675666666666667	0.532150268554688
0.6765	0.616073608398438
0.677333333333334	0.510692596435547
0.678166666666667	0.465869903564453
0.679	0.40578842163086
0.679833333333334	0.405311584472656
0.680666666666667	0.319480895996094
0.6815	0.386714935302735
0.682333333333334	0.359058380126953
0.683166666666667	0.413894653320313
0.684	0.349044799804688
0.684833333333334	0.382423400878906
0.685666666666667	0.406742095947266
0.6865	0.381946563720703
0.687333333333334	0.33712387084961
0.688166666666667	0.351428985595703
0.689	0.328540802001953
0.689833333333334	0.368118286132813
0.690666666666667	0.472068786621094
0.6915	0.493049621582031
0.692333333333334	0.48828125
0.693166666666667	0.530719757080078
0.694	0.516891479492188
0.694833333333334	0.473499298095703
0.695666666666667	0.388622283935547
0.6965	0.347614288330078
0.697333333333334	0.366687774658203
0.698166666666667	0.335693359375
0.699	0.316619873046875
0.699833333333334	0.283241271972656
0.700666666666667	0.336170196533203
0.7015	0.269889831542969
0.702333333333334	0.214576721191406
0.703166666666667	0.324249267578125
0.704	0.442028045654297
0.704833333333334	0.355720520019531
0.705666666666667	0.438690185546875
0.7065	0.498294830322266
0.707333333333334	0.388622283935547
0.708166666666667	0.370502471923828
0.709	0.400543212890625
0.709833333333334	0.395298004150391
0.710666666666667	0.341415405273438
0.7115	0.40435791015625
0.712333333333334	0.422954559326172
0.713166666666667	0.500202178955078
0.714	0.46539306640625
0.714833333333334	0.535964965820313
0.715666666666667	0.458240509033203
0.7165	0.335693359375
0.717333333333334	0.347614288330078
0.718166666666667	0.31280517578125
0.719	0.239372253417969
0.719833333333334	0.319004058837891
0.720666666666667	0.414371490478516
0.7215	0.32186508178711
0.722333333333334	0.260353088378906
0.723166666666667	0.245094299316406
0.724	0.14638900756836
0.724833333333334	0.151157379150391
0.725666666666667	0.163078308105469
0.7265	0.301837921142578
0.727333333333334	0.372409820556641
0.728166666666667	0.464439392089844
0.729	0.461578369140625
0.729833333333334	0.488758087158203
0.730666666666667	0.425338745117188
0.7315	0.355243682861328
0.732333333333334	0.34332275390625
0.733166666666667	0.319957733154297
0.734	0.351428985595703
0.734833333333334	0.292301177978516
0.735666666666667	0.310897827148438
0.7365	0.275611877441406
0.737333333333334	0.263690948486328
0.738166666666667	0.178337097167969
0.739	0.149250030517578
0.739833333333334	0.117778778076172
0.740666666666667	0.216960906982422
0.7415	0.201225280761719
0.742333333333334	0.203609466552735
0.743166666666667	0.323295593261719
0.744	0.351428985595703
0.744833333333334	0.293731689453125
0.745666666666667	0.303745269775391
0.7465	0.395774841308594
0.747333333333334	0.310420989990235
0.748166666666667	0.332355499267578
0.749	0.309944152832031
0.749833333333334	0.338077545166016
0.750666666666667	0.296592712402344
0.7515	0.29134750366211
0.752333333333334	0.309467315673828
0.753166666666667	0.27608871459961
0.754	0.334739685058594
0.754833333333334	0.339031219482422
0.755666666666667	0.410079956054688
0.7565	0.463008880615235
0.757333333333334	0.537872314453125
0.758166666666667	0.444889068603516
0.759	0.444889068603516
0.759833333333334	0.413894653320313
0.760666666666667	0.396251678466797
0.7615	0.475406646728516
0.762333333333334	0.485897064208985
0.763166666666667	0.529289245605469
0.764	0.510215759277344
0.764833333333334	0.424385070800781
0.765666666666667	0.290393829345703
0.7665	0.296592712402344
0.767333333333334	0.238418579101563
0.768166666666667	0.310897827148438
0.769	0.283241271972656
0.769833333333334	0.313282012939453
0.770666666666667	0.350475311279297
0.7715	0.354766845703125
0.772333333333334	0.351905822753906
0.773166666666667	0.301361083984375
0.774	0.351905822753906
0.774833333333334	0.349044799804688
0.775666666666667	0.354290008544922
0.7765	0.294685363769531
0.777333333333334	0.555992126464844
0.778166666666667	0.530719757080078
0.779	0.533580780029297
0.779833333333334	0.512123107910157
0.780666666666667	0.560760498046875
0.7815	0.372886657714844
0.782333333333334	0.36001205444336
0.783166666666667	0.277996063232422
0.784	0.281810760498047
0.784833333333334	0.248908996582031
0.785666666666667	0.329971313476563
0.7865	0.325679779052735
0.787333333333334	0.363826751708985
0.788166666666667	0.403881072998047
0.789	0.322818756103516
0.789833333333334	0.257492065429688
0.790666666666667	0.21505355834961
0.7915	0.229358673095703
0.792333333333334	0.150203704833985
0.793166666666667	0.291824340820313
0.794	0.422954559326172
0.794833333333334	0.450611114501953
0.795666666666667	0.423908233642578
0.7965	0.503063201904297
0.797333333333334	0.501155853271485
0.798166666666667	0.463962554931641
0.799	0.465869903564453
0.799833333333334	0.528335571289063
0.800666666666667	0.539302825927735
0.8015	0.536918640136719
0.802333333333334	0.566959381103516
0.803166666666667	0.636100769042969
0.804	0.57363510131836
0.804833333333334	0.576496124267578
0.805666666666667	0.552177429199219
0.8065	0.35858154296875
0.807333333333334	0.226020812988281
0.808166666666667	0.232219696044922
0.809	0.180721282958985
0.809833333333334	0.103473663330078
0.810666666666667	0.236988067626953
0.8115	0.311851501464844
0.812333333333334	0.354290008544922
0.813166666666667	0.415325164794922
0.814	0.458717346191406
0.814833333333334	0.430583953857422
0.815666666666667	0.436782836914063
0.8165	0.412464141845703
0.817333333333334	0.337600708007813
0.818166666666667	0.423431396484375
0.819	0.360488891601563
0.819833333333334	0.359535217285156
0.820666666666667	0.341892242431641
0.8215	0.455379486083985
0.822333333333334	0.387191772460938
0.823166666666667	0.421524047851563
0.824	0.391006469726563
0.824833333333334	0.425815582275391
0.825666666666667	0.331401824951172
0.8265	0.289440155029297
0.827333333333334	0.357627868652344
0.828166666666667	0.450611114501953
0.829	0.413894653320313
0.829833333333334	0.427722930908203
0.830666666666667	0.511646270751953
0.8315	0.5035400390625
0.832333333333334	0.509262084960938
0.833166666666667	0.54931640625
0.834	0.537872314453125
0.834833333333334	0.531196594238282
0.835666666666667	0.484943389892578
0.8365	0.409603118896485
0.837333333333334	0.324249267578125
0.838166666666667	0.292778015136719
0.839	0.229835510253906
0.839833333333334	0.355243682861328
0.840666666666667	0.368118286132813
0.8415	0.435352325439453
0.842333333333334	0.365734100341797
0.843166666666667	0.47445297241211
0.844	0.315189361572266
0.844833333333334	0.308036804199219
0.845666666666667	0.388622283935547
0.8465	0.488758087158203
0.847333333333334	0.494480133056641
0.848166666666667	0.467300415039063
0.849	0.452041625976563
0.849833333333334	0.501632690429688
0.850666666666667	0.488758087158203
0.8515	0.51116943359375
0.852333333333334	0.610828399658203
0.853166666666667	0.516891479492188
0.854	0.372409820556641
0.854833333333334	0.385761260986328
0.855666666666667	0.223159790039063
0.8565	0.207901000976563
0.857333333333334	0.303268432617188
0.858166666666667	0.329971313476563
0.859	0.284194946289063
0.859833333333334	0.400066375732422
0.860666666666667	0.43487548828125
0.8615	0.485897064208985
0.862333333333334	0.406742095947266
0.863166666666667	0.403881072998047
0.864	0.337600708007813
0.864833333333334	0.233650207519531
0.865666666666667	0.124931335449219
0.8665	0.217914581298828
0.867333333333334	0.226974487304688
0.868166666666667	0.244617462158203
0.869	0.332832336425781
0.869833333333334	0.456333160400391
0.870666666666667	0.463962554931641
0.8715	0.500679016113282
0.872333333333334	0.5340576171875
0.873166666666667	0.528812408447266
0.874	0.472545623779297
0.874833333333334	0.370502471923828
0.875666666666667	0.396251678466797
0.8765	0.364780426025391
0.877333333333334	0.361442565917969
0.878166666666667	0.380992889404297
0.879	0.47445297241211
0.879833333333334	0.511646270751953
0.880666666666667	0.596046447753907
0.8815	0.700473785400391
0.882333333333334	0.676155090332032
0.883166666666667	0.84066390991211
0.884	0.713348388671875
0.884833333333334	0.570774078369141
0.885666666666667	0.463485717773438
0.8865	0.449657440185547
0.887333333333334	0.326633453369141
0.888166666666667	0.372886657714844
0.889	0.371456146240235
0.889833333333334	0.394821166992188
0.890666666666667	0.403881072998047
0.8915	0.35238265991211
0.892333333333334	0.410079956054688
0.893166666666667	0.426769256591797
0.894	0.417709350585938
0.894833333333334	0.391960144042969
0.895666666666667	0.342845916748047
0.8965	0.415325164794922
0.897333333333334	0.458717346191406
0.898166666666667	0.491619110107422
0.899	0.439643859863281
0.899833333333334	0.394344329833985
0.900666666666667	0.218868255615235
0.9015	0.166416168212891
0.902333333333334	0.0171661376953125
0.903166666666667	0.0805854797363281
0.904	0.200748443603516
0.904833333333334	0.310897827148438
0.905666666666667	0.425338745117188
0.9065	0.454425811767578
0.907333333333334	0.572681427001953
0.908166666666667	0.509262084960938
0.909	0.491142272949219
0.909833333333334	0.411510467529297
0.910666666666667	0.462532043457031
0.9115	0.336170196533203
0.912333333333334	0.37527084350586
0.913166666666667	0.46539306640625
0.914	0.3814697265625
0.914833333333334	0.353336334228516
0.915666666666667	0.325679779052735
0.9165	0.336170196533203
0.917333333333334	0.340938568115235
0.918166666666667	0.45156478881836
0.919	0.490665435791016
0.919833333333334	0.523090362548828
0.920666666666667	0.561714172363282
0.9215	0.507831573486328
0.922333333333334	0.470161437988281
0.923166666666667	0.40578842163086
0.924	0.361442565917969
0.924833333333334	0.324249267578125
0.925666666666667	0.222206115722656
0.9265	0.182151794433594
0.927333333333334	0.169754028320313
0.928166666666667	0.238418579101563
0.929	0.25177001953125
0.929833333333334	0.295162200927735
0.930666666666667	0.383377075195313
0.9315	0.346183776855469
0.932333333333334	0.307559967041016
0.933166666666667	0.365734100341797
0.934	0.36001205444336
0.934833333333334	0.302314758300781
0.935666666666667	0.387668609619141
0.9365	0.327587127685547
0.937333333333334	0.210285186767578
0.938166666666667	0.193595886230469
0.939	0.263214111328125
0.939833333333334	0.232696533203125
0.940666666666667	0.335693359375
0.9415	0.403404235839844
0.942333333333334	0.453948974609375
0.943166666666667	0.469684600830078
0.944	0.605583190917969
0.944833333333334	0.689029693603516
0.945666666666667	0.692844390869141
0.9465	0.6866455078125
0.947333333333334	0.612258911132813
0.948166666666667	0.510215759277344
0.949	0.345230102539063
0.949833333333334	0.244617462158203
0.950666666666667	0.233173370361328
0.9515	0.269412994384766
0.952333333333334	0.383377075195313
0.953166666666667	0.460147857666016
0.954	0.462532043457031
0.954833333333334	0.495433807373047
0.955666666666667	0.470638275146485
0.9565	0.294685363769531
0.957333333333334	0.356674194335938
0.958166666666667	0.400066375732422
0.959	0.471591949462891
0.959833333333334	0.516891479492188
0.960666666666667	0.67901611328125
0.9615	0.622749328613282
0.962333333333334	0.628948211669922
0.963166666666667	0.455379486083985
0.964	0.422000885009766
0.964833333333334	0.310420989990235
0.965666666666667	0.229358673095703
0.9665	0.299453735351563
0.967333333333334	0.326156616210938
0.968166666666667	0.348567962646485
0.969	0.34332275390625
0.969833333333334	0.40435791015625
0.970666666666667	0.381946563720703
0.9715	0.370502471923828
0.972333333333334	0.368595123291016
0.973166666666667	0.411510467529297
0.974	0.363349914550781
0.974833333333334	0.28371810913086
0.975666666666667	0.353813171386719
0.9765	0.300884246826172
0.977333333333334	0.217437744140625
0.978166666666667	0.306129455566406
0.979	0.357151031494141
0.979833333333334	0.389575958251953
0.980666666666667	0.367164611816406
0.9815	0.481128692626953
0.982333333333334	0.348091125488281
0.983166666666667	0.238418579101563
0.984	0.161170959472656
0.984833333333334	0.229358673095703
0.985666666666667	0.166893005371094
0.9865	0.311851501464844
0.987333333333334	0.370502471923828
0.988166666666667	0.278472900390625
0.989	0.292301177978516
0.989833333333334	0.193119049072266
0.990666666666667	0.10824203491211
0.9915	0.0591278076171875
0.992333333333334	0.155925750732422
0.993166666666667	0.113487243652344
0.994	0.142574310302735
0.994833333333334	0.259876251220703
0.995666666666667	0.389575958251953
0.9965	0.387191772460938
0.997333333333334	0.420570373535156
0.998166666666667	0.514984130859375
0.999	0.380039215087891
0.999833333333334	0.392436981201172
1.00066666666667	0.485420227050781
1.0015	0.479221343994141
1.00233333333334	0.404834747314453
1.00316666666667	0.435352325439453
1.004	0.300407409667969
1.00483333333334	0.192642211914063
1.00566666666667	0.183582305908203
1.0065	0.347614288330078
1.00733333333334	0.302314758300781
1.00816666666667	0.3814697265625
1.009	0.411033630371094
1.00983333333334	0.443458557128906
1.01066666666667	0.336170196533203
1.0115	0.396251678466797
1.01233333333334	0.450611114501953
1.01316666666667	0.486850738525391
1.014	0.390052795410156
1.01483333333334	0.42104721069336
1.01566666666667	0.393867492675781
1.0165	0.304222106933594
1.01733333333334	0.223636627197266
1.01816666666667	0.307559967041016
1.019	0.216484069824219
1.01983333333334	0.329971313476563
1.02066666666667	0.411510467529297
1.0215	0.477790832519531
1.02233333333334	0.453948974609375
1.02316666666667	0.471591949462891
1.024	0.435829162597656
1.02483333333334	0.361442565917969
1.02566666666667	0.277996063232422
1.0265	0.357627868652344
1.02733333333334	0.485897064208985
1.02816666666667	0.422000885009766
1.029	0.517368316650391
1.02983333333334	0.502109527587891
1.03066666666667	0.43487548828125
1.0315	0.412464141845703
1.03233333333334	0.463962554931641
1.03316666666667	0.388622283935547
1.034	0.476360321044922
1.03483333333334	0.526905059814453
1.03566666666667	0.513553619384766
1.0365	0.450611114501953
1.03733333333334	0.443458557128906
1.03816666666667	0.49591064453125
1.039	0.476837158203125
1.03983333333334	0.497817993164063
1.04066666666667	0.521659851074219
1.0415	0.593662261962891
1.04233333333334	0.528335571289063
1.04316666666667	0.461578369140625
1.044	0.46539306640625
1.04483333333334	0.511646270751953
1.04566666666667	0.453948974609375
1.0465	0.487804412841797
1.04733333333334	0.485420227050781
1.04816666666667	0.412940979003906
1.049	0.340938568115235
1.04983333333334	0.262737274169922
1.05066666666667	0.209808349609375
1.0515	0.204563140869141
1.05233333333334	0.239849090576172
1.05316666666667	0.209331512451172
1.054	0.32806396484375
1.05483333333334	0.399589538574219
1.05566666666667	0.459671020507813
1.0565	0.45013427734375
1.05733333333334	0.58889389038086
1.05816666666667	0.543594360351563
1.059	0.517845153808594
1.05983333333334	0.583648681640625
1.06066666666667	0.510692596435547
1.0615	0.442981719970703
1.06233333333334	0.371456146240235
1.06316666666667	0.391483306884766
1.064	0.258922576904297
1.06483333333334	0.426292419433594
1.06566666666667	0.412940979003906
1.0665	0.5645751953125
1.06733333333334	0.449180603027344
1.06816666666667	0.563621520996094
1.069	0.445365905761719
1.06983333333334	0.404834747314453
1.07066666666667	0.361442565917969
1.0715	0.455379486083985
1.07233333333334	0.330924987792969
1.07316666666667	0.333786010742188
1.074	0.391483306884766
1.07483333333334	0.386714935302735
1.07566666666667	0.351905822753906
1.0765	0.397205352783203
1.07733333333334	0.467300415039063
1.07816666666667	0.513553619384766
1.079	0.516891479492188
1.07983333333334	0.477790832519531
1.08066666666667	0.485897064208985
1.0815	0.422954559326172
1.08233333333334	0.302791595458985
1.08316666666667	0.317096710205078
1.084	0.374317169189453
1.08483333333334	0.384807586669922
1.08566666666667	0.349998474121094
1.0865	0.37527084350586
1.08733333333334	0.308036804199219
1.08816666666667	0.345706939697266
1.089	0.227451324462891
1.08983333333334	0.250816345214844
1.09066666666667	0.192642211914063
1.0915	0.162124633789063
1.09233333333334	0.15401840209961
1.09316666666667	0.216007232666016
1.094	0.235080718994141
1.09483333333334	0.31280517578125
1.09566666666667	0.39052963256836
1.0965	0.392436981201172
1.09733333333334	0.417709350585938
1.09816666666667	0.418186187744141
1.099	0.367164611816406
1.09983333333334	0.273227691650391
1.10066666666667	0.171661376953125
1.1015	0.23031234741211
1.10233333333334	0.21505355834961
1.10316666666667	0.3509521484375
1.104	0.373363494873047
1.10483333333334	0.519275665283203
1.10566666666667	0.486373901367188
1.1065	0.448226928710938
1.10733333333334	0.35858154296875
1.10816666666667	0.376701354980469
1.109	0.332832336425781
1.10983333333334	0.322818756103516
1.11066666666667	0.440597534179688
1.1115	0.501632690429688
1.11233333333334	0.504493713378907
1.11316666666667	0.402450561523438
1.114	0.398635864257813
1.11483333333334	0.34475326538086
1.11566666666667	0.392913818359375
1.1165	0.457286834716797
1.11733333333334	0.50497055053711
1.11816666666667	0.502586364746094
1.119	0.505447387695313
1.11983333333334	0.453948974609375
1.12066666666667	0.376701354980469
1.1215	0.408172607421875
1.12233333333334	0.373363494873047
1.12316666666667	0.415325164794922
1.124	0.363826751708985
1.12483333333334	0.370025634765625
1.12566666666667	0.319480895996094
1.1265	0.274181365966797
1.12733333333334	0.142574310302735
1.12816666666667	0.143051147460938
1.129	0.147819519042969
1.12983333333334	0.154972076416016
1.13066666666667	0.210285186767578
1.1315	0.212192535400391
1.13233333333334	0.214576721191406
1.13316666666667	0.25320053100586
1.134	0.193595886230469
1.13483333333334	0.162601470947266
1.13566666666667	0.273704528808594
1.1365	0.266551971435547
1.13733333333334	0.269889831542969
1.13816666666667	0.304222106933594
1.139	0.321388244628906
1.13983333333334	0.270366668701172
1.14066666666667	0.265121459960938
1.1415	0.262737274169922
1.14233333333334	0.323772430419922
1.14316666666667	0.331401824951172
1.144	0.315189361572266
1.14483333333334	0.421524047851563
1.14566666666667	0.437259674072266
1.1465	0.438213348388672
1.14733333333334	0.450611114501953
1.14816666666667	0.381946563720703
1.149	0.284194946289063
1.14983333333334	0.257968902587891
1.15066666666667	0.270366668701172
1.1515	0.309467315673828
1.15233333333334	0.390052795410156
1.15316666666667	0.461578369140625
1.154	0.448226928710938
1.15483333333334	0.360965728759766
1.15566666666667	0.257015228271485
1.1565	0.246524810791016
1.15733333333334	0.17547607421875
1.15816666666667	0.0638961791992188
1.159	0.166893005371094
1.15983333333334	0.214099884033203
1.16066666666667	0.216960906982422
1.1615	0.29134750366211
1.16233333333334	0.452995300292969
1.16316666666667	0.310420989990235
1.164	0.354290008544922
1.16483333333334	0.390052795410156
1.16566666666667	0.340938568115235
1.1665	0.269889831542969
1.16733333333334	0.359535217285156
1.16816666666667	0.410556793212891
1.169	0.452518463134766
1.16983333333334	0.576972961425782
1.17066666666667	0.658035278320313
1.1715	0.630378723144532
1.17233333333334	0.590801239013672
1.17316666666667	0.454902648925781
1.174	0.22268295288086
1.17483333333334	0.148773193359375
1.17566666666667	0.184059143066406
1.1765	0.173568725585938
1.17733333333334	0.271797180175781
1.17816666666667	0.305652618408203
1.179	0.378608703613281
1.17983333333334	0.431060791015625
1.18066666666667	0.432491302490235
1.1815	0.505924224853516
1.18233333333334	0.593662261962891
1.18316666666667	0.495433807373047
1.184	0.469207763671875
1.18483333333334	0.440597534179688
1.18566666666667	0.317096710205078
1.1865	0.331878662109375
1.18733333333334	0.396251678466797
1.18816666666667	0.368118286132813
1.189	0.420570373535156
1.18983333333334	0.463485717773438
1.19066666666667	0.494480133056641
1.1915	0.502109527587891
1.19233333333334	0.490188598632813
1.19316666666667	0.453948974609375
1.194	0.38909912109375
1.19483333333334	0.321388244628906
1.19566666666667	0.255107879638672
1.1965	0.339984893798828
1.19733333333334	0.451087951660156
1.19816666666667	0.482559204101563
1.199	0.60272216796875
1.19983333333334	0.596046447753907
1.20066666666667	0.522613525390625
1.2015	0.454425811767578
1.20233333333334	0.412464141845703
1.20316666666667	0.288009643554688
1.204	0.270366668701172
1.20483333333334	0.193595886230469
1.20566666666667	0.0958442687988281
1.2065	0.0848770141601563
1.20733333333334	0.147342681884766
1.20816666666667	0.223636627197266
1.209	0.378131866455078
1.20983333333334	0.510692596435547
1.21066666666667	0.622272491455078
1.2115	0.60272216796875
1.21233333333334	0.574588775634766
1.21316666666667	0.529766082763672
1.214	0.404834747314453
1.21483333333334	0.334739685058594
1.21566666666667	0.400066375732422
1.2165	0.37527084350586
1.21733333333334	0.327587127685547
1.21816666666667	0.408649444580078
1.219	0.386238098144531
1.21983333333334	0.371932983398438
1.22066666666667	0.405311584472656
1.2215	0.392913818359375
1.22233333333334	0.403404235839844
1.22316666666667	0.416755676269531
1.224	0.365257263183594
1.22483333333334	0.294685363769531
1.22566666666667	0.313282012939453
1.2265	0.354290008544922
1.22733333333334	0.302314758300781
1.22816666666667	0.310897827148438
1.229	0.349521636962891
1.22983333333334	0.380992889404297
1.23066666666667	0.377655029296875
1.2315	0.3509521484375
1.23233333333334	0.379562377929688
1.23316666666667	0.38909912109375
1.234	0.416755676269531
1.23483333333334	0.414371490478516
1.23566666666667	0.472545623779297
1.2365	0.429153442382813
1.23733333333334	0.461101531982422
1.23816666666667	0.374794006347656
1.239	0.354290008544922
1.23983333333334	0.287532806396485
1.24066666666667	0.277519226074219
1.2415	0.23794174194336
1.24233333333334	0.155925750732422
1.24316666666667	0.140190124511719
1.244	0.261783599853516
1.24483333333334	0.353813171386719
1.24566666666667	0.26082992553711
1.2465	0.318050384521485
1.24733333333334	0.352859497070313
1.24816666666667	0.337600708007813
1.249	0.359535217285156
1.24983333333334	0.420093536376953
1.25066666666667	0.501155853271485
1.2515	0.459671020507813
1.25233333333334	0.445842742919922
1.25316666666667	0.333309173583985
1.254	0.369548797607422
1.25483333333334	0.319004058837891
1.25566666666667	0.313758850097656
1.2565	0.324726104736328
1.25733333333334	0.344276428222656
1.25816666666667	0.253677368164063
1.259	0.359535217285156
1.25983333333334	0.40435791015625
1.26066666666667	0.375747680664063
1.2615	0.397205352783203
1.26233333333334	0.468254089355469
1.26316666666667	0.32806396484375
1.264	0.272274017333985
1.26483333333334	0.352859497070313
1.26566666666667	0.337600708007813
1.2665	0.451087951660156
1.26733333333334	0.583648681640625
1.26816666666667	0.540733337402344
1.269	0.548839569091797
1.26983333333334	0.66518783569336
1.27066666666667	0.515937805175782
1.2715	0.43630599975586
1.27233333333334	0.438213348388672
1.27316666666667	0.284671783447266
1.274	0.168323516845703
1.27483333333334	0.263690948486328
1.27566666666667	0.278472900390625
1.2765	0.435829162597656
1.27733333333334	0.456809997558594
1.27816666666667	0.506401062011719
1.279	0.409603118896485
1.27983333333334	0.430583953857422
1.28066666666667	0.414848327636719
1.2815	0.486373901367188
1.28233333333334	0.479698181152344
1.28316666666667	0.546455383300782
1.284	0.462532043457031
1.28483333333334	0.339984893798828
1.28566666666667	0.273227691650391
1.2865	0.325202941894531
1.28733333333334	0.182628631591797
1.28816666666667	0.232696533203125
1.289	0.339984893798828
1.28983333333334	0.444412231445313
1.29066666666667	0.339508056640625
1.2915	0.477790832519531
1.29233333333334	0.484466552734375
1.29316666666667	0.537395477294922
1.294	0.501632690429688
1.29483333333334	0.555038452148438
1.29566666666667	0.437736511230469
1.2965	0.406742095947266
1.29733333333334	0.319480895996094
1.29816666666667	0.258445739746094
1.299	0.298500061035156
1.29983333333334	0.396728515625
1.30066666666667	0.454902648925781
1.3015	0.491619110107422
1.30233333333334	0.435829162597656
1.30316666666667	0.350475311279297
1.304	0.268936157226563
1.30483333333334	0.16927719116211
1.30566666666667	0.105857849121094
1.3065	0.253677368164063
1.30733333333334	0.26845932006836
1.30816666666667	0.286102294921875
1.309	0.296592712402344
1.30983333333334	0.226497650146485
1.31066666666667	0.223636627197266
1.3115	0.206947326660156
1.31233333333334	0.248432159423828
1.31316666666667	0.318050384521485
1.314	0.407218933105469
1.31483333333334	0.248908996582031
1.31566666666667	0.300884246826172
1.3165	0.372409820556641
1.31733333333334	0.331401824951172
1.31816666666667	0.325679779052735
1.319	0.468254089355469
1.31983333333334	0.403881072998047
1.32066666666667	0.357151031494141
1.3215	0.384330749511719
1.32233333333334	0.387668609619141
1.32316666666667	0.310897827148438
1.324	0.375747680664063
1.32483333333334	0.316143035888672
1.32566666666667	0.18310546875
1.3265	0.123977661132813
1.32733333333334	0.124931335449219
1.32816666666667	0.134944915771485
1.329	0.0891685485839844
1.32983333333334	0.16164779663086
1.33066666666667	0.285148620605469
1.3315	0.3509521484375
1.33233333333334	0.311374664306641
1.33316666666667	0.462532043457031
1.334	0.555515289306641
1.33483333333334	0.447273254394531
1.33566666666667	0.437259674072266
1.3365	0.481605529785156
1.33733333333334	0.368118286132813
1.33816666666667	0.298500061035156
1.339	0.231266021728516
1.33983333333334	0.170230865478516
1.34066666666667	0.173568725585938
1.3415	0.242233276367188
1.34233333333334	0.30517578125
1.34316666666667	0.367164611816406
1.344	0.374794006347656
1.34483333333334	0.259876251220703
1.34566666666667	0.266075134277344
1.3465	0.310897827148438
1.34733333333334	0.351428985595703
1.34816666666667	0.42724609375
1.349	0.418663024902344
1.34983333333334	0.448226928710938
1.35066666666667	0.479221343994141
1.3515	0.443458557128906
1.35233333333334	0.469207763671875
1.35316666666667	0.423908233642578
1.354	0.28228759765625
1.35483333333334	0.32949447631836
1.35566666666667	0.371932983398438
1.3565	0.391483306884766
1.35733333333334	0.4730224609375
1.35816666666667	0.510215759277344
1.359	0.515937805175782
1.35983333333334	0.569343566894532
1.36066666666667	0.49734115600586
1.3615	0.444412231445313
1.36233333333334	0.500679016113282
1.36316666666667	0.479698181152344
1.364	0.51259994506836
1.36483333333334	0.507354736328125
1.36566666666667	0.546932220458985
1.3665	0.537395477294922
1.36733333333334	0.460147857666016
1.36816666666667	0.332832336425781
1.369	0.417709350585938
1.36983333333334	0.407218933105469
1.37066666666667	0.300407409667969
1.3715	0.266075134277344
1.37233333333334	0.309944152832031
1.37316666666667	0.241756439208985
1.374	0.236034393310547
1.37483333333334	0.328540802001953
1.37566666666667	0.334262847900391
1.3765	0.382423400878906
1.37733333333334	0.37384033203125
1.37816666666667	0.383853912353516
1.379	0.32949447631836
1.37983333333334	0.365734100341797
1.38066666666667	0.324726104736328
1.3815	0.399589538574219
1.38233333333334	0.368118286132813
1.38316666666667	0.424385070800781
1.384	0.50497055053711
1.38483333333334	0.472068786621094
1.38566666666667	0.464439392089844
1.3865	0.486373901367188
1.38733333333334	0.392913818359375
1.38816666666667	0.294208526611328
1.389	0.34332275390625
1.38983333333334	0.237464904785156
1.39066666666667	0.210285186767578
1.3915	0.307083129882813
1.39233333333334	0.310897827148438
1.39316666666667	0.267982482910156
1.394	0.286579132080078
1.39483333333334	0.240802764892578
1.39566666666667	0.23651123046875
1.3965	0.25320053100586
1.39733333333334	0.238418579101563
1.39816666666667	0.26702880859375
1.399	0.276565551757813
1.39983333333334	0.314712524414063
1.40066666666667	0.377655029296875
1.4015	0.43487548828125
1.40233333333334	0.544071197509766
1.40316666666667	0.647544860839844
1.404	0.586986541748047
1.40483333333334	0.550270080566407
1.40566666666667	0.45013427734375
1.4065	0.417232513427735
1.40733333333334	0.43630599975586
1.40816666666667	0.473976135253906
1.409	0.48971176147461
1.40983333333334	0.596046447753907
1.41066666666667	0.59652328491211
1.4115	0.620841979980469
1.41233333333334	0.614166259765625
1.41316666666667	0.68807601928711
1.414	0.586032867431641
1.41483333333334	0.499248504638672
1.41566666666667	0.407218933105469
1.4165	0.437259674072266
1.41733333333334	0.339508056640625
1.41816666666667	0.463485717773438
1.419	0.580310821533203
1.41983333333334	0.615596771240235
1.42066666666667	0.716686248779297
1.4215	0.725269317626953
1.42233333333334	0.605106353759766
1.42316666666667	0.626564025878907
1.424	0.535011291503907
1.42483333333334	0.398635864257813
1.42566666666667	0.478267669677735
1.4265	0.565052032470703
1.42733333333334	0.571727752685547
1.42816666666667	0.648975372314453
1.429	0.624656677246094
1.42983333333334	0.491619110107422
1.43066666666667	0.395298004150391
1.4315	0.243663787841797
1.43233333333334	0.234603881835938
1.43316666666667	0.293254852294922
1.434	0.368118286132813
1.43483333333334	0.472545623779297
1.43566666666667	0.545024871826172
1.4365	0.555992126464844
1.43733333333334	0.486850738525391
1.43816666666667	0.266551971435547
1.439	0.152111053466797
1.43983333333334	0.232219696044922
1.44066666666667	0.132083892822266
1.4415	0.168800354003906
1.44233333333334	0.315189361572266
1.44316666666667	0.391483306884766
1.444	0.244140625
1.44483333333334	0.370979309082031
1.44566666666667	0.36764144897461
1.4465	0.3814697265625
1.44733333333334	0.408649444580078
1.44816666666667	0.556468963623047
1.449	0.494003295898438
1.44983333333334	0.586509704589844
1.45066666666667	0.575542449951172
1.4515	0.494003295898438
1.45233333333334	0.430107116699219
1.45316666666667	0.436782836914063
1.454	0.374794006347656
1.45483333333334	0.36001205444336
1.45566666666667	0.290870666503906
1.4565	0.217914581298828
1.45733333333334	0.235080718994141
1.45816666666667	0.19979476928711
1.459	0.300884246826172
1.45983333333334	0.468254089355469
1.46066666666667	0.447273254394531
1.4615	0.379562377929688
1.46233333333334	0.342845916748047
1.46316666666667	0.256061553955078
1.464	0.197410583496094
1.46483333333334	0.208377838134766
1.46566666666667	0.226974487304688
1.4665	0.258922576904297
1.46733333333334	0.272750854492188
1.46816666666667	0.331401824951172
1.469	0.384330749511719
1.46983333333334	0.396251678466797
1.47066666666667	0.355243682861328
1.4715	0.385284423828125
1.47233333333334	0.35858154296875
1.47316666666667	0.25177001953125
1.474	0.248432159423828
1.47483333333334	0.348091125488281
1.47566666666667	0.343799591064453
1.4765	0.268936157226563
1.47733333333334	0.378608703613281
1.47816666666667	0.455856323242188
1.479	0.342845916748047
1.47983333333334	0.319957733154297
1.48066666666667	0.386238098144531
1.4815	0.373363494873047
1.48233333333334	0.387191772460938
1.48316666666667	0.480175018310547
1.484	0.533580780029297
1.48483333333334	0.559329986572266
1.48566666666667	0.534534454345703
1.4865	0.551700592041016
1.48733333333334	0.559329986572266
1.48816666666667	0.473976135253906
1.489	0.498771667480469
1.48983333333334	0.53548812866211
1.49066666666667	0.3814697265625
1.4915	0.384807586669922
1.49233333333334	0.449180603027344
1.49316666666667	0.386238098144531
1.494	0.26845932006836
1.49483333333334	0.284194946289063
1.49566666666667	0.197410583496094
1.4965	0.129222869873047
1.49733333333334	0.206470489501953
1.49816666666667	0.276565551757813
1.499	0.300407409667969
1.49983333333334	0.427722930908203
1.50066666666667	0.444889068603516
1.5015	0.402450561523438
1.50233333333334	0.413894653320313
1.50316666666667	0.44393539428711
1.504	0.324726104736328
1.50483333333334	0.300407409667969
1.50566666666667	0.194549560546875
1.5065	0.201225280761719
1.50733333333334	0.273227691650391
1.50816666666667	0.34475326538086
1.509	0.412940979003906
1.50983333333334	0.514030456542969
1.51066666666667	0.508308410644532
1.5115	0.457763671875
1.51233333333334	0.503063201904297
1.51316666666667	0.490665435791016
1.514	0.449657440185547
1.51483333333334	0.51259994506836
1.51566666666667	0.437736511230469
1.5165	0.35238265991211
1.51733333333334	0.335216522216797
1.51816666666667	0.440120697021485
1.519	0.399589538574219
1.51983333333334	0.370979309082031
1.52066666666667	0.378131866455078
1.5215	0.46539306640625
1.52233333333334	0.412940979003906
1.52316666666667	0.497817993164063
1.524	0.634193420410157
1.52483333333334	0.739574432373047
1.52566666666667	0.716686248779297
1.5265	0.67281723022461
1.52733333333334	0.555992126464844
1.52816666666667	0.532627105712891
1.529	0.505447387695313
1.52983333333334	0.458717346191406
1.53066666666667	0.378608703613281
1.5315	0.311851501464844
1.53233333333334	0.241279602050781
1.53316666666667	0.219345092773438
1.534	0.29754638671875
1.53483333333334	0.374794006347656
1.53566666666667	0.356674194335938
1.5365	0.398635864257813
1.53733333333334	0.48065185546875
1.53816666666667	0.457286834716797
1.539	0.450611114501953
1.53983333333334	0.60415267944336
1.54066666666667	0.649452209472657
1.5415	0.637531280517578
1.54233333333334	0.586509704589844
1.54316666666667	0.438213348388672
1.544	0.45013427734375
1.54483333333334	0.298500061035156
1.54566666666667	0.239849090576172
1.5465	0.383853912353516
1.54733333333334	0.447273254394531
1.54816666666667	0.370979309082031
1.549	0.401020050048828
1.54983333333334	0.490188598632813
1.55066666666667	0.388145446777344
1.5515	0.346183776855469
1.55233333333334	0.391006469726563
1.55316666666667	0.346660614013672
1.554	0.300407409667969
1.55483333333334	0.308990478515625
1.55566666666667	0.408649444580078
1.5565	0.346660614013672
1.55733333333334	0.391006469726563
1.55816666666667	0.48971176147461
1.559	0.554084777832032
1.55983333333334	0.485897064208985
1.56066666666667	0.559806823730469
1.5615	0.599384307861328
1.56233333333334	0.507354736328125
1.56316666666667	0.399112701416016
1.564	0.408649444580078
1.56483333333334	0.383377075195313
1.56566666666667	0.290870666503906
1.5665	0.291824340820313
1.56733333333334	0.353336334228516
1.56816666666667	0.334262847900391
1.569	0.289440155029297
1.56983333333334	0.394344329833985
1.57066666666667	0.369548797607422
1.5715	0.388145446777344
1.57233333333334	0.445365905761719
1.57316666666667	0.502586364746094
1.574	0.437736511230469
1.57483333333334	0.519275665283203
1.57566666666667	0.548362731933594
1.5765	0.523567199707032
1.57733333333334	0.591278076171875
1.57816666666667	0.584602355957032
1.579	0.52642822265625
1.57983333333334	0.514984130859375
1.58066666666667	0.514507293701172
1.5815	0.423908233642578
1.58233333333334	0.321388244628906
1.58316666666667	0.323772430419922
1.584	0.248432159423828
1.58483333333334	0.216960906982422
1.58566666666667	0.163078308105469
1.5865	0.314712524414063
1.58733333333334	0.353813171386719
1.58816666666667	0.401973724365235
1.589	0.417709350585938
1.58983333333334	0.615119934082032
1.59066666666667	0.604629516601563
1.5915	0.580310821533203
1.59233333333334	0.589370727539063
1.59316666666667	0.48828125
1.594	0.429630279541016
1.59483333333334	0.411033630371094
1.59566666666667	0.386238098144531
1.5965	0.4425048828125
1.59733333333334	0.54311752319336
1.59816666666667	0.597476959228516
1.599	0.609874725341797
1.59983333333334	0.738620758056641
1.60066666666667	0.618457794189453
1.6015	0.677585601806641
1.60233333333334	0.56600570678711
1.60316666666667	0.483989715576172
1.604	0.343799591064453
1.60483333333334	0.386238098144531
1.60566666666667	0.41961669921875
1.6065	0.50497055053711
1.60733333333334	0.540256500244141
1.60816666666667	0.569820404052735
1.609	0.58126449584961
1.60983333333334	0.494480133056641
1.61066666666667	0.311851501464844
1.6115	0.262737274169922
1.61233333333334	0.267505645751953
1.61316666666667	0.286102294921875
1.614	0.266551971435547
1.61483333333334	0.394821166992188
1.61566666666667	0.507354736328125
1.6165	0.505924224853516
1.61733333333334	0.472545623779297
1.61816666666667	0.494956970214844
1.619	0.438213348388672
1.61983333333334	0.409126281738281
1.62066666666667	0.422000885009766
1.6215	0.425815582275391
1.62233333333334	0.463008880615235
1.62316666666667	0.471591949462891
1.624	0.526905059814453
1.62483333333334	0.52022933959961
1.62566666666667	0.54931640625
1.6265	0.504016876220703
1.62733333333334	0.492095947265625
1.62816666666667	0.518798828125
1.629	0.529766082763672
1.62983333333334	0.523567199707032
1.63066666666667	0.510215759277344
1.6315	0.551700592041016
1.63233333333334	0.502586364746094
1.63316666666667	0.463485717773438
1.634	0.3509521484375
1.63483333333334	0.3204345703125
1.63566666666667	0.289440155029297
1.6365	0.237464904785156
1.63733333333334	0.27608871459961
1.63816666666667	0.337600708007813
1.639	0.383853912353516
1.63983333333334	0.342369079589844
1.64066666666667	0.274658203125
1.6415	0.288009643554688
1.64233333333334	0.299453735351563
1.64316666666667	0.290870666503906
1.644	0.325679779052735
1.64483333333334	0.364303588867188
1.64566666666667	0.296115875244141
1.6465	0.341892242431641
1.64733333333334	0.32806396484375
1.64816666666667	0.255107879638672
1.649	0.229358673095703
1.64983333333334	0.298023223876953
1.65066666666667	0.277996063232422
1.6515	0.326633453369141
1.65233333333334	0.35238265991211
1.65316666666667	0.461578369140625
1.654	0.419139862060547
1.65483333333334	0.408172607421875
1.65566666666667	0.275135040283203
1.6565	0.37527084350586
1.65733333333334	0.34475326538086
1.65816666666667	0.410079956054688
1.659	0.483989715576172
1.65983333333334	0.60272216796875
1.66066666666667	0.488758087158203
1.6615	0.465869903564453
1.66233333333334	0.41341781616211
1.66316666666667	0.284194946289063
1.664	0.168323516845703
1.66483333333334	0.201225280761719
1.66566666666667	0.16021728515625
1.6665	0.168323516845703
[truncated: 69,501 more rows]
