# Supplementary material for: Chemodiversity of Calophyllum inophyllum L. oil bioactive components related to their specific geographical distribution in the South Pacific region
Source: PeerJ. 2019 May 22;7:e6896. doi: 10.7717/peerj.6896 (PMC6535043; doi:10.7717/peerj.6896)
Supplement: Supplemental Information 4 — Time and absorbance values at 280 nm. The site and the number of the collected sample from French Polynesia are in the separate file names. [file peerj-07-6896-s004.zip › SOCIETE_RAIATEA_Z2_N27.csv]

0.000166666666666667	0.26845932006836
0.001	0.183582305908203
0.00183333333333334	0.260353088378906
0.00266666666666667	0.325202941894531
0.0035	0.310420989990235
0.00433333333333334	0.303745269775391
0.00516666666666667	0.353813171386719
0.006	0.277042388916016
0.00683333333333334	0.224113464355469
0.00766666666666667	0.243663787841797
0.0085	0.195503234863281
0.00933333333333334	0.141620635986328
0.0101666666666667	0.16927719116211
0.011	0.158309936523438
0.0118333333333334	0.159740447998047
0.0126666666666667	0.170230865478516
0.0135	0.233650207519531
0.0143333333333334	0.231266021728516
0.0151666666666667	0.174999237060547
0.016	0.194549560546875
0.0168333333333334	0.2593994140625
0.0176666666666667	0.262737274169922
0.0185	0.230789184570313
0.0193333333333334	0.295162200927735
0.0201666666666667	0.266551971435547
0.021	0.26845932006836
0.0218333333333334	0.23031234741211
0.0226666666666667	0.341892242431641
0.0235	0.315666198730469
0.0243333333333334	0.399589538574219
0.0251666666666667	0.368595123291016
0.026	0.422477722167969
0.0268333333333334	0.315666198730469
0.0276666666666667	0.316143035888672
0.0285	0.261783599853516
0.0293333333333334	0.227451324462891
0.0301666666666667	0.203609466552735
0.031	0.174999237060547
0.0318333333333334	0.167369842529297
0.0326666666666667	0.210285186767578
0.0335	0.236034393310547
0.0343333333333334	0.189781188964844
0.0351666666666667	0.22125244140625
0.036	0.271797180175781
0.0368333333333334	0.180244445800781
0.0376666666666667	0.157833099365235
0.0385	0.134468078613281
0.0393333333333334	0.217437744140625
0.0401666666666667	0.201702117919922
0.041	0.307559967041016
0.0418333333333334	0.286579132080078
0.0426666666666667	0.299453735351563
0.0435	0.277042388916016
0.0443333333333334	0.330924987792969
0.0451666666666667	0.288963317871094
0.046	0.336170196533203
0.0468333333333334	0.375747680664063
0.0476666666666667	0.336170196533203
0.0485	0.246047973632813
0.0493333333333334	0.266075134277344
0.0501666666666667	0.295162200927735
0.051	0.236034393310547
0.0518333333333334	0.234127044677735
0.0526666666666667	0.357627868652344
0.0535	0.364780426025391
0.0543333333333334	0.309467315673828
0.0551666666666667	0.351428985595703
0.056	0.377178192138672
0.0568333333333334	0.266075134277344
0.0576666666666667	0.265598297119141
0.0585	0.193595886230469
0.0593333333333334	0.23031234741211
0.0601666666666667	0.227451324462891
0.061	0.282764434814453
0.0618333333333334	0.28371810913086
0.0626666666666667	0.331401824951172
0.0635	0.348091125488281
0.0643333333333334	0.295162200927735
0.0651666666666667	0.248432159423828
0.066	0.227451324462891
0.0668333333333333	0.343799591064453
0.0676666666666667	0.269889831542969
0.0685	0.261783599853516
0.0693333333333334	0.269412994384766
0.0701666666666667	0.221729278564453
0.071	0.151634216308594
0.0718333333333334	0.286579132080078
0.0726666666666667	0.299453735351563
0.0735	0.255584716796875
0.0743333333333334	0.324726104736328
0.0751666666666667	0.330924987792969
0.076	0.164985656738281
0.0768333333333334	0.213623046875
0.0776666666666667	0.341892242431641
0.0785	0.246524810791016
0.0793333333333334	0.250339508056641
0.0801666666666667	0.285148620605469
0.081	0.264644622802735
0.0818333333333334	0.147342681884766
0.0826666666666667	0.233173370361328
0.0835	0.218868255615235
0.0843333333333334	0.235080718994141
0.0851666666666667	0.246524810791016
0.086	0.26082992553711
0.0868333333333334	0.226974487304688
0.0876666666666667	0.180244445800781
0.0885	0.132560729980469
0.0893333333333334	0.158309936523438
0.0901666666666667	0.128746032714844
0.091	0.141143798828125
0.0918333333333334	0.124454498291016
0.0926666666666667	0.227451324462891
0.0935	0.196456909179688
0.0943333333333334	0.288486480712891
0.0951666666666667	0.320911407470703
0.096	0.368118286132813
0.0968333333333334	0.357627868652344
0.0976666666666667	0.399589538574219
0.0985	0.410556793212891
0.0993333333333334	0.378131866455078
0.100166666666667	0.435352325439453
0.101	0.423431396484375
0.101833333333334	0.377178192138672
0.102666666666667	0.362396240234375
0.1035	0.3509521484375
0.104333333333334	0.347137451171875
0.105166666666667	0.366687774658203
0.106	0.336170196533203
0.106833333333334	0.302314758300781
0.107666666666667	0.341892242431641
0.1085	0.287532806396485
0.109333333333334	0.218391418457031
0.110166666666667	0.232219696044922
0.111	0.313282012939453
0.111833333333334	0.348567962646485
0.112666666666667	0.335693359375
0.1135	0.364780426025391
0.114333333333334	0.37527084350586
0.115166666666667	0.267982482910156
0.116	0.269889831542969
0.116833333333334	0.26845932006836
0.117666666666667	0.233650207519531
0.1185	0.286579132080078
0.119333333333334	0.360965728759766
0.120166666666667	0.274181365966797
0.121	0.24557113647461
0.121833333333334	0.338554382324219
0.122666666666667	0.309467315673828
0.1235	0.201225280761719
0.124333333333334	0.278949737548828
0.125166666666667	0.371932983398438
0.126	0.277519226074219
0.126833333333334	0.273704528808594
0.127666666666667	0.371456146240235
0.1285	0.308990478515625
0.129333333333334	0.332832336425781
0.130166666666667	0.385284423828125
0.131	0.352859497070313
0.131833333333334	0.360488891601563
0.132666666666667	0.394821166992188
0.1335	0.312328338623047
0.134333333333334	0.245094299316406
0.135166666666667	0.252246856689453
0.136	0.186920166015625
0.136833333333334	0.16021728515625
0.137666666666667	0.179290771484375
0.1385	0.202655792236328
0.139333333333334	0.177860260009766
0.140166666666667	0.11587142944336
0.141	0.136375427246094
0.141833333333334	0.124931335449219
0.142666666666667	0.0853538513183594
0.1435	0.0967979431152344
0.144333333333334	0.187397003173828
0.145166666666667	0.205516815185547
0.146	0.220775604248047
0.146833333333334	0.238418579101563
0.147666666666667	0.238418579101563
0.1485	0.245094299316406
0.149333333333334	0.275135040283203
0.150166666666667	0.272750854492188
0.151	0.356197357177735
0.151833333333334	0.363826751708985
0.152666666666667	0.401973724365235
0.1535	0.374794006347656
0.154333333333334	0.447273254394531
0.155166666666667	0.417232513427735
0.156	0.417709350585938
0.156833333333334	0.395774841308594
0.157666666666667	0.334739685058594
0.1585	0.31280517578125
0.159333333333334	0.264644622802735
0.160166666666667	0.326633453369141
0.161	0.36764144897461
0.161833333333334	0.334739685058594
0.162666666666667	0.229358673095703
0.1635	0.293254852294922
0.164333333333334	0.261306762695313
0.165166666666667	0.23031234741211
0.166	0.294685363769531
0.166833333333334	0.36764144897461
0.167666666666667	0.380516052246094
0.1685	0.450611114501953
0.169333333333334	0.427722930908203
0.170166666666667	0.45919418334961
0.171	0.456333160400391
0.171833333333334	0.370025634765625
0.172666666666667	0.229358673095703
0.1735	0.272274017333985
0.174333333333334	0.247478485107422
0.175166666666667	0.263690948486328
0.176	0.319480895996094
0.176833333333334	0.346660614013672
0.177666666666667	0.331878662109375
0.1785	0.324726104736328
0.179333333333334	0.29754638671875
0.180166666666667	0.263214111328125
0.181	0.267505645751953
0.181833333333334	0.290870666503906
0.182666666666667	0.300884246826172
0.1835	0.293254852294922
0.184333333333334	0.351428985595703
0.185166666666667	0.357627868652344
0.186	0.292301177978516
0.186833333333334	0.268936157226563
0.187666666666667	0.280857086181641
0.1885	0.204563140869141
0.189333333333334	0.294685363769531
0.190166666666667	0.327110290527344
0.191	0.384330749511719
0.191833333333334	0.430583953857422
0.192666666666667	0.527381896972657
0.1935	0.504016876220703
0.194333333333334	0.42104721069336
0.195166666666667	0.402927398681641
0.196	0.322818756103516
0.196833333333334	0.32949447631836
0.197666666666667	0.277519226074219
0.1985	0.355243682861328
0.199333333333334	0.275611877441406
0.200166666666667	0.283241271972656
0.201	0.209808349609375
0.201833333333334	0.258445739746094
0.202666666666667	0.199317932128906
0.2035	0.202178955078125
0.204333333333334	0.193595886230469
0.205166666666667	0.239372253417969
0.206	0.173568725585938
0.206833333333334	0.234603881835938
0.207666666666667	0.262737274169922
0.2085	0.26845932006836
0.209333333333334	0.216960906982422
0.210166666666667	0.273227691650391
0.211	0.273704528808594
0.211833333333334	0.262260437011719
0.212666666666667	0.197410583496094
0.2135	0.174045562744141
0.214333333333334	0.142574310302735
0.215166666666667	0.196933746337891
0.216	0.19979476928711
0.216833333333334	0.398635864257813
0.217666666666667	0.448226928710938
0.2185	0.410079956054688
0.219333333333334	0.360488891601563
0.220166666666667	0.367164611816406
0.221	0.266551971435547
0.221833333333334	0.219821929931641
0.222666666666667	0.240325927734375
0.2235	0.250339508056641
0.224333333333334	0.260353088378906
0.225166666666667	0.187397003173828
0.226	0.244140625
0.226833333333334	0.270843505859375
0.227666666666667	0.178813934326172
0.2285	0.182628631591797
0.229333333333334	0.286102294921875
0.230166666666667	0.223636627197266
0.231	0.243186950683594
0.231833333333334	0.39815902709961
0.232666666666667	0.423431396484375
0.2335	0.338554382324219
0.234333333333334	0.437259674072266
0.235166666666667	0.45013427734375
0.236	0.293731689453125
0.236833333333334	0.281333923339844
0.237666666666667	0.348567962646485
0.2385	0.344276428222656
0.239333333333334	0.321388244628906
0.240166666666667	0.355243682861328
0.241	0.399112701416016
0.241833333333334	0.361442565917969
0.242666666666667	0.294208526611328
0.2435	0.29134750366211
0.244333333333334	0.341415405273438
0.245166666666667	0.277996063232422
0.246	0.325202941894531
0.246833333333334	0.331401824951172
0.247666666666667	0.299930572509766
0.2485	0.262260437011719
0.249333333333334	0.308513641357422
0.250166666666667	0.315666198730469
0.251	0.32806396484375
0.251833333333334	0.348091125488281
0.252666666666667	0.368595123291016
0.2535	0.295162200927735
0.254333333333334	0.319004058837891
0.255166666666667	0.311374664306641
0.256	0.26702880859375
0.256833333333334	0.231742858886719
0.257666666666667	0.320911407470703
0.2585	0.320911407470703
0.259333333333334	0.34475326538086
0.260166666666667	0.411033630371094
0.261	0.458240509033203
0.261833333333334	0.483036041259766
0.262666666666667	0.493049621582031
0.2635	0.52785873413086
0.264333333333334	0.469207763671875
0.265166666666667	0.557422637939453
0.266	0.496864318847656
0.266833333333334	0.445842742919922
0.267666666666667	0.378131866455078
0.2685	0.414371490478516
0.269333333333334	0.267505645751953
0.270166666666667	0.217437744140625
0.271	0.219345092773438
0.271833333333334	0.293731689453125
0.272666666666667	0.307083129882813
0.2735	0.365257263183594
0.274333333333334	0.348567962646485
0.275166666666667	0.329017639160156
0.276	0.240802764892578
0.276833333333334	0.140190124511719
0.277666666666667	0.0872611999511719
0.2785	0.145435333251953
0.279333333333334	0.184059143066406
0.280166666666667	0.25177001953125
0.281	0.32949447631836
0.281833333333334	0.335693359375
0.282666666666667	0.38290023803711
0.2835	0.336647033691406
0.284333333333334	0.295639038085938
0.285166666666667	0.371932983398438
0.286	0.374794006347656
0.286833333333334	0.323295593261719
0.287666666666667	0.349521636962891
0.2885	0.36001205444336
0.289333333333334	0.252246856689453
0.290166666666667	0.288486480712891
0.291	0.331401824951172
0.291833333333334	0.318050384521485
0.292666666666667	0.388145446777344
0.2935	0.40435791015625
0.294333333333334	0.410079956054688
0.295166666666667	0.392436981201172
0.296	0.439643859863281
0.296833333333334	0.40435791015625
0.297666666666667	0.443458557128906
0.2985	0.308036804199219
0.299333333333334	0.295162200927735
0.300166666666667	0.285148620605469
0.301	0.218391418457031
0.301833333333334	0.238418579101563
0.302666666666667	0.460624694824219
0.3035	0.467300415039063
0.304333333333334	0.385761260986328
0.305166666666667	0.430107116699219
0.306	0.363826751708985
0.306833333333334	0.212192535400391
0.307666666666667	0.189304351806641
0.3085	0.189304351806641
0.309333333333334	0.194072723388672
0.310166666666667	0.203609466552735
0.311	0.213146209716797
0.311833333333334	0.196933746337891
0.312666666666667	0.216484069824219
0.3135	0.195503234863281
0.314333333333334	0.217914581298828
0.315166666666667	0.30660629272461
0.316	0.362873077392578
0.316833333333334	0.394344329833985
0.317666666666667	0.346183776855469
0.3185	0.357151031494141
0.319333333333334	0.302791595458985
0.320166666666667	0.279903411865235
0.321	0.216960906982422
0.321833333333334	0.273704528808594
0.322666666666667	0.269889831542969
0.3235	0.312328338623047
0.324333333333334	0.263214111328125
0.325166666666667	0.324726104736328
0.326	0.372409820556641
0.326833333333334	0.328540802001953
0.327666666666667	0.371456146240235
0.3285	0.390052795410156
0.329333333333334	0.391006469726563
0.330166666666667	0.292301177978516
0.331	0.393390655517578
0.331833333333334	0.34475326538086
0.332666666666667	0.341415405273438
0.3335	0.294685363769531
0.334333333333334	0.327110290527344
0.335166666666667	0.281810760498047
0.336	0.152111053466797
0.336833333333334	0.229358673095703
0.337666666666667	0.232219696044922
0.3385	0.266075134277344
0.339333333333334	0.269889831542969
0.340166666666667	0.425815582275391
0.341	0.359058380126953
0.341833333333334	0.308990478515625
0.342666666666667	0.324249267578125
0.3435	0.347614288330078
0.344333333333334	0.284671783447266
0.345166666666667	0.261306762695313
0.346	0.34475326538086
0.346833333333334	0.303268432617188
0.347666666666667	0.271320343017578
0.3485	0.257015228271485
0.349333333333334	0.303745269775391
0.350166666666667	0.294685363769531
0.351	0.326633453369141
0.351833333333334	0.208854675292969
0.352666666666667	0.24557113647461
0.3535	0.256538391113281
0.354333333333334	0.26845932006836
0.355166666666667	0.294685363769531
0.356	0.417709350585938
0.356833333333334	0.381946563720703
0.357666666666667	0.369071960449219
0.3585	0.340461730957031
0.359333333333334	0.305652618408203
0.360166666666667	0.315666198730469
0.361	0.32949447631836
0.361833333333334	0.383853912353516
0.362666666666667	0.446796417236328
0.3635	0.400543212890625
0.364333333333334	0.365734100341797
0.365166666666667	0.368595123291016
0.366	0.3204345703125
0.366833333333334	0.286579132080078
0.367666666666667	0.264167785644531
0.3685	0.285148620605469
0.369333333333334	0.31423568725586
0.370166666666667	0.308036804199219
0.371	0.281810760498047
0.371833333333334	0.35238265991211
0.372666666666667	0.351428985595703
0.3735	0.279903411865235
0.374333333333334	0.292778015136719
0.375166666666667	0.295162200927735
0.376	0.281333923339844
0.376833333333334	0.258445739746094
0.377666666666667	0.34475326538086
0.3785	0.326633453369141
0.379333333333334	0.383853912353516
0.380166666666667	0.410079956054688
0.381	0.378131866455078
0.381833333333334	0.387668609619141
0.382666666666667	0.359058380126953
0.3835	0.334739685058594
0.384333333333334	0.35858154296875
0.385166666666667	0.449180603027344
0.386	0.409603118896485
0.386833333333334	0.379562377929688
0.387666666666667	0.333786010742188
0.3885	0.304698944091797
0.389333333333334	0.225543975830078
0.390166666666667	0.26702880859375
0.391	0.288009643554688
0.391833333333334	0.32806396484375
0.392666666666667	0.353336334228516
0.3935	0.407218933105469
0.394333333333334	0.331878662109375
0.395166666666667	0.394821166992188
0.396	0.412940979003906
0.396833333333334	0.376701354980469
0.397666666666667	0.293254852294922
0.3985	0.374794006347656
0.399333333333334	0.310420989990235
0.400166666666667	0.285625457763672
0.401	0.317573547363281
0.401833333333334	0.410556793212891
0.402666666666667	0.377178192138672
0.4035	0.422477722167969
0.404333333333334	0.513553619384766
0.405166666666667	0.547885894775391
0.406	0.510215759277344
0.406833333333334	0.45013427734375
0.407666666666667	0.492095947265625
0.4085	0.405311584472656
0.409333333333334	0.370502471923828
0.410166666666667	0.386238098144531
0.411	0.463008880615235
0.411833333333334	0.446319580078125
0.412666666666667	0.407695770263672
0.4135	0.41961669921875
0.414333333333334	0.412464141845703
0.415166666666667	0.385284423828125
0.416	0.357151031494141
0.416833333333334	0.309944152832031
0.417666666666667	0.252246856689453
0.4185	0.344276428222656
0.419333333333334	0.32949447631836
0.420166666666667	0.313282012939453
0.421	0.377655029296875
0.421833333333334	0.402450561523438
0.422666666666667	0.319957733154297
0.4235	0.359058380126953
0.424333333333334	0.410556793212891
0.425166666666667	0.441551208496094
0.426	0.420093536376953
0.426833333333334	0.447273254394531
0.427666666666667	0.333786010742188
0.4285	0.335216522216797
0.429333333333334	0.28228759765625
0.430166666666667	0.29134750366211
0.431	0.223636627197266
0.431833333333334	0.319004058837891
0.432666666666667	0.231266021728516
0.4335	0.244140625
0.434333333333334	0.299930572509766
0.435166666666667	0.300407409667969
0.436	0.203609466552735
0.436833333333334	0.243186950683594
0.437666666666667	0.369071960449219
0.4385	0.332832336425781
0.439333333333334	0.380039215087891
0.440166666666667	0.471591949462891
0.441	0.437259674072266
0.441833333333334	0.317096710205078
0.442666666666667	0.254154205322266
0.4435	0.226497650146485
0.444333333333334	0.187873840332031
0.445166666666667	0.261783599853516
0.446	0.241279602050781
0.446833333333334	0.34475326538086
0.447666666666667	0.385284423828125
0.4485	0.392913818359375
0.449333333333334	0.309944152832031
0.450166666666667	0.34475326538086
0.451	0.273704528808594
0.451833333333334	0.191211700439453
0.452666666666667	0.304222106933594
0.4535	0.39052963256836
0.454333333333334	0.374794006347656
0.455166666666667	0.430583953857422
0.456	0.493526458740235
0.456833333333334	0.336170196533203
0.457666666666667	0.296592712402344
0.4585	0.324726104736328
0.459333333333334	0.345230102539063
0.460166666666667	0.348567962646485
0.461	0.364780426025391
0.461833333333334	0.322818756103516
0.462666666666667	0.3662109375
0.4635	0.28371810913086
0.464333333333334	0.298023223876953
0.465166666666667	0.380992889404297
0.466	0.41961669921875
0.466833333333334	0.334262847900391
0.467666666666667	0.360488891601563
0.4685	0.277996063232422
0.469333333333334	0.249385833740235
0.470166666666667	0.220775604248047
0.471	0.252246856689453
0.471833333333334	0.205039978027344
0.472666666666667	0.269412994384766
0.4735	0.287055969238281
0.474333333333334	0.338554382324219
0.475166666666667	0.285625457763672
0.476	0.334262847900391
0.476833333333334	0.31280517578125
0.477666666666667	0.234127044677735
0.4785	0.23794174194336
0.479333333333334	0.300884246826172
0.480166666666667	0.239372253417969
0.481	0.285625457763672
0.481833333333334	0.346660614013672
0.482666666666667	0.2899169921875
0.4835	0.279426574707031
0.484333333333334	0.348091125488281
0.485166666666667	0.362396240234375
0.486	0.361442565917969
0.486833333333334	0.331878662109375
0.487666666666667	0.347137451171875
0.4885	0.298023223876953
0.489333333333334	0.278949737548828
0.490166666666667	0.346660614013672
0.491	0.38909912109375
0.491833333333334	0.423908233642578
0.492666666666667	0.496864318847656
0.4935	0.461578369140625
0.494333333333334	0.440120697021485
0.495166666666667	0.522136688232422
0.496	0.504493713378907
0.496833333333334	0.387668609619141
0.497666666666667	0.38909912109375
0.4985	0.335216522216797
0.499333333333334	0.296592712402344
0.500166666666667	0.257015228271485
0.501	0.372409820556641
0.501833333333334	0.395774841308594
0.502666666666667	0.455379486083985
0.5035	0.464916229248047
0.504333333333334	0.466346740722656
0.505166666666667	0.37527084350586
0.506	0.4119873046875
0.506833333333334	0.3204345703125
0.507666666666667	0.255107879638672
0.5085	0.263690948486328
0.509333333333334	0.29134750366211
0.510166666666667	0.220775604248047
0.511	0.224590301513672
0.511833333333334	0.295162200927735
0.512666666666667	0.313282012939453
0.5135	0.280380249023438
0.514333333333334	0.30517578125
0.515166666666667	0.373363494873047
0.516	0.378131866455078
0.516833333333334	0.350475311279297
0.517666666666667	0.452041625976563
0.5185	0.401020050048828
0.519333333333334	0.339508056640625
0.520166666666667	0.203132629394531
0.521	0.254631042480469
0.521833333333334	0.233173370361328
0.522666666666667	0.26702880859375
0.5235	0.275611877441406
0.524333333333334	0.422000885009766
0.525166666666667	0.449180603027344
0.526	0.42724609375
0.526833333333334	0.414848327636719
0.527666666666667	0.410079956054688
0.5285	0.363349914550781
0.529333333333334	0.252246856689453
0.530166666666667	0.233650207519531
0.531	0.26082992553711
0.531833333333334	0.288009643554688
0.532666666666667	0.299453735351563
0.5335	0.319957733154297
0.534333333333334	0.368118286132813
0.535166666666667	0.42724609375
0.536	0.376224517822266
0.536833333333334	0.311851501464844
0.537666666666667	0.365257263183594
0.5385	0.311851501464844
0.539333333333334	0.247478485107422
0.540166666666667	0.316143035888672
0.541	0.426769256591797
0.541833333333334	0.353813171386719
0.542666666666667	0.384807586669922
0.5435	0.402927398681641
0.544333333333334	0.396728515625
0.545166666666667	0.271320343017578
0.546	0.29134750366211
0.546833333333334	0.309944152832031
0.547666666666667	0.224590301513672
0.5485	0.224590301513672
0.549333333333334	0.308990478515625
0.550166666666667	0.287532806396485
0.551	0.201702117919922
0.551833333333334	0.235557556152344
0.552666666666667	0.289440155029297
0.5535	0.243663787841797
0.554333333333334	0.325202941894531
0.555166666666667	0.386238098144531
0.556	0.38909912109375
0.556833333333334	0.308513641357422
0.557666666666667	0.281810760498047
0.5585	0.203609466552735
0.559333333333334	0.15401840209961
0.560166666666667	0.148773193359375
0.561	0.0963211059570313
0.561833333333334	0.113487243652344
0.562666666666667	0.121593475341797
0.5635	0.186920166015625
0.564333333333334	0.221729278564453
0.565166666666667	0.262260437011719
0.566	0.253677368164063
0.566833333333334	0.270366668701172
0.567666666666667	0.271320343017578
0.5685	0.30660629272461
0.569333333333334	0.316143035888672
0.570166666666667	0.35238265991211
0.571	0.392436981201172
0.571833333333334	0.381946563720703
0.572666666666667	0.361442565917969
0.5735	0.396728515625
0.574333333333334	0.363826751708985
0.575166666666667	0.363349914550781
0.576	0.33712387084961
0.576833333333334	0.225543975830078
0.577666666666667	0.189304351806641
0.5785	0.211238861083985
0.579333333333334	0.223636627197266
0.580166666666667	0.296115875244141
0.581	0.432014465332031
0.581833333333334	0.479698181152344
0.582666666666667	0.537872314453125
0.5835	0.541210174560547
0.584333333333334	0.501155853271485
0.585166666666667	0.435829162597656
0.586	0.368118286132813
0.586833333333334	0.288009643554688
0.587666666666667	0.264644622802735
0.5885	0.294208526611328
0.589333333333334	0.333309173583985
0.590166666666667	0.353813171386719
0.591	0.360488891601563
0.591833333333334	0.45013427734375
0.592666666666667	0.318050384521485
0.5935	0.292301177978516
0.594333333333334	0.401020050048828
0.595166666666667	0.411033630371094
0.596	0.354766845703125
0.596833333333334	0.439167022705078
0.597666666666667	0.449657440185547
0.5985	0.327587127685547
0.599333333333334	0.374317169189453
0.600166666666667	0.327110290527344
0.601	0.347137451171875
0.601833333333334	0.391960144042969
0.602666666666667	0.459671020507813
0.6035	0.4425048828125
0.604333333333334	0.427722930908203
0.605166666666667	0.423431396484375
0.606	0.345706939697266
0.606833333333334	0.285625457763672
0.607666666666667	0.263690948486328
0.6085	0.296592712402344
0.609333333333334	0.34332275390625
0.610166666666667	0.377178192138672
0.611	0.352859497070313
0.611833333333334	0.38290023803711
0.612666666666667	0.358104705810547
0.6135	0.263690948486328
0.614333333333334	0.231266021728516
0.615166666666667	0.306129455566406
0.616	0.351905822753906
0.616833333333334	0.349044799804688
0.617666666666667	0.332832336425781
0.6185	0.350475311279297
0.619333333333334	0.287532806396485
0.620166666666667	0.188350677490235
0.621	0.179290771484375
0.621833333333334	0.205039978027344
0.622666666666667	0.241756439208985
0.6235	0.262737274169922
0.624333333333334	0.23031234741211
0.625166666666667	0.228404998779297
0.626	0.239849090576172
0.626833333333334	0.202655792236328
0.627666666666667	0.257968902587891
0.6285	0.346660614013672
0.629333333333334	0.331401824951172
0.630166666666667	0.331878662109375
0.631	0.406742095947266
0.631833333333334	0.399589538574219
0.632666666666667	0.370979309082031
0.6335	0.391483306884766
0.634333333333334	0.519752502441407
0.635166666666667	0.491142272949219
0.636	0.446796417236328
0.636833333333334	0.533580780029297
0.637666666666667	0.472068786621094
0.6385	0.316619873046875
0.639333333333334	0.239372253417969
0.640166666666667	0.194549560546875
0.641	0.150203704833985
0.641833333333334	0.223636627197266
0.642666666666667	0.271320343017578
0.6435	0.338554382324219
0.644333333333334	0.352859497070313
0.645166666666667	0.263690948486328
0.646	0.242710113525391
0.646833333333334	0.228404998779297
0.647666666666667	0.267982482910156
0.6485	0.266075134277344
0.649333333333334	0.4119873046875
0.650166666666667	0.447273254394531
0.651	0.470161437988281
0.651833333333334	0.406265258789063
0.652666666666667	0.518798828125
0.6535	0.439643859863281
0.654333333333334	0.418663024902344
0.655166666666667	0.429630279541016
0.656	0.514507293701172
0.656833333333334	0.377655029296875
0.657666666666667	0.38290023803711
0.6585	0.407695770263672
0.659333333333334	0.301837921142578
0.660166666666667	0.257492065429688
0.661	0.346183776855469
0.661833333333334	0.349521636962891
0.662666666666667	0.410079956054688
0.6635	0.479698181152344
0.664333333333334	0.471591949462891
0.665166666666667	0.482559204101563
0.666	0.408172607421875
0.666833333333334	0.255584716796875
0.667666666666667	0.262737274169922
0.6685	0.258922576904297
0.669333333333334	0.25177001953125
0.670166666666667	0.38909912109375
0.671	0.467300415039063
0.671833333333334	0.538349151611328
0.672666666666667	0.479698181152344
0.6735	0.477790832519531
0.674333333333334	0.425338745117188
0.675166666666667	0.471591949462891
0.676	0.469684600830078
0.676833333333334	0.470161437988281
0.677666666666667	0.485420227050781
0.6785	0.441074371337891
0.679333333333334	0.393390655517578
0.680166666666667	0.358104705810547
0.681	0.338077545166016
0.681833333333334	0.326156616210938
0.682666666666667	0.31280517578125
0.6835	0.3509521484375
0.684333333333334	0.321388244628906
0.685166666666667	0.359058380126953
0.686	0.332832336425781
0.686833333333334	0.357151031494141
0.687666666666667	0.345706939697266
0.6885	0.31280517578125
0.689333333333334	0.28228759765625
0.690166666666667	0.261306762695313
0.691	0.280380249023438
0.691833333333334	0.196933746337891
0.692666666666667	0.232219696044922
0.6935	0.296592712402344
0.694333333333334	0.288963317871094
0.695166666666667	0.223159790039063
0.696	0.374794006347656
0.696833333333334	0.406265258789063
0.697666666666667	0.339984893798828
0.6985	0.341892242431641
0.699333333333334	0.343799591064453
0.700166666666667	0.1678466796875
0.701	0.126838684082031
0.701833333333334	0.246047973632813
0.702666666666667	0.237464904785156
0.7035	0.215530395507813
0.704333333333334	0.313758850097656
0.705166666666667	0.343799591064453
0.706	0.284671783447266
0.706833333333334	0.277042388916016
0.707666666666667	0.408172607421875
0.7085	0.414371490478516
0.709333333333334	0.428199768066406
0.710166666666667	0.42724609375
0.711	0.470638275146485
0.711833333333334	0.409603118896485
0.712666666666667	0.396251678466797
0.7135	0.349521636962891
0.714333333333334	0.37384033203125
0.715166666666667	0.396251678466797
0.716	0.434398651123047
0.716833333333334	0.428199768066406
0.717666666666667	0.393390655517578
0.7185	0.399112701416016
0.719333333333334	0.398635864257813
0.720166666666667	0.379562377929688
0.721	0.344276428222656
0.721833333333334	0.407218933105469
0.722666666666667	0.324726104736328
0.7235	0.32949447631836
0.724333333333334	0.340938568115235
0.725166666666667	0.347137451171875
0.726	0.370502471923828
0.726833333333334	0.47445297241211
0.727666666666667	0.443458557128906
0.7285	0.393867492675781
0.729333333333334	0.402450561523438
0.730166666666667	0.399589538574219
0.731	0.342369079589844
0.731833333333334	0.349044799804688
0.732666666666667	0.378131866455078
0.7335	0.433921813964844
0.734333333333334	0.414371490478516
0.735166666666667	0.404834747314453
0.736	0.407218933105469
0.736833333333334	0.422000885009766
0.737666666666667	0.327587127685547
0.7385	0.344276428222656
0.739333333333334	0.410079956054688
0.740166666666667	0.348567962646485
0.741	0.274181365966797
0.741833333333334	0.274658203125
0.742666666666667	0.184059143066406
0.7435	0.103950500488281
0.744333333333334	0.212192535400391
0.745166666666667	0.251293182373047
0.746	0.277996063232422
0.746833333333334	0.405311584472656
0.747666666666667	0.413894653320313
0.7485	0.353336334228516
0.749333333333334	0.355720520019531
0.750166666666667	0.353813171386719
0.751	0.34332275390625
0.751833333333334	0.38909912109375
0.752666666666667	0.39815902709961
0.7535	0.41341781616211
0.754333333333334	0.45919418334961
0.755166666666667	0.42104721069336
0.756	0.367164611816406
0.756833333333334	0.362396240234375
0.757666666666667	0.396728515625
0.7585	0.352859497070313
0.759333333333334	0.299453735351563
0.760166666666667	0.296592712402344
0.761	0.345706939697266
0.761833333333334	0.325679779052735
0.762666666666667	0.409603118896485
0.7635	0.371932983398438
0.764333333333334	0.469207763671875
0.765166666666667	0.383377075195313
0.766	0.415325164794922
0.766833333333334	0.343799591064453
0.767666666666667	0.474929809570313
0.7685	0.36764144897461
0.769333333333334	0.432491302490235
0.770166666666667	0.432014465332031
0.771	0.463008880615235
0.771833333333334	0.390052795410156
0.772666666666667	0.461578369140625
0.7735	0.419139862060547
0.774333333333334	0.26845932006836
0.775166666666667	0.273227691650391
0.776	0.34475326538086
0.776833333333334	0.324726104736328
0.777666666666667	0.308513641357422
0.7785	0.386238098144531
0.779333333333334	0.336647033691406
0.780166666666667	0.339984893798828
0.781	0.288963317871094
0.781833333333334	0.3204345703125
0.782666666666667	0.31423568725586
0.7835	0.330448150634766
0.784333333333334	0.257968902587891
0.785166666666667	0.308990478515625
0.786	0.338077545166016
0.786833333333334	0.370502471923828
0.787666666666667	0.386714935302735
0.7885	0.484943389892578
0.789333333333334	0.508785247802735
0.790166666666667	0.485420227050781
0.791	0.483989715576172
0.791833333333334	0.45919418334961
0.792666666666667	0.364303588867188
0.7935	0.26845932006836
0.794333333333334	0.281333923339844
0.795166666666667	0.293731689453125
0.796	0.281333923339844
0.796833333333334	0.236034393310547
0.797666666666667	0.322818756103516
0.7985	0.308036804199219
0.799333333333334	0.252723693847656
0.800166666666667	0.243663787841797
0.801	0.333786010742188
0.801833333333334	0.258922576904297
0.802666666666667	0.323772430419922
0.8035	0.325202941894531
0.804333333333334	0.359058380126953
0.805166666666667	0.351905822753906
0.806	0.416755676269531
0.806833333333334	0.333786010742188
0.807666666666667	0.301837921142578
0.8085	0.320911407470703
0.809333333333334	0.317096710205078
0.810166666666667	0.309467315673828
0.811	0.29897689819336
0.811833333333334	0.347137451171875
0.812666666666667	0.371456146240235
0.8135	0.302314758300781
0.814333333333334	0.299453735351563
0.815166666666667	0.360965728759766
0.816	0.442981719970703
0.816833333333334	0.442981719970703
0.817666666666667	0.454425811767578
0.8185	0.416755676269531
0.819333333333334	0.449657440185547
0.820166666666667	0.370025634765625
0.821	0.294685363769531
0.821833333333334	0.325202941894531
0.822666666666667	0.318527221679688
0.8235	0.210762023925781
0.824333333333334	0.272750854492188
0.825166666666667	0.292778015136719
0.826	0.308513641357422
0.826833333333334	0.382423400878906
0.827666666666667	0.37384033203125
0.8285	0.300884246826172
0.829333333333334	0.314712524414063
0.830166666666667	0.310420989990235
0.831	0.296115875244141
0.831833333333334	0.387668609619141
0.832666666666667	0.477313995361328
0.8335	0.457763671875
0.834333333333334	0.440120697021485
0.835166666666667	0.459671020507813
0.836	0.433921813964844
0.836833333333334	0.323295593261719
0.837666666666667	0.404834747314453
0.8385	0.39052963256836
0.839333333333334	0.335693359375
0.840166666666667	0.247955322265625
0.841	0.296592712402344
0.841833333333334	0.25320053100586
0.842666666666667	0.175952911376953
0.8435	0.209808349609375
0.844333333333334	0.320911407470703
0.845166666666667	0.374317169189453
0.846	0.361442565917969
0.846833333333334	0.470638275146485
0.847666666666667	0.395774841308594
0.8485	0.387668609619141
0.849333333333334	0.353813171386719
0.850166666666667	0.360965728759766
0.851	0.314712524414063
0.851833333333334	0.385761260986328
0.852666666666667	0.369071960449219
0.8535	0.334262847900391
0.854333333333334	0.293254852294922
0.855166666666667	0.320911407470703
0.856	0.259876251220703
0.856833333333334	0.270843505859375
0.857666666666667	0.29754638671875
0.8585	0.351905822753906
0.859333333333334	0.380039215087891
0.860166666666667	0.444412231445313
0.861	0.432491302490235
0.861833333333334	0.456809997558594
0.862666666666667	0.447273254394531
0.8635	0.396251678466797
0.864333333333334	0.386714935302735
0.865166666666667	0.363826751708985
0.866	0.342845916748047
0.866833333333334	0.377178192138672
0.867666666666667	0.42867660522461
0.8685	0.468254089355469
0.869333333333334	0.457286834716797
0.870166666666667	0.454425811767578
0.871	0.433921813964844
0.871833333333334	0.335693359375
0.872666666666667	0.325202941894531
0.8735	0.372886657714844
0.874333333333334	0.362873077392578
0.875166666666667	0.348567962646485
0.876	0.451087951660156
0.876833333333334	0.485897064208985
0.877666666666667	0.435352325439453
0.8785	0.486373901367188
0.879333333333334	0.502586364746094
0.880166666666667	0.474929809570313
0.881	0.446796417236328
0.881833333333334	0.473499298095703
0.882666666666667	0.442981719970703
0.8835	0.355243682861328
0.884333333333334	0.351905822753906
0.885166666666667	0.296592712402344
0.886	0.275135040283203
0.886833333333334	0.243186950683594
0.887666666666667	0.293254852294922
0.8885	0.2288818359375
0.889333333333334	0.242233276367188
0.890166666666667	0.236988067626953
0.891	0.260353088378906
0.891833333333334	0.295162200927735
0.892666666666667	0.307083129882813
0.8935	0.32806396484375
0.894333333333334	0.378131866455078
0.895166666666667	0.403404235839844
0.896	0.373363494873047
0.896833333333334	0.470638275146485
0.897666666666667	0.454425811767578
0.8985	0.403404235839844
0.899333333333334	0.395298004150391
0.900166666666667	0.39815902709961
0.901	0.307083129882813
0.901833333333334	0.323295593261719
0.902666666666667	0.382423400878906
0.9035	0.411033630371094
0.904333333333334	0.468254089355469
0.905166666666667	0.501155853271485
0.906	0.50497055053711
0.906833333333334	0.485897064208985
0.907666666666667	0.416278839111328
0.9085	0.40578842163086
0.909333333333334	0.48828125
0.910166666666667	0.44393539428711
0.911	0.421524047851563
0.911833333333334	0.476837158203125
0.912666666666667	0.438690185546875
0.9135	0.397682189941406
0.914333333333334	0.455379486083985
0.915166666666667	0.478744506835938
0.916	0.437736511230469
0.916833333333334	0.423908233642578
0.917666666666667	0.43487548828125
0.9185	0.425338745117188
0.919333333333334	0.425338745117188
0.920166666666667	0.36001205444336
0.921	0.409603118896485
0.921833333333334	0.387191772460938
0.922666666666667	0.309944152832031
0.9235	0.333786010742188
0.924333333333334	0.390052795410156
0.925166666666667	0.382423400878906
0.926	0.336647033691406
0.926833333333334	0.406265258789063
0.927666666666667	0.359535217285156
0.9285	0.378608703613281
0.929333333333334	0.364303588867188
0.930166666666667	0.395298004150391
0.931	0.354766845703125
0.931833333333334	0.3662109375
0.932666666666667	0.335693359375
0.9335	0.369548797607422
0.934333333333334	0.416278839111328
0.935166666666667	0.412464141845703
0.936	0.463485717773438
0.936833333333334	0.545978546142578
0.937666666666667	0.560760498046875
0.9385	0.473499298095703
0.939333333333334	0.521659851074219
0.940166666666667	0.521659851074219
0.941	0.464916229248047
0.941833333333334	0.380992889404297
0.942666666666667	0.438690185546875
0.9435	0.445365905761719
0.944333333333334	0.359535217285156
0.945166666666667	0.403881072998047
0.946	0.441074371337891
0.946833333333334	0.413894653320313
0.947666666666667	0.418663024902344
0.9485	0.40435791015625
0.949333333333334	0.330448150634766
0.950166666666667	0.338077545166016
0.951	0.375747680664063
0.951833333333334	0.341892242431641
0.952666666666667	0.32806396484375
0.9535	0.345706939697266
0.954333333333334	0.309467315673828
0.955166666666667	0.264167785644531
0.956	0.197887420654297
0.956833333333334	0.244140625
0.957666666666667	0.199317932128906
0.9585	0.190258026123047
0.959333333333334	0.262260437011719
0.960166666666667	0.380992889404297
0.961	0.374794006347656
0.961833333333334	0.449657440185547
0.962666666666667	0.52785873413086
0.9635	0.514030456542969
0.964333333333334	0.473976135253906
0.965166666666667	0.499725341796875
0.966	0.452518463134766
0.966833333333334	0.336647033691406
0.967666666666667	0.340461730957031
0.9685	0.340461730957031
0.969333333333334	0.374794006347656
0.970166666666667	0.412940979003906
0.971	0.502109527587891
0.971833333333334	0.472545623779297
0.972666666666667	0.452041625976563
0.9735	0.372409820556641
0.974333333333334	0.381946563720703
0.975166666666667	0.275135040283203
0.976	0.271320343017578
0.976833333333334	0.26702880859375
0.977666666666667	0.331878662109375
0.9785	0.352859497070313
0.979333333333334	0.378608703613281
0.980166666666667	0.456809997558594
0.981	0.415802001953125
0.981833333333334	0.402450561523438
0.982666666666667	0.396728515625
0.9835	0.435829162597656
0.984333333333334	0.3662109375
0.985166666666667	0.432968139648438
0.986	0.440120697021485
0.986833333333334	0.414371490478516
0.987666666666667	0.457286834716797
0.9885	0.512123107910157
0.989333333333334	0.483989715576172
0.990166666666667	0.516414642333985
0.991	0.580787658691407
0.991833333333334	0.562667846679688
0.992666666666667	0.411510467529297
0.9935	0.397682189941406
0.994333333333334	0.339508056640625
0.995166666666667	0.259876251220703
0.996	0.265121459960938
0.996833333333334	0.32806396484375
0.997666666666667	0.385284423828125
0.9985	0.294685363769531
0.999333333333334	0.190258026123047
1.00016666666667	0.202655792236328
1.001	0.216484069824219
1.00183333333334	0.148773193359375
1.00266666666667	0.197410583496094
1.0035	0.308036804199219
1.00433333333334	0.209331512451172
1.00516666666667	0.156402587890625
1.006	0.193595886230469
1.00683333333334	0.286579132080078
1.00766666666667	0.285625457763672
1.0085	0.312328338623047
1.00933333333334	0.359058380126953
1.01016666666667	0.301837921142578
1.011	0.23794174194336
1.01183333333334	0.173568725585938
1.01266666666667	0.185012817382813
1.0135	0.194072723388672
1.01433333333334	0.231266021728516
1.01516666666667	0.26702880859375
1.016	0.31423568725586
1.01683333333334	0.334739685058594
1.01766666666667	0.364303588867188
1.0185	0.369071960449219
1.01933333333334	0.363349914550781
1.02016666666667	0.359535217285156
1.021	0.39815902709961
1.02183333333334	0.42104721069336
1.02266666666667	0.39052963256836
1.0235	0.362873077392578
1.02433333333334	0.34332275390625
1.02516666666667	0.311851501464844
1.026	0.192642211914063
1.02683333333334	0.290393829345703
1.02766666666667	0.2899169921875
1.0285	0.337600708007813
1.02933333333334	0.326156616210938
1.03016666666667	0.38909912109375
1.031	0.344276428222656
1.03183333333334	0.319480895996094
1.03266666666667	0.374794006347656
1.0335	0.45013427734375
1.03433333333334	0.499248504638672
1.03516666666667	0.510215759277344
1.036	0.605583190917969
1.03683333333334	0.524997711181641
1.03766666666667	0.411510467529297
1.0385	0.36764144897461
1.03933333333334	0.354290008544922
1.04016666666667	0.228404998779297
1.041	0.298500061035156
1.04183333333334	0.317096710205078
1.04266666666667	0.291824340820313
1.0435	0.178813934326172
1.04433333333334	0.265121459960938
1.04516666666667	0.248432159423828
1.046	0.231742858886719
1.04683333333334	0.292778015136719
1.04766666666667	0.403404235839844
1.0485	0.370979309082031
1.04933333333334	0.379562377929688
1.05016666666667	0.36001205444336
1.051	0.315189361572266
1.05183333333334	0.257492065429688
1.05266666666667	0.250816345214844
1.0535	0.204563140869141
1.05433333333334	0.201225280761719
1.05516666666667	0.187873840332031
1.056	0.277519226074219
1.05683333333334	0.379085540771485
1.05766666666667	0.42724609375
1.0585	0.531196594238282
1.05933333333334	0.530242919921875
1.06016666666667	0.475406646728516
1.061	0.376701354980469
1.06183333333334	0.241279602050781
1.06266666666667	0.159263610839844
1.0635	0.210285186767578
1.06433333333334	0.266551971435547
1.06516666666667	0.250816345214844
1.066	0.380039215087891
1.06683333333334	0.462532043457031
1.06766666666667	0.382423400878906
1.0685	0.274181365966797
1.06933333333334	0.275611877441406
1.07016666666667	0.244140625
1.071	0.176429748535156
1.07183333333334	0.242710113525391
1.07266666666667	0.335693359375
1.0735	0.370502471923828
1.07433333333334	0.322341918945313
1.07516666666667	0.340461730957031
1.076	0.349998474121094
1.07683333333334	0.34332275390625
1.07766666666667	0.401496887207031
1.0785	0.515460968017578
1.07933333333334	0.493526458740235
1.08016666666667	0.524520874023438
1.081	0.484466552734375
1.08183333333334	0.439167022705078
1.08266666666667	0.344276428222656
1.0835	0.408649444580078
1.08433333333334	0.329971313476563
1.08516666666667	0.310897827148438
1.086	0.28228759765625
1.08683333333334	0.374317169189453
1.08766666666667	0.393867492675781
1.0885	0.399112701416016
1.08933333333334	0.51259994506836
1.09016666666667	0.497817993164063
1.091	0.406742095947266
1.09183333333334	0.379085540771485
1.09266666666667	0.352859497070313
1.0935	0.289440155029297
1.09433333333334	0.357151031494141
1.09516666666667	0.374317169189453
1.096	0.370502471923828
1.09683333333334	0.38290023803711
1.09766666666667	0.368118286132813
1.0985	0.307083129882813
1.09933333333334	0.324249267578125
1.10016666666667	0.25320053100586
1.101	0.334262847900391
1.10183333333334	0.330924987792969
1.10266666666667	0.329971313476563
1.1035	0.302314758300781
1.10433333333334	0.35858154296875
1.10516666666667	0.361919403076172
1.106	0.380992889404297
1.10683333333334	0.403881072998047
1.10766666666667	0.380992889404297
1.1085	0.353336334228516
1.10933333333334	0.317573547363281
1.11016666666667	0.313758850097656
1.111	0.326156616210938
1.11183333333334	0.368118286132813
1.11266666666667	0.429630279541016
1.1135	0.438213348388672
1.11433333333334	0.431060791015625
1.11516666666667	0.425815582275391
1.116	0.477313995361328
1.11683333333334	0.490188598632813
1.11766666666667	0.500202178955078
1.1185	0.594615936279297
1.11933333333334	0.618457794189453
1.12016666666667	0.6103515625
1.121	0.506877899169922
1.12183333333334	0.555038452148438
1.12266666666667	0.481605529785156
1.1235	0.463962554931641
1.12433333333334	0.40435791015625
1.12516666666667	0.407218933105469
1.126	0.349998474121094
1.12683333333334	0.345230102539063
1.12766666666667	0.428199768066406
1.1285	0.412940979003906
1.12933333333334	0.524520874023438
1.13016666666667	0.513553619384766
1.131	0.458240509033203
1.13183333333334	0.354290008544922
1.13266666666667	0.401020050048828
1.1335	0.279426574707031
1.13433333333334	0.291824340820313
1.13516666666667	0.310897827148438
1.136	0.380992889404297
1.13683333333334	0.279903411865235
1.13766666666667	0.341415405273438
1.1385	0.26845932006836
1.13933333333334	0.265598297119141
1.14016666666667	0.241279602050781
1.141	0.301361083984375
1.14183333333334	0.263690948486328
1.14266666666667	0.249862670898438
1.1435	0.372886657714844
1.14433333333334	0.355243682861328
1.14516666666667	0.396251678466797
1.146	0.399112701416016
1.14683333333334	0.465869903564453
1.14766666666667	0.3204345703125
1.1485	0.233650207519531
1.14933333333334	0.271797180175781
1.15016666666667	0.257968902587891
1.151	0.343799591064453
1.15183333333334	0.464916229248047
1.15266666666667	0.576496124267578
1.1535	0.574111938476563
1.15433333333334	0.702381134033203
1.15516666666667	0.550270080566407
1.156	0.499725341796875
1.15683333333334	0.513553619384766
1.15766666666667	0.435829162597656
1.1585	0.319957733154297
1.15933333333334	0.418663024902344
1.16016666666667	0.383377075195313
1.161	0.27608871459961
1.16183333333334	0.298500061035156
1.16266666666667	0.385284423828125
1.1635	0.289440155029297
1.16433333333334	0.307083129882813
1.16516666666667	0.34332275390625
1.166	0.345230102539063
1.16683333333334	0.309467315673828
1.16766666666667	0.422954559326172
1.1685	0.423431396484375
1.16933333333334	0.41961669921875
1.17016666666667	0.349044799804688
1.171	0.342845916748047
1.17183333333334	0.267505645751953
1.17266666666667	0.281810760498047
1.1735	0.304222106933594
1.17433333333334	0.414848327636719
1.17516666666667	0.453948974609375
1.176	0.507354736328125
1.17683333333334	0.431537628173828
1.17766666666667	0.379562377929688
1.1785	0.341415405273438
1.17933333333334	0.297069549560547
1.18016666666667	0.319480895996094
1.181	0.444889068603516
1.18183333333334	0.507831573486328
1.18266666666667	0.539779663085938
1.1835	0.551223754882813
1.18433333333334	0.507831573486328
1.18516666666667	0.420570373535156
1.186	0.414848327636719
1.18683333333334	0.377655029296875
1.18766666666667	0.376224517822266
1.1885	0.401973724365235
1.18933333333334	0.491142272949219
1.19016666666667	0.5340576171875
1.191	0.578880310058594
1.19183333333334	0.599861145019532
1.19266666666667	0.5340576171875
1.1935	0.43630599975586
1.19433333333334	0.369071960449219
1.19516666666667	0.348091125488281
1.196	0.290870666503906
1.19683333333334	0.309944152832031
1.19766666666667	0.360965728759766
1.1985	0.344276428222656
1.19933333333334	0.225067138671875
1.20016666666667	0.232219696044922
1.201	0.257492065429688
1.20183333333334	0.145435333251953
1.20266666666667	0.173568725585938
1.2035	0.307559967041016
1.20433333333334	0.386238098144531
1.20516666666667	0.371456146240235
1.206	0.426292419433594
1.20683333333334	0.397205352783203
1.20766666666667	0.341415405273438
1.2085	0.243186950683594
1.20933333333334	0.238418579101563
1.21016666666667	0.265598297119141
1.211	0.308990478515625
1.21183333333334	0.323295593261719
1.21266666666667	0.335216522216797
1.2135	0.350475311279297
1.21433333333334	0.44393539428711
1.21516666666667	0.473976135253906
1.216	0.545024871826172
1.21683333333334	0.598907470703125
1.21766666666667	0.606060028076172
1.2185	0.500679016113282
1.21933333333334	0.467777252197266
1.22016666666667	0.417232513427735
1.221	0.324249267578125
1.22183333333334	0.266551971435547
1.22266666666667	0.376701354980469
1.2235	0.424385070800781
1.22433333333334	0.388622283935547
1.22516666666667	0.490665435791016
1.226	0.588417053222657
1.22683333333334	0.519752502441407
1.22766666666667	0.455379486083985
1.2285	0.505924224853516
1.22933333333334	0.496864318847656
1.23016666666667	0.42104721069336
1.231	0.335693359375
1.23183333333334	0.357627868652344
1.23266666666667	0.347137451171875
1.2335	0.242233276367188
1.23433333333334	0.284194946289063
1.23516666666667	0.381946563720703
1.236	0.3814697265625
1.23683333333334	0.33712387084961
1.23766666666667	0.47445297241211
1.2385	0.450611114501953
1.23933333333334	0.38290023803711
1.24016666666667	0.365734100341797
1.241	0.470638275146485
1.24183333333334	0.4730224609375
1.24266666666667	0.515937805175782
1.2435	0.583171844482422
1.24433333333334	0.591754913330078
1.24516666666667	0.51116943359375
1.246	0.503063201904297
1.24683333333334	0.539302825927735
1.24766666666667	0.496387481689453
1.2485	0.57363510131836
1.24933333333334	0.563621520996094
1.25016666666667	0.545501708984375
1.251	0.453948974609375
1.25183333333334	0.37527084350586
1.25266666666667	0.273704528808594
1.2535	0.378131866455078
1.25433333333334	0.377655029296875
1.25516666666667	0.38909912109375
1.256	0.472068786621094
1.25683333333334	0.526905059814453
1.25766666666667	0.479698181152344
1.2585	0.442981719970703
1.25933333333334	0.472545623779297
1.26016666666667	0.446796417236328
1.261	0.415802001953125
1.26183333333334	0.356674194335938
1.26266666666667	0.361442565917969
1.2635	0.385761260986328
1.26433333333334	0.368595123291016
1.26516666666667	0.378131866455078
1.266	0.423431396484375
1.26683333333334	0.456333160400391
1.26766666666667	0.438213348388672
1.2685	0.461101531982422
1.26933333333334	0.362873077392578
1.27016666666667	0.364303588867188
1.271	0.311851501464844
1.27183333333334	0.324249267578125
1.27266666666667	0.264644622802735
1.2735	0.303268432617188
1.27433333333334	0.275611877441406
1.27516666666667	0.3204345703125
1.276	0.315189361572266
1.27683333333334	0.400543212890625
1.27766666666667	0.369548797607422
1.2785	0.363349914550781
1.27933333333334	0.363826751708985
1.28016666666667	0.33712387084961
1.281	0.240802764892578
1.28183333333334	0.361919403076172
1.28266666666667	0.37527084350586
1.2835	0.339508056640625
1.28433333333334	0.3509521484375
1.28516666666667	0.403881072998047
1.286	0.358104705810547
1.28683333333334	0.345230102539063
1.28766666666667	0.370025634765625
1.2885	0.395774841308594
1.28933333333334	0.453948974609375
1.29016666666667	0.447750091552735
1.291	0.526905059814453
1.29183333333334	0.490665435791016
1.29266666666667	0.402450561523438
1.2935	0.344276428222656
1.29433333333334	0.411033630371094
1.29516666666667	0.391960144042969
1.296	0.370025634765625
1.29683333333334	0.384807586669922
1.29766666666667	0.453472137451172
1.2985	0.417709350585938
1.29933333333334	0.360965728759766
1.30016666666667	0.38290023803711
1.301	0.406265258789063
1.30183333333334	0.359535217285156
1.30266666666667	0.304222106933594
1.3035	0.277042388916016
1.30433333333334	0.33712387084961
1.30516666666667	0.334262847900391
1.306	0.311374664306641
1.30683333333334	0.312328338623047
1.30766666666667	0.309467315673828
1.3085	0.321388244628906
1.30933333333334	0.26082992553711
1.31016666666667	0.248432159423828
1.311	0.270843505859375
1.31183333333334	0.250339508056641
1.31266666666667	0.221729278564453
1.3135	0.295162200927735
1.31433333333334	0.3509521484375
1.31516666666667	0.378131866455078
1.316	0.459671020507813
1.31683333333334	0.439167022705078
1.31766666666667	0.401973724365235
1.3185	0.370502471923828
1.31933333333334	0.322341918945313
1.32016666666667	0.272274017333985
1.321	0.288486480712891
1.32183333333334	0.257968902587891
1.32266666666667	0.308036804199219
1.3235	0.325679779052735
1.32433333333334	0.36001205444336
1.32516666666667	0.345706939697266
1.326	0.367164611816406
1.32683333333334	0.365257263183594
1.32766666666667	0.390052795410156
1.3285	0.379085540771485
1.32933333333334	0.418186187744141
1.33016666666667	0.460624694824219
1.331	0.422477722167969
1.33183333333334	0.397682189941406
1.33266666666667	0.444889068603516
1.3335	0.36764144897461
1.33433333333334	0.327110290527344
1.33516666666667	0.311851501464844
1.336	0.263690948486328
1.33683333333334	0.189304351806641
1.33766666666667	0.150203704833985
1.3385	0.141620635986328
1.33933333333334	0.165462493896485
1.34016666666667	0.210762023925781
1.341	0.308990478515625
1.34183333333334	0.353813171386719
1.34266666666667	0.445842742919922
1.3435	0.443458557128906
1.34433333333334	0.469207763671875
1.34516666666667	0.3204345703125
1.346	0.307083129882813
1.34683333333334	0.288486480712891
1.34766666666667	0.381946563720703
1.3485	0.345706939697266
1.34933333333334	0.426292419433594
1.35016666666667	0.52022933959961
1.351	0.416755676269531
1.35183333333334	0.308036804199219
1.35266666666667	0.332832336425781
1.3535	0.261783599853516
1.35433333333334	0.212669372558594
1.35516666666667	0.318527221679688
1.356	0.315666198730469
1.35683333333334	0.359058380126953
1.35766666666667	0.407218933105469
1.3585	0.360965728759766
1.35933333333334	0.332355499267578
1.36016666666667	0.407695770263672
1.361	0.376224517822266
1.36183333333334	0.392436981201172
1.36266666666667	0.329017639160156
1.3635	0.352859497070313
1.36433333333334	0.354766845703125
1.36516666666667	0.257015228271485
1.366	0.26082992553711
1.36683333333334	0.359535217285156
1.36766666666667	0.352859497070313
1.3685	0.262260437011719
1.36933333333334	0.372409820556641
1.37016666666667	0.424861907958985
1.371	0.455856323242188
1.37183333333334	0.420570373535156
1.37266666666667	0.510215759277344
1.3735	0.465869903564453
1.37433333333334	0.446796417236328
1.37516666666667	0.490665435791016
1.376	0.394344329833985
1.37683333333334	0.357151031494141
1.37766666666667	0.401496887207031
1.3785	0.364780426025391
1.37933333333334	0.281333923339844
1.38016666666667	0.349998474121094
1.381	0.32949447631836
1.38183333333334	0.332355499267578
1.38266666666667	0.30660629272461
1.3835	0.321388244628906
1.38433333333334	0.441551208496094
1.38516666666667	0.48065185546875
1.386	0.420093536376953
1.38683333333334	0.394821166992188
1.38766666666667	0.370502471923828
1.3885	0.268936157226563
1.38933333333334	0.229835510253906
1.39016666666667	0.326156616210938
1.391	0.357627868652344
1.39183333333334	0.444889068603516
1.39266666666667	0.499248504638672
1.3935	0.56600570678711
1.39433333333334	0.457286834716797
1.39516666666667	0.424385070800781
1.396	0.355720520019531
1.39683333333334	0.287532806396485
1.39766666666667	0.203132629394531
1.3985	0.323772430419922
1.39933333333334	0.335693359375
1.40016666666667	0.319957733154297
1.401	0.3814697265625
1.40183333333334	0.380516052246094
1.40266666666667	0.271797180175781
1.4035	0.243663787841797
1.40433333333334	0.284671783447266
1.40516666666667	0.244617462158203
1.406	0.25320053100586
1.40683333333334	0.318527221679688
1.40766666666667	0.440120697021485
1.4085	0.385284423828125
1.40933333333334	0.338554382324219
1.41016666666667	0.385284423828125
1.411	0.361919403076172
1.41183333333334	0.313758850097656
1.41266666666667	0.391006469726563
1.4135	0.48828125
1.41433333333334	0.452041625976563
1.41516666666667	0.444412231445313
1.416	0.407218933105469
1.41683333333334	0.384330749511719
1.41766666666667	0.364780426025391
1.4185	0.391006469726563
1.41933333333334	0.428199768066406
1.42016666666667	0.449657440185547
1.421	0.480175018310547
1.42183333333334	0.47445297241211
1.42266666666667	0.53548812866211
1.4235	0.463485717773438
1.42433333333334	0.475406646728516
1.42516666666667	0.470638275146485
1.426	0.424861907958985
1.42683333333334	0.416755676269531
1.42766666666667	0.408649444580078
1.4285	0.433921813964844
1.42933333333334	0.371932983398438
1.43016666666667	0.345706939697266
1.431	0.281333923339844
1.43183333333334	0.286102294921875
1.43266666666667	0.213623046875
1.4335	0.26845932006836
1.43433333333334	0.318527221679688
1.43516666666667	0.280857086181641
1.436	0.331401824951172
1.43683333333334	0.345230102539063
1.43766666666667	0.342845916748047
1.4385	0.340461730957031
1.43933333333334	0.410556793212891
1.44016666666667	0.410556793212891
1.441	0.457763671875
1.44183333333334	0.416278839111328
1.44266666666667	0.477313995361328
1.4435	0.528335571289063
1.44433333333334	0.479698181152344
1.44516666666667	0.532150268554688
1.446	0.506877899169922
1.44683333333334	0.535964965820313
1.44766666666667	0.457763671875
1.4485	0.499248504638672
1.44933333333334	0.402450561523438
1.45016666666667	0.466346740722656
1.451	0.447273254394531
1.45183333333334	0.416755676269531
1.45266666666667	0.408172607421875
1.4535	0.478267669677735
1.45433333333334	0.380992889404297
1.45516666666667	0.350475311279297
1.456	0.379085540771485
1.45683333333334	0.349521636962891
1.45766666666667	0.288486480712891
1.4585	0.396728515625
1.45933333333334	0.36764144897461
1.46016666666667	0.412940979003906
1.461	0.400066375732422
1.46183333333334	0.466346740722656
1.46266666666667	0.366687774658203
1.4635	0.309944152832031
1.46433333333334	0.288009643554688
1.46516666666667	0.388145446777344
1.466	0.317573547363281
1.46683333333334	0.41341781616211
1.46766666666667	0.530242919921875
1.4685	0.48971176147461
1.46933333333334	0.502109527587891
1.47016666666667	0.408172607421875
1.471	0.280857086181641
1.47183333333334	0.254154205322266
1.47266666666667	0.263690948486328
1.4735	0.167369842529297
1.47433333333334	0.219821929931641
1.47516666666667	0.345230102539063
1.476	0.349044799804688
1.47683333333334	0.301837921142578
1.47766666666667	0.395298004150391
1.4785	0.538825988769532
1.47933333333334	0.435829162597656
1.48016666666667	0.406265258789063
1.481	0.43487548828125
1.48183333333334	0.406265258789063
1.48266666666667	0.399589538574219
1.4835	0.499725341796875
1.48433333333334	0.47445297241211
1.48516666666667	0.519752502441407
1.486	0.514984130859375
1.48683333333334	0.422477722167969
1.48766666666667	0.414371490478516
1.4885	0.482559204101563
1.48933333333334	0.438690185546875
1.49016666666667	0.370979309082031
1.491	0.386238098144531
1.49183333333334	0.369071960449219
1.49266666666667	0.362396240234375
1.4935	0.368595123291016
1.49433333333334	0.452041625976563
1.49516666666667	0.468730926513672
1.496	0.396251678466797
1.49683333333334	0.316619873046875
1.49766666666667	0.357627868652344
1.4985	0.334739685058594
1.49933333333334	0.3204345703125
1.50016666666667	0.414371490478516
1.501	0.449180603027344
1.50183333333334	0.335693359375
1.50266666666667	0.321388244628906
1.5035	0.320911407470703
1.50433333333334	0.290393829345703
1.50516666666667	0.257492065429688
1.506	0.287055969238281
1.50683333333334	0.216007232666016
1.50766666666667	0.187873840332031
1.5085	0.239849090576172
1.50933333333334	0.293731689453125
1.51016666666667	0.334262847900391
1.511	0.347137451171875
1.51183333333334	0.361442565917969
1.51266666666667	0.332832336425781
1.5135	0.299930572509766
1.51433333333334	0.401020050048828
1.51516666666667	0.522136688232422
1.516	0.531673431396485
1.51683333333334	0.528335571289063
1.51766666666667	0.558853149414063
1.5185	0.503063201904297
1.51933333333334	0.403404235839844
1.52016666666667	0.41961669921875
1.521	0.376701354980469
1.52183333333334	0.343799591064453
1.52266666666667	0.302791595458985
1.5235	0.296592712402344
1.52433333333334	0.373363494873047
1.52516666666667	0.370025634765625
1.526	0.351905822753906
1.52683333333334	0.383377075195313
1.52766666666667	0.462532043457031
1.5285	0.431537628173828
1.52933333333334	0.40435791015625
1.53016666666667	0.430107116699219
1.531	0.406265258789063
1.53183333333334	0.393867492675781
1.53266666666667	0.39052963256836
1.5335	0.421524047851563
1.53433333333334	0.405311584472656
1.53516666666667	0.414371490478516
1.536	0.34332275390625
1.53683333333334	0.258445739746094
1.53766666666667	0.235080718994141
1.5385	0.256538391113281
1.53933333333334	0.273227691650391
1.54016666666667	0.338077545166016
1.541	0.34475326538086
1.54183333333334	0.421524047851563
1.54266666666667	0.450611114501953
1.5435	0.39052963256836
1.54433333333334	0.360488891601563
1.54516666666667	0.349998474121094
1.546	0.329971313476563
1.54683333333334	0.288963317871094
1.54766666666667	0.321388244628906
1.5485	0.366687774658203
1.54933333333334	0.330924987792969
1.55016666666667	0.288009643554688
1.551	0.266075134277344
1.55183333333334	0.258445739746094
1.55266666666667	0.189304351806641
1.5535	0.229835510253906
1.55433333333334	0.297069549560547
1.55516666666667	0.410556793212891
1.556	0.402450561523438
1.55683333333334	0.444889068603516
1.55766666666667	0.553131103515625
1.5585	0.48208236694336
1.55933333333334	0.473499298095703
1.56016666666667	0.485420227050781
1.561	0.461101531982422
1.56183333333334	0.386714935302735
1.56266666666667	0.478267669677735
1.5635	0.397205352783203
1.56433333333334	0.442028045654297
1.56516666666667	0.414848327636719
1.566	0.44393539428711
1.56683333333334	0.362873077392578
1.56766666666667	0.383377075195313
1.5685	0.309944152832031
1.56933333333334	0.325679779052735
1.57016666666667	0.348091125488281
1.571	0.375747680664063
1.57183333333334	0.35858154296875
1.57266666666667	0.347137451171875
1.5735	0.356674194335938
1.57433333333334	0.319957733154297
1.57516666666667	0.287055969238281
1.576	0.226497650146485
1.57683333333334	0.288963317871094
1.57766666666667	0.269889831542969
1.5785	0.190258026123047
1.57933333333334	0.19979476928711
1.58016666666667	0.323772430419922
1.581	0.210285186767578
1.58183333333334	0.295639038085938
1.58266666666667	0.341892242431641
1.5835	0.369071960449219
1.58433333333334	0.274658203125
1.58516666666667	0.411510467529297
1.586	0.39052963256836
1.58683333333334	0.423908233642578
1.58766666666667	0.45919418334961
1.5885	0.5645751953125
1.58933333333334	0.513076782226563
1.59016666666667	0.402927398681641
1.591	0.38909912109375
1.59183333333334	0.329017639160156
1.59266666666667	0.271797180175781
1.5935	0.315189361572266
1.59433333333334	0.420570373535156
1.59516666666667	0.371456146240235
1.596	0.3662109375
1.59683333333334	0.345706939697266
1.59766666666667	0.28371810913086
1.5985	0.280380249023438
1.59933333333334	0.346660614013672
1.60016666666667	0.393390655517578
1.601	0.363349914550781
1.60183333333334	0.382423400878906
1.60266666666667	0.34332275390625
1.6035	0.220775604248047
1.60433333333334	0.169754028320313
1.60516666666667	0.165939331054688
1.606	0.165462493896485
1.60683333333334	0.231266021728516
1.60766666666667	0.322341918945313
1.6085	0.313758850097656
1.60933333333334	0.401973724365235
1.61016666666667	0.414848327636719
1.611	0.359535217285156
1.61183333333334	0.339508056640625
1.61266666666667	0.31423568725586
1.6135	0.305652618408203
1.61433333333334	0.186920166015625
1.61516666666667	0.234603881835938
1.616	0.209331512451172
1.61683333333334	0.245094299316406
1.61766666666667	0.226974487304688
1.6185	0.374794006347656
1.61933333333334	0.318050384521485
1.62016666666667	0.321388244628906
1.621	0.365734100341797
1.62183333333334	0.433444976806641
1.62266666666667	0.37384033203125
1.6235	0.348567962646485
1.62433333333334	0.446796417236328
1.62516666666667	0.404834747314453
1.626	0.260353088378906
1.62683333333334	0.286102294921875
1.62766666666667	0.32186508178711
1.6285	0.261306762695313
1.62933333333334	0.260353088378906
1.63016666666667	0.456333160400391
1.631	0.423431396484375
1.63183333333334	0.426292419433594
1.63266666666667	0.416755676269531
1.6335	0.382423400878906
1.63433333333334	0.326156616210938
1.63516666666667	0.346660614013672
1.636	0.356197357177735
1.63683333333334	0.448226928710938
1.63766666666667	0.467777252197266
1.6385	0.418186187744141
1.63933333333334	0.525474548339844
1.64016666666667	0.497817993164063
1.641	0.452041625976563
1.64183333333334	0.426769256591797
1.64266666666667	0.407695770263672
1.6435	0.242233276367188
1.64433333333334	0.257492065429688
1.64516666666667	0.209331512451172
1.646	0.213146209716797
1.64683333333334	0.197410583496094
1.64766666666667	0.313758850097656
1.6485	0.271320343017578
1.64933333333334	0.261783599853516
1.65016666666667	0.349521636962891
1.651	0.365734100341797
1.65183333333334	0.395774841308594
1.65266666666667	0.414848327636719
1.6535	0.484466552734375
1.65433333333334	0.394344329833985
1.65516666666667	0.417709350585938
1.656	0.300407409667969
1.65683333333334	0.307559967041016
1.65766666666667	0.257492065429688
1.6585	0.345230102539063
1.65933333333334	0.323772430419922
1.66016666666667	0.388145446777344
1.661	0.403404235839844
1.66183333333334	0.418186187744141
1.66266666666667	0.353336334228516
1.6635	0.369071960449219
1.66433333333334	0.361919403076172
1.66516666666667	0.339984893798828
1.666	0.35858154296875
[truncated: 69,567 more rows]
