# Supplementary material for: Chemodiversity of Calophyllum inophyllum L. oil bioactive components related to their specific geographical distribution in the South Pacific region
Source: PeerJ. 2019 May 22;7:e6896. doi: 10.7717/peerj.6896 (PMC6535043; doi:10.7717/peerj.6896)
Supplement: Supplemental Information 4 — Time and absorbance values at 280 nm. The site and the number of the collected sample from French Polynesia are in the separate file names. [file peerj-07-6896-s004.zip › Societe_Raiatea_z2_N32.CSV]

0.000666666666666667	0.673770904541016
0.0015	0.689029693603516
0.00233333333333334	0.676631927490235
0.00316666666666667	0.702857971191407
0.004	0.551223754882813
0.00483333333333334	0.509738922119141
0.00566666666666667	0.51259994506836
0.0065	0.463485717773438
0.00733333333333334	0.435352325439453
0.00816666666666667	0.575542449951172
0.009	0.517368316650391
0.00983333333333334	0.487804412841797
0.0106666666666667	0.637531280517578
0.0115	0.66375732421875
0.0123333333333334	0.54168701171875
0.0131666666666667	0.60272216796875
0.014	0.744819641113282
0.0148333333333334	0.664710998535157
0.0156666666666667	0.711441040039063
0.0165	0.728607177734375
0.0173333333333334	0.757694244384766
0.0181666666666667	0.577449798583985
0.019	0.648021697998047
0.0198333333333334	0.620365142822266
0.0206666666666667	0.545024871826172
0.0215	0.525474548339844
0.0223333333333334	0.571727752685547
0.0231666666666667	0.507354736328125
0.024	0.430107116699219
0.0248333333333334	0.599861145019532
0.0256666666666667	0.623226165771485
0.0265	0.730037689208985
0.0273333333333334	0.755786895751953
0.0281666666666667	0.751018524169922
0.029	0.614643096923828
0.0298333333333334	0.593662261962891
0.0306666666666667	0.41341781616211
0.0315	0.416278839111328
0.0323333333333334	0.437259674072266
0.0331666666666667	0.562667846679688
0.034	0.600337982177735
0.0348333333333334	0.67138671875
0.0356666666666667	0.676155090332032
0.0365	0.613689422607422
0.0373333333333334	0.567436218261719
0.0381666666666667	0.491142272949219
0.039	0.518321990966797
0.0398333333333334	0.464439392089844
0.0406666666666667	0.532627105712891
0.0415	0.506401062011719
0.0423333333333334	0.632286071777344
0.0431666666666667	0.609874725341797
0.044	0.671863555908203
0.0448333333333334	0.660419464111328
0.0456666666666667	0.692844390869141
0.0465	0.633716583251953
0.0473333333333334	0.67138671875
0.0481666666666667	0.639438629150391
0.049	0.640392303466797
0.0498333333333334	0.584125518798828
0.0506666666666667	0.533580780029297
0.0515	0.519752502441407
0.0523333333333334	0.545501708984375
0.0531666666666667	0.55694580078125
0.054	0.596046447753907
0.0548333333333334	0.580310821533203
0.0556666666666667	0.632762908935547
0.0565	0.632762908935547
0.0573333333333334	0.636577606201172
0.0581666666666667	0.597953796386719
0.059	0.627994537353516
0.0598333333333334	0.52642822265625
0.0606666666666667	0.453948974609375
0.0615	0.449657440185547
0.0623333333333334	0.487327575683594
0.0631666666666667	0.539779663085938
0.064	0.600337982177735
0.0648333333333334	0.683784484863282
0.0656666666666667	0.666618347167969
0.0665	0.661849975585938
0.0673333333333334	0.653743743896485
0.0681666666666667	0.605583190917969
0.069	0.664710998535157
0.0698333333333334	0.719547271728516
0.0706666666666667	0.753402709960938
0.0715	0.732898712158203
0.0723333333333334	0.741004943847657
0.0731666666666667	0.612735748291016
0.074	0.629425048828125
0.0748333333333334	0.48971176147461
0.0756666666666667	0.52642822265625
0.0765	0.460147857666016
0.0773333333333334	0.488758087158203
0.0781666666666667	0.438690185546875
0.079	0.563144683837891
0.0798333333333334	0.494480133056641
0.0806666666666667	0.514507293701172
0.0815	0.539779663085938
0.0823333333333333	0.589847564697266
0.0831666666666667	0.545501708984375
0.084	0.613689422607422
0.0848333333333334	0.647544860839844
0.0856666666666667	0.568866729736328
0.0865	0.517368316650391
0.0873333333333334	0.590324401855469
0.0881666666666667	0.509738922119141
0.089	0.555038452148438
0.0898333333333334	0.578880310058594
0.0906666666666667	0.660419464111328
0.0915	0.55837631225586
0.0923333333333334	0.617504119873047
0.0931666666666667	0.672340393066407
0.094	0.688552856445313
0.0948333333333334	0.525951385498047
0.0956666666666667	0.542640686035157
0.0965	0.555515289306641
0.0973333333333334	0.491142272949219
0.0981666666666667	0.507354736328125
0.099	0.640392303466797
0.0998333333333334	0.687599182128907
0.100666666666667	0.725746154785157
0.1015	0.715255737304688
0.102333333333334	0.751495361328125
0.103166666666667	0.779151916503907
0.104	0.82540512084961
0.104833333333334	0.750064849853516
0.105666666666667	0.733375549316407
0.1065	0.626564025878907
0.107333333333334	0.555515289306641
0.108166666666667	0.456809997558594
0.109	0.453948974609375
0.109833333333334	0.481128692626953
0.110666666666667	0.540733337402344
0.1115	0.524520874023438
0.112333333333334	0.501155853271485
0.113166666666667	0.483036041259766
0.114	0.492095947265625
0.114833333333334	0.51116943359375
0.115666666666667	0.465869903564453
0.1165	0.549793243408203
0.117333333333334	0.511646270751953
0.118166666666667	0.463962554931641
0.119	0.494003295898438
0.119833333333334	0.628948211669922
0.120666666666667	0.637054443359375
0.1215	0.674247741699219
0.122333333333334	0.7476806640625
0.123166666666667	0.626087188720703
0.124	0.584602355957032
0.124833333333334	0.478744506835938
0.125666666666667	0.45013427734375
0.1265	0.339984893798828
0.127333333333334	0.419139862060547
0.128166666666667	0.390052795410156
0.129	0.453472137451172
0.129833333333334	0.530719757080078
0.130666666666667	0.600814819335938
0.1315	0.554084777832032
0.132333333333334	0.616073608398438
0.133166666666667	0.5950927734375
0.134	0.555038452148438
0.134833333333334	0.608921051025391
0.135666666666667	0.752925872802735
0.1365	0.683784484863282
0.137333333333334	0.681400299072266
0.138166666666667	0.668525695800782
0.139	0.6866455078125
0.139833333333334	0.500202178955078
0.140666666666667	0.503063201904297
0.1415	0.535964965820313
0.142333333333334	0.557422637939453
0.143166666666667	0.501632690429688
0.144	0.548839569091797
0.144833333333334	0.533103942871094
0.145666666666667	0.630855560302735
0.1465	0.635147094726563
0.147333333333334	0.607013702392578
0.148166666666667	0.627517700195313
0.149	0.616073608398438
0.149833333333334	0.559329986572266
0.150666666666667	0.486850738525391
0.1515	0.517368316650391
0.152333333333334	0.590324401855469
0.153166666666667	0.647068023681641
0.154	0.650882720947266
0.154833333333334	0.709056854248047
0.155666666666667	0.5950927734375
0.1565	0.537872314453125
0.157333333333334	0.496864318847656
0.158166666666667	0.402927398681641
0.159	0.464439392089844
0.159833333333334	0.494956970214844
0.160666666666667	0.575542449951172
0.1615	0.707626342773438
0.162333333333334	0.815391540527344
0.163166666666667	0.732421875
0.164	0.819206237792969
0.164833333333334	0.7171630859375
0.165666666666667	0.614643096923828
0.1665	0.565052032470703
0.167333333333334	0.630855560302735
0.168166666666667	0.632762908935547
0.169	0.648975372314453
0.169833333333334	0.634193420410157
0.170666666666667	0.635147094726563
0.1715	0.715732574462891
0.172333333333334	0.722408294677735
0.173166666666667	0.751972198486328
0.174	0.786781311035157
0.174833333333334	0.77199935913086
0.175666666666667	0.648975372314453
0.1765	0.55694580078125
0.177333333333334	0.583648681640625
0.178166666666667	0.490665435791016
0.179	0.54931640625
0.179833333333334	0.567436218261719
0.180666666666667	0.616073608398438
0.1815	0.615119934082032
0.182333333333334	0.673294067382813
0.183166666666667	0.55694580078125
0.184	0.494003295898438
0.184833333333334	0.522613525390625
0.185666666666667	0.477313995361328
0.1865	0.422000885009766
0.187333333333334	0.4425048828125
0.188166666666667	0.475406646728516
0.189	0.476360321044922
0.189833333333334	0.43630599975586
0.190666666666667	0.505924224853516
0.1915	0.545024871826172
0.192333333333334	0.513076782226563
0.193166666666667	0.542163848876953
0.194	0.583648681640625
0.194833333333334	0.578403472900391
0.195666666666667	0.627994537353516
0.1965	0.711917877197266
0.197333333333334	0.636577606201172
0.198166666666667	0.661373138427735
0.199	0.676155090332032
0.199833333333334	0.614643096923828
0.200666666666667	0.553131103515625
0.2015	0.557422637939453
0.202333333333334	0.544071197509766
0.203166666666667	0.54931640625
0.204	0.588417053222657
0.204833333333334	0.64849853515625
0.205666666666667	0.667572021484375
0.2065	0.661373138427735
0.207333333333334	0.586509704589844
0.208166666666667	0.524044036865235
0.209	0.543594360351563
0.209833333333334	0.623703002929688
0.210666666666667	0.641822814941407
0.2115	0.655174255371094
0.212333333333334	0.727176666259766
0.213166666666667	0.576496124267578
0.214	0.553131103515625
0.214833333333334	0.512123107910157
0.215666666666667	0.526905059814453
0.2165	0.524997711181641
0.217333333333334	0.719070434570313
0.218166666666667	0.648975372314453
0.219	0.661849975585938
0.219833333333334	0.708103179931641
0.220666666666667	0.639438629150391
0.2215	0.565052032470703
0.222333333333334	0.534534454345703
0.223166666666667	0.586986541748047
0.224	0.493049621582031
0.224833333333334	0.577926635742188
0.225666666666667	0.529766082763672
0.2265	0.625133514404297
0.227333333333334	0.528335571289063
0.228166666666667	0.596046447753907
0.229	0.608444213867188
0.229833333333334	0.653266906738282
0.230666666666667	0.649452209472657
0.2315	0.648021697998047
0.232333333333334	0.651836395263672
0.233166666666667	0.576496124267578
0.234	0.675201416015625
0.234833333333334	0.655174255371094
0.235666666666667	0.77962875366211
0.2365	0.725269317626953
0.237333333333334	0.819683074951172
0.238166666666667	0.700473785400391
0.239	0.698566436767578
0.239833333333334	0.578880310058594
0.240666666666667	0.61178207397461
0.2415	0.507354736328125
0.242333333333334	0.530242919921875
0.243166666666667	0.502586364746094
0.244	0.585079193115235
0.244833333333334	0.6256103515625
0.245666666666667	0.608921051025391
0.2465	0.595569610595703
0.247333333333334	0.595569610595703
0.248166666666667	0.504016876220703
0.249	0.522613525390625
0.249833333333334	0.494956970214844
0.250666666666667	0.506401062011719
0.2515	0.576019287109375
0.252333333333334	0.697612762451172
0.253166666666667	0.599861145019532
0.254	0.698089599609375
0.254833333333334	0.772953033447266
0.255666666666667	0.743389129638672
0.2565	0.638008117675782
0.257333333333334	0.673770904541016
0.258166666666667	0.607013702392578
0.259	0.547885894775391
0.259833333333334	0.5035400390625
0.260666666666667	0.554084777832032
0.2615	0.58126449584961
0.262333333333334	0.577926635742188
0.263166666666667	0.59652328491211
0.264	0.634193420410157
0.264833333333334	0.61798095703125
0.265666666666667	0.711917877197266
0.2665	0.748634338378907
0.267333333333334	0.713825225830078
0.268166666666667	0.750541687011719
0.269	0.783443450927735
0.269833333333334	0.670909881591797
0.270666666666667	0.727176666259766
0.2715	0.740528106689453
0.272333333333334	0.763893127441407
0.273166666666667	0.749588012695313
0.274	0.820636749267578
0.274833333333334	0.816822052001953
0.275666666666667	0.823497772216797
0.2765	0.813961029052735
0.277333333333334	0.763893127441407
0.278166666666667	0.687599182128907
0.279	0.640392303466797
0.279833333333334	0.669956207275391
0.280666666666667	0.728130340576172
0.2815	0.729084014892578
0.282333333333334	0.827789306640625
0.283166666666667	0.785350799560547
0.284	0.729084014892578
0.284833333333334	0.650405883789063
0.285666666666667	0.679492950439453
0.2865	0.51116943359375
0.287333333333334	0.602245330810547
0.288166666666667	0.5645751953125
0.289	0.64229965209961
0.289833333333334	0.592231750488282
0.290666666666667	0.782966613769532
0.2915	0.689506530761719
0.292333333333334	0.776767730712891
0.293166666666667	0.570297241210938
0.294	0.753402709960938
0.294833333333334	0.689983367919922
0.295666666666667	0.707626342773438
0.2965	0.575542449951172
0.297333333333334	0.679492950439453
0.298166666666667	0.522613525390625
0.299	0.452041625976563
0.299833333333334	0.57363510131836
0.300666666666667	0.66375732421875
0.3015	0.635623931884766
0.302333333333334	0.661373138427735
0.303166666666667	0.643730163574219
0.304	0.575065612792969
0.304833333333334	0.597000122070313
0.305666666666667	0.6103515625
0.3065	0.711441040039063
0.307333333333334	0.754356384277344
0.308166666666667	0.57220458984375
0.309	0.599861145019532
0.309833333333334	0.555515289306641
0.310666666666667	0.710487365722657
0.3115	0.666618347167969
0.312333333333334	0.76436996459961
0.313166666666667	0.718116760253907
0.314	0.679492950439453
0.314833333333334	0.513076782226563
0.315666666666667	0.476837158203125
0.3165	0.579833984375
0.317333333333334	0.597000122070313
0.318166666666667	0.605583190917969
0.319	0.604629516601563
0.319833333333334	0.748157501220703
0.320666666666667	0.655651092529297
0.3215	0.635623931884766
0.322333333333334	0.661849975585938
0.323166666666667	0.734329223632813
0.324	0.675678253173828
0.324833333333334	0.621318817138672
0.325666666666667	0.661849975585938
0.3265	0.650882720947266
0.327333333333334	0.60415267944336
0.328166666666667	0.575065612792969
0.329	0.615596771240235
0.329833333333334	0.592231750488282
0.330666666666667	0.569343566894532
0.3315	0.487327575683594
0.332333333333334	0.538825988769532
0.333166666666667	0.510215759277344
0.334	0.566482543945313
0.334833333333334	0.61178207397461
0.335666666666667	0.635147094726563
0.3365	0.580787658691407
0.337333333333334	0.659465789794922
0.338166666666667	0.558853149414063
0.339	0.532150268554688
0.339833333333334	0.641822814941407
0.340666666666667	0.75674057006836
0.3415	0.770092010498047
0.342333333333334	0.890254974365235
0.343166666666667	0.939369201660156
0.344	0.883102416992188
0.344833333333334	0.804424285888672
0.345666666666667	0.786781311035157
0.3465	0.612735748291016
0.347333333333334	0.552177429199219
0.348166666666667	0.58746337890625
0.349	0.646591186523438
0.349833333333334	0.640869140625
0.350666666666667	0.777721405029297
0.3515	0.732421875
0.352333333333334	0.751495361328125
0.353166666666667	0.665664672851563
0.354	0.666141510009766
0.354833333333334	0.564098358154297
0.355666666666667	0.640869140625
0.3565	0.594615936279297
0.357333333333334	0.705718994140625
0.358166666666667	0.651836395263672
0.359	0.74005126953125
0.359833333333334	0.705718994140625
0.360666666666667	0.859260559082031
0.3615	0.796318054199219
0.362333333333334	0.89406967163086
0.363166666666667	0.829696655273438
0.364	0.751495361328125
0.364833333333334	0.620365142822266
0.365666666666667	0.600337982177735
0.3665	0.553607940673828
0.367333333333334	0.623226165771485
0.368166666666667	0.668048858642578
0.369	0.701904296875
0.369833333333334	0.738143920898438
0.370666666666667	0.746250152587891
0.3715	0.651836395263672
0.372333333333334	0.703811645507813
0.373166666666667	0.637531280517578
0.374	0.652790069580078
0.374833333333334	0.571250915527344
0.375666666666667	0.662803649902344
0.3765	0.585556030273438
0.377333333333334	0.673770904541016
0.378166666666667	0.516891479492188
0.379	0.607490539550782
0.379833333333334	0.590801239013672
0.380666666666667	0.601291656494141
0.3815	0.524520874023438
0.382333333333334	0.6256103515625
0.383166666666667	0.591278076171875
0.384	0.645160675048828
0.384833333333334	0.66375732421875
0.385666666666667	0.67901611328125
0.3865	0.624656677246094
0.387333333333334	0.641345977783203
0.388166666666667	0.544071197509766
0.389	0.617027282714844
0.389833333333334	0.57363510131836
0.390666666666667	0.67138671875
0.3915	0.791549682617188
0.392333333333334	0.9002685546875
0.393166666666667	0.906467437744141
0.394	0.977516174316406
0.394833333333334	0.905036926269531
0.395666666666667	0.731945037841797
0.3965	0.706672668457032
0.397333333333334	0.5645751953125
0.398166666666667	0.613212585449219
0.399	0.69427490234375
0.399833333333334	0.812053680419922
0.400666666666667	0.711441040039063
0.4015	0.792503356933594
0.402333333333334	0.71096420288086
0.403166666666667	0.622272491455078
0.404	0.803470611572266
0.404833333333334	0.836849212646485
0.405666666666667	0.751495361328125
0.4065	0.850677490234375
0.407333333333334	0.710010528564453
0.408166666666667	0.691413879394532
0.409	0.711441040039063
0.409833333333334	0.87881088256836
0.410666666666667	0.800609588623047
0.4115	0.78725814819336
0.412333333333334	0.830173492431641
0.413166666666667	0.864028930664063
0.414	0.664234161376953
0.414833333333334	0.688552856445313
0.415666666666667	0.639438629150391
0.4165	0.583648681640625
0.417333333333334	0.534534454345703
0.418166666666667	0.652790069580078
0.419	0.638961791992188
0.419833333333334	0.699520111083985
0.420666666666667	0.648021697998047
0.4215	0.659942626953125
0.422333333333334	0.644207000732422
0.423166666666667	0.6256103515625
0.424	0.638484954833985
0.424833333333334	0.704765319824219
0.425666666666667	0.742435455322266
0.4265	0.713348388671875
0.427333333333334	0.773906707763672
0.428166666666667	0.765323638916016
0.429	0.685214996337891
0.429833333333334	0.618457794189453
0.430666666666667	0.669956207275391
0.4315	0.525951385498047
0.432333333333334	0.461578369140625
0.433166666666667	0.501155853271485
0.434	0.549793243408203
0.434833333333334	0.675678253173828
0.435666666666667	0.774383544921875
0.4365	0.75674057006836
0.437333333333334	0.832557678222656
0.438166666666667	0.800609588623047
0.439	0.713825225830078
0.439833333333334	0.752925872802735
0.440666666666667	0.537872314453125
0.4415	0.538825988769532
0.442333333333334	0.597000122070313
0.443166666666667	0.588417053222657
0.444	0.598430633544922
0.444833333333334	0.714302062988282
0.445666666666667	0.748634338378907
0.4465	0.776290893554688
0.447333333333334	0.783920288085938
0.448166666666667	0.802993774414063
0.449	0.817298889160156
0.449833333333334	0.803947448730469
0.450666666666667	0.812530517578125
0.4515	0.803947448730469
0.452333333333334	0.758647918701172
0.453166666666667	0.682353973388672
0.454	0.706195831298828
0.454833333333334	0.619888305664063
0.455666666666667	0.630378723144532
0.4565	0.730991363525391
0.457333333333334	0.721454620361328
0.458166666666667	0.713348388671875
0.459	0.836372375488281
0.459833333333334	0.864028930664063
0.460666666666667	0.636100769042969
0.4615	0.658512115478516
0.462333333333334	0.638961791992188
0.463166666666667	0.618934631347657
0.464	0.579357147216797
0.464833333333334	0.787734985351563
0.465666666666667	0.820636749267578
0.4665	0.932693481445313
0.467333333333334	0.819683074951172
0.468166666666667	0.854015350341797
0.469	0.763416290283203
0.469833333333334	0.718116760253907
0.470666666666667	0.678539276123047
0.4715	0.74911117553711
0.472333333333334	0.757694244384766
0.473166666666667	0.797748565673828
0.474	0.820159912109375
0.474833333333334	0.786781311035157
0.475666666666667	0.772476196289063
0.4765	0.774383544921875
0.477333333333334	0.72479248046875
0.478166666666667	0.71859359741211
0.479	0.720500946044922
0.479833333333334	0.695228576660157
0.480666666666667	0.822544097900391
0.4815	0.757217407226563
0.482333333333334	0.780105590820313
0.483166666666667	0.792026519775391
0.484	0.631332397460938
0.484833333333334	0.668525695800782
0.485666666666667	0.679969787597657
0.4865	0.606060028076172
0.487333333333334	0.620365142822266
0.488166666666667	0.584125518798828
0.489	0.524520874023438
0.489833333333334	0.654697418212891
0.490666666666667	0.654697418212891
0.4915	0.6103515625
0.492333333333334	0.662326812744141
0.493166666666667	0.641822814941407
0.494	0.644683837890625
0.494833333333334	0.654697418212891
0.495666666666667	0.674247741699219
0.4965	0.61798095703125
0.497333333333334	0.664234161376953
0.498166666666667	0.713348388671875
0.499	0.792980194091797
0.499833333333334	0.776290893554688
0.500666666666667	0.783920288085938
0.5015	0.780105590820313
0.502333333333334	0.813484191894531
0.503166666666667	0.745773315429688
0.504	0.833988189697266
0.504833333333334	0.862598419189453
0.505666666666667	0.781536102294922
0.5065	0.706672668457032
0.507333333333334	0.737190246582032
0.508166666666667	0.689029693603516
0.509	0.662326812744141
0.509833333333334	0.662326812744141
0.510666666666667	0.627517700195313
0.5115	0.536441802978516
0.512333333333334	0.584602355957032
0.513166666666667	0.616550445556641
0.514	0.672340393066407
0.514833333333334	0.613212585449219
0.515666666666667	0.724315643310547
0.5165	0.698566436767578
0.517333333333334	0.608921051025391
0.518166666666667	0.61798095703125
0.519	0.494480133056641
0.519833333333334	0.552654266357422
0.520666666666667	0.63323974609375
0.5215	0.670909881591797
0.522333333333334	0.737667083740235
0.523166666666667	0.819683074951172
0.524	0.738620758056641
0.524833333333334	0.662326812744141
0.525666666666667	0.689983367919922
0.5265	0.652313232421875
0.527333333333334	0.681400299072266
0.528166666666667	0.658512115478516
0.529	0.641345977783203
0.529833333333334	0.590324401855469
0.530666666666667	0.643730163574219
0.5315	0.638008117675782
0.532333333333334	0.853538513183594
0.533166666666667	0.96273422241211
0.534	0.942230224609375
0.534833333333334	1.03044509887696
0.535666666666667	1.01566314697266
0.5365	0.905513763427735
0.537333333333334	0.815391540527344
0.538166666666667	0.679969787597657
0.539	0.61798095703125
0.539833333333334	0.476360321044922
0.540666666666667	0.49734115600586
0.5415	0.490188598632813
0.542333333333334	0.583648681640625
0.543166666666667	0.547409057617188
0.544	0.669002532958985
0.544833333333334	0.65755844116211
0.545666666666667	0.647068023681641
0.5465	0.659942626953125
0.547333333333334	0.639438629150391
0.548166666666667	0.615596771240235
0.549	0.540256500244141
0.549833333333334	0.445365905761719
0.550666666666667	0.547885894775391
0.5515	0.555038452148438
0.552333333333334	0.553131103515625
0.553166666666667	0.638961791992188
0.554	0.685691833496094
0.554833333333334	0.644683837890625
0.555666666666667	0.660419464111328
0.5565	0.636577606201172
0.557333333333334	0.617027282714844
0.558166666666667	0.67901611328125
0.559	0.655651092529297
0.559833333333334	0.68044662475586
0.560666666666667	0.666618347167969
0.5615	0.663280487060547
0.562333333333334	0.635147094726563
0.563166666666667	0.651836395263672
0.564	0.575542449951172
0.564833333333334	0.559806823730469
0.565666666666667	0.589370727539063
0.5665	0.699520111083985
0.567333333333334	0.658512115478516
0.568166666666667	0.68807601928711
0.569	0.769138336181641
0.569833333333334	0.842571258544922
0.570666666666667	0.744342803955078
0.5715	0.660896301269532
0.572333333333334	0.786781311035157
0.573166666666667	0.650882720947266
0.574	0.796318054199219
0.574833333333334	0.708580017089844
0.575666666666667	0.838279724121094
0.5765	0.668525695800782
0.577333333333334	0.790596008300782
0.578166666666667	0.684738159179688
0.579	0.830173492431641
0.579833333333334	0.762939453125
0.580666666666667	0.806331634521485
0.5815	0.760078430175782
0.582333333333334	0.823974609375
0.583166666666667	0.769615173339844
0.584	0.699043273925782
0.584833333333334	0.687599182128907
0.585666666666667	0.754356384277344
0.5865	0.7476806640625
0.587333333333334	0.821590423583985
0.588166666666667	0.833511352539063
0.589	0.830650329589844
0.589833333333334	0.724315643310547
0.590666666666667	0.847339630126953
0.5915	0.827789306640625
0.592333333333334	0.807285308837891
0.593166666666667	0.771045684814453
0.594	0.746250152587891
0.594833333333334	0.636577606201172
0.595666666666667	0.518321990966797
0.5965	0.64849853515625
0.597333333333334	0.809192657470703
0.598166666666667	0.85592269897461
0.599	0.875473022460938
0.599833333333334	0.969409942626953
0.600666666666667	0.9002685546875
0.6015	0.815391540527344
0.602333333333334	0.82540512084961
0.603166666666667	0.651359558105469
0.604	0.61798095703125
0.604833333333334	0.729560852050782
0.605666666666667	0.654220581054688
0.6065	0.763416290283203
0.607333333333334	0.74005126953125
0.608166666666667	0.765323638916016
0.609	0.639915466308594
0.609833333333334	0.658988952636719
0.610666666666667	0.650405883789063
0.6115	0.679492950439453
0.612333333333334	0.655651092529297
0.613166666666667	0.685691833496094
0.614	0.76436996459961
0.614833333333334	0.606060028076172
0.615666666666667	0.652790069580078
0.6165	0.653743743896485
0.617333333333334	0.672340393066407
0.618166666666667	0.605106353759766
0.619	0.842094421386719
0.619833333333334	0.713348388671875
0.620666666666667	0.724315643310547
0.6215	0.701904296875
0.622333333333334	0.694751739501953
0.623166666666667	0.541210174560547
0.624	0.619888305664063
0.624833333333334	0.594615936279297
0.625666666666667	0.591754913330078
0.6265	0.639915466308594
0.627333333333334	0.621318817138672
0.628166666666667	0.593662261962891
0.629	0.462532043457031
0.629833333333334	0.477790832519531
0.630666666666667	0.440597534179688
0.6315	0.539779663085938
0.632333333333334	0.561714172363282
0.633166666666667	0.677108764648438
0.634	0.695228576660157
0.634833333333334	0.715255737304688
0.635666666666667	0.669479370117188
0.6365	0.661373138427735
0.637333333333334	0.684738159179688
0.638166666666667	0.80108642578125
0.639	0.745773315429688
0.639833333333334	0.70333480834961
0.640666666666667	0.77056884765625
0.6415	0.811100006103516
0.642333333333334	0.709056854248047
0.643166666666667	0.784873962402344
0.644	0.895023345947266
0.644833333333334	0.864982604980469
0.645666666666667	0.827312469482422
0.6465	0.828742980957031
0.647333333333334	0.837326049804688
0.648166666666667	0.78725814819336
0.649	0.840187072753906
0.649833333333334	0.843524932861328
0.650666666666667	0.860691070556641
0.6515	0.816822052001953
0.652333333333334	0.842571258544922
0.653166666666667	0.691413879394532
0.654	0.65755844116211
0.654833333333334	0.639438629150391
0.655666666666667	0.663280487060547
0.6565	0.57220458984375
0.657333333333334	0.683307647705078
0.658166666666667	0.648021697998047
0.659	0.6256103515625
0.659833333333334	0.587940216064453
0.660666666666667	0.709056854248047
0.6615	0.783920288085938
0.662333333333334	0.913143157958985
0.663166666666667	0.975608825683594
0.664	1.09243392944336
0.664833333333334	1.06859207153321
0.665666666666667	0.878334045410156
0.6665	0.755786895751953
0.667333333333334	0.769615173339844
0.668166666666667	0.727176666259766
0.669	0.685214996337891
0.669833333333334	0.683307647705078
0.670666666666667	0.690937042236328
0.6715	0.620365142822266
0.672333333333334	0.600337982177735
0.673166666666667	0.505924224853516
0.674	0.562667846679688
0.674833333333334	0.585079193115235
0.675666666666667	0.623226165771485
0.6765	0.570774078369141
0.677333333333334	0.68044662475586
0.678166666666667	0.611305236816407
0.679	0.612258911132813
0.679833333333334	0.521183013916016
0.680666666666667	0.664234161376953
0.6815	0.605106353759766
0.682333333333334	0.675201416015625
0.683166666666667	0.682830810546875
0.684	0.732421875
0.684833333333334	0.532150268554688
0.685666666666667	0.640869140625
0.6865	0.607967376708985
0.687333333333334	0.597000122070313
0.688166666666667	0.483512878417969
0.689	0.633716583251953
0.689833333333334	0.559806823730469
0.690666666666667	0.637531280517578
0.6915	0.610828399658203
0.692333333333334	0.730514526367188
0.693166666666667	0.615596771240235
0.694	0.687122344970703
0.694833333333334	0.628471374511719
0.695666666666667	0.66518783569336
0.6965	0.671863555908203
0.697333333333334	0.810623168945313
0.698166666666667	0.799179077148438
0.699	0.837326049804688
0.699833333333334	0.883102416992188
0.700666666666667	0.883102416992188
0.7015	0.802993774414063
0.702333333333334	0.6866455078125
0.703166666666667	0.715255737304688
0.704	0.675678253173828
0.704833333333334	0.633716583251953
0.705666666666667	0.645637512207032
0.7065	0.810623168945313
0.707333333333334	0.710010528564453
0.708166666666667	0.70333480834961
0.709	0.767230987548828
0.709833333333334	0.782489776611328
0.710666666666667	0.712394714355469
0.7115	0.729084014892578
0.712333333333334	0.725269317626953
0.713166666666667	0.723838806152344
0.714	0.68807601928711
0.714833333333334	0.738143920898438
0.715666666666667	0.777721405029297
0.7165	0.799655914306641
0.717333333333334	0.768184661865235
0.718166666666667	0.774383544921875
0.719	0.780582427978516
0.719833333333334	0.804424285888672
0.720666666666667	0.76436996459961
0.7215	0.785350799560547
0.722333333333334	0.82540512084961
0.723166666666667	0.754356384277344
0.724	0.768184661865235
0.724833333333334	0.825881958007813
0.725666666666667	0.873088836669922
0.7265	0.86212158203125
0.727333333333334	0.86212158203125
0.728166666666667	0.713348388671875
0.729	0.766277313232422
0.729833333333334	0.681877136230469
0.730666666666667	0.702857971191407
0.7315	0.829696655273438
0.732333333333334	0.957489013671875
0.733166666666667	0.88644027709961
0.734	0.964164733886719
0.734833333333334	0.897407531738281
0.735666666666667	0.743389129638672
0.7365	0.725269317626953
0.737333333333334	0.68044662475586
0.738166666666667	0.563621520996094
0.739	0.479698181152344
0.739833333333334	0.509262084960938
0.740666666666667	0.48828125
0.7415	0.538349151611328
0.742333333333334	0.637054443359375
0.743166666666667	0.760555267333985
0.744	0.749588012695313
0.744833333333334	0.821590423583985
0.745666666666667	0.885963439941406
0.7465	0.913143157958985
0.747333333333334	0.884056091308594
0.748166666666667	0.875949859619141
0.749	0.897407531738281
0.749833333333334	0.808238983154297
0.750666666666667	0.764846801757813
0.7515	0.768184661865235
0.752333333333334	0.693321228027344
0.753166666666667	0.692367553710938
0.754	0.601291656494141
0.754833333333334	0.738143920898438
0.755666666666667	0.735759735107422
0.7565	0.731468200683594
0.757333333333334	0.817298889160156
0.758166666666667	0.777721405029297
0.759	0.857830047607422
0.759833333333334	0.796794891357422
0.760666666666667	0.773906707763672
0.7615	0.704765319824219
0.762333333333334	0.67901611328125
0.763166666666667	0.779151916503907
0.764	0.777244567871094
0.764833333333334	0.848770141601563
0.765666666666667	0.82540512084961
0.7665	0.898361206054688
0.767333333333334	0.820159912109375
0.768166666666667	0.858783721923828
0.769	0.772953033447266
0.769833333333334	0.749588012695313
0.770666666666667	0.702381134033203
0.7715	0.628471374511719
0.772333333333334	0.5950927734375
0.773166666666667	0.639438629150391
0.774	0.593185424804688
0.774833333333334	0.5645751953125
0.775666666666667	0.538349151611328
0.7765	0.573158264160157
0.777333333333334	0.523090362548828
0.778166666666667	0.663280487060547
0.779	0.623226165771485
0.779833333333334	0.638961791992188
0.780666666666667	0.725746154785157
0.7815	0.745296478271485
0.782333333333334	0.650405883789063
0.783166666666667	0.670433044433594
0.784	0.704765319824219
0.784833333333334	0.576972961425782
0.785666666666667	0.604629516601563
0.7865	0.507354736328125
0.787333333333334	0.453472137451172
0.788166666666667	0.384330749511719
0.789	0.473976135253906
0.789833333333334	0.464439392089844
0.790666666666667	0.648021697998047
0.7915	0.872611999511719
0.792333333333334	0.773906707763672
0.793166666666667	0.7476806640625
0.794	0.604629516601563
0.794833333333334	0.585079193115235
0.795666666666667	0.638008117675782
0.7965	0.670433044433594
0.797333333333334	0.730991363525391
0.798166666666667	0.767707824707032
0.799	0.622272491455078
0.799833333333334	0.607490539550782
0.800666666666667	0.608444213867188
0.8015	0.523567199707032
0.802333333333334	0.647068023681641
0.803166666666667	0.727176666259766
0.804	0.730991363525391
0.804833333333334	0.736713409423828
0.805666666666667	0.872135162353516
0.8065	0.851631164550781
0.807333333333334	0.818252563476563
0.808166666666667	0.851631164550781
0.809	0.81777572631836
0.809833333333334	0.811576843261719
0.810666666666667	0.77962875366211
0.8115	0.790119171142578
0.812333333333334	0.77056884765625
0.813166666666667	0.658512115478516
0.814	0.684261322021485
0.814833333333334	0.666141510009766
0.815666666666667	0.617504119873047
0.8165	0.618934631347657
0.817333333333334	0.636577606201172
0.818166666666667	0.699043273925782
0.819	0.739574432373047
0.819833333333334	0.698566436767578
0.820666666666667	0.7476806640625
0.8215	0.750064849853516
0.822333333333334	0.642776489257813
0.823166666666667	0.60415267944336
0.824	0.611305236816407
0.824833333333334	0.627517700195313
0.825666666666667	0.635147094726563
0.8265	0.688552856445313
0.827333333333334	0.74911117553711
0.828166666666667	0.797748565673828
0.829	0.767230987548828
0.829833333333334	0.77056884765625
0.830666666666667	0.850677490234375
0.8315	0.812053680419922
0.832333333333334	0.744819641113282
0.833166666666667	0.767707824707032
0.834	0.668525695800782
0.834833333333334	0.641345977783203
0.835666666666667	0.675678253173828
0.8365	0.666618347167969
0.837333333333334	0.822544097900391
0.838166666666667	0.743865966796875
0.839	0.786304473876953
0.839833333333334	0.748634338378907
0.840666666666667	0.760555267333985
0.8415	0.713348388671875
0.842333333333334	0.805377960205078
0.843166666666667	0.830173492431641
0.844	0.946998596191406
0.844833333333334	0.977516174316406
0.845666666666667	0.890731811523438
0.8465	0.896930694580078
0.847333333333334	0.81634521484375
0.848166666666667	0.694751739501953
0.849	0.589847564697266
0.849833333333334	0.673294067382813
0.850666666666667	0.581741333007813
0.8515	0.576972961425782
0.852333333333334	0.653266906738282
0.853166666666667	0.745296478271485
0.854	0.710487365722657
0.854833333333334	0.861644744873047
0.855666666666667	0.932693481445313
0.8565	0.866413116455078
0.857333333333334	0.874996185302735
0.858166666666667	0.866889953613281
0.859	0.714778900146485
0.859833333333334	0.741958618164063
0.860666666666667	0.76436996459961
0.8615	0.713825225830078
0.862333333333334	0.696659088134766
0.863166666666667	0.692844390869141
0.864	0.609397888183594
0.864833333333334	0.602245330810547
0.865666666666667	0.661373138427735
0.8665	0.703811645507813
0.867333333333334	0.754833221435547
0.868166666666667	0.816822052001953
0.869	0.785350799560547
0.869833333333334	0.833511352539063
0.870666666666667	0.7781982421875
0.8715	0.80108642578125
0.872333333333334	0.730037689208985
0.873166666666667	0.778675079345703
0.874	0.727176666259766
0.874833333333334	0.677108764648438
0.875666666666667	0.646114349365235
0.8765	0.619888305664063
0.877333333333334	0.552177429199219
0.878166666666667	0.473976135253906
0.879	0.652790069580078
0.879833333333334	0.659942626953125
0.880666666666667	0.70953369140625
0.8815	0.745296478271485
0.882333333333334	0.838279724121094
0.883166666666667	0.786781311035157
0.884	0.792980194091797
0.884833333333334	0.804901123046875
0.885666666666667	0.775814056396485
0.8865	0.703811645507813
0.887333333333334	0.652313232421875
0.888166666666667	0.625133514404297
0.889	0.5645751953125
0.889833333333334	0.650882720947266
0.890666666666667	0.706672668457032
0.8915	0.774383544921875
0.892333333333334	0.742435455322266
0.893166666666667	0.782966613769532
0.894	0.64229965209961
0.894833333333334	0.647544860839844
0.895666666666667	0.689983367919922
0.8965	0.837802886962891
0.897333333333334	0.891208648681641
0.898166666666667	0.958919525146485
0.899	0.875949859619141
0.899833333333334	0.840187072753906
0.900666666666667	0.72479248046875
0.9015	0.729560852050782
0.902333333333334	0.622749328613282
0.903166666666667	0.711917877197266
0.904	0.782012939453125
0.904833333333334	0.810623168945313
0.905666666666667	0.832557678222656
0.9065	0.829696655273438
0.907333333333334	0.772953033447266
0.908166666666667	0.730991363525391
0.909	0.665664672851563
0.909833333333334	0.68807601928711
0.910666666666667	0.832557678222656
0.9115	0.84686279296875
0.912333333333334	0.8087158203125
0.913166666666667	0.821590423583985
0.914	0.864028930664063
0.914833333333334	0.807285308837891
0.915666666666667	0.822544097900391
0.9165	0.965118408203125
0.917333333333334	0.912189483642578
0.918166666666667	0.913143157958985
0.919	0.843524932861328
0.919833333333334	0.789642333984375
0.920666666666667	0.641822814941407
0.9215	0.624656677246094
0.922333333333334	0.607967376708985
0.923166666666667	0.629901885986328
0.924	0.617027282714844
0.924833333333334	0.658512115478516
0.925666666666667	0.774383544921875
0.9265	0.728607177734375
0.927333333333334	0.730991363525391
0.928166666666667	0.720500946044922
0.929	0.742435455322266
0.929833333333334	0.70333480834961
0.930666666666667	0.723838806152344
0.9315	0.811576843261719
0.932333333333334	0.906467437744141
0.933166666666667	0.732421875
0.934	0.620841979980469
0.934833333333334	0.445842742919922
0.935666666666667	0.437259674072266
0.9365	0.441074371337891
0.937333333333334	0.502109527587891
0.938166666666667	0.650882720947266
0.939	0.713348388671875
0.939833333333334	0.750064849853516
0.940666666666667	0.790596008300782
0.9415	0.883579254150391
0.942333333333334	0.837802886962891
0.943166666666667	0.932693481445313
0.944	0.880241394042969
0.944833333333334	0.951290130615235
0.945666666666667	0.97799301147461
0.9465	0.929355621337891
0.947333333333334	0.815868377685547
0.948166666666667	0.761985778808594
0.949	0.674724578857422
0.949833333333334	0.6256103515625
0.950666666666667	0.688552856445313
0.9515	0.64849853515625
0.952333333333334	0.624656677246094
0.953166666666667	0.651836395263672
0.954	0.730514526367188
0.954833333333334	0.804424285888672
0.955666666666667	0.898361206054688
0.9565	1.01709365844727
0.957333333333334	0.998497009277344
0.958166666666667	0.87738037109375
0.959	0.777721405029297
0.959833333333334	0.727653503417969
0.960666666666667	0.685214996337891
0.9615	0.618934631347657
0.962333333333334	0.661373138427735
0.963166666666667	0.727653503417969
0.964	0.678539276123047
0.964833333333334	0.666141510009766
0.965666666666667	0.792980194091797
0.9665	0.711917877197266
0.967333333333334	0.605583190917969
0.968166666666667	0.776290893554688
0.969	0.74911117553711
0.969833333333334	0.670909881591797
0.970666666666667	0.758647918701172
0.9715	0.923633575439453
0.972333333333334	0.813961029052735
0.973166666666667	0.925540924072266
0.974	0.92458724975586
0.974833333333334	0.857830047607422
0.975666666666667	0.771522521972657
0.9765	0.720977783203125
0.977333333333334	0.646114349365235
0.978166666666667	0.565052032470703
0.979	0.578880310058594
0.979833333333334	0.560283660888672
0.980666666666667	0.515937805175782
0.9815	0.499248504638672
0.982333333333334	0.616073608398438
0.983166666666667	0.710010528564453
0.984	0.742912292480469
0.984833333333334	0.854969024658203
0.985666666666667	0.867366790771485
0.9865	0.855445861816406
0.987333333333334	0.817298889160156
0.988166666666667	0.898838043212891
0.989	0.846385955810547
0.989833333333334	0.885963439941406
0.990666666666667	0.858306884765625
0.9915	0.818252563476563
0.992333333333334	0.692844390869141
0.993166666666667	0.705718994140625
0.994	0.607490539550782
0.994833333333334	0.622272491455078
0.995666666666667	0.620365142822266
0.9965	0.633716583251953
0.997333333333334	0.714778900146485
0.998166666666667	0.706672668457032
0.999	0.687599182128907
0.999833333333334	0.783920288085938
1.00066666666667	0.767230987548828
1.0015	0.77056884765625
1.00233333333334	0.850200653076172
1.00316666666667	0.87118148803711
1.004	0.898838043212891
1.00483333333334	0.936985015869141
1.00566666666667	0.843524932861328
1.0065	0.83160400390625
1.00733333333334	0.874996185302735
1.00816666666667	0.744819641113282
1.009	0.699043273925782
1.00983333333334	0.762939453125
1.01066666666667	0.699996948242188
1.0115	0.658035278320313
1.01233333333334	0.672340393066407
1.01316666666667	0.827312469482422
1.014	0.707149505615235
1.01483333333334	0.798702239990235
1.01566666666667	0.835895538330078
1.0165	0.935554504394531
1.01733333333334	0.748634338378907
1.01816666666667	0.80108642578125
1.019	0.719547271728516
1.01983333333334	0.605106353759766
1.02066666666667	0.622272491455078
1.0215	0.663280487060547
1.02233333333334	0.737190246582032
1.02316666666667	0.807285308837891
1.024	0.836372375488281
1.02483333333334	0.917434692382813
1.02566666666667	0.881195068359375
1.0265	0.79488754272461
1.02733333333334	0.841617584228516
1.02816666666667	0.773906707763672
1.029	0.729084014892578
1.02983333333334	0.762939453125
1.03066666666667	0.83303451538086
1.0315	0.681877136230469
1.03233333333334	0.807285308837891
1.03316666666667	0.842571258544922
1.034	0.673294067382813
1.03483333333334	0.650882720947266
1.03566666666667	0.746726989746094
1.0365	0.651836395263672
1.03733333333334	0.576972961425782
1.03816666666667	0.745773315429688
1.039	0.67901611328125
1.03983333333334	0.636100769042969
1.04066666666667	0.672340393066407
1.0415	0.733375549316407
1.04233333333334	0.780582427978516
1.04316666666667	0.802993774414063
1.044	0.763416290283203
1.04483333333334	0.767230987548828
1.04566666666667	0.716209411621094
1.0465	0.624656677246094
1.04733333333334	0.658988952636719
1.04816666666667	0.699996948242188
1.049	0.658035278320313
1.04983333333334	0.715255737304688
1.05066666666667	0.75531005859375
1.0515	0.715255737304688
1.05233333333334	0.77199935913086
1.05316666666667	0.927448272705078
1.054	0.887870788574219
1.05483333333334	0.894546508789063
1.05566666666667	0.890254974365235
1.0565	0.893115997314453
1.05733333333334	0.774860382080078
1.05816666666667	0.746250152587891
1.059	0.764846801757813
1.05983333333334	0.768661499023438
1.06066666666667	0.79488754272461
1.0615	0.81014633178711
1.06233333333334	0.885486602783203
1.06316666666667	0.812053680419922
1.064	0.734806060791016
1.06483333333334	0.715255737304688
1.06566666666667	0.797271728515625
1.0665	0.706672668457032
1.06733333333334	0.651359558105469
1.06816666666667	0.671863555908203
1.069	0.664710998535157
1.06983333333334	0.641345977783203
1.07066666666667	0.595569610595703
1.0715	0.571250915527344
1.07233333333334	0.646114349365235
1.07316666666667	0.643730163574219
1.074	0.6256103515625
1.07483333333334	0.605583190917969
1.07566666666667	0.639438629150391
1.0765	0.565052032470703
1.07733333333334	0.597953796386719
1.07816666666667	0.565528869628907
1.079	0.583171844482422
1.07983333333334	0.676631927490235
1.08066666666667	0.738143920898438
1.0815	0.681877136230469
1.08233333333334	0.696659088134766
1.08316666666667	0.74148178100586
1.084	0.788688659667969
1.08483333333334	0.869274139404297
1.08566666666667	0.90169906616211
1.0865	0.805854797363281
1.08733333333334	0.77962875366211
1.08816666666667	0.656604766845703
1.089	0.55074691772461
1.08983333333334	0.513076782226563
1.09066666666667	0.5950927734375
1.0915	0.681877136230469
1.09233333333334	0.701904296875
1.09316666666667	0.761508941650391
1.094	0.843524932861328
1.09483333333334	0.77056884765625
1.09566666666667	0.760078430175782
1.0965	0.664234161376953
1.09733333333334	0.608921051025391
1.09816666666667	0.683784484863282
1.099	0.769615173339844
1.09983333333334	0.86212158203125
1.10066666666667	0.8544921875
1.1015	0.801563262939453
1.10233333333334	0.778675079345703
1.10316666666667	0.855445861816406
1.104	0.84686279296875
1.10483333333334	0.876426696777344
1.10566666666667	0.841617584228516
1.1065	0.888824462890625
1.10733333333334	0.856399536132813
1.10816666666667	0.781536102294922
1.109	0.760555267333985
1.10983333333334	0.815391540527344
1.11066666666667	0.78582763671875
1.1115	0.668048858642578
1.11233333333334	0.774860382080078
1.11316666666667	0.786781311035157
1.114	0.777244567871094
1.11483333333334	0.803947448730469
1.11566666666667	0.905990600585938
1.1165	0.835418701171875
1.11733333333334	0.748634338378907
1.11816666666667	0.714778900146485
1.119	0.703811645507813
1.11983333333334	0.623226165771485
1.12066666666667	0.654220581054688
1.1215	0.661373138427735
1.12233333333334	0.710487365722657
1.12316666666667	0.67281723022461
1.124	0.631809234619141
1.12483333333334	0.642776489257813
1.12566666666667	0.715732574462891
1.1265	0.73385238647461
1.12733333333334	0.833988189697266
1.12816666666667	0.753402709960938
1.129	0.705242156982422
1.12983333333334	0.685214996337891
1.13066666666667	0.6866455078125
1.1315	0.706195831298828
1.13233333333334	0.830650329589844
1.13316666666667	0.879287719726563
1.134	0.889778137207031
1.13483333333334	0.937938690185547
1.13566666666667	0.857830047607422
1.1365	0.781536102294922
1.13733333333334	0.714778900146485
1.13816666666667	0.72479248046875
1.139	0.654220581054688
1.13983333333334	0.748634338378907
1.14066666666667	0.751495361328125
1.1415	0.821113586425781
1.14233333333334	0.751972198486328
1.14316666666667	0.793933868408203
1.144	0.72622299194336
1.14483333333334	0.710010528564453
1.14566666666667	0.723361968994141
1.1465	0.775337219238282
1.14733333333334	0.731468200683594
1.14816666666667	0.675678253173828
1.149	0.73385238647461
1.14983333333334	0.719070434570313
1.15066666666667	0.748157501220703
1.1515	0.732421875
1.15233333333334	0.874519348144531
1.15316666666667	0.757217407226563
1.154	0.836849212646485
1.15483333333334	0.860214233398438
1.15566666666667	0.828742980957031
1.1565	0.76436996459961
1.15733333333334	0.84829330444336
1.15816666666667	0.737667083740235
1.159	0.731468200683594
1.15983333333334	0.738143920898438
1.16066666666667	0.710010528564453
1.1615	0.77962875366211
1.16233333333334	0.818252563476563
1.16316666666667	0.761508941650391
1.164	0.772953033447266
1.16483333333334	0.926494598388672
1.16566666666667	0.826358795166016
1.1665	0.797748565673828
1.16733333333334	0.764846801757813
1.16816666666667	0.790596008300782
1.169	0.685691833496094
1.16983333333334	0.704288482666016
1.17066666666667	0.632762908935547
1.1715	0.69570541381836
1.17233333333334	0.732421875
1.17316666666667	0.626087188720703
1.174	0.607490539550782
1.17483333333334	0.63323974609375
1.17566666666667	0.75531005859375
1.1765	0.752449035644532
1.17733333333334	0.824451446533203
1.17816666666667	0.884056091308594
1.179	0.932693481445313
1.17983333333334	0.806808471679688
1.18066666666667	0.842094421386719
1.1815	0.804901123046875
1.18233333333334	0.732898712158203
1.18316666666667	0.797748565673828
1.184	0.744819641113282
1.18483333333334	0.745773315429688
1.18566666666667	0.661849975585938
1.1865	0.605583190917969
1.18733333333334	0.565528869628907
1.18816666666667	0.57220458984375
1.189	0.614166259765625
1.18983333333334	0.538349151611328
1.19066666666667	0.567436218261719
1.1915	0.616550445556641
1.19233333333334	0.674724578857422
1.19316666666667	0.760555267333985
1.194	0.906467437744141
1.19483333333334	0.850677490234375
1.19566666666667	0.835895538330078
1.1965	0.81777572631836
1.19733333333334	0.837802886962891
1.19816666666667	0.815391540527344
1.199	0.886917114257813
1.19983333333334	0.87738037109375
1.20066666666667	0.851631164550781
1.2015	0.79345703125
1.20233333333334	0.795841217041016
1.20316666666667	0.901222229003906
1.204	0.793933868408203
1.20483333333334	0.786304473876953
1.20566666666667	0.798225402832032
1.2065	0.818729400634766
1.20733333333334	0.689506530761719
1.20816666666667	0.750064849853516
1.209	0.829696655273438
1.20983333333334	0.849246978759766
1.21066666666667	0.776767730712891
1.2115	0.844001770019531
1.21233333333334	0.931739807128906
1.21316666666667	0.823020935058594
1.214	0.780105590820313
1.21483333333334	0.882625579833985
1.21566666666667	0.92458724975586
1.2165	0.803947448730469
1.21733333333334	0.788688659667969
1.21816666666667	0.748634338378907
1.219	0.746250152587891
1.21983333333334	0.640392303466797
1.22066666666667	0.669479370117188
1.2215	0.715255737304688
1.22233333333334	0.762462615966797
1.22316666666667	0.684738159179688
1.224	0.777244567871094
1.22483333333334	0.751495361328125
1.22566666666667	0.738143920898438
1.2265	0.791072845458985
1.22733333333334	0.661373138427735
1.22816666666667	0.567436218261719
1.229	0.675678253173828
1.22983333333334	0.667572021484375
1.23066666666667	0.674247741699219
1.2315	0.830173492431641
1.23233333333334	0.777244567871094
1.23316666666667	0.71096420288086
1.234	0.744342803955078
1.23483333333334	0.713825225830078
1.23566666666667	0.658512115478516
1.2365	0.858783721923828
1.23733333333334	0.88644027709961
1.23816666666667	0.822544097900391
1.239	0.745773315429688
1.23983333333334	0.781059265136719
1.24066666666667	0.643253326416016
1.2415	0.675201416015625
1.24233333333334	0.682830810546875
1.24316666666667	0.763893127441407
1.244	0.760078430175782
1.24483333333334	0.77056884765625
1.24566666666667	0.693798065185547
1.2465	0.745296478271485
1.24733333333334	0.641822814941407
1.24816666666667	0.686168670654297
1.249	0.729560852050782
1.24983333333334	0.786304473876953
1.25066666666667	0.749588012695313
1.2515	0.831127166748047
1.25233333333334	0.769138336181641
1.25316666666667	0.759124755859375
1.254	0.789642333984375
1.25483333333334	0.836849212646485
1.25566666666667	0.813007354736328
1.2565	0.865936279296875
1.25733333333334	0.788688659667969
1.25816666666667	0.693798065185547
1.259	0.6256103515625
1.25983333333334	0.551223754882813
1.26066666666667	0.494956970214844
1.2615	0.566482543945313
1.26233333333334	0.649452209472657
1.26316666666667	0.696182250976563
1.264	0.779151916503907
1.26483333333334	0.768184661865235
1.26566666666667	0.752925872802735
1.2665	0.66375732421875
1.26733333333334	0.675678253173828
1.26816666666667	0.674724578857422
1.269	0.662803649902344
1.26983333333334	0.607490539550782
1.27066666666667	0.722885131835938
1.2715	0.628471374511719
1.27233333333334	0.559329986572266
1.27316666666667	0.583648681640625
1.274	0.670909881591797
1.27483333333334	0.613689422607422
1.27566666666667	0.693321228027344
1.2765	0.878334045410156
1.27733333333334	0.903606414794922
1.27816666666667	0.873565673828125
1.279	0.854015350341797
1.27983333333334	0.81777572631836
1.28066666666667	0.812530517578125
1.2815	0.700950622558594
1.28233333333334	0.751018524169922
1.28316666666667	0.823020935058594
1.284	0.781536102294922
1.28483333333334	0.647544860839844
1.28566666666667	0.78725814819336
1.2865	0.773429870605469
1.28733333333334	0.753879547119141
1.28816666666667	0.795841217041016
1.289	0.86212158203125
1.28983333333334	0.753402709960938
1.29066666666667	0.792503356933594
1.2915	0.766277313232422
1.29233333333334	0.750064849853516
1.29316666666667	0.730037689208985
1.294	0.708103179931641
1.29483333333334	0.579833984375
1.29566666666667	0.505924224853516
1.2965	0.461578369140625
1.29733333333334	0.463485717773438
1.29816666666667	0.469207763671875
1.299	0.496387481689453
1.29983333333334	0.637531280517578
1.30066666666667	0.609874725341797
1.3015	0.63467025756836
1.30233333333334	0.652313232421875
1.30316666666667	0.57363510131836
1.304	0.580310821533203
1.30483333333334	0.653266906738282
1.30566666666667	0.624656677246094
1.3065	0.697612762451172
1.30733333333334	0.743865966796875
1.30816666666667	0.781536102294922
1.309	0.763893127441407
1.30983333333334	0.793933868408203
1.31066666666667	0.77962875366211
1.3115	0.75674057006836
1.31233333333334	0.684738159179688
1.31316666666667	0.645160675048828
1.314	0.701427459716797
1.31483333333334	0.754356384277344
1.31566666666667	0.710010528564453
1.3165	0.70333480834961
1.31733333333334	0.676155090332032
1.31816666666667	0.684261322021485
1.319	0.577449798583985
1.31983333333334	0.666618347167969
1.32066666666667	0.734329223632813
1.3215	0.769138336181641
1.32233333333334	0.65755844116211
1.32316666666667	0.636100769042969
1.324	0.622749328613282
1.32483333333334	0.650882720947266
1.32566666666667	0.628471374511719
1.3265	0.764846801757813
1.32733333333334	0.854969024658203
1.32816666666667	0.855445861816406
1.329	0.745296478271485
1.32983333333334	0.760078430175782
1.33066666666667	0.696182250976563
1.3315	0.667572021484375
1.33233333333334	0.659465789794922
1.33316666666667	0.737667083740235
1.334	0.719070434570313
1.33483333333334	0.766277313232422
1.33566666666667	0.800609588623047
1.3365	0.74911117553711
1.33733333333334	0.691890716552735
1.33816666666667	0.802993774414063
1.339	0.804901123046875
1.33983333333334	0.832557678222656
1.34066666666667	0.823020935058594
1.3415	0.889778137207031
1.34233333333334	0.766277313232422
1.34316666666667	0.789642333984375
1.344	0.744819641113282
1.34483333333334	0.788688659667969
1.34566666666667	0.805377960205078
1.3465	0.887393951416016
1.34733333333334	0.806331634521485
1.34816666666667	0.771522521972657
1.349	0.681400299072266
1.34983333333334	0.630378723144532
1.35066666666667	0.618934631347657
1.3515	0.614643096923828
1.35233333333334	0.681400299072266
1.35316666666667	0.803947448730469
1.354	0.860214233398438
1.35483333333334	0.774383544921875
1.35566666666667	0.773906707763672
1.3565	0.771522521972657
1.35733333333334	0.716686248779297
1.35816666666667	0.660419464111328
1.359	0.681877136230469
1.35983333333334	0.744342803955078
1.36066666666667	0.640392303466797
1.3615	0.708103179931641
1.36233333333334	0.664234161376953
1.36316666666667	0.746250152587891
1.364	0.662803649902344
1.36483333333334	0.759124755859375
1.36566666666667	0.759601593017578
1.3665	0.840187072753906
1.36733333333334	0.803947448730469
1.36816666666667	0.882148742675781
1.369	0.782012939453125
1.36983333333334	0.81634521484375
1.37066666666667	0.751018524169922
1.3715	0.7781982421875
1.37233333333334	0.768661499023438
1.37316666666667	0.790119171142578
1.374	0.73385238647461
1.37483333333334	0.782489776611328
1.37566666666667	0.684738159179688
1.3765	0.67138671875
1.37733333333334	0.694751739501953
1.37816666666667	0.748634338378907
1.379	0.664234161376953
1.37983333333334	0.790119171142578
1.38066666666667	0.845432281494141
1.3815	0.799179077148438
1.38233333333334	0.771045684814453
1.38316666666667	0.774383544921875
1.384	0.78725814819336
1.38483333333334	0.650405883789063
1.38566666666667	0.715255737304688
1.3865	0.669002532958985
1.38733333333334	0.707149505615235
1.38816666666667	0.7171630859375
1.389	0.734806060791016
1.38983333333334	0.785350799560547
1.39066666666667	0.876903533935547
1.3915	0.800609588623047
1.39233333333334	0.773906707763672
1.39316666666667	0.727176666259766
1.394	0.730037689208985
1.39483333333334	0.66375732421875
1.39566666666667	0.670909881591797
1.3965	0.789642333984375
1.39733333333334	0.824928283691406
1.39816666666667	0.806331634521485
1.399	0.768661499023438
1.39983333333334	0.710487365722657
1.40066666666667	0.645160675048828
1.4015	0.631332397460938
1.40233333333334	0.667572021484375
1.40316666666667	0.753402709960938
1.404	0.885963439941406
1.40483333333334	0.949859619140625
1.40566666666667	0.956058502197266
1.4065	0.931262969970703
1.40733333333334	0.839710235595703
1.40816666666667	0.717639923095703
1.409	0.683784484863282
1.40983333333334	0.654220581054688
1.41066666666667	0.6866455078125
1.4115	0.720977783203125
1.41233333333334	0.758647918701172
1.41316666666667	0.765800476074219
1.414	0.78582763671875
1.41483333333334	0.761985778808594
1.41566666666667	0.773429870605469
1.4165	0.86212158203125
1.41733333333334	0.810623168945313
1.41816666666667	0.730514526367188
1.419	0.648975372314453
1.41983333333334	0.609874725341797
1.42066666666667	0.43630599975586
1.4215	0.504493713378907
1.42233333333334	0.601768493652344
1.42316666666667	0.750064849853516
1.424	0.919342041015625
1.42483333333334	0.946044921875
1.42566666666667	0.827312469482422
1.4265	0.824928283691406
1.42733333333334	0.745773315429688
1.42816666666667	0.632286071777344
1.429	0.553131103515625
1.42983333333334	0.568866729736328
1.43066666666667	0.559806823730469
1.4315	0.646114349365235
1.43233333333334	0.673294067382813
1.43316666666667	0.660419464111328
1.434	0.742912292480469
1.43483333333334	0.704288482666016
1.43566666666667	0.616550445556641
1.4365	0.625133514404297
1.43733333333334	0.69427490234375
1.43816666666667	0.754833221435547
1.439	0.703811645507813
1.43983333333334	0.67281723022461
1.44066666666667	0.645637512207032
1.4415	0.6103515625
1.44233333333334	0.515460968017578
1.44316666666667	0.527381896972657
1.444	0.608444213867188
1.44483333333334	0.67138671875
1.44566666666667	0.569820404052735
1.4465	0.615119934082032
1.44733333333334	0.651359558105469
1.44816666666667	0.599861145019532
1.449	0.612258911132813
1.44983333333334	0.772476196289063
1.45066666666667	0.752449035644532
1.4515	0.7781982421875
1.45233333333334	0.816822052001953
1.45316666666667	0.815391540527344
1.454	0.725269317626953
1.45483333333334	0.701427459716797
1.45566666666667	0.655651092529297
1.4565	0.607490539550782
1.45733333333334	0.603199005126953
1.45816666666667	0.598907470703125
1.459	0.641822814941407
1.45983333333334	0.619888305664063
1.46066666666667	0.520706176757813
1.4615	0.559806823730469
1.46233333333334	0.461101531982422
1.46316666666667	0.583648681640625
1.464	0.699043273925782
1.46483333333334	0.66518783569336
1.46566666666667	0.761032104492188
1.4665	0.69427490234375
1.46733333333334	0.567913055419922
1.46816666666667	0.57220458984375
1.469	0.550270080566407
1.46983333333334	0.547409057617188
1.47066666666667	0.499725341796875
1.4715	0.557899475097657
1.47233333333334	0.511646270751953
1.47316666666667	0.561714172363282
1.474	0.615119934082032
1.47483333333334	0.597476959228516
1.47566666666667	0.631332397460938
1.4765	0.708580017089844
1.47733333333334	0.669956207275391
1.47816666666667	0.745773315429688
1.479	0.857353210449219
1.47983333333334	0.898838043212891
1.48066666666667	0.761508941650391
1.4815	0.76436996459961
1.48233333333334	0.659465789794922
1.48316666666667	0.514507293701172
1.484	0.506401062011719
1.48483333333334	0.576972961425782
1.48566666666667	0.592708587646485
1.4865	0.702857971191407
1.48733333333334	0.75531005859375
1.48816666666667	0.669479370117188
1.489	0.676631927490235
1.48983333333334	0.617027282714844
1.49066666666667	0.500679016113282
1.4915	0.532150268554688
1.49233333333334	0.57363510131836
1.49316666666667	0.639438629150391
1.494	0.765800476074219
1.49483333333334	0.780105590820313
1.49566666666667	0.74148178100586
1.4965	0.731945037841797
1.49733333333334	0.699043273925782
1.49816666666667	0.655174255371094
1.499	0.674724578857422
1.49983333333334	0.782012939453125
1.50066666666667	0.782489776611328
1.5015	0.759601593017578
1.50233333333334	0.737190246582032
1.50316666666667	0.69427490234375
1.504	0.72479248046875
1.50483333333334	0.790119171142578
1.50566666666667	0.836372375488281
1.5065	0.835418701171875
1.50733333333334	0.858306884765625
1.50816666666667	0.866889953613281
1.509	0.774860382080078
1.50983333333334	0.763416290283203
1.51066666666667	0.750541687011719
1.5115	0.739097595214844
1.51233333333334	0.662803649902344
1.51316666666667	0.704288482666016
1.514	0.639915466308594
1.51483333333334	0.705718994140625
1.51566666666667	0.659942626953125
1.5165	0.63467025756836
1.51733333333334	0.682830810546875
1.51816666666667	0.772953033447266
1.519	0.699520111083985
1.51983333333334	0.836372375488281
1.52066666666667	0.816822052001953
1.5215	0.912666320800781
1.52233333333334	0.834465026855469
1.52316666666667	1.00326538085938
1.524	0.9307861328125
1.52483333333334	0.890731811523438
1.52566666666667	0.852108001708985
1.5265	0.857353210449219
1.52733333333334	0.791549682617188
1.52816666666667	0.710487365722657
1.529	0.804901123046875
1.52983333333334	0.725269317626953
1.53066666666667	0.716686248779297
1.5315	0.729560852050782
1.53233333333334	0.776290893554688
1.53316666666667	0.696182250976563
1.534	0.744819641113282
1.53483333333334	0.591754913330078
1.53566666666667	0.702857971191407
1.5365	0.633716583251953
1.53733333333334	0.651359558105469
1.53816666666667	0.647068023681641
1.539	0.731468200683594
1.53983333333334	0.698566436767578
1.54066666666667	0.815391540527344
1.5415	0.81634521484375
1.54233333333334	0.864982604980469
1.54316666666667	0.876426696777344
1.544	0.911235809326172
1.54483333333334	0.795364379882813
1.54566666666667	0.780582427978516
1.5465	0.71859359741211
1.54733333333334	0.757217407226563
1.54816666666667	0.751495361328125
1.549	0.774383544921875
1.54983333333334	0.777244567871094
1.55066666666667	0.714302062988282
1.5515	0.640869140625
1.55233333333334	0.710487365722657
1.55316666666667	0.615119934082032
1.554	0.545024871826172
1.55483333333334	0.542640686035157
1.55566666666667	0.520706176757813
1.5565	0.551223754882813
1.55733333333334	0.533580780029297
1.55816666666667	0.638484954833985
1.559	0.626564025878907
1.55983333333334	0.70333480834961
1.56066666666667	0.824928283691406
1.5615	0.860691070556641
1.56233333333334	0.822544097900391
1.56316666666667	0.847339630126953
1.564	0.719070434570313
1.56483333333334	0.865936279296875
1.56566666666667	0.887870788574219
1.5665	0.889301300048828
1.56733333333334	0.762462615966797
1.56816666666667	0.861167907714844
1.569	0.7781982421875
1.56983333333334	0.741004943847657
1.57066666666667	0.725746154785157
1.5715	0.828266143798828
1.57233333333334	0.72479248046875
1.57316666666667	0.608921051025391
1.574	0.667572021484375
1.57483333333334	0.646114349365235
1.57566666666667	0.519752502441407
1.5765	0.586032867431641
1.57733333333334	0.607967376708985
1.57816666666667	0.580310821533203
1.579	0.693321228027344
1.57983333333334	0.690460205078125
1.58066666666667	0.721454620361328
1.5815	0.691413879394532
1.58233333333334	0.685214996337891
1.58316666666667	0.636577606201172
1.584	0.593662261962891
1.58483333333334	0.607013702392578
1.58566666666667	0.660419464111328
1.5865	0.66375732421875
1.58733333333334	0.696182250976563
1.58816666666667	0.729560852050782
1.589	0.609874725341797
1.58983333333334	0.704765319824219
1.59066666666667	0.744342803955078
1.5915	0.845432281494141
1.59233333333334	0.912666320800781
1.59316666666667	0.893115997314453
1.594	0.884056091308594
1.59483333333334	0.849246978759766
1.59566666666667	0.816822052001953
1.5965	0.857353210449219
1.59733333333334	0.804424285888672
1.59816666666667	0.721931457519532
1.599	0.693798065185547
1.59983333333334	0.649452209472657
1.60066666666667	0.605106353759766
1.6015	0.61798095703125
1.60233333333334	0.677585601806641
1.60316666666667	0.701904296875
1.604	0.680923461914063
1.60483333333334	0.650405883789063
1.60566666666667	0.66375732421875
1.6065	0.74005126953125
1.60733333333334	0.791072845458985
1.60816666666667	0.81634521484375
1.609	0.904083251953125
1.60983333333334	0.946521759033203
1.61066666666667	0.819206237792969
1.6115	0.742435455322266
1.61233333333334	0.818729400634766
1.61316666666667	0.742912292480469
1.614	0.708103179931641
1.61483333333334	0.748157501220703
1.61566666666667	0.770092010498047
1.6165	0.736713409423828
1.61733333333334	0.822067260742188
1.61816666666667	0.932693481445313
1.619	0.968456268310547
1.61983333333334	0.962257385253906
1.62066666666667	0.90932846069336
1.6215	0.857353210449219
1.62233333333334	0.783920288085938
1.62316666666667	0.657081604003907
1.624	0.605583190917969
1.62483333333334	0.656604766845703
1.62566666666667	0.73385238647461
1.6265	0.687599182128907
1.62733333333334	0.69427490234375
1.62816666666667	0.779151916503907
1.629	0.761985778808594
1.62983333333334	0.668525695800782
1.63066666666667	0.683307647705078
1.6315	0.775337219238282
1.63233333333334	0.738143920898438
1.63316666666667	0.729560852050782
1.634	0.715732574462891
1.63483333333334	0.767230987548828
1.63566666666667	0.707626342773438
1.6365	0.670433044433594
1.63733333333334	0.716209411621094
1.63816666666667	0.76436996459961
1.639	0.625133514404297
1.63983333333334	0.727653503417969
1.64066666666667	0.770092010498047
1.6415	0.736236572265625
1.64233333333334	0.76436996459961
1.64316666666667	0.800132751464844
1.644	0.849246978759766
1.64483333333334	0.8392333984375
1.64566666666667	0.772953033447266
1.6465	0.824928283691406
1.64733333333334	0.872135162353516
1.64816666666667	0.827312469482422
1.649	0.899791717529297
1.64983333333334	0.847816467285156
1.65066666666667	0.854015350341797
1.6515	0.901222229003906
1.65233333333334	0.867366790771485
1.65316666666667	0.836372375488281
1.654	0.872611999511719
1.65483333333334	0.856399536132813
1.65566666666667	0.811100006103516
1.6565	0.813961029052735
1.65733333333334	0.689506530761719
1.65816666666667	0.6561279296875
1.659	0.584125518798828
1.65983333333334	0.479221343994141
1.66066666666667	0.4730224609375
1.6615	0.580787658691407
1.66233333333334	0.63467025756836
1.66316666666667	0.717639923095703
1.664	0.775337219238282
1.66483333333334	0.77056884765625
1.66566666666667	0.802993774414063
1.6665	0.81777572631836
[truncated: 69,623 more rows]
