# Supplementary material for: Chemodiversity of Calophyllum inophyllum L. oil bioactive components related to their specific geographical distribution in the South Pacific region
Source: PeerJ. 2019 May 22;7:e6896. doi: 10.7717/peerj.6896 (PMC6535043; doi:10.7717/peerj.6896)
Supplement: Supplemental Information 4 — Time and absorbance values at 280 nm. The site and the number of the collected sample from French Polynesia are in the separate file names. [file peerj-07-6896-s004.zip › SOCIETE_TAHAA_Z1_N40.CSV]

0	0.306129455566406
0.000833333333333334	0.311374664306641
0.00166666666666667	0.354290008544922
0.0025	0.326156616210938
0.00333333333333334	0.302791595458985
0.00416666666666667	0.333786010742188
0.005	0.391960144042969
0.00583333333333334	0.42724609375
0.00666666666666667	0.408172607421875
0.0075	0.342369079589844
0.00833333333333334	0.344276428222656
0.00916666666666667	0.316619873046875
0.01	0.238418579101563
0.0108333333333334	0.173091888427735
0.0116666666666667	0.229835510253906
0.0125	0.213146209716797
0.0133333333333334	0.179290771484375
0.0141666666666667	0.218868255615235
0.015	0.257492065429688
0.0158333333333334	0.250816345214844
0.0166666666666667	0.277996063232422
0.0175	0.249862670898438
0.0183333333333334	0.262737274169922
0.0191666666666667	0.16021728515625
0.02	0.137805938720703
0.0208333333333334	0.171661376953125
0.0216666666666667	0.178337097167969
0.0225	0.162601470947266
0.0233333333333334	0.294685363769531
0.0241666666666667	0.294685363769531
0.025	0.265598297119141
0.0258333333333334	0.294685363769531
0.0266666666666667	0.267982482910156
0.0275	0.173568725585938
0.0283333333333334	0.225543975830078
0.0291666666666667	0.214099884033203
0.03	0.277996063232422
0.0308333333333334	0.422000885009766
0.0316666666666667	0.493526458740235
0.0325	0.514030456542969
0.0333333333333334	0.499248504638672
0.0341666666666667	0.457763671875
0.035	0.363349914550781
0.0358333333333334	0.370502471923828
0.0366666666666667	0.308036804199219
0.0375	0.324726104736328
0.0383333333333334	0.20742416381836
0.0391666666666667	0.150680541992188
0.04	0.174522399902344
0.0408333333333334	0.157833099365235
0.0416666666666667	0.116825103759766
0.0425	0.185966491699219
0.0433333333333334	0.214576721191406
0.0441666666666667	0.114917755126953
0.045	0.1373291015625
0.0458333333333334	0.271320343017578
0.0466666666666667	0.217437744140625
0.0475	0.170707702636719
0.0483333333333334	0.24557113647461
0.0491666666666667	0.261306762695313
0.05	0.125885009765625
0.0508333333333334	0.185966491699219
0.0516666666666667	0.317096710205078
0.0525	0.361919403076172
0.0533333333333334	0.317573547363281
0.0541666666666667	0.360965728759766
0.055	0.402927398681641
0.0558333333333334	0.301361083984375
0.0566666666666667	0.274658203125
0.0575	0.308513641357422
0.0583333333333334	0.238418579101563
0.0591666666666667	0.231742858886719
0.06	0.236034393310547
0.0608333333333334	0.205516815185547
0.0616666666666667	0.170707702636719
0.0625	0.252246856689453
0.0633333333333334	0.21505355834961
0.0641666666666667	0.288963317871094
0.065	0.258445739746094
0.0658333333333334	0.285625457763672
0.0666666666666667	0.263690948486328
0.0675	0.296115875244141
0.0683333333333334	0.225543975830078
0.0691666666666667	0.267505645751953
0.07	0.271797180175781
0.0708333333333334	0.275611877441406
0.0716666666666667	0.273704528808594
0.0725	0.288486480712891
0.0733333333333334	0.3204345703125
0.0741666666666667	0.412464141845703
0.075	0.417709350585938
0.0758333333333334	0.349998474121094
0.0766666666666667	0.304698944091797
0.0775	0.254154205322266
0.0783333333333334	0.208377838134766
0.0791666666666667	0.193119049072266
0.08	0.267505645751953
0.0808333333333334	0.400543212890625
0.0816666666666667	0.4425048828125
0.0825	0.430583953857422
0.0833333333333334	0.39815902709961
0.0841666666666667	0.368118286132813
0.085	0.277996063232422
0.0858333333333334	0.220775604248047
0.0866666666666667	0.142097473144531
0.0875	0.19979476928711
0.0883333333333334	0.189304351806641
0.0891666666666667	0.197410583496094
0.09	0.211715698242188
0.0908333333333334	0.283241271972656
0.0916666666666667	0.215530395507813
0.0925	0.204563140869141
0.0933333333333334	0.31280517578125
0.0941666666666667	0.3204345703125
0.095	0.311851501464844
0.0958333333333334	0.349044799804688
0.0966666666666667	0.411033630371094
0.0975	0.233650207519531
0.0983333333333334	0.256061553955078
0.0991666666666667	0.258445739746094
0.1	0.323772430419922
0.100833333333334	0.286579132080078
0.101666666666667	0.36001205444336
0.1025	0.392436981201172
0.103333333333334	0.339984893798828
0.104166666666667	0.241756439208985
0.105	0.252723693847656
0.105833333333334	0.258922576904297
0.106666666666667	0.113010406494141
0.1075	0.102996826171875
0.108333333333334	0.179767608642578
0.109166666666667	0.136375427246094
0.11	0.132083892822266
0.110833333333334	0.234603881835938
0.111666666666667	0.22268295288086
0.1125	0.205039978027344
0.113333333333334	0.277042388916016
0.114166666666667	0.295639038085938
0.115	0.336647033691406
0.115833333333334	0.379085540771485
0.116666666666667	0.286579132080078
0.1175	0.223159790039063
0.118333333333334	0.223159790039063
0.119166666666667	0.223159790039063
0.12	0.271320343017578
0.120833333333334	0.348091125488281
0.121666666666667	0.401496887207031
0.1225	0.405311584472656
0.123333333333334	0.295639038085938
0.124166666666667	0.210762023925781
0.125	0.248908996582031
0.125833333333334	0.219821929931641
0.126666666666667	0.11587142944336
0.1275	0.180721282958985
0.128333333333334	0.320911407470703
0.129166666666667	0.272750854492188
0.13	0.280380249023438
0.130833333333334	0.370979309082031
0.131666666666667	0.380992889404297
0.1325	0.266551971435547
0.133333333333334	0.23651123046875
0.134166666666667	0.261783599853516
0.135	0.319480895996094
0.135833333333334	0.371456146240235
0.136666666666667	0.364303588867188
0.1375	0.339984893798828
0.138333333333334	0.3509521484375
0.139166666666667	0.264644622802735
0.14	0.0767707824707032
0.140833333333334	0.158786773681641
0.141666666666667	0.199317932128906
0.1425	0.144481658935547
0.143333333333334	0.150203704833985
0.144166666666667	0.285625457763672
0.145	0.251293182373047
0.145833333333334	0.243663787841797
0.146666666666667	0.254154205322266
0.1475	0.279903411865235
0.148333333333334	0.27608871459961
0.149166666666667	0.252723693847656
0.15	0.298023223876953
0.150833333333334	0.262737274169922
0.151666666666667	0.284671783447266
0.1525	0.256538391113281
0.153333333333334	0.283241271972656
0.154166666666667	0.213623046875
0.155	0.235557556152344
0.155833333333334	0.1678466796875
0.156666666666667	0.209808349609375
0.1575	0.1678466796875
0.158333333333334	0.273227691650391
0.159166666666667	0.280857086181641
0.16	0.297069549560547
0.160833333333334	0.268936157226563
0.161666666666667	0.23794174194336
0.1625	0.175952911376953
0.163333333333334	0.252246856689453
0.164166666666667	0.238895416259766
0.165	0.246524810791016
0.165833333333334	0.291824340820313
0.166666666666667	0.293731689453125
0.1675	0.169754028320313
0.168333333333334	0.182628631591797
0.169166666666667	0.152587890625
0.17	0.189781188964844
0.170833333333334	0.207901000976563
0.171666666666667	0.233650207519531
0.1725	0.294208526611328
0.173333333333334	0.244140625
0.174166666666667	0.181674957275391
0.175	0.150680541992188
0.175833333333334	0.162601470947266
0.176666666666667	0.133514404296875
0.1775	0.299453735351563
0.178333333333334	0.424385070800781
0.179166666666667	0.45919418334961
0.18	0.461578369140625
0.180833333333334	0.409126281738281
0.181666666666667	0.416278839111328
0.1825	0.413894653320313
0.183333333333334	0.362396240234375
0.184166666666667	0.468730926513672
0.185	0.446796417236328
0.185833333333334	0.38290023803711
0.186666666666667	0.377655029296875
0.1875	0.420093536376953
0.188333333333334	0.359535217285156
0.189166666666667	0.412464141845703
0.19	0.417709350585938
0.190833333333334	0.29134750366211
0.191666666666667	0.279426574707031
0.1925	0.319004058837891
0.193333333333334	0.331401824951172
0.194166666666667	0.303268432617188
0.195	0.296115875244141
0.195833333333334	0.307559967041016
0.196666666666667	0.231266021728516
0.1975	0.182151794433594
0.198333333333334	0.209808349609375
0.199166666666667	0.360965728759766
0.2	0.377178192138672
0.200833333333334	0.407695770263672
0.201666666666667	0.417232513427735
0.2025	0.437259674072266
0.203333333333334	0.306129455566406
0.204166666666667	0.19216537475586
0.205	0.173091888427735
0.205833333333334	0.233173370361328
0.206666666666667	0.181198120117188
0.2075	0.235080718994141
0.208333333333334	0.363349914550781
0.209166666666667	0.346183776855469
0.21	0.376701354980469
0.210833333333334	0.360488891601563
0.211666666666667	0.372409820556641
0.2125	0.264167785644531
0.213333333333334	0.302314758300781
0.214166666666667	0.225543975830078
0.215	0.234127044677735
0.215833333333334	0.197410583496094
0.216666666666667	0.248432159423828
0.2175	0.209808349609375
0.218333333333334	0.274658203125
0.219166666666667	0.223636627197266
0.22	0.245094299316406
0.220833333333334	0.359058380126953
0.221666666666667	0.301361083984375
0.2225	0.275611877441406
0.223333333333334	0.316619873046875
0.224166666666667	0.330924987792969
0.225	0.197410583496094
0.225833333333334	0.331878662109375
0.226666666666667	0.329971313476563
0.2275	0.349521636962891
0.228333333333334	0.39052963256836
0.229166666666667	0.464916229248047
0.23	0.368118286132813
0.230833333333334	0.301361083984375
0.231666666666667	0.311374664306641
0.2325	0.215530395507813
0.233333333333334	0.146865844726563
0.234166666666667	0.152111053466797
0.235	0.248908996582031
0.235833333333334	0.273227691650391
0.236666666666667	0.233650207519531
0.2375	0.282764434814453
0.238333333333334	0.320911407470703
0.239166666666667	0.299930572509766
0.24	0.313758850097656
0.240833333333334	0.406742095947266
0.241666666666667	0.404834747314453
0.2425	0.3814697265625
0.243333333333334	0.394344329833985
0.244166666666667	0.348567962646485
0.245	0.367164611816406
0.245833333333334	0.372409820556641
0.246666666666667	0.46539306640625
0.2475	0.416755676269531
0.248333333333334	0.415802001953125
0.249166666666667	0.393867492675781
0.25	0.359535217285156
0.250833333333334	0.319957733154297
0.251666666666667	0.354290008544922
0.2525	0.356674194335938
0.253333333333334	0.350475311279297
0.254166666666667	0.384330749511719
0.255	0.433444976806641
0.255833333333334	0.384330749511719
0.256666666666667	0.341892242431641
0.2575	0.406742095947266
0.258333333333334	0.378131866455078
0.259166666666667	0.265121459960938
0.26	0.295639038085938
0.260833333333334	0.362396240234375
0.261666666666667	0.248908996582031
0.2625	0.308990478515625
0.263333333333334	0.3662109375
0.264166666666667	0.387191772460938
0.265	0.331878662109375
0.265833333333334	0.334262847900391
0.266666666666667	0.304222106933594
0.2675	0.298500061035156
0.268333333333334	0.306129455566406
0.269166666666667	0.285625457763672
0.27	0.235557556152344
0.270833333333334	0.161170959472656
0.271666666666667	0.0371932983398438
0.2725	0.0433921813964844
0.273333333333334	0.0696182250976563
0.274166666666667	0.13875961303711
0.275	0.106334686279297
0.275833333333334	0.276565551757813
0.276666666666667	0.250339508056641
0.2775	0.240802764892578
0.278333333333334	0.298023223876953
0.279166666666667	0.389575958251953
0.28	0.325202941894531
0.280833333333334	0.279426574707031
0.281666666666667	0.270843505859375
0.2825	0.238895416259766
0.283333333333334	0.231742858886719
0.284166666666667	0.20599365234375
0.285	0.226020812988281
0.285833333333334	0.363349914550781
0.286666666666667	0.346183776855469
0.2875	0.240325927734375
0.288333333333334	0.203609466552735
0.289166666666667	0.1220703125
0.29	0.0295639038085938
0.290833333333334	0.0844001770019531
0.291666666666667	0.244140625
0.2925	0.277042388916016
0.293333333333334	0.404834747314453
0.294166666666667	0.371456146240235
0.295	0.29897689819336
0.295833333333334	0.262737274169922
0.296666666666667	0.254631042480469
0.2975	0.29897689819336
0.298333333333334	0.406265258789063
0.299166666666667	0.488758087158203
0.3	0.518321990966797
0.300833333333334	0.650882720947266
0.301666666666667	0.487804412841797
0.3025	0.39052963256836
0.303333333333334	0.328540802001953
0.304166666666667	0.303268432617188
0.305	0.193119049072266
0.305833333333334	0.275135040283203
0.306666666666667	0.324726104736328
0.3075	0.395298004150391
0.308333333333334	0.363826751708985
0.309166666666667	0.352859497070313
0.31	0.294685363769531
0.310833333333334	0.278472900390625
0.311666666666667	0.255107879638672
0.3125	0.227451324462891
0.313333333333334	0.181198120117188
0.314166666666667	0.297069549560547
0.315	0.279903411865235
0.315833333333334	0.218391418457031
0.316666666666667	0.275611877441406
0.3175	0.334739685058594
0.318333333333334	0.358104705810547
0.319166666666667	0.37527084350586
0.32	0.384807586669922
0.320833333333334	0.417232513427735
0.321666666666667	0.320911407470703
0.3225	0.284671783447266
0.323333333333334	0.30517578125
0.324166666666667	0.353336334228516
0.325	0.301837921142578
0.325833333333334	0.40435791015625
0.326666666666667	0.412940979003906
0.3275	0.368118286132813
0.328333333333334	0.333309173583985
0.329166666666667	0.324249267578125
0.33	0.382423400878906
0.330833333333334	0.326156616210938
0.331666666666667	0.332355499267578
0.3325	0.343799591064453
0.333333333333334	0.290393829345703
0.334166666666667	0.276565551757813
0.335	0.266551971435547
0.335833333333334	0.267505645751953
0.336666666666667	0.317096710205078
0.3375	0.402450561523438
0.338333333333334	0.359058380126953
0.339166666666667	0.364780426025391
0.34	0.348091125488281
0.340833333333334	0.29897689819336
0.341666666666667	0.205039978027344
0.3425	0.158786773681641
0.343333333333334	0.135898590087891
0.344166666666667	0.146865844726563
0.345	0.191211700439453
0.345833333333334	0.315666198730469
0.346666666666667	0.394344329833985
0.3475	0.358104705810547
0.348333333333334	0.319957733154297
0.349166666666667	0.220298767089844
0.35	0.28228759765625
0.350833333333334	0.232219696044922
0.351666666666667	0.31423568725586
0.3525	0.393390655517578
0.353333333333334	0.420093536376953
0.354166666666667	0.303745269775391
0.355	0.369548797607422
0.355833333333334	0.379562377929688
0.356666666666667	0.418186187744141
0.3575	0.355720520019531
0.358333333333334	0.416278839111328
0.359166666666667	0.353813171386719
0.36	0.266551971435547
0.360833333333334	0.199317932128906
0.361666666666667	0.257015228271485
0.3625	0.239849090576172
0.363333333333334	0.242233276367188
0.364166666666667	0.325679779052735
0.365	0.377655029296875
0.365833333333334	0.411033630371094
0.366666666666667	0.400066375732422
0.3675	0.374794006347656
0.368333333333334	0.347614288330078
0.369166666666667	0.283241271972656
0.37	0.263690948486328
0.370833333333334	0.294685363769531
0.371666666666667	0.308513641357422
0.3725	0.335216522216797
0.373333333333334	0.280857086181641
0.374166666666667	0.302314758300781
0.375	0.300884246826172
0.375833333333334	0.267505645751953
0.376666666666667	0.261783599853516
0.3775	0.292778015136719
0.378333333333334	0.307559967041016
0.379166666666667	0.24557113647461
0.38	0.313758850097656
0.380833333333334	0.295162200927735
0.381666666666667	0.299453735351563
0.3825	0.309467315673828
0.383333333333334	0.30660629272461
0.384166666666667	0.353336334228516
0.385	0.332832336425781
0.385833333333334	0.397205352783203
0.386666666666667	0.383853912353516
0.3875	0.351428985595703
0.388333333333334	0.272750854492188
0.389166666666667	0.197410583496094
0.39	0.138282775878906
0.390833333333334	0.208854675292969
0.391666666666667	0.231266021728516
0.3925	0.235080718994141
0.393333333333334	0.274181365966797
0.394166666666667	0.289440155029297
0.395	0.126838684082031
0.395833333333334	0.0643730163574219
0.396666666666667	0.12969970703125
0.3975	0.205039978027344
0.398333333333334	0.194072723388672
0.399166666666667	0.236988067626953
0.4	0.352859497070313
0.400833333333334	0.271320343017578
0.401666666666667	0.289440155029297
0.4025	0.277996063232422
0.403333333333334	0.35238265991211
0.404166666666667	0.2899169921875
0.405	0.338554382324219
0.405833333333334	0.289440155029297
0.406666666666667	0.308990478515625
0.4075	0.266075134277344
0.408333333333334	0.308990478515625
0.409166666666667	0.342845916748047
0.41	0.374317169189453
0.410833333333334	0.456809997558594
0.411666666666667	0.468254089355469
0.4125	0.517845153808594
0.413333333333334	0.477790832519531
0.414166666666667	0.458240509033203
0.415	0.370502471923828
0.415833333333334	0.412464141845703
0.416666666666667	0.315666198730469
0.4175	0.290870666503906
0.418333333333334	0.313758850097656
0.419166666666667	0.383377075195313
0.42	0.31423568725586
0.420833333333334	0.414848327636719
0.421666666666667	0.508785247802735
0.4225	0.433921813964844
0.423333333333334	0.349044799804688
0.424166666666667	0.363349914550781
0.425	0.296592712402344
0.425833333333334	0.293254852294922
0.426666666666667	0.31423568725586
0.4275	0.348567962646485
0.428333333333334	0.319004058837891
0.429166666666667	0.323772430419922
0.43	0.257015228271485
0.430833333333334	0.331401824951172
0.431666666666667	0.257015228271485
0.4325	0.251293182373047
0.433333333333334	0.266551971435547
0.434166666666667	0.200271606445313
0.435	0.165939331054688
0.435833333333334	0.217914581298828
0.436666666666667	0.358104705810547
0.4375	0.287532806396485
0.438333333333334	0.315189361572266
0.439166666666667	0.314712524414063
0.44	0.319957733154297
0.440833333333334	0.206470489501953
0.441666666666667	0.205039978027344
0.4425	0.231742858886719
0.443333333333334	0.116825103759766
0.444166666666667	0.0643730163574219
0.445	0.0782012939453125
0.445833333333334	0.10824203491211
0.446666666666667	0.1220703125
0.4475	0.197887420654297
0.448333333333334	0.275611877441406
0.449166666666667	0.264167785644531
0.45	0.228404998779297
0.450833333333334	0.230789184570313
0.451666666666667	0.193119049072266
0.4525	0.159740447998047
0.453333333333334	0.19979476928711
0.454166666666667	0.242710113525391
0.455	0.193595886230469
0.455833333333334	0.208854675292969
0.456666666666667	0.233650207519531
0.4575	0.189304351806641
0.458333333333334	0.257015228271485
0.459166666666667	0.325202941894531
0.46	0.37384033203125
0.460833333333334	0.400066375732422
0.461666666666667	0.391006469726563
0.4625	0.394344329833985
0.463333333333334	0.362396240234375
0.464166666666667	0.397205352783203
0.465	0.374317169189453
0.465833333333334	0.422954559326172
0.466666666666667	0.467777252197266
0.4675	0.483989715576172
0.468333333333334	0.449657440185547
0.469166666666667	0.468254089355469
0.47	0.415802001953125
0.470833333333334	0.20742416381836
0.471666666666667	0.257968902587891
0.4725	0.211238861083985
0.473333333333334	0.13113021850586
0.474166666666667	0.0863075256347656
0.475	0.195980072021485
0.475833333333334	0.10061264038086
0.476666666666667	0.23031234741211
0.4775	0.290870666503906
0.478333333333334	0.291824340820313
0.479166666666667	0.298500061035156
0.48	0.253677368164063
0.480833333333334	0.0929832458496094
0.481666666666667	0.0147819519042969
0.4825	0.0658035278320313
0.483333333333334	0.0205039978027344
0.484166666666667	0.0309944152832031
0.485	0.239372253417969
0.485833333333334	0.288963317871094
0.486666666666667	0.332832336425781
0.4875	0.354290008544922
0.488333333333334	0.476837158203125
0.489166666666667	0.292301177978516
0.49	0.340938568115235
0.490833333333334	0.29897689819336
0.491666666666667	0.301361083984375
0.4925	0.287532806396485
0.493333333333334	0.377178192138672
0.494166666666667	0.385761260986328
0.495	0.4119873046875
0.495833333333334	0.463485717773438
0.496666666666667	0.398635864257813
0.4975	0.394821166992188
0.498333333333334	0.389575958251953
0.499166666666667	0.474929809570313
0.5	0.445365905761719
0.500833333333334	0.511646270751953
0.501666666666667	0.456809997558594
0.5025	0.431537628173828
0.503333333333334	0.322341918945313
0.504166666666667	0.363826751708985
0.505	0.2899169921875
0.505833333333334	0.302314758300781
0.506666666666667	0.295162200927735
0.5075	0.329017639160156
0.508333333333334	0.236988067626953
0.509166666666667	0.315189361572266
0.51	0.288009643554688
0.510833333333334	0.333786010742188
0.511666666666667	0.301837921142578
0.5125	0.30517578125
0.513333333333334	0.263690948486328
0.514166666666667	0.325679779052735
0.515	0.265598297119141
0.515833333333334	0.346183776855469
0.516666666666667	0.40578842163086
0.5175	0.429630279541016
0.518333333333334	0.35858154296875
0.519166666666667	0.369071960449219
0.52	0.349521636962891
0.520833333333334	0.329971313476563
0.521666666666667	0.334739685058594
0.5225	0.420570373535156
0.523333333333334	0.431060791015625
0.524166666666667	0.454902648925781
0.525	0.419139862060547
0.525833333333334	0.432491302490235
0.526666666666667	0.348567962646485
0.5275	0.30517578125
0.528333333333334	0.239849090576172
0.529166666666667	0.297069549560547
0.53	0.294208526611328
0.530833333333334	0.42867660522461
0.531666666666667	0.412940979003906
0.5325	0.410556793212891
0.533333333333334	0.426769256591797
0.534166666666667	0.39815902709961
0.535	0.362873077392578
0.535833333333334	0.473499298095703
0.536666666666667	0.523567199707032
0.5375	0.393867492675781
0.538333333333334	0.369071960449219
0.539166666666667	0.370979309082031
0.54	0.287532806396485
0.540833333333334	0.269412994384766
0.541666666666667	0.342369079589844
0.5425	0.301837921142578
0.543333333333334	0.25320053100586
0.544166666666667	0.202178955078125
0.545	0.151634216308594
0.545833333333334	0.168800354003906
0.546666666666667	0.221729278564453
0.5475	0.243663787841797
0.548333333333334	0.383853912353516
0.549166666666667	0.391483306884766
0.55	0.371932983398438
0.550833333333334	0.45013427734375
0.551666666666667	0.431537628173828
0.5525	0.42104721069336
0.553333333333334	0.459671020507813
0.554166666666667	0.472068786621094
0.555	0.406265258789063
0.555833333333334	0.486373901367188
0.556666666666667	0.474929809570313
0.5575	0.403881072998047
0.558333333333334	0.362873077392578
0.559166666666667	0.382423400878906
0.56	0.270843505859375
0.560833333333334	0.200271606445313
0.561666666666667	0.261783599853516
0.5625	0.343799591064453
0.563333333333334	0.29754638671875
0.564166666666667	0.383377075195313
0.565	0.398635864257813
0.565833333333334	0.346183776855469
0.566666666666667	0.373363494873047
0.5675	0.432014465332031
0.568333333333334	0.41341781616211
0.569166666666667	0.430107116699219
0.57	0.420570373535156
0.570833333333334	0.380516052246094
0.571666666666667	0.353813171386719
0.5725	0.317573547363281
0.573333333333334	0.32949447631836
0.574166666666667	0.36764144897461
0.575	0.335216522216797
0.575833333333334	0.291824340820313
0.576666666666667	0.290870666503906
0.5775	0.319480895996094
0.578333333333334	0.328540802001953
0.579166666666667	0.406742095947266
0.58	0.385761260986328
0.580833333333334	0.436782836914063
0.581666666666667	0.45013427734375
0.5825	0.452518463134766
0.583333333333334	0.41341781616211
0.584166666666667	0.497817993164063
0.585	0.562667846679688
0.585833333333334	0.475406646728516
0.586666666666667	0.478744506835938
0.5875	0.533580780029297
0.588333333333334	0.533580780029297
0.589166666666667	0.455856323242188
0.59	0.444889068603516
0.590833333333334	0.483989715576172
0.591666666666667	0.480175018310547
0.5925	0.449657440185547
0.593333333333334	0.369548797607422
0.594166666666667	0.447273254394531
0.595	0.471115112304688
0.595833333333334	0.391960144042969
0.596666666666667	0.369071960449219
0.5975	0.393390655517578
0.598333333333334	0.278472900390625
0.599166666666667	0.212669372558594
0.6	0.174522399902344
0.600833333333334	0.177383422851563
0.601666666666667	0.174999237060547
0.6025	0.212192535400391
0.603333333333334	0.23794174194336
0.604166666666667	0.292778015136719
0.605	0.242233276367188
0.605833333333334	0.211238861083985
0.606666666666667	0.237464904785156
0.6075	0.180721282958985
0.608333333333334	0.12969970703125
0.609166666666667	0.13875961303711
0.61	0.253677368164063
0.610833333333334	0.265121459960938
0.611666666666667	0.284194946289063
0.6125	0.364303588867188
0.613333333333334	0.391006469726563
0.614166666666667	0.268936157226563
0.615	0.353336334228516
0.615833333333334	0.306129455566406
0.616666666666667	0.252246856689453
0.6175	0.226020812988281
0.618333333333334	0.34475326538086
0.619166666666667	0.31423568725586
0.62	0.324249267578125
0.620833333333334	0.271320343017578
0.621666666666667	0.339031219482422
0.6225	0.211715698242188
0.623333333333334	0.126838684082031
0.624166666666667	0.101089477539063
0.625	0.120162963867188
0.625833333333334	0.0810623168945313
0.626666666666667	0.171184539794922
0.6275	0.231742858886719
0.628333333333334	0.300884246826172
0.629166666666667	0.369548797607422
0.63	0.431537628173828
0.630833333333334	0.415325164794922
0.631666666666667	0.448226928710938
0.6325	0.394344329833985
0.633333333333334	0.264167785644531
0.634166666666667	0.183582305908203
0.635	0.233650207519531
0.635833333333334	0.127792358398438
0.636666666666667	0.162601470947266
0.6375	0.288486480712891
0.638333333333334	0.357151031494141
0.639166666666667	0.277519226074219
0.64	0.323772430419922
0.640833333333334	0.310897827148438
0.641666666666667	0.303268432617188
0.6425	0.251293182373047
0.643333333333334	0.223159790039063
0.644166666666667	0.275135040283203
0.645	0.239372253417969
0.645833333333334	0.250816345214844
0.646666666666667	0.256538391113281
0.6475	0.386714935302735
0.648333333333334	0.307083129882813
0.649166666666667	0.414848327636719
0.65	0.355243682861328
0.650833333333334	0.356197357177735
0.651666666666667	0.298500061035156
0.6525	0.372886657714844
0.653333333333334	0.324726104736328
0.654166666666667	0.379085540771485
0.655	0.456333160400391
0.655833333333334	0.424861907958985
0.656666666666667	0.48828125
0.6575	0.499248504638672
0.658333333333334	0.45013427734375
0.659166666666667	0.399112701416016
0.66	0.46539306640625
0.660833333333334	0.395774841308594
0.661666666666667	0.296592712402344
0.6625	0.359535217285156
0.663333333333334	0.43630599975586
0.664166666666667	0.339031219482422
0.665	0.286102294921875
0.665833333333334	0.395298004150391
0.666666666666667	0.331401824951172
0.6675	0.198841094970703
0.668333333333334	0.182151794433594
0.669166666666667	0.264644622802735
0.67	0.216484069824219
0.670833333333334	0.203132629394531
0.671666666666667	0.274181365966797
0.6725	0.347614288330078
0.673333333333334	0.212669372558594
0.674166666666667	0.277042388916016
0.675	0.32186508178711
0.675833333333334	0.287055969238281
0.676666666666667	0.248432159423828
0.6775	0.288963317871094
0.678333333333334	0.22268295288086
0.679166666666667	0.214576721191406
0.68	0.212192535400391
0.680833333333334	0.222206115722656
0.681666666666667	0.193595886230469
0.6825	0.226020812988281
0.683333333333334	0.223636627197266
0.684166666666667	0.250816345214844
0.685	0.298500061035156
0.685833333333334	0.348567962646485
0.686666666666667	0.431060791015625
0.6875	0.388622283935547
0.688333333333334	0.433444976806641
0.689166666666667	0.428199768066406
0.69	0.38290023803711
0.690833333333334	0.336170196533203
0.691666666666667	0.35858154296875
0.6925	0.381946563720703
0.693333333333334	0.37384033203125
0.694166666666667	0.396728515625
0.695	0.359058380126953
0.695833333333334	0.391960144042969
0.696666666666667	0.367164611816406
0.6975	0.317573547363281
0.698333333333334	0.389575958251953
0.699166666666667	0.349521636962891
0.7	0.34332275390625
0.700833333333334	0.281333923339844
0.701666666666667	0.39815902709961
0.7025	0.36001205444336
0.703333333333334	0.397682189941406
0.704166666666667	0.335216522216797
0.705	0.465869903564453
0.705833333333334	0.422000885009766
0.706666666666667	0.411033630371094
0.7075	0.3814697265625
0.708333333333334	0.40578842163086
0.709166666666667	0.182151794433594
0.71	0.0705718994140625
0.710833333333334	0.110149383544922
0.711666666666667	0.125885009765625
0.7125	0.153541564941406
0.713333333333334	0.28371810913086
0.714166666666667	0.337600708007813
0.715	0.346183776855469
0.715833333333334	0.368118286132813
0.716666666666667	0.345230102539063
0.7175	0.299930572509766
0.718333333333334	0.312328338623047
0.719166666666667	0.252246856689453
0.72	0.36764144897461
0.720833333333334	0.336647033691406
0.721666666666667	0.355243682861328
0.7225	0.333309173583985
0.723333333333334	0.441551208496094
0.724166666666667	0.36001205444336
0.725	0.384807586669922
0.725833333333334	0.379562377929688
0.726666666666667	0.423431396484375
0.7275	0.331401824951172
0.728333333333334	0.308513641357422
0.729166666666667	0.432014465332031
0.73	0.406265258789063
0.730833333333334	0.446319580078125
0.731666666666667	0.437736511230469
0.7325	0.367164611816406
0.733333333333334	0.209331512451172
0.734166666666667	0.28371810913086
0.735	0.22268295288086
0.735833333333334	0.216484069824219
0.736666666666667	0.263214111328125
0.7375	0.341415405273438
0.738333333333334	0.292778015136719
0.739166666666667	0.338077545166016
0.74	0.472068786621094
0.740833333333334	0.422954559326172
0.741666666666667	0.402927398681641
0.7425	0.432014465332031
0.743333333333334	0.3662109375
0.744166666666667	0.201702117919922
0.745	0.263214111328125
0.745833333333334	0.243186950683594
0.746666666666667	0.188827514648438
0.7475	0.185966491699219
0.748333333333334	0.174999237060547
0.749166666666667	0.180721282958985
0.75	0.216007232666016
0.750833333333334	0.208854675292969
0.751666666666667	0.256061553955078
0.7525	0.270843505859375
0.753333333333334	0.245094299316406
0.754166666666667	0.293731689453125
0.755	0.317096710205078
0.755833333333334	0.289440155029297
0.756666666666667	0.390052795410156
0.7575	0.452995300292969
0.758333333333334	0.464916229248047
0.759166666666667	0.400543212890625
0.76	0.392436981201172
0.760833333333334	0.306129455566406
0.761666666666667	0.304698944091797
0.7625	0.318527221679688
0.763333333333334	0.310897827148438
0.764166666666667	0.358104705810547
0.765	0.412464141845703
0.765833333333334	0.387668609619141
0.766666666666667	0.354766845703125
0.7675	0.467777252197266
0.768333333333334	0.448703765869141
0.769166666666667	0.365734100341797
0.77	0.312328338623047
0.770833333333334	0.192642211914063
0.771666666666667	0.144481658935547
0.7725	0.110626220703125
0.773333333333334	0.182628631591797
0.774166666666667	0.184059143066406
0.775	0.242233276367188
0.775833333333334	0.223159790039063
0.776666666666667	0.306129455566406
0.7775	0.306129455566406
0.778333333333334	0.388622283935547
0.779166666666667	0.417232513427735
0.78	0.525474548339844
0.780833333333334	0.5035400390625
0.781666666666667	0.443458557128906
0.7825	0.34475326538086
0.783333333333334	0.351905822753906
0.784166666666667	0.323772430419922
0.785	0.271320343017578
0.785833333333334	0.207901000976563
0.786666666666667	0.239849090576172
0.7875	0.182628631591797
0.788333333333334	0.156879425048828
0.789166666666667	0.0872611999511719
0.79	0.249385833740235
0.790833333333334	0.277519226074219
0.791666666666667	0.309467315673828
0.7925	0.294685363769531
0.793333333333334	0.4425048828125
0.794166666666667	0.417709350585938
0.795	0.400066375732422
0.795833333333334	0.403404235839844
0.796666666666667	0.356674194335938
0.7975	0.238895416259766
0.798333333333334	0.226974487304688
0.799166666666667	0.252246856689453
0.8	0.30517578125
0.800833333333334	0.332355499267578
0.801666666666667	0.436782836914063
0.8025	0.386238098144531
0.803333333333334	0.348567962646485
0.804166666666667	0.3204345703125
0.805	0.295162200927735
0.805833333333334	0.294208526611328
0.806666666666667	0.31280517578125
0.8075	0.377178192138672
0.808333333333334	0.319004058837891
0.809166666666667	0.407695770263672
0.81	0.371932983398438
0.810833333333334	0.396251678466797
0.811666666666667	0.310897827148438
0.8125	0.320911407470703
0.813333333333334	0.252723693847656
0.814166666666667	0.317573547363281
0.815	0.345706939697266
0.815833333333334	0.333309173583985
0.816666666666667	0.252723693847656
0.8175	0.21505355834961
0.818333333333334	0.236034393310547
0.819166666666667	0.212192535400391
0.82	0.278949737548828
0.820833333333334	0.384807586669922
0.821666666666667	0.502109527587891
0.8225	0.386714935302735
0.823333333333334	0.426292419433594
0.824166666666667	0.506877899169922
0.825	0.61178207397461
0.825833333333334	0.577449798583985
0.826666666666667	0.58746337890625
0.8275	0.505447387695313
0.828333333333334	0.427722930908203
0.829166666666667	0.278949737548828
0.83	0.24557113647461
0.830833333333334	0.225067138671875
0.831666666666667	0.137805938720703
0.8325	0.189781188964844
0.833333333333334	0.197887420654297
0.834166666666667	0.197887420654297
0.835	0.286579132080078
0.835833333333334	0.357627868652344
0.836666666666667	0.252723693847656
0.8375	0.269889831542969
0.838333333333334	0.32806396484375
0.839166666666667	0.240325927734375
0.84	0.347137451171875
0.840833333333334	0.333786010742188
0.841666666666667	0.334262847900391
0.8425	0.355243682861328
0.843333333333334	0.333309173583985
0.844166666666667	0.244140625
0.845	0.231266021728516
0.845833333333334	0.240325927734375
0.846666666666667	0.157833099365235
0.8475	0.199317932128906
0.848333333333334	0.221729278564453
0.849166666666667	0.251293182373047
0.85	0.28371810913086
0.850833333333334	0.371456146240235
0.851666666666667	0.300407409667969
0.8525	0.340938568115235
0.853333333333334	0.430583953857422
0.854166666666667	0.410556793212891
0.855	0.338077545166016
0.855833333333334	0.46682357788086
0.856666666666667	0.375747680664063
0.8575	0.325202941894531
0.858333333333334	0.329971313476563
0.859166666666667	0.318050384521485
0.86	0.265121459960938
0.860833333333334	0.305652618408203
0.861666666666667	0.395298004150391
0.8625	0.463962554931641
0.863333333333334	0.563144683837891
0.864166666666667	0.57363510131836
0.865	0.570297241210938
0.865833333333334	0.440120697021485
0.866666666666667	0.3814697265625
0.8675	0.2899169921875
0.868333333333334	0.275611877441406
0.869166666666667	0.286579132080078
0.87	0.335216522216797
0.870833333333334	0.346660614013672
0.871666666666667	0.4119873046875
0.8725	0.349998474121094
0.873333333333334	0.340938568115235
0.874166666666667	0.351905822753906
0.875	0.363826751708985
0.875833333333334	0.297069549560547
0.876666666666667	0.364303588867188
0.8775	0.367164611816406
0.878333333333334	0.301361083984375
0.879166666666667	0.26845932006836
0.88	0.277042388916016
0.880833333333334	0.248908996582031
0.881666666666667	0.319957733154297
0.8825	0.347614288330078
0.883333333333334	0.395298004150391
0.884166666666667	0.32949447631836
0.885	0.316143035888672
0.885833333333334	0.243663787841797
0.886666666666667	0.298023223876953
0.8875	0.279903411865235
0.888333333333334	0.331878662109375
0.889166666666667	0.433921813964844
0.89	0.494956970214844
0.890833333333334	0.418186187744141
0.891666666666667	0.289440155029297
0.8925	0.304698944091797
0.893333333333334	0.287055969238281
0.894166666666667	0.230789184570313
0.895	0.333309173583985
0.895833333333334	0.470161437988281
0.896666666666667	0.467300415039063
0.8975	0.50497055053711
0.898333333333334	0.526905059814453
0.899166666666667	0.45156478881836
0.9	0.356197357177735
0.900833333333334	0.36001205444336
0.901666666666667	0.329971313476563
0.9025	0.308036804199219
0.903333333333334	0.256538391113281
0.904166666666667	0.362873077392578
0.905	0.316619873046875
0.905833333333334	0.307559967041016
0.906666666666667	0.44393539428711
0.9075	0.47445297241211
0.908333333333334	0.420570373535156
0.909166666666667	0.434398651123047
0.91	0.464439392089844
0.910833333333334	0.271797180175781
0.911666666666667	0.339508056640625
0.9125	0.365257263183594
0.913333333333334	0.399589538574219
0.914166666666667	0.34475326538086
0.915	0.403881072998047
0.915833333333334	0.349521636962891
0.916666666666667	0.275611877441406
0.9175	0.216484069824219
0.918333333333334	0.201702117919922
0.919166666666667	0.213623046875
0.92	0.214576721191406
0.920833333333334	0.285625457763672
0.921666666666667	0.314712524414063
0.9225	0.345706939697266
0.923333333333334	0.388145446777344
0.924166666666667	0.458240509033203
0.925	0.44393539428711
0.925833333333334	0.498294830322266
0.926666666666667	0.509738922119141
0.9275	0.412464141845703
0.928333333333334	0.394344329833985
0.929166666666667	0.328540802001953
0.93	0.281333923339844
0.930833333333334	0.214099884033203
0.931666666666667	0.279426574707031
0.9325	0.263690948486328
0.933333333333334	0.276565551757813
0.934166666666667	0.384807586669922
0.935	0.444412231445313
0.935833333333334	0.502109527587891
0.936666666666667	0.507831573486328
0.9375	0.545024871826172
0.938333333333334	0.411510467529297
0.939166666666667	0.380992889404297
0.94	0.287532806396485
0.940833333333334	0.299453735351563
0.941666666666667	0.353336334228516
0.9425	0.404834747314453
0.943333333333334	0.484943389892578
0.944166666666667	0.394821166992188
0.945	0.225067138671875
0.945833333333334	0.206470489501953
0.946666666666667	0.151157379150391
0.9475	0.0905990600585938
0.948333333333334	0.22125244140625
0.949166666666667	0.378608703613281
0.95	0.293254852294922
0.950833333333334	0.348091125488281
0.951666666666667	0.311851501464844
0.9525	0.290870666503906
0.953333333333334	0.280857086181641
0.954166666666667	0.319957733154297
0.955	0.3509521484375
0.955833333333334	0.331878662109375
0.956666666666667	0.3204345703125
0.9575	0.269412994384766
0.958333333333334	0.30517578125
0.959166666666667	0.274181365966797
0.96	0.315189361572266
0.960833333333334	0.39815902709961
0.961666666666667	0.403404235839844
0.9625	0.416278839111328
0.963333333333334	0.444889068603516
0.964166666666667	0.397205352783203
0.965	0.342845916748047
0.965833333333334	0.386238098144531
0.966666666666667	0.261306762695313
0.9675	0.273227691650391
0.968333333333334	0.375747680664063
0.969166666666667	0.393867492675781
0.97	0.389575958251953
0.970833333333334	0.477313995361328
0.971666666666667	0.478267669677735
0.9725	0.446796417236328
0.973333333333334	0.4425048828125
0.974166666666667	0.453948974609375
0.975	0.401020050048828
0.975833333333334	0.413894653320313
0.976666666666667	0.407218933105469
0.9775	0.370502471923828
0.978333333333334	0.389575958251953
0.979166666666667	0.391483306884766
0.98	0.293254852294922
0.980833333333334	0.290393829345703
0.981666666666667	0.274658203125
0.9825	0.290870666503906
0.983333333333334	0.382423400878906
0.984166666666667	0.378608703613281
0.985	0.383853912353516
0.985833333333334	0.420570373535156
0.986666666666667	0.363826751708985
0.9875	0.301361083984375
0.988333333333334	0.349044799804688
0.989166666666667	0.313282012939453
0.99	0.22268295288086
0.990833333333334	0.210762023925781
0.991666666666667	0.227451324462891
0.9925	0.275135040283203
0.993333333333334	0.3204345703125
0.994166666666667	0.363349914550781
0.995	0.391483306884766
0.995833333333334	0.340938568115235
0.996666666666667	0.211715698242188
0.9975	0.271320343017578
0.998333333333334	0.287055969238281
0.999166666666667	0.246047973632813
1	0.358104705810547
1.00083333333334	0.445365905761719
1.00166666666667	0.372886657714844
1.0025	0.447273254394531
1.00333333333334	0.473499298095703
1.00416666666667	0.323772430419922
1.005	0.29897689819336
1.00583333333334	0.296115875244141
1.00666666666667	0.247478485107422
1.0075	0.217914581298828
1.00833333333334	0.425338745117188
1.00916666666667	0.387191772460938
1.01	0.363826751708985
1.01083333333334	0.453472137451172
1.01166666666667	0.385761260986328
1.0125	0.387191772460938
1.01333333333334	0.470161437988281
1.01416666666667	0.525951385498047
1.015	0.393390655517578
1.01583333333334	0.487327575683594
1.01666666666667	0.452518463134766
1.0175	0.401020050048828
1.01833333333334	0.338554382324219
1.01916666666667	0.430107116699219
1.02	0.366687774658203
1.02083333333334	0.388145446777344
1.02166666666667	0.305652618408203
1.0225	0.370979309082031
1.02333333333334	0.384807586669922
1.02416666666667	0.37384033203125
1.025	0.347137451171875
1.02583333333334	0.432968139648438
1.02666666666667	0.305652618408203
1.0275	0.257492065429688
1.02833333333334	0.239849090576172
1.02916666666667	0.243663787841797
1.03	0.247478485107422
1.03083333333334	0.260353088378906
1.03166666666667	0.250816345214844
1.0325	0.29754638671875
1.03333333333334	0.274658203125
1.03416666666667	0.180721282958985
1.035	0.282764434814453
1.03583333333334	0.408649444580078
1.03666666666667	0.406265258789063
1.0375	0.418186187744141
1.03833333333334	0.502109527587891
1.03916666666667	0.515937805175782
1.04	0.406265258789063
1.04083333333334	0.442028045654297
1.04166666666667	0.461101531982422
1.0425	0.500679016113282
1.04333333333334	0.517368316650391
1.04416666666667	0.518321990966797
1.045	0.497817993164063
1.04583333333334	0.516414642333985
1.04666666666667	0.478744506835938
1.0475	0.472068786621094
1.04833333333334	0.457286834716797
1.04916666666667	0.377655029296875
1.05	0.335693359375
1.05083333333334	0.349044799804688
1.05166666666667	0.301361083984375
1.0525	0.355720520019531
1.05333333333334	0.377178192138672
1.05416666666667	0.363826751708985
1.055	0.391483306884766
1.05583333333334	0.426769256591797
1.05666666666667	0.408649444580078
1.0575	0.479698181152344
1.05833333333334	0.479221343994141
1.05916666666667	0.417709350585938
1.06	0.409603118896485
1.06083333333334	0.341415405273438
1.06166666666667	0.276565551757813
1.0625	0.295639038085938
1.06333333333334	0.265598297119141
1.06416666666667	0.288486480712891
1.065	0.311851501464844
1.06583333333334	0.303745269775391
1.06666666666667	0.380039215087891
1.0675	0.337600708007813
1.06833333333334	0.290393829345703
1.06916666666667	0.272750854492188
1.07	0.233173370361328
1.07083333333334	0.217437744140625
1.07166666666667	0.249385833740235
1.0725	0.333786010742188
1.07333333333334	0.382423400878906
1.07416666666667	0.381946563720703
1.075	0.347137451171875
1.07583333333334	0.306129455566406
1.07666666666667	0.325202941894531
1.0775	0.213623046875
1.07833333333334	0.265121459960938
1.07916666666667	0.229835510253906
1.08	0.241756439208985
1.08083333333334	0.257492065429688
1.08166666666667	0.3509521484375
1.0825	0.334739685058594
1.08333333333334	0.397682189941406
1.08416666666667	0.396728515625
1.085	0.309944152832031
1.08583333333334	0.304698944091797
1.08666666666667	0.324249267578125
1.0875	0.248432159423828
1.08833333333334	0.239849090576172
1.08916666666667	0.272274017333985
1.09	0.23031234741211
1.09083333333334	0.134944915771485
1.09166666666667	0.195980072021485
1.0925	0.185489654541016
1.09333333333334	0.260353088378906
1.09416666666667	0.234127044677735
1.095	0.362396240234375
1.09583333333334	0.333309173583985
1.09666666666667	0.358104705810547
1.0975	0.183582305908203
1.09833333333334	0.261783599853516
1.09916666666667	0.177860260009766
1.1	0.243663787841797
1.10083333333334	0.29134750366211
1.10166666666667	0.397682189941406
1.1025	0.32186508178711
1.10333333333334	0.302791595458985
1.10416666666667	0.235080718994141
1.105	0.231266021728516
1.10583333333334	0.210285186767578
1.10666666666667	0.224590301513672
1.1075	0.262737274169922
1.10833333333334	0.2899169921875
1.10916666666667	0.365257263183594
1.11	0.388622283935547
1.11083333333334	0.354766845703125
1.11166666666667	0.401020050048828
1.1125	0.371932983398438
1.11333333333334	0.243663787841797
1.11416666666667	0.229358673095703
1.115	0.300884246826172
1.11583333333334	0.23651123046875
1.11666666666667	0.250339508056641
1.1175	0.332832336425781
1.11833333333334	0.336647033691406
1.11916666666667	0.342845916748047
1.12	0.388622283935547
1.12083333333334	0.336647033691406
1.12166666666667	0.231266021728516
1.1225	0.282764434814453
1.12333333333334	0.256061553955078
1.12416666666667	0.295162200927735
1.125	0.307083129882813
1.12583333333334	0.382423400878906
1.12666666666667	0.28228759765625
1.1275	0.334262847900391
1.12833333333334	0.304698944091797
1.12916666666667	0.302314758300781
1.13	0.272750854492188
1.13083333333334	0.319004058837891
1.13166666666667	0.29754638671875
1.1325	0.213623046875
1.13333333333334	0.279426574707031
1.13416666666667	0.247001647949219
1.135	0.315189361572266
1.13583333333334	0.196933746337891
1.13666666666667	0.258445739746094
1.1375	0.322341918945313
1.13833333333334	0.303268432617188
1.13916666666667	0.295639038085938
1.14	0.402927398681641
1.14083333333334	0.4119873046875
1.14166666666667	0.361442565917969
1.1425	0.34332275390625
1.14333333333334	0.414848327636719
1.14416666666667	0.462055206298828
1.145	0.493526458740235
1.14583333333334	0.494003295898438
1.14666666666667	0.562191009521485
1.1475	0.42104721069336
1.14833333333334	0.364780426025391
1.14916666666667	0.39052963256836
1.15	0.348567962646485
1.15083333333334	0.347614288330078
1.15166666666667	0.440120697021485
1.1525	0.487327575683594
1.15333333333334	0.424861907958985
1.15416666666667	0.463962554931641
1.155	0.484466552734375
1.15583333333334	0.421524047851563
1.15666666666667	0.362873077392578
1.1575	0.401020050048828
1.15833333333334	0.439167022705078
1.15916666666667	0.332355499267578
1.16	0.355720520019531
1.16083333333334	0.388622283935547
1.16166666666667	0.336647033691406
1.1625	0.318527221679688
1.16333333333334	0.410556793212891
1.16416666666667	0.379562377929688
1.165	0.425815582275391
1.16583333333334	0.523090362548828
1.16666666666667	0.496387481689453
1.1675	0.474929809570313
1.16833333333334	0.447273254394531
1.16916666666667	0.278949737548828
1.17	0.181198120117188
1.17083333333334	0.202655792236328
1.17166666666667	0.178337097167969
1.1725	0.249385833740235
1.17333333333334	0.399589538574219
1.17416666666667	0.425338745117188
1.175	0.356674194335938
1.17583333333334	0.312328338623047
1.17666666666667	0.272750854492188
1.1775	0.196456909179688
1.17833333333334	0.197887420654297
1.17916666666667	0.3509521484375
1.18	0.467777252197266
1.18083333333334	0.486373901367188
1.18166666666667	0.464439392089844
1.1825	0.446796417236328
1.18333333333334	0.343799591064453
1.18416666666667	0.258922576904297
1.185	0.265121459960938
1.18583333333334	0.422954559326172
1.18666666666667	0.370025634765625
1.1875	0.281333923339844
1.18833333333334	0.283241271972656
1.18916666666667	0.294685363769531
1.19	0.260353088378906
1.19083333333334	0.303745269775391
1.19166666666667	0.368595123291016
1.1925	0.388145446777344
1.19333333333334	0.401020050048828
1.19416666666667	0.301837921142578
1.195	0.29754638671875
1.19583333333334	0.371932983398438
1.19666666666667	0.353336334228516
1.1975	0.351905822753906
1.19833333333334	0.3509521484375
1.19916666666667	0.340461730957031
1.2	0.333786010742188
1.20083333333334	0.310420989990235
1.20166666666667	0.407218933105469
1.2025	0.492095947265625
1.20333333333334	0.544548034667969
1.20416666666667	0.504493713378907
1.205	0.475883483886719
1.20583333333334	0.310420989990235
1.20666666666667	0.254154205322266
1.2075	0.177860260009766
1.20833333333334	0.125885009765625
1.20916666666667	0.125885009765625
1.21	0.237464904785156
1.21083333333334	0.224590301513672
1.21166666666667	0.300884246826172
1.2125	0.260353088378906
1.21333333333334	0.377655029296875
1.21416666666667	0.340461730957031
1.215	0.339508056640625
1.21583333333334	0.3814697265625
1.21666666666667	0.510692596435547
1.2175	0.424385070800781
1.21833333333334	0.325679779052735
1.21916666666667	0.331878662109375
1.22	0.224590301513672
1.22083333333334	0.180244445800781
1.22166666666667	0.17690658569336
1.2225	0.234127044677735
1.22333333333334	0.179290771484375
1.22416666666667	0.273704528808594
1.225	0.1983642578125
1.22583333333334	0.147342681884766
1.22666666666667	0.166416168212891
1.2275	0.251293182373047
1.22833333333334	0.209331512451172
1.22916666666667	0.300407409667969
1.23	0.428199768066406
1.23083333333334	0.425815582275391
1.23166666666667	0.400543212890625
1.2325	0.458240509033203
1.23333333333334	0.377655029296875
1.23416666666667	0.283241271972656
1.235	0.257015228271485
1.23583333333334	0.212192535400391
1.23666666666667	0.0562667846679688
1.2375	0.0452995300292969
1.23833333333334	0.0658035278320313
1.23916666666667	0.0748634338378907
1.24	0.117778778076172
1.24083333333334	0.310420989990235
1.24166666666667	0.319480895996094
1.2425	0.345706939697266
1.24333333333334	0.347137451171875
1.24416666666667	0.347137451171875
1.245	0.234603881835938
1.24583333333334	0.32806396484375
1.24666666666667	0.319004058837891
1.2475	0.270366668701172
1.24833333333334	0.277042388916016
1.24916666666667	0.270366668701172
1.25	0.257015228271485
1.25083333333334	0.254154205322266
1.25166666666667	0.325202941894531
1.2525	0.393390655517578
1.25333333333334	0.397205352783203
1.25416666666667	0.370025634765625
1.255	0.410079956054688
1.25583333333334	0.446319580078125
1.25666666666667	0.386714935302735
1.2575	0.43630599975586
1.25833333333334	0.473499298095703
1.25916666666667	0.424861907958985
1.26	0.423908233642578
1.26083333333334	0.412940979003906
1.26166666666667	0.432491302490235
1.2625	0.357627868652344
1.26333333333334	0.405311584472656
1.26416666666667	0.427722930908203
1.265	0.401496887207031
1.26583333333334	0.316619873046875
1.26666666666667	0.32949447631836
1.2675	0.255107879638672
1.26833333333334	0.250339508056641
1.26916666666667	0.275135040283203
1.27	0.220775604248047
1.27083333333334	0.28371810913086
1.27166666666667	0.240325927734375
1.2725	0.116348266601563
1.27333333333334	0.168323516845703
1.27416666666667	0.27608871459961
1.275	0.3662109375
1.27583333333334	0.470638275146485
1.27666666666667	0.552654266357422
1.2775	0.568866729736328
1.27833333333334	0.586986541748047
1.27916666666667	0.374794006347656
1.28	0.279426574707031
1.28083333333334	0.310420989990235
1.28166666666667	0.25177001953125
1.2825	0.181674957275391
1.28333333333334	0.281810760498047
1.28416666666667	0.331878662109375
1.285	0.302314758300781
1.28583333333334	0.337600708007813
1.28666666666667	0.440120697021485
1.2875	0.362396240234375
1.28833333333334	0.380516052246094
1.28916666666667	0.406742095947266
1.29	0.365734100341797
1.29083333333334	0.296592712402344
1.29166666666667	0.320911407470703
1.2925	0.349998474121094
1.29333333333334	0.263214111328125
1.29416666666667	0.304698944091797
1.295	0.25177001953125
1.29583333333334	0.272750854492188
1.29666666666667	0.220298767089844
1.2975	0.307083129882813
1.29833333333334	0.364780426025391
1.29916666666667	0.381946563720703
1.3	0.357627868652344
1.30083333333334	0.346660614013672
1.30166666666667	0.295639038085938
1.3025	0.170707702636719
1.30333333333334	0.186443328857422
1.30416666666667	0.263690948486328
1.305	0.302314758300781
1.30583333333334	0.277996063232422
1.30666666666667	0.342369079589844
1.3075	0.351905822753906
1.30833333333334	0.253677368164063
1.30916666666667	0.21505355834961
1.31	0.271797180175781
1.31083333333334	0.221729278564453
1.31166666666667	0.242710113525391
1.3125	0.288963317871094
1.31333333333334	0.241279602050781
1.31416666666667	0.263214111328125
1.315	0.265598297119141
1.31583333333334	0.292301177978516
1.31666666666667	0.257015228271485
1.3175	0.349998474121094
1.31833333333334	0.316143035888672
1.31916666666667	0.354766845703125
1.32	0.307559967041016
1.32083333333334	0.385284423828125
1.32166666666667	0.367164611816406
1.3225	0.445365905761719
1.32333333333334	0.386238098144531
1.32416666666667	0.387668609619141
1.325	0.375747680664063
1.32583333333334	0.39815902709961
1.32666666666667	0.357151031494141
1.3275	0.421524047851563
1.32833333333334	0.385761260986328
1.32916666666667	0.345230102539063
1.33	0.220298767089844
1.33083333333334	0.195980072021485
1.33166666666667	0.208377838134766
1.3325	0.209331512451172
1.33333333333334	0.265598297119141
1.33416666666667	0.345230102539063
1.335	0.365257263183594
1.33583333333334	0.313282012939453
1.33666666666667	0.347614288330078
1.3375	0.298500061035156
1.33833333333334	0.293731689453125
1.33916666666667	0.234127044677735
1.34	0.28371810913086
1.34083333333334	0.217437744140625
1.34166666666667	0.26845932006836
1.3425	0.224590301513672
1.34333333333334	0.297069549560547
1.34416666666667	0.314712524414063
1.345	0.319004058837891
1.34583333333334	0.368595123291016
1.34666666666667	0.33712387084961
1.3475	0.271797180175781
1.34833333333334	0.337600708007813
1.34916666666667	0.400543212890625
1.35	0.391006469726563
1.35083333333334	0.422000885009766
1.35166666666667	0.379562377929688
1.3525	0.335693359375
1.35333333333334	0.269412994384766
1.35416666666667	0.248432159423828
1.355	0.217914581298828
1.35583333333334	0.212669372558594
1.35666666666667	0.255107879638672
1.3575	0.271320343017578
1.35833333333334	0.290870666503906
1.35916666666667	0.244617462158203
1.36	0.314712524414063
1.36083333333334	0.307559967041016
1.36166666666667	0.318050384521485
1.3625	0.329971313476563
1.36333333333334	0.350475311279297
1.36416666666667	0.396251678466797
1.365	0.414371490478516
1.36583333333334	0.387191772460938
1.36666666666667	0.33712387084961
1.3675	0.400066375732422
1.36833333333334	0.379085540771485
1.36916666666667	0.372886657714844
1.37	0.271797180175781
1.37083333333334	0.350475311279297
1.37166666666667	0.319480895996094
1.3725	0.257968902587891
1.37333333333334	0.236034393310547
1.37416666666667	0.426292419433594
1.375	0.378608703613281
1.37583333333334	0.324249267578125
1.37666666666667	0.358104705810547
1.3775	0.293731689453125
1.37833333333334	0.232219696044922
1.37916666666667	0.22268295288086
1.38	0.290393829345703
1.38083333333334	0.28228759765625
1.38166666666667	0.31423568725586
1.3825	0.39815902709961
1.38333333333334	0.414848327636719
1.38416666666667	0.319004058837891
1.385	0.334739685058594
1.38583333333334	0.467777252197266
1.38666666666667	0.363349914550781
1.3875	0.324726104736328
1.38833333333334	0.314712524414063
1.38916666666667	0.356197357177735
1.39	0.260353088378906
1.39083333333334	0.248908996582031
1.39166666666667	0.331878662109375
1.3925	0.383377075195313
1.39333333333334	0.279426574707031
1.39416666666667	0.292778015136719
1.395	0.263214111328125
1.39583333333334	0.257492065429688
1.39666666666667	0.301361083984375
1.3975	0.309467315673828
1.39833333333334	0.309467315673828
1.39916666666667	0.333309173583985
1.4	0.339984893798828
1.40083333333334	0.303745269775391
1.40166666666667	0.346183776855469
1.4025	0.274658203125
1.40333333333334	0.256061553955078
1.40416666666667	0.210285186767578
1.405	0.262737274169922
1.40583333333334	0.213623046875
1.40666666666667	0.28228759765625
1.4075	0.303745269775391
1.40833333333334	0.331401824951172
1.40916666666667	0.331401824951172
1.41	0.424861907958985
1.41083333333334	0.444412231445313
1.41166666666667	0.440120697021485
1.4125	0.470638275146485
1.41333333333334	0.45013427734375
1.41416666666667	0.394821166992188
1.415	0.344276428222656
1.41583333333334	0.364780426025391
1.41666666666667	0.321388244628906
1.4175	0.319480895996094
1.41833333333334	0.302791595458985
1.41916666666667	0.342369079589844
1.42	0.31280517578125
1.42083333333334	0.30517578125
1.42166666666667	0.297069549560547
1.4225	0.362873077392578
1.42333333333334	0.360488891601563
1.42416666666667	0.433444976806641
1.425	0.393390655517578
1.42583333333334	0.381946563720703
1.42666666666667	0.294208526611328
1.4275	0.166893005371094
1.42833333333334	0.0948905944824219
1.42916666666667	0.126838684082031
1.43	0.107288360595703
1.43083333333334	0.177383422851563
1.43166666666667	0.287055969238281
1.4325	0.325202941894531
1.43333333333334	0.334262847900391
1.43416666666667	0.376224517822266
1.435	0.322818756103516
1.43583333333334	0.280857086181641
1.43666666666667	0.271797180175781
1.4375	0.250339508056641
1.43833333333334	0.247001647949219
1.43916666666667	0.303745269775391
1.44	0.352859497070313
1.44083333333334	0.338554382324219
1.44166666666667	0.368595123291016
1.4425	0.337600708007813
1.44333333333334	0.234603881835938
1.44416666666667	0.201702117919922
1.445	0.165939331054688
1.44583333333334	0.0548362731933594
1.44666666666667	-0.0147819519042969
1.4475	0.0634193420410157
1.44833333333334	0.138282775878906
1.44916666666667	0.152587890625
1.45	0.274658203125
1.45083333333334	0.415325164794922
1.45166666666667	0.40435791015625
1.4525	0.350475311279297
1.45333333333334	0.459671020507813
1.45416666666667	0.450611114501953
1.455	0.377178192138672
1.45583333333334	0.39052963256836
1.45666666666667	0.474929809570313
1.4575	0.228404998779297
1.45833333333334	0.180721282958985
1.45916666666667	0.157833099365235
1.46	0.227928161621094
1.46083333333334	0.160694122314453
1.46166666666667	0.296592712402344
1.4625	0.319004058837891
1.46333333333334	0.353813171386719
1.46416666666667	0.266551971435547
1.465	0.250816345214844
1.46583333333334	0.240325927734375
1.46666666666667	0.334739685058594
1.4675	0.334262847900391
1.46833333333334	0.37527084350586
1.46916666666667	0.390052795410156
1.47	0.416278839111328
1.47083333333334	0.32186508178711
1.47166666666667	0.346183776855469
1.4725	0.311374664306641
1.47333333333334	0.299930572509766
1.47416666666667	0.30517578125
1.475	0.278949737548828
1.47583333333334	0.269889831542969
1.47666666666667	0.274181365966797
1.4775	0.252246856689453
1.47833333333334	0.333309173583985
1.47916666666667	0.354290008544922
1.48	0.352859497070313
1.48083333333334	0.409603118896485
1.48166666666667	0.38290023803711
1.4825	0.3204345703125
1.48333333333334	0.385284423828125
1.48416666666667	0.427722930908203
1.485	0.387191772460938
1.48583333333334	0.417709350585938
1.48666666666667	0.423908233642578
1.4875	0.371932983398438
1.48833333333334	0.326633453369141
1.48916666666667	0.362873077392578
1.49	0.38290023803711
1.49083333333334	0.472545623779297
1.49166666666667	0.522613525390625
1.4925	0.545024871826172
1.49333333333334	0.473976135253906
1.49416666666667	0.476837158203125
1.495	0.345230102539063
1.49583333333334	0.275135040283203
1.49666666666667	0.277042388916016
1.4975	0.302314758300781
1.49833333333334	0.244617462158203
1.49916666666667	0.247001647949219
1.5	0.288486480712891
1.50083333333334	0.28228759765625
1.50166666666667	0.210285186767578
1.5025	0.333786010742188
1.50333333333334	0.377655029296875
1.50416666666667	0.350475311279297
1.505	0.366687774658203
1.50583333333334	0.393867492675781
1.50666666666667	0.348091125488281
1.5075	0.299930572509766
1.50833333333334	0.368118286132813
1.50916666666667	0.293254852294922
1.51	0.316143035888672
1.51083333333334	0.297069549560547
1.51166666666667	0.3509521484375
1.5125	0.203132629394531
1.51333333333334	0.295162200927735
1.51416666666667	0.252246856689453
1.515	0.174999237060547
1.51583333333334	0.142574310302735
1.51666666666667	0.236988067626953
1.5175	0.257492065429688
1.51833333333334	0.307083129882813
1.51916666666667	0.443458557128906
1.52	0.372886657714844
1.52083333333334	0.314712524414063
1.52166666666667	0.274658203125
1.5225	0.237464904785156
1.52333333333334	0.220775604248047
1.52416666666667	0.381946563720703
1.525	0.360965728759766
1.52583333333334	0.329017639160156
1.52666666666667	0.377655029296875
1.5275	0.336647033691406
1.52833333333334	0.234127044677735
1.52916666666667	0.31280517578125
1.53	0.319004058837891
1.53083333333334	0.29754638671875
1.53166666666667	0.25177001953125
1.5325	0.290393829345703
1.53333333333334	0.242710113525391
1.53416666666667	0.216960906982422
1.535	0.201225280761719
1.53583333333334	0.224590301513672
1.53666666666667	0.205516815185547
1.5375	0.216960906982422
1.53833333333334	0.24557113647461
1.53916666666667	0.229358673095703
1.54	0.27608871459961
1.54083333333334	0.288486480712891
1.54166666666667	0.301361083984375
1.5425	0.244140625
1.54333333333334	0.362873077392578
1.54416666666667	0.281810760498047
1.545	0.273704528808594
1.54583333333334	0.243186950683594
1.54666666666667	0.376701354980469
1.5475	0.32186508178711
1.54833333333334	0.368595123291016
1.54916666666667	0.357627868652344
1.55	0.419139862060547
1.55083333333334	0.342369079589844
1.55166666666667	0.301837921142578
1.5525	0.348567962646485
1.55333333333334	0.266551971435547
1.55416666666667	0.201225280761719
1.555	0.213623046875
1.55583333333334	0.269889831542969
1.55666666666667	0.265121459960938
1.5575	0.375747680664063
1.55833333333334	0.393390655517578
1.55916666666667	0.447273254394531
1.56	0.441074371337891
1.56083333333334	0.345706939697266
1.56166666666667	0.327110290527344
1.5625	0.399589538574219
1.56333333333334	0.303745269775391
1.56416666666667	0.243663787841797
1.565	0.358104705810547
1.56583333333334	0.423908233642578
1.56666666666667	0.436782836914063
1.5675	0.500202178955078
1.56833333333334	0.515937805175782
1.56916666666667	0.521183013916016
1.57	0.433921813964844
1.57083333333334	0.344276428222656
1.57166666666667	0.266551971435547
1.5725	0.307559967041016
1.57333333333334	0.274181365966797
1.57416666666667	0.287532806396485
1.575	0.353813171386719
1.57583333333334	0.355243682861328
1.57666666666667	0.32806396484375
1.5775	0.312328338623047
1.57833333333334	0.302791595458985
1.57916666666667	0.236034393310547
1.58	0.257492065429688
1.58083333333334	0.339508056640625
1.58166666666667	0.291824340820313
1.5825	0.325202941894531
1.58333333333334	0.324249267578125
1.58416666666667	0.275611877441406
1.585	0.250816345214844
1.58583333333334	0.26702880859375
1.58666666666667	0.294208526611328
1.5875	0.305652618408203
1.58833333333334	0.365257263183594
1.58916666666667	0.364780426025391
1.59	0.307559967041016
1.59083333333334	0.232219696044922
1.59166666666667	0.298500061035156
1.5925	0.2899169921875
1.59333333333334	0.294685363769531
1.59416666666667	0.351905822753906
1.595	0.39052963256836
1.59583333333334	0.335216522216797
1.59666666666667	0.311374664306641
1.5975	0.277042388916016
1.59833333333334	0.374317169189453
1.59916666666667	0.391006469726563
1.6	0.37527084350586
1.60083333333334	0.429153442382813
1.60166666666667	0.405311584472656
1.6025	0.224113464355469
1.60333333333334	0.211238861083985
1.60416666666667	0.169754028320313
1.605	0.11444091796875
1.60583333333334	0.110149383544922
1.60666666666667	0.218391418457031
1.6075	0.374794006347656
1.60833333333334	0.35858154296875
1.60916666666667	0.254631042480469
1.61	0.237464904785156
1.61083333333334	0.131607055664063
1.61166666666667	0.181674957275391
1.6125	0.247955322265625
1.61333333333334	0.286102294921875
1.61416666666667	0.273704528808594
1.615	0.337600708007813
1.61583333333334	0.313282012939453
1.61666666666667	0.257015228271485
1.6175	0.258922576904297
1.61833333333334	0.246047973632813
1.61916666666667	0.285625457763672
1.62	0.326633453369141
1.62083333333334	0.379562377929688
1.62166666666667	0.315666198730469
1.6225	0.347137451171875
1.62333333333334	0.255584716796875
1.62416666666667	0.261306762695313
1.625	0.230789184570313
1.62583333333334	0.195980072021485
1.62666666666667	0.248908996582031
1.6275	0.273227691650391
1.62833333333334	0.238418579101563
1.62916666666667	0.247955322265625
1.63	0.331878662109375
1.63083333333334	0.331401824951172
1.63166666666667	0.259876251220703
1.6325	0.296115875244141
1.63333333333334	0.389575958251953
1.63416666666667	0.43487548828125
1.635	0.418663024902344
1.63583333333334	0.469207763671875
1.63666666666667	0.467300415039063
1.6375	0.355243682861328
1.63833333333334	0.298023223876953
1.63916666666667	0.26702880859375
1.64	0.247001647949219
1.64083333333334	0.185489654541016
1.64166666666667	0.292301177978516
1.6425	0.299930572509766
1.64333333333334	0.380992889404297
1.64416666666667	0.422477722167969
1.645	0.438690185546875
1.64583333333334	0.371932983398438
1.64666666666667	0.391960144042969
1.6475	0.277042388916016
1.64833333333334	0.284671783447266
1.64916666666667	0.263690948486328
1.65	0.23651123046875
1.65083333333334	0.295162200927735
1.65166666666667	0.293254852294922
1.6525	0.281810760498047
1.65333333333334	0.277519226074219
1.65416666666667	0.380039215087891
1.655	0.320911407470703
1.65583333333334	0.365257263183594
1.65666666666667	0.310897827148438
1.6575	0.313282012939453
1.65833333333334	0.239372253417969
1.65916666666667	0.226497650146485
1.66	0.256538391113281
1.66083333333334	0.342845916748047
1.66166666666667	0.324249267578125
1.6625	0.360488891601563
1.66333333333334	0.406742095947266
1.66416666666667	0.396728515625
1.665	0.326633453369141
1.66583333333334	0.420570373535156
[truncated: 69,463 more rows]
