# Supplementary material for: Chemodiversity of Calophyllum inophyllum L. oil bioactive components related to their specific geographical distribution in the South Pacific region
Source: PeerJ. 2019 May 22;7:e6896. doi: 10.7717/peerj.6896 (PMC6535043; doi:10.7717/peerj.6896)
Supplement: Supplemental Information 4 — Time and absorbance values at 280 nm. The site and the number of the collected sample from French Polynesia are in the separate file names. [file peerj-07-6896-s004.zip › SOCIETE_TAHAA_Z1_N43.CSV]

0.0065	-0.007152557
0.013166667	0.003814697
0.019833333	-0.002861023
0.0265	-0.037670135
0.033166667	-0.088214874
0.039833333	-0.137805939
0.0465	-0.164985657
0.053166667	-0.178337097
0.059833333	-0.185489655
0.0665	-0.18787384
0.073166667	-0.188350677
0.079833333	-0.18787384
0.0865	-0.188350677
0.093166667	-0.18787384
0.099833333	-0.18453598
0.1065	-0.179767609
0.113166667	-0.173091888
0.119833333	-0.165462494
0.1265	-0.160694122
0.133166667	-0.158309937
0.139833333	-0.157833099
0.1465	-0.158786774
0.153166667	-0.161170959
0.159833333	-0.166416168
0.1665	-0.170707703
0.173166667	-0.175476074
0.179833333	-0.180244446
0.1865	-0.18453598
0.193166667	-0.18787384
0.199833333	-0.18787384
0.2065	-0.18787384
0.213166667	-0.188350677
0.219833333	-0.187397003
0.2265	-0.184059143
0.233166667	-0.180244446
0.239833333	-0.18119812
0.2465	-0.183105469
0.253166667	-0.18453598
0.259833333	-0.184059143
0.2665	-0.183582306
0.273166667	-0.182151794
0.279833333	-0.176906586
0.2865	-0.170707703
0.293166667	-0.165462494
0.299833333	-0.163555145
0.3065	-0.16450882
0.313166667	-0.168800354
0.319833333	-0.175952911
0.3265	-0.181674957
0.333166667	-0.184059143
0.339833333	-0.18453598
0.3465	-0.185012817
0.353166667	-0.183582306
0.359833333	-0.179290771
0.3665	-0.176429749
0.373166667	-0.177383423
0.379833333	-0.178813934
0.3865	-0.17786026
0.393166667	-0.176906586
0.399833333	-0.179767609
0.4065	-0.184059143
0.413166667	-0.186443329
0.419833333	-0.189781189
0.4265	-0.194072723
0.433166667	-0.194549561
0.439833333	-0.190734863
0.4465	-0.185012817
0.453166667	-0.179767609
0.459833333	-0.170707703
0.4665	-0.161170959
0.473166667	-0.155925751
0.479833333	-0.153541565
0.4865	-0.151634216
0.493166667	-0.150203705
0.499833333	-0.150680542
0.5065	-0.150680542
0.513166667	-0.149726868
0.519833333	-0.150203705
0.5265	-0.150680542
0.533166667	-0.149726868
0.539833333	-0.149726868
0.5465	-0.150203705
0.553166667	-0.148773193
0.559833333	-0.14257431
0.5665	-0.134944916
0.573166667	-0.130653381
0.579833333	-0.131130219
0.5865	-0.135421753
0.593166667	-0.141143799
0.599833333	-0.147342682
0.6065	-0.152111053
0.613166667	-0.152587891
0.619833333	-0.148773193
0.6265	-0.143527985
0.633166667	-0.138282776
0.639833333	-0.134944916
0.6465	-0.133991241
0.653166667	-0.135421753
0.659833333	-0.135421753
0.6665	-0.13256073
0.673166667	-0.129699707
0.679833333	-0.128746033
0.6865	-0.128746033
0.693166667	-0.129699707
0.699833333	-0.133514404
0.7065	-0.13923645
0.713166667	-0.14257431
0.719833333	-0.144004822
0.7265	-0.145435333
0.733166667	-0.147342682
0.739833333	-0.148773193
0.7465	-0.150203705
0.753166667	-0.156402588
0.759833333	-0.164031982
0.7665	-0.169754028
0.773166667	-0.174045563
0.779833333	-0.179290771
0.7865	-0.18453598
0.793166667	-0.185489655
0.799833333	-0.184059143
0.8065	-0.182628632
0.813166667	-0.182628632
0.819833333	-0.18119812
0.8265	-0.179767609
0.833166667	-0.178813934
0.839833333	-0.179767609
0.8465	-0.182151794
0.853166667	-0.183582306
0.859833333	-0.183105469
0.8665	-0.182151794
0.873166667	-0.183105469
0.879833333	-0.184059143
0.8865	-0.184059143
0.893166667	-0.182628632
0.899833333	-0.18119812
0.9065	-0.18119812
0.913166667	-0.183105469
0.919833333	-0.18453598
0.9265	-0.185966492
0.933166667	-0.188350677
0.939833333	-0.192165375
0.9465	-0.197410583
0.953166667	-0.200271606
0.959833333	-0.201702118
0.9665	-0.201702118
0.973166667	-0.201225281
0.979833333	-0.199317932
0.9865	-0.196456909
0.993166667	-0.191688538
0.999833333	-0.186443329
1.0065	-0.180244446
1.013166667	-0.174999237
1.019833333	-0.173091888
1.0265	-0.173568726
1.033166667	-0.175476074
1.039833333	-0.178337097
1.0465	-0.182628632
1.053166667	-0.18787384
1.059833333	-0.191688538
1.0665	-0.193119049
1.073166667	-0.192642212
1.079833333	-0.192165375
1.0865	-0.192165375
1.093166667	-0.191688538
1.099833333	-0.192165375
1.1065	-0.193119049
1.113166667	-0.194549561
1.119833333	-0.196933746
1.1265	-0.198364258
1.133166667	-0.198364258
1.139833333	-0.194549561
1.1465	-0.189304352
1.153166667	-0.184059143
1.159833333	-0.179767609
1.1665	-0.17786026
1.173166667	-0.177383423
1.179833333	-0.178337097
1.1865	-0.179290771
1.193166667	-0.177383423
1.199833333	-0.175476074
1.2065	-0.173568726
1.213166667	-0.173091888
1.219833333	-0.174045563
1.2265	-0.175952911
1.233166667	-0.179767609
1.239833333	-0.182151794
1.2465	-0.182628632
1.253166667	-0.181674957
1.259833333	-0.179767609
1.2665	-0.178337097
1.273166667	-0.176429749
1.279833333	-0.175952911
1.2865	-0.176906586
1.293166667	-0.17786026
1.299833333	-0.178337097
1.3065	-0.179290771
1.313166667	-0.183582306
1.319833333	-0.188350677
1.3265	-0.191688538
1.333166667	-0.193119049
1.339833333	-0.193119049
1.3465	-0.192165375
1.353166667	-0.187397003
1.359833333	-0.179767609
1.3665	-0.17118454
1.373166667	-0.165462494
1.379833333	-0.163555145
1.3865	-0.164031982
1.393166667	-0.166416168
1.399833333	-0.169754028
1.4065	-0.174999237
1.413166667	-0.179290771
1.419833333	-0.18119812
1.4265	-0.18453598
1.433166667	-0.189781189
1.439833333	-0.196456909
1.4465	-0.203609467
1.453166667	-0.210762024
1.459833333	-0.216960907
1.4665	-0.218868256
1.473166667	-0.217914581
1.479833333	-0.216007233
1.4865	-0.214576721
1.493166667	-0.214576721
1.499833333	-0.217437744
1.5065	-0.221729279
1.513166667	-0.226020813
1.519833333	-0.229358673
1.5265	-0.233650208
1.533166667	-0.23651123
1.539833333	-0.237941742
1.5465	-0.238895416
1.553166667	-0.241756439
1.559833333	-0.242710114
1.5665	-0.239372253
1.573166667	-0.234127045
1.579833333	-0.230312347
1.5865	-0.228404999
1.593166667	-0.227451324
1.599833333	-0.22983551
1.6065	-0.234603882
1.613166667	-0.239372253
1.619833333	-0.242233276
1.6265	-0.240802765
1.633166667	-0.238418579
1.639833333	-0.236034393
1.6465	-0.235557556
1.653166667	-0.235080719
1.659833333	-0.23317337
1.6665	-0.227928162
1.673166667	-0.221252441
1.679833333	-0.215530396
1.6865	-0.213623047
1.693166667	-0.215053558
1.699833333	-0.217914581
1.7065	-0.220775604
1.713166667	-0.225067139
1.719833333	-0.230312347
1.7265	-0.232219696
1.733166667	-0.231742859
1.739833333	-0.234127045
1.7465	-0.238895416
1.753166667	-0.242233276
1.759833333	-0.242710114
1.7665	-0.242710114
1.773166667	-0.243186951
1.779833333	-0.242233276
1.7865	-0.239849091
1.793166667	-0.236988068
1.799833333	-0.234127045
1.8065	-0.230312347
1.813166667	-0.227928162
1.819833333	-0.228404999
1.8265	-0.22983551
1.833166667	-0.231266022
1.839833333	-0.232219696
1.8465	-0.235080719
1.853166667	-0.236988068
1.859833333	-0.23651123
1.8665	-0.23651123
1.873166667	-0.236988068
1.879833333	-0.237464905
1.8865	-0.23651123
1.893166667	-0.232696533
1.899833333	-0.22983551
1.9065	-0.227451324
1.913166667	-0.225543976
1.919833333	-0.222206116
1.9265	-0.217914581
1.933166667	-0.21314621
1.939833333	-0.207424164
1.9465	-0.204563141
1.953166667	-0.204563141
1.959833333	-0.205993652
1.9665	-0.207901001
1.973166667	-0.209331512
1.979833333	-0.21314621
1.9865	-0.21648407
1.993166667	-0.216960907
1.999833333	-0.217437744
2.0065	-0.219345093
2.013166667	-0.222206116
2.019833333	-0.222682953
2.0265	-0.220775604
2.033166667	-0.220298767
2.039833333	-0.220298767
2.0465	-0.220775604
2.053166667	-0.222682953
2.059833333	-0.225543976
2.0665	-0.22649765
2.073166667	-0.225067139
2.079833333	-0.223636627
2.0865	-0.220298767
2.093166667	-0.215053558
2.099833333	-0.210762024
2.1065	-0.210762024
2.113166667	-0.212192535
2.119833333	-0.211238861
2.1265	-0.209331512
2.133166667	-0.208854675
2.139833333	-0.20980835
2.1465	-0.20980835
2.153166667	-0.212192535
2.159833333	-0.218391418
2.1665	-0.226020813
2.173166667	-0.233650208
2.179833333	-0.239372253
2.1865	-0.245571136
2.193166667	-0.25177002
2.199833333	-0.25510788
2.2065	-0.256061554
2.213166667	-0.256061554
2.219833333	-0.256538391
2.2265	-0.257015228
2.233166667	-0.256061554
2.239833333	-0.256061554
2.2465	-0.256538391
2.253166667	-0.257492065
2.259833333	-0.257015228
2.2665	-0.25510788
2.273166667	-0.252723694
2.279833333	-0.248908997
2.2865	-0.247001648
2.293166667	-0.245571136
2.299833333	-0.245571136
2.3065	-0.245571136
2.313166667	-0.246047974
2.319833333	-0.248432159
2.3265	-0.250339508
2.333166667	-0.250816345
2.339833333	-0.248908997
2.3465	-0.245571136
2.353166667	-0.242233276
2.359833333	-0.239372253
2.3665	-0.23651123
2.373166667	-0.23317337
2.379833333	-0.231742859
2.3865	-0.232219696
2.393166667	-0.230789185
2.399833333	-0.228404999
2.4065	-0.227451324
2.413166667	-0.226974487
2.419833333	-0.225067139
2.4265	-0.220775604
2.433166667	-0.216007233
2.439833333	-0.212192535
2.4465	-0.207424164
2.453166667	-0.203609467
2.459833333	-0.201225281
2.4665	-0.201225281
2.473166667	-0.201225281
2.479833333	-0.198841095
2.4865	-0.195503235
2.493166667	-0.193119049
2.499833333	-0.191688538
2.5065	-0.189304352
2.513166667	-0.185489655
2.519833333	-0.183105469
2.5265	-0.182151794
2.533166667	-0.180244446
2.539833333	-0.178337097
2.5465	-0.178813934
2.553166667	-0.181674957
2.559833333	-0.185489655
2.5665	-0.188827515
2.573166667	-0.193595886
2.579833333	-0.200271606
2.5865	-0.206947327
2.593166667	-0.21314621
2.599833333	-0.217914581
2.6065	-0.222682953
2.613166667	-0.228404999
2.619833333	-0.231742859
2.6265	-0.23317337
2.633166667	-0.234603882
2.639833333	-0.240325928
2.6465	-0.247478485
2.653166667	-0.254631042
2.659833333	-0.260829926
2.6665	-0.268936157
2.673166667	-0.276088715
2.679833333	-0.28181076
2.6865	-0.285625458
2.693166667	-0.287532806
2.699833333	-0.287532806
2.7065	-0.286102295
2.713166667	-0.284671783
2.719833333	-0.282764435
2.7265	-0.281333923
2.733166667	-0.279903412
2.739833333	-0.280857086
2.7465	-0.283241272
2.753166667	-0.285148621
2.759833333	-0.287055969
2.7665	-0.287055969
2.773166667	-0.288009644
2.779833333	-0.290393829
2.7865	-0.292301178
2.793166667	-0.293254852
2.799833333	-0.291824341
2.8065	-0.289440155
2.813166667	-0.285625458
2.819833333	-0.281333923
2.8265	-0.277519226
2.833166667	-0.273704529
2.839833333	-0.272274017
2.8465	-0.272750854
2.853166667	-0.27513504
2.859833333	-0.276088715
2.8665	-0.273704529
2.873166667	-0.270843506
2.879833333	-0.266551971
2.8865	-0.261306763
2.893166667	-0.256538391
2.899833333	-0.253677368
2.9065	-0.25510788
2.913166667	-0.260829926
2.919833333	-0.269412994
2.9265	-0.277042389
2.933166667	-0.28181076
2.939833333	-0.286102295
2.9465	-0.287532806
2.953166667	-0.285148621
2.959833333	-0.277996063
2.9665	-0.268936157
2.973166667	-0.2617836
2.979833333	-0.257015228
2.9865	-0.25510788
2.993166667	-0.257492065
2.999833333	-0.26512146
3.0065	-0.276565552
3.013166667	-0.288963318
3.019833333	-0.298976898
3.0265	-0.304698944
3.033166667	-0.305652618
3.039833333	-0.306129456
3.0465	-0.306606293
3.053166667	-0.306129456
3.059833333	-0.304222107
3.0665	-0.304698944
3.073166667	-0.309467316
3.079833333	-0.314235687
3.0865	-0.315666199
3.093166667	-0.315189362
3.099833333	-0.315666199
3.1065	-0.316619873
3.113166667	-0.31709671
3.119833333	-0.31709671
3.1265	-0.316619873
3.133166667	-0.316143036
3.139833333	-0.316143036
3.1465	-0.316619873
3.153166667	-0.315189362
3.159833333	-0.311851501
3.1665	-0.308513641
3.173166667	-0.306606293
3.179833333	-0.305175781
3.1865	-0.302791595
3.193166667	-0.300884247
3.199833333	-0.30040741
3.2065	-0.301837921
3.213166667	-0.306129456
3.219833333	-0.310897827
3.2265	-0.31375885
3.233166667	-0.313282013
3.239833333	-0.310897827
3.2465	-0.308990479
3.253166667	-0.304698944
3.259833333	-0.298500061
3.2665	-0.294208527
3.273166667	-0.293731689
3.279833333	-0.296115875
3.2865	-0.297546387
3.293166667	-0.299453735
3.299833333	-0.302314758
3.3065	-0.306606293
3.313166667	-0.31042099
3.319833333	-0.311851501
3.3265	-0.310897827
3.333166667	-0.30708313
3.339833333	-0.301837921
3.3465	-0.296115875
3.353166667	-0.291347504
3.359833333	-0.287532806
3.3665	-0.285625458
3.373166667	-0.285148621
3.379833333	-0.285625458
3.3865	-0.286102295
3.393166667	-0.283241272
3.399833333	-0.278949738
3.4065	-0.273227692
3.413166667	-0.26845932
3.419833333	-0.264644623
3.4265	-0.260829926
3.433166667	-0.259399414
3.439833333	-0.260829926
3.4465	-0.262737274
3.453166667	-0.262737274
3.459833333	-0.259399414
3.4665	-0.253677368
3.473166667	-0.247478485
3.479833333	-0.241279602
3.4865	-0.236034393
3.493166667	-0.230789185
3.499833333	-0.226974487
3.5065	-0.226020813
3.513166667	-0.22649765
3.519833333	-0.22649765
3.5265	-0.225067139
3.533166667	-0.22315979
3.539833333	-0.221252441
3.5465	-0.215530396
3.553166667	-0.206947327
3.559833333	-0.197410583
3.5665	-0.189781189
3.573166667	-0.183582306
3.579833333	-0.175476074
3.5865	-0.16450882
3.593166667	-0.148296356
3.599833333	-0.126838684
3.6065	-0.098228455
3.613166667	-0.061988831
3.619833333	-0.018119812
3.6265	0.031471252
3.633166667	0.086307526
3.639833333	0.144958496
3.6465	0.206947327
3.653166667	0.266075134
3.659833333	0.32043457
3.6665	0.36907196
3.673166667	0.411510468
3.679833333	0.444889069
3.6865	0.465869904
3.693166667	0.479221344
3.699833333	0.485897064
3.7065	0.486373901
3.713166667	0.479698181
3.719833333	0.466346741
3.7265	0.448226929
3.733166667	0.427722931
3.739833333	0.407218933
3.7465	0.38766861
3.753166667	0.369548798
3.759833333	0.352859497
3.7665	0.339508057
3.773166667	0.329494476
3.779833333	0.321388245
3.7865	0.316143036
3.793166667	0.314235687
3.799833333	0.314712524
3.8065	0.319004059
3.813166667	0.328063965
3.819833333	0.339984894
3.8265	0.353813171
3.833166667	0.368595123
3.839833333	0.386714935
3.8465	0.408649445
3.853166667	0.432014465
3.859833333	0.454902649
3.8665	0.477313995
3.873166667	0.501155853
3.879833333	0.524044037
3.8865	0.546455383
3.893166667	0.566482544
3.899833333	0.583648682
3.9065	0.596523285
3.913166667	0.605583191
3.919833333	0.6108284
3.9265	0.611305237
3.933166667	0.608921051
3.939833333	0.603199005
3.9465	0.594139099
3.953166667	0.581264496
3.959833333	0.566482544
3.9665	0.547885895
3.973166667	0.525474548
3.979833333	0.497817993
3.9865	0.468254089
3.993166667	0.436306
3.999833333	0.403404236
4.0065	0.371456146
4.013166667	0.340938568
4.019833333	0.312805176
4.0265	0.287532806
4.033166667	0.266075134
4.039833333	0.245094299
4.0465	0.222682953
4.053166667	0.202178955
4.059833333	0.185012817
4.0665	0.170230865
4.073166667	0.155925751
4.079833333	0.143527985
4.0865	0.133991241
4.093166667	0.124931335
4.099833333	0.113964081
4.1065	0.102043152
4.113166667	0.089645386
4.119833333	0.075340271
4.1265	0.060558319
4.133166667	0.047683716
4.139833333	0.039577484
4.1465	0.034809113
4.153166667	0.033378601
4.159833333	0.034809113
4.1665	0.037670135
4.173166667	0.03862381
4.179833333	0.035762787
4.1865	0.029563904
4.193166667	0.022411346
4.199833333	0.015735626
4.2065	0.008106232
4.213166667	0
4.219833333	-0.007152557
4.2265	-0.011920929
4.233166667	-0.016689301
4.239833333	-0.021457672
4.2465	-0.025749207
4.253166667	-0.026702881
4.259833333	-0.025749207
4.2665	-0.025272369
4.273166667	-0.023841858
4.279833333	-0.024795532
4.2865	-0.025749207
4.293166667	-0.026702881
4.299833333	-0.028610229
4.3065	-0.030517578
4.313166667	-0.032424927
4.319833333	-0.031471252
4.3265	-0.030040741
4.333166667	-0.029563904
4.339833333	-0.030040741
4.3465	-0.029563904
4.353166667	-0.026702881
4.359833333	-0.021934509
4.3665	-0.014305115
4.373166667	-0.006198883
4.379833333	0.002384186
4.3865	0.010490417
4.393166667	0.017166138
4.399833333	0.023841858
4.4065	0.030040741
4.413166667	0.036716461
4.419833333	0.04529953
4.4265	0.056266785
4.433166667	0.068187714
4.439833333	0.078678131
4.4465	0.085830688
4.453166667	0.091552734
4.459833333	0.094413757
4.4665	0.094890594
4.473166667	0.095367432
4.479833333	0.098705292
4.4865	0.106334686
4.493166667	0.115394592
4.499833333	0.124454498
4.5065	0.13256073
4.513166667	0.137805939
4.519833333	0.140190125
4.5265	0.140666962
4.533166667	0.141620636
4.539833333	0.14257431
4.5465	0.144481659
4.553166667	0.149726868
4.559833333	0.157833099
4.5665	0.165462494
4.573166667	0.170707703
4.579833333	0.175952911
4.5865	0.182628632
4.593166667	0.18787384
4.599833333	0.193595886
4.6065	0.204563141
4.613166667	0.220775604
4.619833333	0.241279602
4.6265	0.263214111
4.633166667	0.287532806
4.639833333	0.313282013
4.6465	0.336647034
4.653166667	0.357627869
4.659833333	0.379085541
4.6665	0.399112701
4.673166667	0.417232513
4.679833333	0.433444977
4.6865	0.447750092
4.693166667	0.460624695
4.699833333	0.473499298
4.7065	0.487804413
4.713166667	0.501155853
4.719833333	0.509262085
4.7265	0.513076782
4.733166667	0.514984131
4.739833333	0.514984131
4.7465	0.510215759
4.753166667	0.502109528
4.759833333	0.495433807
4.7665	0.490665436
4.773166667	0.487327576
4.779833333	0.482082367
4.7865	0.476837158
4.793166667	0.472068787
4.799833333	0.469207764
4.8065	0.467300415
4.813166667	0.464916229
4.819833333	0.463962555
4.8265	0.463485718
4.833166667	0.463962555
4.839833333	0.465869904
4.8465	0.470161438
4.853166667	0.478744507
4.859833333	0.489711761
4.8665	0.503540039
4.873166667	0.52022934
4.879833333	0.539302826
4.8865	0.560283661
4.893166667	0.58221817
4.899833333	0.608921051
4.9065	0.642776489
4.913166667	0.682353973
4.919833333	0.724315643
4.9265	0.768184662
4.933166667	0.816822052
4.939833333	0.869274139
4.9465	0.926494598
4.953166667	0.989437103
4.959833333	1.062870026
4.9665	1.14774704
4.973166667	1.243114471
4.979833333	1.346588135
4.9865	1.45816803
4.993166667	1.577377319
4.999833333	1.70135498
5.0065	1.82723999
5.013166667	1.953601837
5.019833333	2.080917358
5.0265	2.207756042
5.033166667	2.330780029
5.039833333	2.446651459
5.0465	2.555847168
5.053166667	2.657413483
5.059833333	2.747058868
5.0665	2.823352814
5.073166667	2.890110016
5.079833333	2.950191498
5.0865	3.004074097
5.093166667	3.052711487
5.099833333	3.100395203
5.1065	3.148555756
5.113166667	3.195285797
5.119833333	3.239631653
5.1265	3.280639648
5.133166667	3.320217133
5.139833333	3.355503082
5.1465	3.386497498
5.153166667	3.413677216
5.159833333	3.437519073
5.1665	3.457546234
5.173166667	3.471851349
5.179833333	3.479003906
5.1865	3.477573395
5.193166667	3.466129303
5.199833333	3.446102142
5.2065	3.419399261
5.213166667	3.385543823
5.219833333	3.344535828
5.2265	3.294944763
5.233166667	3.239154816
5.239833333	3.179073334
5.2465	3.114700317
5.253166667	3.048419952
5.259833333	2.983093262
5.2665	2.919197083
5.273166667	2.857685089
5.279833333	2.795219421
5.2865	2.732276917
5.293166667	2.667427063
5.299833333	2.601146698
5.3065	2.53534317
5.313166667	2.470493317
5.319833333	2.407073975
5.3265	2.34413147
5.333166667	2.280712128
5.339833333	2.217292786
5.3465	2.152442932
5.353166667	2.087116241
5.359833333	2.020359039
5.3665	1.953601837
5.373166667	1.888275146
5.379833333	1.82390213
5.3865	1.760959625
5.393166667	1.698970795
5.399833333	1.638412476
5.4065	1.577377319
5.413166667	1.514911652
5.419833333	1.451015472
5.4265	1.388072968
5.433166667	1.327037811
5.439833333	1.268863678
5.4465	1.212120056
5.453166667	1.15776062
5.459833333	1.10578537
5.4665	1.054763794
5.473166667	1.006126404
5.479833333	0.958919525
5.4865	0.914573669
5.493166667	0.872612
5.499833333	0.83398819
5.5065	0.797271729
5.513166667	0.761985779
5.519833333	0.727653503
5.5265	0.69475174
5.533166667	0.663280487
5.539833333	0.63419342
5.5465	0.607013702
5.553166667	0.581741333
5.559833333	0.557422638
5.5665	0.534534454
5.573166667	0.514030457
5.579833333	0.49495697
5.5865	0.477313995
5.593166667	0.461101532
5.599833333	0.448703766
5.6065	0.439167023
5.613166667	0.432491302
5.619833333	0.429153442
5.6265	0.427722931
5.633166667	0.428199768
5.639833333	0.430107117
5.6465	0.433921814
5.653166667	0.441074371
5.659833333	0.450611115
5.6665	0.462055206
5.673166667	0.47492981
5.679833333	0.48828125
5.6865	0.503063202
5.693166667	0.518798828
5.699833333	0.536441803
5.7065	0.556468964
5.713166667	0.576019287
5.719833333	0.594615936
5.7265	0.612735748
5.733166667	0.632762909
5.739833333	0.654697418
5.7465	0.677108765
5.753166667	0.699996948
5.759833333	0.723361969
5.7665	0.745296478
5.773166667	0.764369965
5.779833333	0.779151917
5.7865	0.790119171
5.793166667	0.799179077
5.799833333	0.806808472
5.8065	0.812530518
5.813166667	0.813961029
5.819833333	0.811100006
5.8265	0.806331635
5.833166667	0.803470612
5.839833333	0.801086426
5.8465	0.799655914
5.853166667	0.799655914
5.859833333	0.799655914
5.8665	0.799655914
5.873166667	0.798225403
5.879833333	0.796318054
5.8865	0.79202652
5.893166667	0.787258148
5.899833333	0.783443451
5.9065	0.779151917
5.913166667	0.774860382
5.919833333	0.771045685
5.9265	0.771522522
5.933166667	0.777244568
5.939833333	0.788211823
5.9465	0.802993774
5.953166667	0.817775726
5.959833333	0.831604004
5.9665	0.844955444
5.973166667	0.856876373
5.979833333	0.869274139
5.9865	0.883579254
5.993166667	0.899791718
5.999833333	0.919342041
6.0065	0.939846039
6.013166667	0.961303711
6.019833333	0.982761383
6.0265	1.002788544
6.033166667	1.023292542
6.039833333	1.043796539
6.0465	1.063346863
6.053166667	1.079082489
6.059833333	1.091957092
6.0665	1.104354858
6.073166667	1.116275787
6.079833333	1.127719879
6.0865	1.137733459
6.093166667	1.147270203
6.099833333	1.156806946
6.1065	1.163482666
6.113166667	1.1677742
6.119833333	1.171588898
6.1265	1.174449921
6.133166667	1.176834106
6.139833333	1.180171967
6.1465	1.185894012
6.153166667	1.192569733
6.159833333	1.198291779
6.1665	1.202583313
6.173166667	1.204967499
6.179833333	1.204490662
6.1865	1.201629639
6.193166667	1.197814941
6.199833333	1.195430756
6.2065	1.194477081
6.213166667	1.194000244
6.219833333	1.192569733
6.2265	1.190185547
6.233166667	1.186847687
6.239833333	1.181602478
6.2465	1.174926758
6.253166667	1.166820526
6.259833333	1.158714294
6.2665	1.150131226
6.273166667	1.142024994
6.279833333	1.132965088
6.2865	1.123428345
6.293166667	1.113414764
6.299833333	1.101970673
6.3065	1.089572906
6.313166667	1.075744629
6.319833333	1.062870026
6.3265	1.051425934
6.333166667	1.039981842
6.339833333	1.029014587
6.3465	1.01852417
6.353166667	1.00851059
6.359833333	0.996112823
6.3665	0.981807709
6.373166667	0.967979431
6.379833333	0.956058502
6.3865	0.946521759
6.393166667	0.937461853
6.399833333	0.928878784
6.4065	0.920772552
6.413166667	0.912666321
6.419833333	0.905036926
6.4265	0.898838043
6.433166667	0.89263916
6.439833333	0.886917114
6.4465	0.88262558
6.453166667	0.881671906
6.459833333	0.88262558
6.4665	0.884056091
6.473166667	0.889778137
6.479833333	0.898838043
6.4865	0.910758972
6.493166667	0.922679901
6.499833333	0.936985016
6.5065	0.953674316
6.513166667	0.96988678
6.519833333	0.984668732
6.5265	0.998497009
6.533166667	1.012325287
6.539833333	1.02519989
6.5465	1.036643982
6.553166667	1.048564911
6.559833333	1.063346863
6.5665	1.080989838
6.573166667	1.098632813
6.579833333	1.115322113
6.5865	1.130104065
6.593166667	1.14440918
6.599833333	1.154899597
6.6065	1.16443634
6.613166667	1.173973083
6.619833333	1.183986664
6.6265	1.19304657
6.633166667	1.201629639
6.639833333	1.20973587
6.6465	1.214504242
6.653166667	1.214027405
6.659833333	1.20973587
6.6665	1.203536987
6.673166667	1.195430756
6.679833333	1.184940338
6.6865	1.173019409
6.693166667	1.16109848
6.699833333	1.149177551
6.7065	1.135349274
6.713166667	1.12247467
6.719833333	1.111030579
6.7265	1.101970673
6.733166667	1.094818115
6.739833333	1.088619232
6.7465	1.086235046
6.753166667	1.086711884
6.759833333	1.088142395
6.7665	1.088619232
6.773166667	1.087188721
6.779833333	1.086235046
6.7865	1.087665558
6.793166667	1.091003418
6.799833333	1.09577179
6.8065	1.104354858
6.813166667	1.118183136
6.819833333	1.133441925
6.8265	1.146316528
6.833166667	1.155853271
6.839833333	1.16443634
6.8465	1.173973083
6.853166667	1.185417175
6.859833333	1.200675964
6.8665	1.219272614
6.873166667	1.239299774
6.879833333	1.259326935
6.8865	1.279830933
6.893166667	1.299381256
6.899833333	1.31893158
6.9065	1.337528229
6.913166667	1.356601715
6.919833333	1.375198364
6.9265	1.394271851
6.933166667	1.411437988
6.939833333	1.423358917
6.9465	1.43289566
6.953166667	1.441478729
6.959833333	1.450538635
6.9665	1.457691193
6.973166667	1.46484375
6.979833333	1.474380493
6.9865	1.485824585
6.993166667	1.495361328
6.999833333	1.502990723
7.0065	1.508235931
7.013166667	1.510620117
7.019833333	1.509189606
7.0265	1.507282257
7.033166667	1.507282257
7.039833333	1.508235931
7.0465	1.509189606
7.053166667	1.507282257
7.059833333	1.502990723
7.0665	1.494407654
7.073166667	1.484394073
7.079833333	1.474380493
7.0865	1.463413239
7.093166667	1.450061798
7.099833333	1.436233521
7.1065	1.421928406
7.113166667	1.403331757
7.119833333	1.37758255
7.1265	1.348018646
7.133166667	1.320838928
7.139833333	1.295566559
7.1465	1.269340515
7.153166667	1.242637634
7.159833333	1.218318939
7.1665	1.19638443
7.173166667	1.174449921
7.179833333	1.151561737
7.1865	1.128196716
7.193166667	1.105308533
7.199833333	1.083374023
7.2065	1.0638237
7.213166667	1.046180725
7.219833333	1.02853775
7.2265	1.012802124
7.233166667	0.998973846
7.239833333	0.98657608
7.2465	0.97322464
7.253166667	0.957012177
7.259833333	0.939369202
7.2665	0.92124939
7.273166667	0.904083252
7.279833333	0.887393951
7.2865	0.870704651
7.293166667	0.856399536
7.299833333	0.844478607
7.3065	0.832557678
7.313166667	0.818252563
7.319833333	0.804424286
7.3265	0.792980194
7.333166667	0.783443451
7.339833333	0.771999359
7.3465	0.757217407
7.353166667	0.741481781
7.359833333	0.726699829
7.3665	0.711917877
7.373166667	0.695705414
7.379833333	0.680446625
7.3865	0.669002533
7.393166667	0.658512115
7.399833333	0.644683838
7.4065	0.627040863
7.413166667	0.60749054
7.419833333	0.58889389
7.4265	0.571727753
7.433166667	0.554084778
7.439833333	0.53691864
7.4465	0.518321991
7.453166667	0.499725342
7.459833333	0.480651855
7.4665	0.461578369
7.473166667	0.443458557
7.479833333	0.427246094
7.4865	0.413894653
7.493166667	0.401496887
7.499833333	0.390052795
7.5065	0.378608704
7.513166667	0.368118286
7.519833333	0.356674194
7.5265	0.343322754
7.533166667	0.329971313
7.539833333	0.317573547
7.5465	0.30374527
7.553166667	0.289440155
7.559833333	0.277519226
7.5665	0.267982483
7.573166667	0.258922577
7.579833333	0.248432159
7.5865	0.238895416
7.593166667	0.232696533
7.599833333	0.22983551
7.6065	0.228881836
7.613166667	0.22983551
7.619833333	0.23317337
7.6265	0.238418579
7.633166667	0.241279602
7.639833333	0.240325928
7.6465	0.236034393
7.653166667	0.229358673
7.659833333	0.222682953
7.6665	0.215053558
7.673166667	0.207901001
7.679833333	0.200748444
7.6865	0.192165375
7.693166667	0.184059143
7.699833333	0.175952911
7.7065	0.170230865
7.713166667	0.167369843
7.719833333	0.167369843
7.7265	0.171661377
7.733166667	0.175952911
7.739833333	0.179767609
7.7465	0.182151794
7.753166667	0.184059143
7.759833333	0.186920166
7.7665	0.189304352
7.773166667	0.193119049
7.779833333	0.196456909
7.7865	0.200271606
7.793166667	0.203609467
7.799833333	0.205516815
7.8065	0.205039978
7.813166667	0.201702118
7.819833333	0.199794769
7.8265	0.198841095
7.833166667	0.196933746
7.839833333	0.194072723
7.8465	0.193595886
7.853166667	0.195503235
7.859833333	0.198364258
7.8665	0.200271606
7.873166667	0.203132629
7.879833333	0.205993652
7.8865	0.210762024
7.893166667	0.216007233
7.899833333	0.221252441
7.9065	0.226020813
7.913166667	0.22983551
7.919833333	0.235557556
7.9265	0.241756439
7.933166667	0.249385834
7.939833333	0.256538391
7.9465	0.262737274
7.953166667	0.268936157
7.959833333	0.274181366
7.9665	0.2784729
7.973166667	0.280380249
7.979833333	0.281333923
7.9865	0.282764435
7.993166667	0.286579132
7.999833333	0.290393829
8.0065	0.293254852
8.013166667	0.293254852
8.019833333	0.290393829
8.0265	0.286579132
8.033166667	0.279903412
8.039833333	0.27179718
8.0465	0.265598297
8.053166667	0.263214111
8.059833333	0.262737274
8.0665	0.2617836
8.073166667	0.258922577
8.079833333	0.25510788
8.0865	0.250339508
8.093166667	0.243663788
8.099833333	0.236034393
8.1065	0.226974487
8.113166667	0.216960907
8.119833333	0.203609467
8.1265	0.190258026
8.133166667	0.17786026
8.139833333	0.165462494
8.1465	0.153541565
8.153166667	0.145435333
8.159833333	0.14257431
8.1665	0.13923645
8.173166667	0.132083893
8.179833333	0.124931335
8.1865	0.119686127
8.193166667	0.113487244
8.199833333	0.104904175
8.2065	0.096797943
8.213166667	0.091552734
8.219833333	0.088691711
8.2265	0.084877014
8.233166667	0.081539154
8.239833333	0.080108643
8.2465	0.078678131
8.253166667	0.076293945
8.259833333	0.075340271
8.2665	0.07724762
8.273166667	0.082969666
8.279833333	0.089168549
8.2865	0.09727478
8.293166667	0.106811523
8.299833333	0.116348267
8.3065	0.124454498
8.313166667	0.13256073
8.319833333	0.143051147
8.3265	0.156402588
8.333166667	0.17118454
8.339833333	0.186920166
8.3465	0.204086304
8.353166667	0.219345093
8.359833333	0.233650208
8.3665	0.246047974
8.373166667	0.257968903
8.379833333	0.269889832
8.3865	0.281333923
8.393166667	0.292301178
8.399833333	0.301361084
8.4065	0.308990479
8.413166667	0.315189362
8.419833333	0.319480896
8.4265	0.325679779
8.433166667	0.333309174
8.439833333	0.341415405
8.4465	0.346660614
8.453166667	0.349521637
8.459833333	0.35238266
8.4665	0.352859497
8.473166667	0.350475311
8.479833333	0.344276428
8.4865	0.336170197
8.493166667	0.327110291
8.499833333	0.316619873
8.5065	0.304698944
8.513166667	0.292778015
8.519833333	0.284194946
8.5265	0.280857086
8.533166667	0.2784729
8.539833333	0.273227692
8.5465	0.26512146
8.553166667	0.256061554
8.559833333	0.247478485
8.5665	0.237464905
8.573166667	0.227928162
8.579833333	0.218868256
8.5865	0.210762024
8.593166667	0.201225281
8.599833333	0.189304352
8.6065	0.176429749
8.613166667	0.16450882
8.619833333	0.155448914
8.6265	0.149250031
8.633166667	0.144958496
8.639833333	0.141620636
8.6465	0.137805939
8.653166667	0.131607056
8.659833333	0.121593475
8.6665	0.110149384
8.673166667	0.099182129
8.679833333	0.089645386
8.6865	0.079154968
8.693166667	0.071525574
8.699833333	0.067234039
8.7065	0.064373016
8.713166667	0.061511993
8.719833333	0.05865097
8.7265	0.057220459
8.733166667	0.055789948
8.739833333	0.05197525
8.7465	0.046253204
8.753166667	0.03862381
8.759833333	0.032424927
8.7665	0.027656555
8.773166667	0.025749207
8.779833333	0.025749207
8.7865	0.025272369
8.793166667	0.026226044
8.799833333	0.026702881
8.8065	0.026226044
8.813166667	0.022411346
8.819833333	0.016689301
8.8265	0.010490417
8.833166667	0.002384186
8.839833333	-0.005722046
8.8465	-0.012397766
8.853166667	-0.017166138
8.859833333	-0.020027161
8.8665	-0.020980835
8.873166667	-0.019550323
8.879833333	-0.020027161
8.8865	-0.025272369
8.893166667	-0.032901764
8.899833333	-0.040531158
8.9065	-0.04529953
8.913166667	-0.050067902
8.919833333	-0.053882599
8.9265	-0.056266785
8.933166667	-0.057697296
8.939833333	-0.059127808
8.9465	-0.061035156
8.953166667	-0.064373016
8.959833333	-0.067234039
8.9665	-0.068664551
8.973166667	-0.069618225
8.979833333	-0.071525574
8.9865	-0.07390976
8.993166667	-0.075340271
8.999833333	-0.07390976
9.0065	-0.072956085
9.013166667	-0.072956085
9.019833333	-0.072479248
9.0265	-0.071048737
9.033166667	-0.069141388
9.039833333	-0.067234039
9.0465	-0.064849854
9.053166667	-0.063419342
9.059833333	-0.064373016
9.0665	-0.068187714
9.073166667	-0.072002411
9.079833333	-0.07390976
9.0865	-0.073432922
9.093166667	-0.070571899
9.099833333	-0.063896179
9.1065	-0.056266785
9.113166667	-0.051498413
9.119833333	-0.051021576
9.1265	-0.052928925
9.133166667	-0.054836273
9.139833333	-0.056743622
9.1465	-0.05531311
9.153166667	-0.050544739
9.159833333	-0.043392181
9.1665	-0.033378601
9.173166667	-0.021457672
9.179833333	-0.01001358
9.1865	-0.001430511
9.193166667	0.005722046
9.199833333	0.01335144
9.2065	0.020980835
9.213166667	0.028610229
9.219833333	0.037193298
9.2265	0.047683716
9.233166667	0.05865097
9.239833333	0.069618225
9.2465	0.080108643
9.253166667	0.091075897
9.259833333	0.102519989
9.2665	0.113964081
9.273166667	0.12254715
9.279833333	0.128269196
9.2865	0.13256073
9.293166667	0.13589859
9.299833333	0.137329102
9.3065	0.13923645
9.313166667	0.143527985
9.319833333	0.148296356
9.3265	0.151157379
9.333166667	0.151634216
9.339833333	0.151157379
9.3465	0.148773193
9.353166667	0.144004822
9.359833333	0.138282776
9.3665	0.131607056
9.373166667	0.124454498
9.379833333	0.118732452
9.3865	0.113487244
9.393166667	0.107765198
9.399833333	0.103473663
9.4065	0.101566315
9.413166667	0.101089478
9.419833333	0.09727478
9.4265	0.091075897
9.433166667	0.084400177
9.439833333	0.078678131
9.4465	0.074386597
9.453166667	0.072479248
9.459833333	0.072479248
9.4665	0.076770782
9.473166667	0.083446503
9.479833333	0.090122223
9.4865	0.096797943
9.493166667	0.102519989
9.499833333	0.107288361
9.5065	0.110149384
9.513166667	0.110626221
9.519833333	0.109195709
9.5265	0.106811523
9.533166667	0.103473663
9.539833333	0.10061264
9.5465	0.097751617
9.553166667	0.094890594
9.559833333	0.092983246
9.5665	0.091075897
9.573166667	0.086784363
9.579833333	0.079631805
9.5865	0.072479248
9.593166667	0.065803528
9.599833333	0.060081482
9.6065	0.056266785
9.613166667	0.053882599
9.619833333	0.053405762
9.6265	0.053405762
9.633166667	0.053405762
9.639833333	0.053405762
9.6465	0.054836273
9.653166667	0.057697296
9.659833333	0.062942505
9.6665	0.069141388
9.673166667	0.075340271
9.679833333	0.081539154
9.6865	0.086784363
9.693166667	0.093460083
9.699833333	0.102519989
9.7065	0.115871429
9.713166667	0.133514404
9.719833333	0.155925751
9.7265	0.184059143
9.733166667	0.215530396
9.739833333	0.25177002
9.7465	0.294685364
9.753166667	0.347614288
9.759833333	0.410079956
9.7665	0.481128693
9.773166667	0.561714172
9.779833333	0.652313232
9.7865	0.752449036
9.793166667	0.861167908
9.799833333	0.979423523
9.8065	1.108646393
9.813166667	1.247882843
9.819833333	1.394748688
9.8265	1.549243927
9.833166667	1.711845398
9.839833333	1.881122589
9.8465	2.0570755
9.853166667	2.240657806
9.859833333	2.432346344
9.8665	2.628326416
9.873166667	2.826690674
9.879833333	3.025054932
9.8865	3.219127655
9.893166667	3.407001495
9.899833333	3.587245941
9.9065	3.758907318
9.913166667	3.920555115
9.919833333	4.072189331
9.9265	4.214763641
9.933166667	4.348278046
9.939833333	4.46844101
9.9465	4.573345184
9.953166667	4.663944244
9.959833333	4.738807678
9.9665	4.796981812
9.973166667	4.836082458
9.979833333	4.858493805
9.9865	4.863739014
9.993166667	4.854679108
9.999833333	4.832744598
10.0065	4.79888916
10.01316667	4.750728607
10.01983333	4.692077637
10.0265	4.624843597
10.03316667	4.548072815
10.03983333	4.463195801
10.0465	4.371166229
10.05316667	4.274845123
10.05983333	4.17470932
10.0665	4.072189331
10.07316667	3.967285156
10.07983333	3.858089447
10.0865	3.746509552
10.09316667	3.63445282
10.09983333	3.521442413
10.1065	3.407478333
10.11316667	3.296375275
10.11983333	3.190994263
10.1265	3.090381622
10.13316667	2.990722656
10.13983333	2.892017365
10.1465	2.794265747
10.15316667	2.698421478
10.15983333	2.603530884
10.1665	2.511501312
10.17316667	2.42805481
10.17983333	2.353668213
10.1865	2.286434174
10.19316667	2.222537994
10.19983333	2.161502838
10.2065	2.102851868
10.21316667	2.047538757
10.21983333	1.996994019
10.2265	1.951694489
10.23316667	1.913547516
10.23983333	1.881599426
10.2465	1.856327057
10.25316667	1.836776733
10.25983333	1.822471619
10.2665	1.81388855
10.27316667	1.81055069
10.27983333	1.814365387
10.2865	1.826286316
10.29316667	1.846790314
10.29983333	1.873493195
10.3065	1.906871796
10.31316667	1.945495605
10.31983333	1.988887787
10.3265	2.037525177
10.33316667	2.087593079
10.33983333	2.138614655
10.3465	2.191543579
10.35316667	2.249717712
10.35983333	2.311229706
10.3665	2.371788025
10.37316667	2.43139267
10.37983333	2.491474152
10.3865	2.549648285
10.39316667	2.602577209
10.39983333	2.649784088
10.4065	2.692699432
10.41316667	2.729415894
10.41983333	2.75850296
10.4265	2.781867981
10.43316667	2.799510956
10.43983333	2.810001373
10.4465	2.812385559
10.45316667	2.809524536
10.45983333	2.800941467
10.4665	2.785682678
10.47316667	2.763748169
10.47983333	2.735614777
10.4865	2.701759338
10.49316667	2.662181854
10.49983333	2.616882324
10.5065	2.566814423
10.51316667	2.511501312
10.51983333	2.451896667
10.5265	2.390384674
10.53316667	2.327919006
10.53983333	2.264022827
10.5465	2.198696136
10.55316667	2.133846283
10.55983333	2.073287964
10.5665	2.015590668
10.57316667	1.958847046
10.57983333	1.902580261
10.5865	1.847267151
10.59316667	1.791477203
10.59983333	1.734256744
10.6065	1.6746521
10.61316667	1.613616943
10.61983333	1.55210495
10.6265	1.490116119
10.63316667	1.4295578
10.63983333	1.371383667
10.6465	1.316070557
10.65316667	1.261711121
10.65983333	1.207828522
10.6665	1.156806946
10.67316667	1.107215881
10.67983333	1.058578491
10.6865	1.009941101
10.69316667	0.960350037
10.69983333	0.912189484
10.7065	0.866413116
10.71316667	0.822544098
10.71983333	0.779628754
10.7265	0.736236572
10.73316667	0.695228577
10.73983333	0.65612793
10.7465	0.617027283
10.75316667	0.576496124
10.75983333	0.536441803
10.7665	0.500202179
10.77316667	0.465869904
10.77983333	0.433921814
10.7865	0.403404236
10.79316667	0.375747681
10.79983333	0.349998474
10.8065	0.325679779
10.81316667	0.303268433
10.81983333	0.284194946
10.8265	0.267028809
10.83316667	0.252246857
10.83983333	0.238418579
10.8465	0.224113464
10.85316667	0.211238861
10.85983333	0.199794769
10.8665	0.189781189
10.87316667	0.179290771
10.87983333	0.168800354
10.8865	0.160694122
10.89316667	0.154972076
10.89983333	0.150680542
10.9065	0.147342682
10.91316667	0.144958496
10.91983333	0.143527985
10.9265	0.140666962
10.93316667	0.134944916
10.93983333	0.126838684
10.9465	0.117778778
10.95316667	0.108242035
10.95983333	0.097751617
10.9665	0.0872612
10.97316667	0.078201294
10.97983333	0.072479248
10.9865	0.067234039
10.99316667	0.060558319
10.99983333	0.054359436
11.0065	0.047683716
11.01316667	0.039577484
11.01983333	0.029087067
11.0265	0.018596649
11.03316667	0.010967255
11.03983333	0.004768372
11.0465	-0.000953674
11.05316667	-0.008106232
11.05983333	-0.015735626
11.0665	-0.023365021
11.07316667	-0.030517578
11.07983333	-0.036716461
11.0865	-0.044345856
11.09316667	-0.05197525
11.09983333	-0.059604645
11.1065	-0.067710876
11.11316667	-0.07724762
11.11983333	-0.086307526
11.1265	-0.092983246
11.13316667	-0.09727478
11.13983333	-0.102043152
11.1465	-0.108242035
11.15316667	-0.116348267
11.15983333	-0.123500824
11.1665	-0.128746033
11.17316667	-0.131130219
11.17983333	-0.131130219
11.1865	-0.12922287
11.19316667	-0.128269196
11.19983333	-0.130176544
11.2065	-0.13589859
11.21316667	-0.145435333
11.21983333	-0.154972076
11.2265	-0.163078308
11.23316667	-0.168323517
11.23983333	-0.173091888
11.2465	-0.17786026
11.25316667	-0.180721283
11.25983333	-0.184059143
11.2665	-0.189304352
11.27316667	-0.194549561
11.27983333	-0.197410583
11.2865	-0.198364258
11.29316667	-0.201225281
11.29983333	-0.204563141
11.3065	-0.208377838
11.31316667	-0.213623047
11.31983333	-0.220298767
11.3265	-0.227928162
11.33316667	-0.236034393
11.33983333	-0.245571136
11.3465	-0.254631042
11.35316667	-0.262737274
11.35983333	-0.269412994
11.3665	-0.277996063
11.37316667	-0.288009644
11.37983333	-0.297546387
11.3865	-0.305652618
11.39316667	-0.31375885
11.39983333	-0.321865082
11.4065	-0.329017639
11.41316667	-0.334739685
11.41983333	-0.338077545
11.4265	-0.339508057
11.43316667	-0.339031219
11.43983333	-0.338554382
11.4465	-0.335693359
11.45316667	-0.331878662
11.45983333	-0.329017639
11.4665	-0.329017639
11.47316667	-0.330924988
11.47983333	-0.331878662
11.4865	-0.333786011
11.49316667	-0.334739685
11.49983333	-0.334739685
11.5065	-0.333786011
11.51316667	-0.333309174
11.51983333	-0.333309174
11.5265	-0.331878662
11.53316667	-0.329494476
11.53983333	-0.325679779
11.5465	-0.320911407
11.55316667	-0.31709671
11.55983333	-0.31375885
11.5665	-0.312805176
11.57316667	-0.314712524
11.57983333	-0.319480896
11.5865	-0.324726105
11.59316667	-0.327587128
11.59983333	-0.329971313
11.6065	-0.330448151
11.61316667	-0.326633453
11.61983333	-0.319957733
11.6265	-0.312805176
11.63316667	-0.306129456
11.63983333	-0.299453735
11.6465	-0.291824341
11.65316667	-0.285625458
11.65983333	-0.280857086
11.6665	-0.275611877
11.67316667	-0.270366669
11.67983333	-0.263690948
11.6865	-0.257968903
11.69316667	-0.252723694
11.69983333	-0.249385834
11.7065	-0.246047974
11.71316667	-0.242233276
11.71983333	-0.238418579
11.7265	-0.233650208
11.73316667	-0.22983551
11.73983333	-0.225543976
11.7465	-0.222206116
11.75316667	-0.21982193
11.75983333	-0.219345093
11.7665	-0.220298767
11.77316667	-0.220298767
11.77983333	-0.218868256
11.7865	-0.214576721
11.79316667	-0.206947327
11.79983333	-0.196456909
11.8065	-0.182628632
11.81316667	-0.166416168
11.81983333	-0.148296356
11.8265	-0.128746033
11.83316667	-0.109672546
11.83983333	-0.090122223
11.8465	-0.068187714
11.85316667	-0.043392181
11.85983333	-0.015735626
11.8665	0.013828278
11.87316667	0.050067902
11.87983333	0.094413757
11.8865	0.145435333
11.89316667	0.203132629
11.89983333	0.266551971
11.9065	0.338554382
11.91316667	0.418186188
11.91983333	0.505924225
11.9265	0.601291656
11.93316667	0.707626343
11.93983333	0.825881958
11.9465	0.955104828
11.95316667	1.093387604
11.95983333	1.238822937
11.9665	1.392841339
11.97316667	1.554012299
11.97983333	1.721858978
11.9865	1.89781189
11.99316667	2.083778381
11.99983333	2.277851105
12.0065	2.477645874
12.01316667	2.682209015
12.01983333	2.892494202
12.0265	3.105163574
12.03316667	3.316879272
12.03983333	3.528118134
12.0465	3.738880157
12.05316667	3.947734833
12.05983333	4.152297974
12.0665	4.348278046
12.07316667	4.534244537
12.07983333	4.7082901
12.0865	4.868030548
12.09316667	5.013465881
12.09983333	5.1445961
12.1065	5.263328552
12.11316667	5.369663239
12.11983333	5.463600159
12.1265	5.543708801
12.13316667	5.609512329
12.13983333	5.660057068
12.1465	5.695343018
12.15316667	5.716323853
12.15983333	5.722045898
12.1665	5.71346283
12.17316667	5.692005157
12.17983333	5.657196045
12.1865	5.609512329
12.19316667	5.551815033
12.19983333	5.486488342
12.2065	5.412578583
12.21316667	5.328655243
12.21983333	5.23519516
12.2265	5.133628845
12.23316667	5.023479462
12.23983333	4.907608032
12.2465	4.787921906
12.25316667	4.665851593
12.25983333	4.543304443
12.2665	4.421710968
12.27316667	4.300117493
12.27983333	4.176139832
12.2865	4.050731659
12.29316667	3.926277161
12.29983333	3.803730011
12.3065	3.680706024
12.31316667	3.558635712
12.31983333	3.439426422
12.3265	3.321170807
12.33316667	3.202915192
12.33983333	3.085136414
12.3465	2.966880798
12.35316667	2.847194672
12.35983333	2.728462219
12.3665	2.613544464
12.37316667	2.503871918
12.37983333	2.397537231
12.3865	2.294540405
12.39316667	2.195358276
12.39983333	2.09903717
12.4065	2.004146576
12.41316667	1.908302307
12.41983333	1.813411713
12.4265	1.721858978
12.43316667	1.635074615
12.43983333	1.550674438
12.4465	1.469612122
12.45316667	1.39093399
12.45983333	1.317024231
12.4665	1.247882843
12.47316667	1.181602478
12.47983333	1.116752625
12.4865	1.055240631
12.49316667	0.997543335
12.49983333	0.943660736
12.5065	0.889778137
12.51316667	0.835418701
12.51983333	0.782966614
12.5265	0.735282898
12.53316667	0.692367554
12.53983333	0.653266907
12.5465	0.618934631
12.55316667	0.59223175
12.55983333	0.572681427
12.5665	0.556945801
12.57316667	0.543117523
12.57983333	0.532627106
12.5865	0.52690506
12.59316667	0.527858734
12.59983333	0.534534454
12.6065	0.549316406
12.61316667	0.574588776
12.61983333	0.612735748
12.6265	0.665187836
12.63316667	0.732421875
12.63983333	0.816822052
12.6465	0.919818878
12.65316667	1.040935516
12.65983333	1.184940338
12.6665	1.354694366
12.67316667	1.556396484
12.67983333	1.792430878
12.6865	2.069473267
12.69316667	2.395153046
12.69983333	2.776622772
12.7065	3.219127655
12.71316667	3.730773926
12.71983333	4.319190979
12.7265	4.995346069
12.73316667	5.76877594
12.73983333	6.649017334
12.7465	7.649898529
12.75316667	8.78572464
12.75983333	10.07413864
12.7665	11.52992249
12.77316667	13.16785812
12.77983333	15.00272751
12.7865	17.05026627
12.79316667	19.32287216
12.79983333	21.8334198
12.8065	24.59907532
12.81316667	27.63652802
12.81983333	30.96103668
12.8265	34.58070755
12.83316667	38.50603104
12.83983333	42.74368286
12.8465	47.29700089
12.85316667	52.16360092
12.85983333	57.33728409
12.8665	62.81280518
12.87316667	68.58062744
12.87983333	74.62358475
12.8865	80.91926575
12.89316667	87.44192123
12.89983333	94.16341782
12.9065	101.047039
12.91316667	108.0555916
12.91983333	115.1490211
12.9265	122.2901344
12.93316667	129.4350624
12.93983333	136.5351677
12.9465	143.5441971
12.95316667	150.4135132
12.95983333	157.0987701
12.9665	163.5508537
12.97316667	169.719696
12.97983333	175.5647659
12.9865	181.0483932
12.99316667	186.1376762
12.99983333	190.7987595
13.0065	195.0035095
13.01316667	198.7338066
13.01983333	201.9782066
13.0265	204.7286034
13.03316667	206.9768906
13.03983333	208.7202072
13.0465	209.965229
13.05316667	210.7253075
13.05983333	211.0133171
13.0665	210.8392715
13.07316667	210.2222443
13.07983333	209.1875076
13.0865	207.7612877
13.09316667	205.9669495
13.09983333	203.8259506
13.1065	201.3692856
13.11316667	198.6269951
13.11983333	195.628643
13.1265	192.4009323
13.13316667	188.9696121
13.13983333	185.3637695
13.1465	181.6096306
13.15316667	177.728653
13.15983333	173.7413406
13.1665	169.6662903
13.17316667	165.5240059
13.17983333	161.3316536
13.1865	157.1030617
13.19316667	152.8563499
13.19983333	148.6048698
13.2065	144.3605423
13.21316667	140.1319504
13.21983333	135.931015
13.2265	131.7706108
13.23316667	127.6545525
13.23983333	123.588562
13.2465	119.5793152
13.25316667	115.6311035
13.25983333	111.7491722
13.2665	107.9349518
13.27316667	104.1917801
13.27983333	100.5187035
13.2865	96.9171524
13.29316667	93.38712692
13.29983333	89.9310112
13.3065	86.54975891
13.31316667	83.24480057
13.31983333	80.01852036
13.3265	76.87139511
13.33316667	73.80723953
[truncated: 7,001 more rows]
