# Supplementary material for: Chemodiversity of Calophyllum inophyllum L. oil bioactive components related to their specific geographical distribution in the South Pacific region
Source: PeerJ. 2019 May 22;7:e6896. doi: 10.7717/peerj.6896 (PMC6535043; doi:10.7717/peerj.6896)
Supplement: Supplemental Information 4 — Time and absorbance values at 280 nm. The site and the number of the collected sample from French Polynesia are in the separate file names. [file peerj-07-6896-s004.zip › SOCIETE_TAHAA_Z1_N44.CSV]

0	-0.274658203125
0.000833333333333334	-0.22125244140625
0.00166666666666667	-0.200271606445313
0.0025	-0.168800354003906
0.00333333333333334	-0.105857849121094
0.00416666666666667	-0.0324249267578125
0.005	-0.0333786010742188
0.00583333333333334	-0.0638961791992188
0.00666666666666667	-0.115394592285156
0.0075	-0.108718872070313
0.00833333333333334	-0.166893005371094
0.00916666666666667	-0.117301940917969
0.01	-0.101566314697266
0.0108333333333334	-0.0734329223632813
0.0116666666666667	-0.0410079956054688
0.0125	0.049591064453125
0.0133333333333334	0.0672340393066407
0.0141666666666667	0.0672340393066407
0.015	0.120639801025391
0.0158333333333334	0.0581741333007813
0.0166666666666667	-0.0019073486328125
0.0175	-0.0567436218261719
0.0183333333333334	-0.0867843627929688
0.0191666666666667	-0.108718872070313
0.02	-0.121593475341797
0.0208333333333334	-0.101566314697266
0.0216666666666667	-0.145912170410156
0.0225	-0.177383422851563
0.0233333333333334	-0.158309936523438
0.0241666666666667	-0.0896453857421875
0.025	-0.09918212890625
0.0258333333333334	-0.0181198120117188
0.0266666666666667	-0.0281333923339844
0.0275	-0.0720024108886719
0.0283333333333334	-0.143051147460938
0.0291666666666667	-0.106334686279297
0.03	-0.152587890625
0.0308333333333334	-0.095367431640625
0.0316666666666667	-0.108718872070313
0.0325	-0.0548362731933594
0.0333333333333334	-0.104427337646485
0.0341666666666667	-0.0629425048828125
0.035	-0.0181198120117188
0.0358333333333334	0
0.0366666666666667	-0.0371932983398438
0.0375	-0.0362396240234375
0.0383333333333334	-0.0596046447753907
0.0391666666666667	-0.0982284545898438
0.04	-0.0753402709960938
0.0408333333333334	-0.133991241455078
0.0416666666666667	-0.0424385070800781
0.0425	-0.0567436218261719
0.0433333333333334	-0.117778778076172
0.0441666666666667	-0.0982284545898438
0.045	-0.118255615234375
0.0458333333333334	-0.200748443603516
0.0466666666666667	-0.22268295288086
0.0475	-0.182628631591797
0.0483333333333334	-0.270843505859375
0.0491666666666667	-0.201225280761719
0.05	-0.222206115722656
0.0508333333333334	-0.202655792236328
0.0516666666666667	-0.247478485107422
0.0525	-0.177860260009766
0.0533333333333334	-0.130176544189453
0.0541666666666667	-0.080108642578125
0.055	-0.0510215759277344
0.0558333333333334	0.02288818359375
0.0566666666666667	0.0681877136230469
0.0575	0.170707702636719
0.0583333333333334	0.17547607421875
0.0591666666666667	0.121593475341797
0.06	-0.057220458984375
0.0608333333333334	-0.211715698242188
0.0616666666666667	-0.293731689453125
0.0625	-0.286102294921875
0.0633333333333334	-0.273227691650391
0.0641666666666667	-0.0905990600585938
0.065	-0.0824928283691406
0.0658333333333334	-0.101089477539063
0.0666666666666667	-0.116825103759766
0.0675	-0.0271797180175781
0.0683333333333334	-0.0357627868652344
0.0691666666666667	0.06103515625
0.07	0.0019073486328125
0.0708333333333334	-0.00619888305664063
0.0716666666666667	-0.151157379150391
0.0725	-0.165462493896485
0.0733333333333334	-0.237464904785156
0.0741666666666667	-0.223636627197266
0.075	-0.29134750366211
0.0758333333333334	-0.219821929931641
0.0766666666666667	-0.292778015136719
0.0775	-0.213623046875
0.0783333333333334	-0.209808349609375
0.0791666666666667	-0.181674957275391
0.08	-0.145912170410156
0.0808333333333334	-0.09918212890625
0.0816666666666667	-0.121116638183594
0.0825	-0.184059143066406
0.0833333333333334	-0.107765197753906
0.0841666666666667	-0.109672546386719
0.085	-0.197887420654297
0.0858333333333334	-0.184059143066406
0.0866666666666667	-0.144481658935547
0.0875	-0.119209289550781
0.0883333333333334	-0.163078308105469
0.0891666666666667	-0.0848770141601563
0.09	-0.145912170410156
0.0908333333333334	-0.127315521240235
0.0916666666666667	-0.174522399902344
0.0925	-0.193595886230469
0.0933333333333334	-0.193119049072266
0.0941666666666667	-0.176429748535156
0.095	-0.0739097595214844
0.0958333333333334	-0.0963211059570313
0.0966666666666667	-0.0658035278320313
0.0975	0.0295639038085938
0.0983333333333334	-0.0820159912109375
0.0991666666666667	-0.178813934326172
0.1	-0.1983642578125
0.100833333333334	-0.180244445800781
0.101666666666667	-0.27608871459961
0.1025	-0.0939369201660156
0.103333333333334	0.0257492065429688
0.104166666666667	0.057220458984375
0.105	-0.00095367431640625
0.105833333333334	0.0963211059570313
0.106666666666667	0.116825103759766
0.1075	0.00667572021484375
0.108333333333334	-0.019073486328125
0.109166666666667	0.0600814819335938
0.11	-0.0195503234863281
0.110833333333334	-0.100135803222656
0.111666666666667	-0.168323516845703
0.1125	-0.08392333984375
0.113333333333334	-0.15401840209961
0.114166666666667	-0.123023986816406
0.115	-0.141620635986328
0.115833333333334	-0.0319480895996094
0.116666666666667	-0.124931335449219
0.1175	-0.0629425048828125
0.118333333333334	-0.0739097595214844
0.119166666666667	-0.0352859497070313
0.12	0.026702880859375
0.120833333333334	0.0276565551757813
0.121666666666667	-0.0128746032714844
0.1225	-0.0653266906738282
0.123333333333334	-0.0352859497070313
0.124166666666667	-0.0753402709960938
0.125	-0.03814697265625
0.125833333333334	-0.0519752502441407
0.126666666666667	-0.0619888305664063
0.1275	-0.0972747802734375
0.128333333333334	-0.113964080810547
0.129166666666667	-0.0772476196289063
0.13	-0.0429153442382813
0.130833333333334	0.0462532043457031
0.131666666666667	0.0362396240234375
0.1325	-0.000476837158203125
0.133333333333334	0
0.134166666666667	0.0672340393066407
0.135	0.00905990600585938
0.135833333333334	-0.0362396240234375
0.136666666666667	-0.0538825988769532
0.1375	-0.0309944152832031
0.138333333333334	-0.0662803649902344
0.139166666666667	0.00286102294921875
0.14	0.0653266906738282
0.140833333333334	0.0982284545898438
0.141666666666667	-0.0300407409667969
0.1425	-0.0119209289550781
0.143333333333334	-0.107288360595703
0.144166666666667	-0.109672546386719
0.145	-0.0734329223632813
0.145833333333334	-0.0247955322265625
0.146666666666667	-0.0891685485839844
0.1475	-0.0214576721191406
0.148333333333334	-0.0901222229003906
0.149166666666667	-0.105381011962891
0.15	-0.114917755126953
0.150833333333334	-0.09918212890625
0.151666666666667	-0.173091888427735
0.1525	-0.201225280761719
0.153333333333334	-0.204086303710938
0.154166666666667	-0.164508819580078
0.155	-0.143527984619141
0.155833333333334	-0.164031982421875
0.156666666666667	-0.0977516174316406
0.1575	-0.186920166015625
0.158333333333334	-0.164985656738281
0.159166666666667	-0.173091888427735
0.16	-0.0452995300292969
0.160833333333334	-0.101089477539063
0.161666666666667	-0.0433921813964844
0.1625	-0.0929832458496094
0.163333333333334	-0.0782012939453125
0.164166666666667	-0.136375427246094
0.165	-0.00858306884765625
0.165833333333334	0.0510215759277344
0.166666666666667	0.121593475341797
0.1675	0.0996589660644531
0.168333333333334	0.0777244567871094
0.169166666666667	0.057220458984375
0.17	0.0767707824707032
0.170833333333334	0.0820159912109375
0.171666666666667	0.0514984130859375
0.1725	0.034332275390625
0.173333333333334	0.0195503234863281
0.174166666666667	-0.10824203491211
0.175	-0.143527984619141
0.175833333333334	-0.0996589660644531
0.176666666666667	-0.0233650207519531
0.1775	-0.0672340393066407
0.178333333333334	-0.0391006469726563
0.179166666666667	-0.116348266601563
0.18	-0.0987052917480469
0.180833333333334	-0.06866455078125
0.181666666666667	-0.011444091796875
0.1825	-0.034332275390625
0.183333333333334	0.0104904174804688
0.184166666666667	0.026702880859375
0.185	-0.0472068786621094
0.185833333333334	-0.0405311584472656
0.186666666666667	-0.030517578125
0.1875	0.0400543212890625
0.188333333333334	-0.00095367431640625
0.189166666666667	-0.03814697265625
0.19	-0.0505447387695313
0.190833333333334	-0.0901222229003906
0.191666666666667	-0.18453598022461
0.1925	-0.16164779663086
0.193333333333334	-0.0777244567871094
0.194166666666667	-0.109672546386719
0.195	-0.0219345092773438
0.195833333333334	0.0295639038085938
0.196666666666667	0.0329017639160156
0.1975	0.0977516174316406
0.198333333333334	0.157833099365235
0.199166666666667	0.176429748535156
0.2	0.141620635986328
0.200833333333334	0.124454498291016
0.201666666666667	0.0391006469726563
0.2025	-0.0095367431640625
0.203333333333334	-0.0538825988769532
0.204166666666667	-0.0672340393066407
0.205	-0.0643730163574219
0.205833333333334	-0.0519752502441407
0.206666666666667	-0.0104904174804688
0.2075	-0.0109672546386719
0.208333333333334	0.00905990600585938
0.209166666666667	0.0243186950683594
0.21	0.0281333923339844
0.210833333333334	0.00476837158203125
0.211666666666667	0.0557899475097657
0.2125	0.0739097595214844
0.213333333333334	0.0872611999511719
0.214166666666667	0.104427337646485
0.215	0.0615119934082032
0.215833333333334	-0.030517578125
0.216666666666667	-0.0619888305664063
0.2175	-0.107765197753906
0.218333333333334	-0.243186950683594
0.219166666666667	-0.183582305908203
0.22	-0.171184539794922
0.220833333333334	-0.159263610839844
0.221666666666667	-0.150680541992188
0.2225	-0.0195503234863281
0.223333333333334	-0.0371932983398438
0.224166666666667	0.0095367431640625
0.225	0.00095367431640625
0.225833333333334	0.00476837158203125
0.226666666666667	-0.0405311584472656
0.2275	-0.0314712524414063
0.228333333333334	-0.0171661376953125
0.229166666666667	-0.0233650207519531
0.23	-0.0772476196289063
0.230833333333334	-0.0538825988769532
0.231666666666667	-0.0948905944824219
0.2325	-0.0720024108886719
0.233333333333334	-0.12969970703125
0.234166666666667	-0.0491142272949219
0.235	-0.0605583190917969
0.235833333333334	-0.0109672546386719
0.236666666666667	-0.0462532043457031
0.2375	0.0538825988769532
0.238333333333334	0.0057220458984375
0.239166666666667	-0.0557899475097657
0.24	-0.136375427246094
0.240833333333334	-0.151157379150391
0.241666666666667	-0.229835510253906
0.2425	-0.10061264038086
0.243333333333334	-0.153064727783203
0.244166666666667	-0.0414848327636719
0.245	-0.0858306884765625
0.245833333333334	-0.0467300415039063
0.246666666666667	-0.202178955078125
0.2475	-0.144004821777344
0.248333333333334	-0.2899169921875
0.249166666666667	-0.254154205322266
0.25	-0.216484069824219
0.250833333333334	-0.209331512451172
0.251666666666667	-0.14495849609375
0.2525	-0.11587142944336
0.253333333333334	-0.0519752502441407
0.254166666666667	-0.174522399902344
0.255	-0.162601470947266
0.255833333333334	-0.175952911376953
0.256666666666667	-0.119209289550781
0.2575	-0.185489654541016
0.258333333333334	-0.130176544189453
0.259166666666667	-0.165462493896485
0.26	-0.181674957275391
0.260833333333334	-0.238895416259766
0.261666666666667	-0.233173370361328
0.2625	-0.22268295288086
0.263333333333334	-0.0762939453125
0.264166666666667	-0.00762939453125
0.265	0.0457763671875
0.265833333333334	0.0624656677246094
0.266666666666667	0.109195709228516
0.2675	0.108718872070313
0.268333333333334	0.0910758972167969
0.269166666666667	0.0905990600585938
0.27	0.0395774841308594
0.270833333333334	-0.0195503234863281
0.271666666666667	0.0157356262207031
0.2725	-0.0491142272949219
0.273333333333334	-0.0896453857421875
0.274166666666667	-0.0715255737304688
0.275	-0.0238418579101563
0.275833333333334	-0.136375427246094
0.276666666666667	-0.150680541992188
0.2775	-0.0629425048828125
0.278333333333334	-0.0438690185546875
0.279166666666667	-0.0772476196289063
0.28	-0.0605583190917969
0.280833333333334	-0.0643730163574219
0.281666666666667	-0.126838684082031
0.2825	-0.109195709228516
0.283333333333334	-0.080108642578125
0.284166666666667	-0.0600814819335938
0.285	-0.0743865966796875
0.285833333333334	-0.0557899475097657
0.286666666666667	0.0133514404296875
0.2875	0.00619888305664063
0.288333333333334	-0.0209808349609375
0.289166666666667	0.0505447387695313
0.29	0.0352859497070313
0.290833333333334	-0.0748634338378907
0.291666666666667	-0.0200271606445313
0.2925	-0.00095367431640625
0.293333333333334	0.0319480895996094
0.294166666666667	0.0715255737304688
0.295	0.171184539794922
0.295833333333334	0.153541564941406
0.296666666666667	0.104904174804688
0.2975	0.0333786010742188
0.298333333333334	-0.0867843627929688
0.299166666666667	-0.116348266601563
0.3	-0.215530395507813
0.300833333333334	-0.173568725585938
0.301666666666667	-0.0853538513183594
0.3025	0.0486373901367188
0.303333333333334	0.0638961791992188
0.304166666666667	0.159263610839844
0.305	0.0977516174316406
0.305833333333334	-0.0543594360351563
0.306666666666667	-0.142097473144531
0.3075	-0.25177001953125
0.308333333333334	-0.267982482910156
0.309166666666667	-0.209808349609375
0.31	-0.108718872070313
0.310833333333334	-0.06866455078125
0.311666666666667	0.0538825988769532
0.3125	0.154495239257813
0.313333333333334	-0.003814697265625
0.314166666666667	-0.030517578125
0.315	-0.057220458984375
0.315833333333334	-0.102043151855469
0.316666666666667	-0.221729278564453
0.3175	-0.162601470947266
0.318333333333334	-0.193119049072266
0.319166666666667	-0.187397003173828
0.32	-0.25177001953125
0.320833333333334	-0.224590301513672
0.321666666666667	-0.110149383544922
0.3225	-0.0219345092773438
0.323333333333334	0.0219345092773438
0.324166666666667	0.110626220703125
0.325	0.114917755126953
0.325833333333334	0.0963211059570313
0.326666666666667	0.072479248046875
0.3275	0.0391006469726563
0.328333333333334	0.00810623168945313
0.329166666666667	0.00762939453125
0.33	-0.0219345092773438
0.330833333333334	-0.0844001770019531
0.331666666666667	-0.0290870666503906
0.3325	0.00524520874023438
0.333333333333334	-0.0762939453125
0.334166666666667	-0.0243186950683594
0.335	0.0329017639160156
0.335833333333334	-0.00858306884765625
0.336666666666667	-0.0834465026855469
0.3375	0.00286102294921875
0.338333333333334	0.0157356262207031
0.339166666666667	0.0286102294921875
0.34	0.0367164611816406
0.340833333333334	0.0605583190917969
0.341666666666667	-0.0195503234863281
0.3425	-0.0257492065429688
0.343333333333334	0.00667572021484375
0.344166666666667	-0.019073486328125
0.345	-0.0553131103515625
0.345833333333334	0.00905990600585938
0.346666666666667	-0.00619888305664063
0.3475	-0.119686126708985
0.348333333333334	-0.0553131103515625
0.349166666666667	0.00858306884765625
0.35	0.0138282775878906
0.350833333333334	-0.0376701354980469
0.351666666666667	-0.0338554382324219
0.3525	-0.116348266601563
0.353333333333334	-0.154972076416016
0.354166666666667	-0.174522399902344
0.355	-0.185966491699219
0.355833333333334	-0.254154205322266
0.356666666666667	-0.278472900390625
0.3575	-0.25177001953125
0.358333333333334	-0.147819519042969
0.359166666666667	-0.202178955078125
0.36	-0.105381011962891
0.360833333333334	-0.0653266906738282
0.361666666666667	-0.0863075256347656
0.3625	-0.193595886230469
0.363333333333334	-0.1678466796875
0.364166666666667	-0.201225280761719
0.365	-0.255107879638672
0.365833333333334	-0.239849090576172
0.366666666666667	-0.246047973632813
0.3675	-0.202655792236328
0.368333333333334	-0.08392333984375
0.369166666666667	0.0290870666503906
0.37	0.087738037109375
0.370833333333334	0.125408172607422
0.371666666666667	0.166893005371094
0.3725	0.113487243652344
0.373333333333334	0.064849853515625
0.374166666666667	-0.0395774841308594
0.375	-0.104904174804688
0.375833333333334	-0.187397003173828
0.376666666666667	-0.164031982421875
0.3775	-0.0519752502441407
0.378333333333334	-0.06866455078125
0.379166666666667	-0.0596046447753907
0.38	-0.0510215759277344
0.380833333333334	-0.0944137573242188
0.381666666666667	-0.152111053466797
0.3825	-0.0443458557128906
0.383333333333334	0.030517578125
0.384166666666667	0.0677108764648438
0.385	0.0448226928710938
0.385833333333334	-0.0629425048828125
0.386666666666667	-0.0362396240234375
0.3875	-0.0815391540527344
0.388333333333334	-0.169754028320313
0.389166666666667	-0.174522399902344
0.39	-0.0882148742675781
0.390833333333334	-0.12350082397461
0.391666666666667	-0.00238418579101563
0.3925	0.0424385070800781
0.393333333333334	0.091552734375
0.394166666666667	0.0791549682617188
0.395	0.112056732177735
0.395833333333334	-0.0424385070800781
0.396666666666667	0.00286102294921875
0.3975	-0.0615119934082032
0.398333333333334	-0.0638961791992188
0.399166666666667	-0.236034393310547
0.4	-0.258922576904297
0.400833333333334	-0.294208526611328
0.401666666666667	-0.301837921142578
0.4025	-0.289440155029297
0.403333333333334	-0.113964080810547
0.404166666666667	-0.0252723693847656
0.405	-0.0433921813964844
0.405833333333334	-0.0319480895996094
0.406666666666667	-0.0481605529785156
0.4075	-0.136375427246094
0.408333333333334	-0.121116638183594
0.409166666666667	-0.0710487365722657
0.41	-0.0414848327636719
0.410833333333334	-0.0433921813964844
0.411666666666667	-0.0848770141601563
0.4125	-0.0748634338378907
0.413333333333334	-0.0619888305664063
0.414166666666667	-0.0386238098144531
0.415	-0.0410079956054688
0.415833333333334	0.0205039978027344
0.416666666666667	0.0271797180175781
0.4175	0.0414848327636719
0.418333333333334	-0.0238418579101563
0.419166666666667	-0.0510215759277344
0.42	-0.0882148742675781
0.420833333333334	-0.220298767089844
0.421666666666667	-0.309467315673828
0.4225	-0.202178955078125
0.423333333333334	-0.111103057861328
0.424166666666667	-0.0743865966796875
0.425	-0.0133514404296875
0.425833333333334	0.030517578125
0.426666666666667	-0.0147819519042969
0.4275	-0.121593475341797
0.428333333333334	-0.121593475341797
0.429166666666667	-0.0219345092773438
0.43	0.0200271606445313
0.430833333333334	0.129222869873047
0.431666666666667	0.189304351806641
0.4325	0.182151794433594
0.433333333333334	0.0553131103515625
0.434166666666667	0.057220458984375
0.435	-0.0491142272949219
0.435833333333334	-0.0400543212890625
0.436666666666667	-0.00476837158203125
0.4375	0.0815391540527344
0.438333333333334	0.0538825988769532
0.439166666666667	0.0619888305664063
0.44	0.0629425048828125
0.440833333333334	0.0467300415039063
0.441666666666667	0.0462532043457031
0.4425	0.0476837158203125
0.443333333333334	0.0281333923339844
0.444166666666667	0.0357627868652344
0.445	-0.0214576721191406
0.445833333333334	-0.0371932983398438
0.446666666666667	-0.0386238098144531
0.4475	-0.0252723693847656
0.448333333333334	-0.1068115234375
0.449166666666667	-0.0209808349609375
0.45	-0.0586509704589844
0.450833333333334	-0.0548362731933594
0.451666666666667	-0.0348091125488281
0.4525	0.0452995300292969
0.453333333333334	0.087738037109375
0.454166666666667	0.0448226928710938
0.455	-0.0438690185546875
0.455833333333334	-0.151157379150391
0.456666666666667	-0.234603881835938
0.4575	-0.332355499267578
0.458333333333334	-0.318527221679688
0.459166666666667	-0.136852264404297
0.46	-0.0653266906738282
0.460833333333334	0.0123977661132813
0.461666666666667	0.0824928283691406
0.4625	0.120639801025391
0.463333333333334	-0.00667572021484375
0.464166666666667	0.0429153442382813
0.465	0.0410079956054688
0.465833333333334	-0.107288360595703
0.466666666666667	-0.0128746032714844
0.4675	0.00619888305664063
0.468333333333334	-0.0715255737304688
0.469166666666667	-0.0934600830078125
0.47	-0.00858306884765625
0.470833333333334	-0.0948905944824219
0.471666666666667	-0.0395774841308594
0.4725	-0.0348091125488281
0.473333333333334	-0.0138282775878906
0.474166666666667	-0.0448226928710938
0.475	-0.0567436218261719
0.475833333333334	-0.161170959472656
0.476666666666667	-0.185489654541016
0.4775	-0.173091888427735
0.478333333333334	-0.164508819580078
0.479166666666667	-0.171661376953125
0.48	-0.120162963867188
0.480833333333334	-0.0195503234863281
0.481666666666667	-0.0152587890625
0.4825	0.0276565551757813
0.483333333333334	-0.0019073486328125
0.484166666666667	0.0095367431640625
0.485	0.00619888305664063
0.485833333333334	-0.0319480895996094
0.486666666666667	-0.0696182250976563
0.4875	-0.113010406494141
0.488333333333334	-0.121593475341797
0.489166666666667	-0.238895416259766
0.49	-0.136375427246094
0.490833333333334	-0.18453598022461
0.491666666666667	-0.174999237060547
0.4925	-0.16927719116211
0.493333333333334	-0.14495849609375
0.494166666666667	-0.196933746337891
0.495	-0.107765197753906
0.495833333333334	-0.0863075256347656
0.496666666666667	-0.115394592285156
0.4975	-0.119209289550781
0.498333333333334	-0.131607055664063
0.499166666666667	-0.109195709228516
0.5	-0.0844001770019531
0.500833333333334	-0.0362396240234375
0.501666666666667	0.0391006469726563
0.5025	-0.109672546386719
0.503333333333334	-0.0705718994140625
0.504166666666667	-0.105857849121094
0.505	-0.126361846923828
0.505833333333334	-0.13875961303711
0.506666666666667	0.0019073486328125
0.5075	0.00095367431640625
0.508333333333334	-0.00858306884765625
0.509166666666667	0.011444091796875
0.51	-0.0386238098144531
0.510833333333334	-0.0386238098144531
0.511666666666667	-0.0219345092773438
0.5125	-0.0529289245605469
0.513333333333334	-0.0352859497070313
0.514166666666667	-0.0295639038085938
0.515	-0.0810623168945313
0.515833333333334	-0.0615119934082032
0.516666666666667	0.0181198120117188
0.5175	-0.0920295715332031
0.518333333333334	-0.0858306884765625
0.519166666666667	-0.0481605529785156
0.52	-0.142097473144531
0.520833333333334	-0.232696533203125
0.521666666666667	-0.207901000976563
0.5225	-0.236988067626953
0.523333333333334	-0.205516815185547
0.524166666666667	-0.152111053466797
0.525	-0.10061264038086
0.525833333333334	-0.156879425048828
0.526666666666667	-0.119686126708985
0.5275	-0.189781188964844
0.528333333333334	-0.196933746337891
0.529166666666667	-0.277996063232422
0.53	-0.141143798828125
0.530833333333334	-0.167369842529297
0.531666666666667	-0.119686126708985
0.5325	-0.0758171081542969
0.533333333333334	-0.0147819519042969
0.534166666666667	-0.0762939453125
0.535	-0.0338554382324219
0.535833333333334	-0.0348091125488281
0.536666666666667	-0.14495849609375
0.5375	-0.103950500488281
0.538333333333334	-0.00476837158203125
0.539166666666667	-0.0586509704589844
0.54	-0.0386238098144531
0.540833333333334	0.0796318054199219
0.541666666666667	0.0157356262207031
0.5425	-0.103473663330078
0.543333333333334	-0.0286102294921875
0.544166666666667	-0.10061264038086
0.545	-0.134944915771485
0.545833333333334	-0.203609466552735
0.546666666666667	-0.168800354003906
0.5475	-0.241279602050781
0.548333333333334	-0.174045562744141
0.549166666666667	-0.114917755126953
0.55	-0.0095367431640625
0.550833333333334	-0.0362396240234375
0.551666666666667	-0.0576972961425782
0.5525	-0.0677108764648438
0.553333333333334	-0.142097473144531
0.554166666666667	-0.153064727783203
0.555	-0.100135803222656
0.555833333333334	-0.0715255737304688
0.556666666666667	-0.0333786010742188
0.5575	-0.0247955322265625
0.558333333333334	-0.0104904174804688
0.559166666666667	-0.0557899475097657
0.56	-0.0414848327636719
0.560833333333334	-0.11444091796875
0.561666666666667	-0.13875961303711
0.5625	-0.159263610839844
0.563333333333334	-0.113010406494141
0.564166666666667	-0.0872611999511719
0.565	-0.0338554382324219
0.565833333333334	-0.0820159912109375
0.566666666666667	-0.0100135803222656
0.5675	-0.0967979431152344
0.568333333333334	-0.149250030517578
0.569166666666667	-0.163078308105469
0.57	-0.00619888305664063
0.570833333333334	0.00143051147460938
0.571666666666667	0.102043151855469
0.5725	0.118255615234375
0.573333333333334	0.0615119934082032
0.574166666666667	-0.103473663330078
0.575	-0.205039978027344
0.575833333333334	-0.147342681884766
0.576666666666667	-0.153064727783203
0.5775	-0.0987052917480469
0.578333333333334	-0.0700950622558594
0.579166666666667	-0.0905990600585938
0.58	-0.186443328857422
0.580833333333334	-0.226974487304688
0.581666666666667	-0.250339508056641
0.5825	-0.241756439208985
0.583333333333334	-0.174522399902344
0.584166666666667	-0.138282775878906
0.585	-0.0810623168945313
0.585833333333334	-0.0157356262207031
0.586666666666667	0.0271797180175781
0.5875	0.0147819519042969
0.588333333333334	0.0658035278320313
0.589166666666667	0.0143051147460938
0.59	-0.08392333984375
0.590833333333334	-0.179290771484375
0.591666666666667	-0.220298767089844
0.5925	-0.232219696044922
0.593333333333334	-0.200271606445313
0.594166666666667	-0.209331512451172
0.595	-0.127315521240235
0.595833333333334	-0.0786781311035157
0.596666666666667	-0.166893005371094
0.5975	-0.194549560546875
0.598333333333334	-0.0567436218261719
0.599166666666667	-0.102996826171875
0.6	-0.0605583190917969
0.600833333333334	-0.0123977661132813
0.601666666666667	0.0362396240234375
0.6025	-0.113010406494141
0.603333333333334	0.0133514404296875
0.604166666666667	-0.0095367431640625
0.605	-0.0138282775878906
0.605833333333334	0.00667572021484375
0.606666666666667	0.0424385070800781
0.6075	0.0457763671875
0.608333333333334	0.0329017639160156
0.609166666666667	0.0557899475097657
0.61	-0.0352859497070313
0.610833333333334	-0.049591064453125
0.611666666666667	-0.0705718994140625
0.6125	-0.112533569335938
0.613333333333334	-0.149250030517578
0.614166666666667	-0.105857849121094
0.615	-0.105857849121094
0.615833333333334	-0.166416168212891
0.616666666666667	-0.08392333984375
0.6175	-0.105381011962891
0.618333333333334	-0.0591278076171875
0.619166666666667	-0.0143051147460938
0.62	-0.0462532043457031
0.620833333333334	-0.0619888305664063
0.621666666666667	-0.0276565551757813
0.6225	-0.0696182250976563
0.623333333333334	-0.116825103759766
0.624166666666667	-0.142574310302735
0.625	-0.245094299316406
0.625833333333334	-0.247955322265625
0.626666666666667	-0.224590301513672
0.6275	-0.23031234741211
0.628333333333334	-0.213146209716797
0.629166666666667	-0.12350082397461
0.63	-0.126361846923828
0.630833333333334	-0.125885009765625
0.631666666666667	0.00905990600585938
0.6325	0.0371932983398438
0.633333333333334	-0.0185966491699219
0.634166666666667	0.00286102294921875
0.635	0.064849853515625
0.635833333333334	-0.00905990600585938
0.636666666666667	0.0176429748535156
0.6375	0.0147819519042969
0.638333333333334	0.00333786010742188
0.639166666666667	-0.0901222229003906
0.64	-0.1983642578125
0.640833333333334	-0.233650207519531
0.641666666666667	-0.21505355834961
0.6425	-0.233173370361328
0.643333333333334	-0.203609466552735
0.644166666666667	-0.110149383544922
0.645	-0.123023986816406
0.645833333333334	-0.12350082397461
0.646666666666667	-0.0739097595214844
0.6475	-0.0967979431152344
0.648333333333334	-0.00810623168945313
0.649166666666667	0.00143051147460938
0.65	-0.011444091796875
0.650833333333334	-0.1373291015625
0.651666666666667	-0.034332275390625
0.6525	-0.193119049072266
0.653333333333334	-0.220775604248047
0.654166666666667	-0.223636627197266
0.655	-0.178813934326172
0.655833333333334	-0.263214111328125
0.656666666666667	-0.197887420654297
0.6575	-0.11444091796875
0.658333333333334	-0.122547149658203
0.659166666666667	-0.124454498291016
0.66	-0.147819519042969
0.660833333333334	-0.0848770141601563
0.661666666666667	-0.146865844726563
0.6625	-0.113964080810547
0.663333333333334	-0.0743865966796875
0.664166666666667	-0.0243186950683594
0.665	-0.091552734375
0.665833333333334	-0.0696182250976563
0.666666666666667	-0.0815391540527344
0.6675	-0.127792358398438
0.668333333333334	-0.0944137573242188
0.669166666666667	-0.00238418579101563
0.67	-0.0581741333007813
0.670833333333334	-0.0939369201660156
0.671666666666667	-0.0324249267578125
0.6725	-0.0844001770019531
0.673333333333334	-0.108718872070313
0.674166666666667	-0.0166893005371094
0.675	0.0271797180175781
0.675833333333334	0.0271797180175781
0.676666666666667	0.0271797180175781
0.6775	-0.0638961791992188
0.678333333333334	-0.12350082397461
0.679166666666667	-0.212192535400391
0.68	-0.258445739746094
0.680833333333334	-0.332355499267578
0.681666666666667	-0.317096710205078
0.6825	-0.297069549560547
0.683333333333334	-0.19216537475586
0.684166666666667	-0.156402587890625
0.685	-0.026702880859375
0.685833333333334	-0.0119209289550781
0.686666666666667	-0.0658035278320313
0.6875	-0.0324249267578125
0.688333333333334	-0.0715255737304688
0.689166666666667	-0.0901222229003906
0.69	-0.0844001770019531
0.690833333333334	-0.057220458984375
0.691666666666667	-0.137805938720703
0.6925	-0.163078308105469
0.693333333333334	-0.21505355834961
0.694166666666667	-0.2593994140625
0.695	-0.243186950683594
0.695833333333334	-0.26702880859375
0.696666666666667	-0.199317932128906
0.6975	-0.240802764892578
0.698333333333334	-0.252723693847656
0.699166666666667	-0.226974487304688
0.7	-0.19073486328125
0.700833333333334	-0.170230865478516
0.701666666666667	-0.0905990600585938
0.7025	-0.0386238098144531
0.703333333333334	-0.0472068786621094
0.704166666666667	-0.0753402709960938
0.705	-0.130653381347656
0.705833333333334	-0.182628631591797
0.706666666666667	-0.149726867675781
0.7075	-0.171661376953125
0.708333333333334	-0.153064727783203
0.709166666666667	-0.135898590087891
0.71	-0.00143051147460938
0.710833333333334	0.0276565551757813
0.711666666666667	0.0681877136230469
0.7125	0.00810623168945313
0.713333333333334	0.0448226928710938
0.714166666666667	-0.110626220703125
0.715	-0.232696533203125
0.715833333333334	-0.236034393310547
0.716666666666667	-0.182628631591797
0.7175	-0.227451324462891
0.718333333333334	-0.192642211914063
0.719166666666667	-0.15401840209961
0.72	-0.0300407409667969
0.720833333333334	0.0138282775878906
0.721666666666667	-0.0329017639160156
0.7225	-0.0939369201660156
0.723333333333334	-0.0691413879394532
0.724166666666667	-0.271320343017578
0.725	-0.22268295288086
0.725833333333334	-0.157833099365235
0.726666666666667	-0.0290870666503906
0.7275	-0.0662803649902344
0.728333333333334	-0.0224113464355469
0.729166666666667	-0.103950500488281
0.73	-0.0948905944824219
0.730833333333334	-0.12969970703125
0.731666666666667	-0.103473663330078
0.7325	-0.130176544189453
0.733333333333334	-0.0357627868652344
0.734166666666667	-0.0524520874023438
0.735	-0.0543594360351563
0.735833333333334	-0.0262260437011719
0.736666666666667	-0.0410079956054688
0.7375	-0.095367431640625
0.738333333333334	-0.0600814819335938
0.739166666666667	-0.00810623168945313
0.74	-0.0638961791992188
0.740833333333334	0.0362396240234375
0.741666666666667	-0.0414848327636719
0.7425	-0.0262260437011719
0.743333333333334	-0.0786781311035157
0.744166666666667	-0.10061264038086
0.745	-0.13113021850586
0.745833333333334	-0.101566314697266
0.746666666666667	-0.166893005371094
0.7475	-0.135898590087891
0.748333333333334	-0.02288818359375
0.749166666666667	-0.087738037109375
0.75	-0.0019073486328125
0.750833333333334	-0.00524520874023438
0.751666666666667	-0.09918212890625
0.7525	-0.130176544189453
0.753333333333334	-0.0152587890625
0.754166666666667	-0.135898590087891
0.755	-0.165462493896485
0.755833333333334	-0.181198120117188
0.756666666666667	-0.309467315673828
0.7575	-0.388622283935547
0.758333333333334	-0.3204345703125
0.759166666666667	-0.324726104736328
0.76	-0.319957733154297
0.760833333333334	-0.243186950683594
0.761666666666667	-0.264644622802735
0.7625	-0.26845932006836
0.763333333333334	-0.224590301513672
0.764166666666667	-0.181674957275391
0.765	-0.179290771484375
0.765833333333334	-0.132560729980469
0.766666666666667	-0.0457763671875
0.7675	-0.0557899475097657
0.768333333333334	-0.109195709228516
0.769166666666667	-0.0514984130859375
0.77	-0.132083892822266
0.770833333333334	-0.129222869873047
0.771666666666667	-0.156879425048828
0.7725	-0.0658035278320313
0.773333333333334	-0.0762939453125
0.774166666666667	0.0195503234863281
0.775	0.00238418579101563
0.775833333333334	0.113010406494141
0.776666666666667	0.0977516174316406
0.7775	-0.0276565551757813
0.778333333333334	0.00762939453125
0.779166666666667	-0.115394592285156
0.78	-0.1678466796875
0.780833333333334	-0.157356262207031
0.781666666666667	-0.0481605529785156
0.7825	-0.119209289550781
0.783333333333334	-0.0629425048828125
0.784166666666667	-0.0929832458496094
0.785	-0.06103515625
0.785833333333334	-0.0276565551757813
0.786666666666667	-0.0166893005371094
0.7875	-0.0214576721191406
0.788333333333334	-0.0143051147460938
0.789166666666667	-0.0100135803222656
0.79	-0.057220458984375
0.790833333333334	-0.105857849121094
0.791666666666667	-0.0624656677246094
0.7925	-0.0233650207519531
0.793333333333334	-0.0710487365722657
0.794166666666667	-0.132083892822266
0.795	-0.111579895019531
0.795833333333334	-0.0896453857421875
0.796666666666667	-0.182628631591797
0.7975	-0.209331512451172
0.798333333333334	-0.15401840209961
0.799166666666667	-0.03814697265625
0.8	-0.130653381347656
0.800833333333334	-0.158309936523438
0.801666666666667	-0.161170959472656
0.8025	-0.143051147460938
0.803333333333334	-0.144004821777344
0.804166666666667	-0.126838684082031
0.805	-0.0700950622558594
0.805833333333334	0.0462532043457031
0.806666666666667	0.0467300415039063
0.8075	-0.00619888305664063
0.808333333333334	-0.0367164611816406
0.809166666666667	0.0391006469726563
0.81	-0.0672340393066407
0.810833333333334	-0.119209289550781
0.811666666666667	-0.103473663330078
0.8125	-0.0410079956054688
0.813333333333334	-0.0596046447753907
0.814166666666667	-0.0290870666503906
0.815	0.0128746032714844
0.815833333333334	-0.00858306884765625
0.816666666666667	-0.0653266906738282
0.8175	-0.0863075256347656
0.818333333333334	-0.137805938720703
0.819166666666667	-0.258445739746094
0.82	-0.265598297119141
0.820833333333334	-0.365257263183594
0.821666666666667	-0.440120697021485
0.8225	-0.437259674072266
0.823333333333334	-0.325202941894531
0.824166666666667	-0.365734100341797
0.825	-0.272274017333985
0.825833333333334	-0.225067138671875
0.826666666666667	-0.204563140869141
0.8275	-0.177383422851563
0.828333333333334	-0.12350082397461
0.829166666666667	-0.0967979431152344
0.83	-0.103473663330078
0.830833333333334	-0.0867843627929688
0.831666666666667	-0.0863075256347656
0.8325	-0.0782012939453125
0.833333333333334	-0.0829696655273438
0.834166666666667	-0.06103515625
0.835	-0.0405311584472656
0.835833333333334	-0.0920295715332031
0.836666666666667	-0.0729560852050782
0.8375	-0.0443458557128906
0.838333333333334	-0.0872611999511719
0.839166666666667	-0.0972747802734375
0.84	-0.0233650207519531
0.840833333333334	-0.104427337646485
0.841666666666667	-0.194072723388672
0.8425	-0.0810623168945313
0.843333333333334	-0.102996826171875
0.844166666666667	-0.143051147460938
0.845	-0.125885009765625
0.845833333333334	-0.0133514404296875
0.846666666666667	-0.115394592285156
0.8475	-0.102043151855469
0.848333333333334	-0.0529289245605469
0.849166666666667	-0.0138282775878906
0.85	-0.0653266906738282
0.850833333333334	-0.0348091125488281
0.851666666666667	-0.0281333923339844
0.8525	-0.0667572021484375
0.853333333333334	-0.0886917114257813
0.854166666666667	-0.0977516174316406
0.855	-0.0982284545898438
0.855833333333334	-0.0696182250976563
0.856666666666667	-0.106334686279297
0.8575	-0.118732452392578
0.858333333333334	-0.0557899475097657
0.859166666666667	-0.118255615234375
0.86	-0.152111053466797
0.860833333333334	-0.157833099365235
0.861666666666667	-0.0319480895996094
0.8625	-0.0739097595214844
0.863333333333334	0.0443458557128906
0.864166666666667	0.0987052917480469
0.865	0.0910758972167969
0.865833333333334	-0.05340576171875
0.866666666666667	-0.0352859497070313
0.8675	-0.0157356262207031
0.868333333333334	-0.0925064086914063
0.869166666666667	-0.0157356262207031
0.87	0.0333786010742188
0.870833333333334	-0.0185966491699219
0.871666666666667	-0.0314712524414063
0.8725	0.02288818359375
0.873333333333334	0.049591064453125
0.874166666666667	-0.0019073486328125
0.875	0.0300407409667969
0.875833333333334	-0.0262260437011719
0.876666666666667	-0.0872611999511719
0.8775	-0.169754028320313
0.878333333333334	-0.157833099365235
0.879166666666667	-0.0939369201660156
0.88	-0.0782012939453125
0.880833333333334	-0.0820159912109375
0.881666666666667	-0.0362396240234375
0.8825	-0.0395774841308594
0.883333333333334	-0.0300407409667969
0.884166666666667	-0.0710487365722657
0.885	-0.0472068786621094
0.885833333333334	-0.0214576721191406
0.886666666666667	-0.0209808349609375
0.8875	-0.130653381347656
0.888333333333334	-0.0414848327636719
0.889166666666667	-0.0333786010742188
0.89	-0.0233650207519531
0.890833333333334	-0.0247955322265625
0.891666666666667	-0.0209808349609375
0.8925	-0.0605583190917969
0.893333333333334	-0.0982284545898438
0.894166666666667	-0.163078308105469
0.895	-0.147819519042969
0.895833333333334	-0.144004821777344
0.896666666666667	-0.16164779663086
0.8975	-0.147819519042969
0.898333333333334	-0.101089477539063
0.899166666666667	-0.110626220703125
0.9	-0.0457763671875
0.900833333333334	0.026702880859375
0.901666666666667	0.0629425048828125
0.9025	-0.00524520874023438
0.903333333333334	-0.0548362731933594
0.904166666666667	-0.0405311584472656
0.905	-0.0853538513183594
0.905833333333334	-0.0853538513183594
0.906666666666667	-0.0104904174804688
0.9075	0.0200271606445313
0.908333333333334	-0.0295639038085938
0.909166666666667	-0.0157356262207031
0.91	-0.0243186950683594
0.910833333333334	-0.0615119934082032
0.911666666666667	0.0596046447753907
0.9125	0.0281333923339844
0.913333333333334	-0.0562667846679688
0.914166666666667	-0.0576972961425782
0.915	-0.0820159912109375
0.915833333333334	-0.218391418457031
0.916666666666667	-0.207901000976563
0.9175	-0.182151794433594
0.918333333333334	-0.212192535400391
0.919166666666667	-0.234603881835938
0.92	-0.118255615234375
0.920833333333334	-0.091552734375
0.921666666666667	0.0200271606445313
0.9225	-0.00667572021484375
0.923333333333334	-0.0128746032714844
0.924166666666667	-0.0791549682617188
0.925	-0.126838684082031
0.925833333333334	-0.157356262207031
0.926666666666667	-0.0815391540527344
0.9275	-0.130176544189453
0.928333333333334	-0.194072723388672
0.929166666666667	-0.222206115722656
0.93	-0.234603881835938
0.930833333333334	-0.250339508056641
0.931666666666667	-0.132083892822266
0.9325	-0.087738037109375
0.933333333333334	0.0519752502441407
0.934166666666667	-0.102043151855469
0.935	-0.0944137573242188
0.935833333333334	-0.213623046875
0.936666666666667	-0.169754028320313
0.9375	-0.298023223876953
0.938333333333334	-0.208854675292969
0.939166666666667	-0.230789184570313
0.94	-0.119209289550781
0.940833333333334	-0.148773193359375
0.941666666666667	-0.104904174804688
0.9425	-0.0925064086914063
0.943333333333334	-0.0987052917480469
0.944166666666667	-0.0805854797363281
0.945	-0.0810623168945313
0.945833333333334	-0.0362396240234375
0.946666666666667	0.0200271606445313
0.9475	0.0162124633789063
0.948333333333334	-0.0443458557128906
0.949166666666667	0.0104904174804688
0.95	-0.0505447387695313
0.950833333333334	-0.0562667846679688
0.951666666666667	-0.10824203491211
0.9525	-0.0758171081542969
0.953333333333334	-0.147819519042969
0.954166666666667	-0.0467300415039063
0.955	-0.150203704833985
0.955833333333334	-0.0925064086914063
0.956666666666667	-0.12350082397461
0.9575	-0.0691413879394532
0.958333333333334	-0.1220703125
0.959166666666667	-0.115394592285156
0.96	-0.0863075256347656
0.960833333333334	0.00715255737304688
0.961666666666667	0.0519752502441407
0.9625	0.00667572021484375
0.963333333333334	0.0743865966796875
0.964166666666667	-0.0214576721191406
0.965	-0.0348091125488281
0.965833333333334	-0.101566314697266
0.966666666666667	-0.118732452392578
0.9675	-0.0844001770019531
0.968333333333334	0.0162124633789063
0.969166666666667	-0.0462532043457031
0.97	-0.0019073486328125
0.970833333333334	0.0138282775878906
0.971666666666667	-0.06866455078125
0.9725	-0.151634216308594
0.973333333333334	-0.0844001770019531
0.974166666666667	-0.17547607421875
0.975	-0.156879425048828
0.975833333333334	-0.134468078613281
0.976666666666667	-0.0629425048828125
0.9775	-0.0867843627929688
0.978333333333334	-0.0600814819335938
0.979166666666667	-0.041961669921875
0.98	-0.0128746032714844
0.980833333333334	-0.0567436218261719
0.981666666666667	-0.190258026123047
0.9825	-0.163555145263672
0.983333333333334	-0.285625457763672
0.984166666666667	-0.294685363769531
0.985	-0.304698944091797
0.985833333333334	-0.209331512451172
0.986666666666667	-0.17690658569336
0.9875	-0.134944915771485
0.988333333333334	-0.129222869873047
0.989166666666667	-0.162601470947266
0.99	-0.155448913574219
0.990833333333334	-0.19216537475586
0.991666666666667	-0.141620635986328
0.9925	-0.228404998779297
0.993333333333334	-0.124931335449219
0.994166666666667	-0.158786773681641
0.995	-0.193119049072266
0.995833333333334	-0.120639801025391
0.996666666666667	-0.026702880859375
0.9975	-0.0600814819335938
0.998333333333334	-0.0753402709960938
0.999166666666667	-0.0300407409667969
1	-0.103950500488281
1.00083333333334	-0.191688537597656
1.00166666666667	-0.144004821777344
1.0025	-0.11444091796875
1.00333333333334	-0.126838684082031
1.00416666666667	-0.178813934326172
1.005	-0.101089477539063
1.00583333333334	-0.15401840209961
1.00666666666667	-0.107765197753906
1.0075	-0.102519989013672
1.00833333333334	0.0443458557128906
1.00916666666667	-0.0176429748535156
1.01	-0.0391006469726563
1.01083333333334	-0.00333786010742188
1.01166666666667	-0.106334686279297
1.0125	-0.195503234863281
1.01333333333334	-0.177383422851563
1.01416666666667	-0.217437744140625
1.015	-0.28228759765625
1.01583333333334	-0.20742416381836
1.01666666666667	-0.143527984619141
1.0175	-0.120162963867188
1.01833333333334	-0.0796318054199219
1.01916666666667	-0.0591278076171875
1.02	-0.0538825988769532
1.02083333333334	-0.169754028320313
1.02166666666667	-0.217437744140625
1.0225	-0.238895416259766
1.02333333333334	-0.304222106933594
1.02416666666667	-0.378608703613281
1.025	-0.362873077392578
1.02583333333334	-0.348091125488281
1.02666666666667	-0.383377075195313
1.0275	-0.385761260986328
1.02833333333334	-0.277996063232422
1.02916666666667	-0.219821929931641
1.03	-0.220298767089844
1.03083333333334	-0.0443458557128906
1.03166666666667	0.0338554382324219
1.0325	0.00286102294921875
1.03333333333334	-0.05340576171875
1.03416666666667	0.00667572021484375
1.035	-0.125408172607422
1.03583333333334	-0.172138214111328
1.03666666666667	-0.169754028320313
1.0375	-0.0867843627929688
1.03833333333334	-0.0762939453125
1.03916666666667	-0.0424385070800781
1.04	-0.06103515625
1.04083333333334	-0.00619888305664063
1.04166666666667	-0.0481605529785156
1.0425	-0.0166893005371094
1.04333333333334	-0.0743865966796875
1.04416666666667	-0.0681877136230469
1.045	-0.0667572021484375
1.04583333333334	-0.0543594360351563
1.04666666666667	-0.152111053466797
1.0475	-0.0638961791992188
1.04833333333334	-0.030517578125
1.04916666666667	-0.0720024108886719
1.05	-0.0271797180175781
1.05083333333334	0.0691413879394532
1.05166666666667	0.00905990600585938
1.0525	0.0205039978027344
1.05333333333334	0.00238418579101563
1.05416666666667	-0.0472068786621094
1.055	-0.126838684082031
1.05583333333334	-0.150203704833985
1.05666666666667	-0.211238861083985
1.0575	-0.261306762695313
1.05833333333334	-0.239849090576172
1.05916666666667	-0.23794174194336
1.06	-0.200271606445313
1.06083333333334	-0.205039978027344
1.06166666666667	-0.133037567138672
1.0625	-0.105381011962891
1.06333333333334	-0.0786781311035157
1.06416666666667	-0.0185966491699219
1.065	0.0557899475097657
1.06583333333334	0.00667572021484375
1.06666666666667	-0.0748634338378907
1.0675	-0.1678466796875
1.06833333333334	-0.185012817382813
1.06916666666667	-0.312328338623047
1.07	-0.302791595458985
1.07083333333334	-0.39052963256836
1.07166666666667	-0.34332275390625
1.0725	-0.370025634765625
1.07333333333334	-0.215530395507813
1.07416666666667	-0.155925750732422
1.075	-0.0972747802734375
1.07583333333334	-0.034332275390625
1.07666666666667	0.003814697265625
1.0775	-0.0252723693847656
1.07833333333334	-0.0233650207519531
1.07916666666667	0.0348091125488281
1.08	0.0395774841308594
1.08083333333334	0.0286102294921875
1.08166666666667	0.00143051147460938
1.0825	0.0324249267578125
1.08333333333334	0.0333786010742188
1.08416666666667	0.0557899475097657
1.085	0.0753402709960938
1.08583333333334	0.0729560852050782
1.08666666666667	0.0400543212890625
1.0875	0.00619888305664063
1.08833333333334	-0.125885009765625
1.08916666666667	-0.215530395507813
1.09	-0.150203704833985
1.09083333333334	-0.18310546875
1.09166666666667	-0.120162963867188
1.0925	-0.0643730163574219
1.09333333333334	0.0171661376953125
1.09416666666667	-0.169754028320313
1.095	-0.194072723388672
1.09583333333334	-0.193595886230469
1.09666666666667	-0.150203704833985
1.0975	-0.229358673095703
1.09833333333334	-0.132560729980469
1.09916666666667	-0.109672546386719
1.1	-0.200748443603516
1.10083333333334	-0.188350677490235
1.10166666666667	-0.173091888427735
1.1025	-0.141143798828125
1.10333333333334	-0.234127044677735
1.10416666666667	-0.143527984619141
1.105	-0.138282775878906
1.10583333333334	-0.113010406494141
1.10666666666667	-0.0977516174316406
1.1075	0.091552734375
1.10833333333334	0.0972747802734375
1.10916666666667	0.0662803649902344
1.11	0.0252723693847656
1.11083333333334	0.00143051147460938
1.11166666666667	-0.108718872070313
1.1125	-0.0410079956054688
1.11333333333334	-0.0405311584472656
1.11416666666667	0.0109672546386719
1.115	0.0147819519042969
1.11583333333334	0.0452995300292969
1.11666666666667	-0.02288818359375
1.1175	-0.00524520874023438
1.11833333333334	0.0634193420410157
1.11916666666667	0.030517578125
1.12	0.0104904174804688
1.12083333333334	0.0634193420410157
1.12166666666667	-0.0262260437011719
1.1225	-0.134944915771485
1.12333333333334	-0.210762023925781
1.12416666666667	-0.208854675292969
1.125	-0.244140625
1.12583333333334	-0.0691413879394532
1.12666666666667	-0.1068115234375
1.1275	0.0700950622558594
1.12833333333334	0.0214576721191406
1.12916666666667	-0.000476837158203125
1.13	-0.113487243652344
1.13083333333334	0.0467300415039063
1.13166666666667	0.0019073486328125
1.1325	0.162124633789063
1.13333333333334	0.263214111328125
1.13416666666667	0.149726867675781
1.135	0.209331512451172
1.13583333333334	0.225067138671875
1.13666666666667	0.102996826171875
1.1375	-0.0200271606445313
1.13833333333334	0.0696182250976563
1.13916666666667	-0.193595886230469
1.14	-0.182628631591797
1.14083333333334	-0.248432159423828
1.14166666666667	-0.247478485107422
1.1425	-0.300884246826172
1.14333333333334	-0.16927719116211
1.14416666666667	-0.259876251220703
1.145	-0.121116638183594
1.14583333333334	-0.0705718994140625
1.14666666666667	0.0219345092773438
1.1475	-0.0481605529785156
1.14833333333334	-0.0262260437011719
1.14916666666667	-0.144004821777344
1.15	-0.165462493896485
1.15083333333334	-0.223636627197266
1.15166666666667	-0.271320343017578
1.1525	-0.267982482910156
1.15333333333334	-0.243186950683594
1.15416666666667	-0.293254852294922
1.155	-0.278949737548828
1.15583333333334	-0.18453598022461
1.15666666666667	-0.165462493896485
1.1575	-0.102996826171875
1.15833333333334	-0.0925064086914063
1.15916666666667	-0.168323516845703
1.16	-0.134468078613281
1.16083333333334	-0.15401840209961
1.16166666666667	-0.155448913574219
1.1625	-0.16164779663086
1.16333333333334	-0.0820159912109375
1.16416666666667	-0.172615051269531
1.165	-0.130176544189453
1.16583333333334	-0.191688537597656
1.16666666666667	-0.175952911376953
1.1675	-0.247001647949219
1.16833333333334	-0.194549560546875
1.16916666666667	-0.257968902587891
1.17	-0.204086303710938
1.17083333333334	-0.197887420654297
1.17166666666667	-0.101089477539063
1.1725	-0.103950500488281
1.17333333333334	-0.072479248046875
1.17416666666667	-0.186443328857422
1.175	-0.221729278564453
1.17583333333334	-0.181198120117188
1.17666666666667	-0.130176544189453
1.1775	-0.0844001770019531
1.17833333333334	0.0982284545898438
1.17916666666667	0.0119209289550781
1.18	-0.116825103759766
1.18083333333334	-0.141620635986328
1.18166666666667	-0.195026397705078
1.1825	-0.270366668701172
1.18333333333334	-0.152111053466797
1.18416666666667	-0.0519752502441407
1.185	-0.147342681884766
1.18583333333334	-0.0643730163574219
1.18666666666667	-0.119686126708985
1.1875	-0.111579895019531
1.18833333333334	-0.20742416381836
1.18916666666667	-0.0905990600585938
1.19	-0.173568725585938
1.19083333333334	-0.095367431640625
1.19166666666667	-0.0743865966796875
1.1925	0.0367164611816406
1.19333333333334	0.0634193420410157
1.19416666666667	0.072479248046875
1.195	0.0443458557128906
1.19583333333334	0.0505447387695313
1.19666666666667	-0.0314712524414063
1.1975	-0.0505447387695313
1.19833333333334	0.00667572021484375
1.19916666666667	-0.08392333984375
1.2	-0.0681877136230469
1.20083333333334	-0.0691413879394532
1.20166666666667	-0.143051147460938
1.2025	-0.214099884033203
1.20333333333334	-0.0848770141601563
1.20416666666667	-0.220298767089844
1.205	-0.172138214111328
1.20583333333334	-0.132560729980469
1.20666666666667	-0.0886917114257813
1.2075	-0.170230865478516
1.20833333333334	-0.118732452392578
1.20916666666667	-0.0963211059570313
1.21	-0.120162963867188
1.21083333333334	-0.128269195556641
1.21166666666667	-0.101566314697266
1.2125	-0.0457763671875
1.21333333333334	-0.03814697265625
1.21416666666667	0.00858306884765625
1.215	0.0238418579101563
1.21583333333334	0.00762939453125
1.21666666666667	-0.0329017639160156
1.2175	-0.0758171081542969
1.21833333333334	-0.144481658935547
1.21916666666667	-0.0972747802734375
1.22	-0.144481658935547
1.22083333333334	-0.127315521240235
1.22166666666667	-0.124931335449219
1.2225	-0.12969970703125
1.22333333333334	-0.164985656738281
1.22416666666667	-0.129222869873047
1.225	-0.105857849121094
1.22583333333334	-0.0858306884765625
1.22666666666667	0.0119209289550781
1.2275	-0.0467300415039063
1.22833333333334	0.0491142272949219
1.22916666666667	-0.019073486328125
1.23	0.0138282775878906
1.23083333333334	-0.00238418579101563
1.23166666666667	0.0486373901367188
1.2325	0.00095367431640625
1.23333333333334	-0.0557899475097657
1.23416666666667	-0.0810623168945313
1.235	-0.149726867675781
1.23583333333334	-0.210285186767578
1.23666666666667	-0.2593994140625
1.2375	-0.132083892822266
1.23833333333334	-0.0600814819335938
1.23916666666667	-0.08392333984375
1.24	-0.0147819519042969
1.24083333333334	0.011444091796875
1.24166666666667	-0.0376701354980469
1.2425	-0.131607055664063
1.24333333333334	-0.0796318054199219
1.24416666666667	-0.135898590087891
1.245	-0.157833099365235
1.24583333333334	-0.154972076416016
1.24666666666667	-0.148773193359375
1.2475	-0.187873840332031
1.24833333333334	-0.117778778076172
1.24916666666667	-0.117778778076172
1.25	-0.219345092773438
1.25083333333334	-0.174522399902344
1.25166666666667	-0.155925750732422
1.2525	-0.1373291015625
1.25333333333334	-0.164985656738281
1.25416666666667	-0.0605583190917969
1.255	-0.102519989013672
1.25583333333334	-0.0581741333007813
1.25666666666667	-0.109672546386719
1.2575	-0.0758171081542969
1.25833333333334	-0.026702880859375
1.25916666666667	-0.0247955322265625
1.26	0.0147819519042969
1.26083333333334	-0.0286102294921875
1.26166666666667	0.00715255737304688
1.2625	0.00715255737304688
1.26333333333334	0.0491142272949219
1.26416666666667	0.119209289550781
1.265	0.136375427246094
1.26583333333334	0.120162963867188
1.26666666666667	0.0391006469726563
1.2675	0.0376701354980469
1.26833333333334	-0.0844001770019531
1.26916666666667	-0.101566314697266
1.27	-0.0472068786621094
1.27083333333334	0.00429153442382813
1.27166666666667	-0.0371932983398438
1.2725	-0.0281333923339844
1.27333333333334	0.0667572021484375
1.27416666666667	0.0576972961425782
1.275	0.0443458557128906
1.27583333333334	-0.0152587890625
1.27666666666667	-0.0338554382324219
1.2775	-0.0481605529785156
1.27833333333334	-0.128746032714844
1.27916666666667	-0.0844001770019531
1.28	-0.0286102294921875
1.28083333333334	-0.0109672546386719
1.28166666666667	-0.13113021850586
1.2825	-0.0095367431640625
1.28333333333334	-0.0100135803222656
1.28416666666667	0.00905990600585938
1.285	-0.0543594360351563
1.28583333333334	-0.0443458557128906
1.28666666666667	-0.0162124633789063
1.2875	-0.0209808349609375
1.28833333333334	-0.0438690185546875
1.28916666666667	-0.0557899475097657
1.29	-0.0133514404296875
1.29083333333334	-0.142574310302735
1.29166666666667	-0.286579132080078
1.2925	-0.17547607421875
1.29333333333334	-0.163078308105469
1.29416666666667	-0.169754028320313
1.295	-0.210762023925781
1.29583333333334	-0.0662803649902344
1.29666666666667	-0.133991241455078
1.2975	-0.148296356201172
1.29833333333334	-0.151157379150391
1.29916666666667	-0.161170959472656
1.3	-0.219345092773438
1.30083333333334	-0.217437744140625
1.30166666666667	-0.237464904785156
1.3025	-0.183582305908203
1.30333333333334	-0.0166893005371094
1.30416666666667	-0.0371932983398438
1.305	-0.154972076416016
1.30583333333334	-0.0891685485839844
1.30666666666667	-0.153064727783203
1.3075	-0.272274017333985
1.30833333333334	-0.227451324462891
1.30916666666667	-0.155448913574219
1.31	-0.113010406494141
1.31083333333334	-0.06866455078125
1.31166666666667	0.0195503234863281
1.3125	-0.0562667846679688
1.31333333333334	0.0438690185546875
1.31416666666667	0.0138282775878906
1.315	0.0333786010742188
1.31583333333334	-0.150680541992188
1.31666666666667	-0.0729560852050782
1.3175	-0.0886917114257813
1.31833333333334	-0.130176544189453
1.31916666666667	-0.218868255615235
1.32	-0.168800354003906
1.32083333333334	-0.185012817382813
1.32166666666667	-0.335216522216797
1.3225	-0.326156616210938
1.32333333333334	-0.323772430419922
1.32416666666667	-0.295162200927735
1.325	-0.200271606445313
1.32583333333334	-0.220298767089844
1.32666666666667	-0.127792358398438
1.3275	-0.105381011962891
1.32833333333334	-0.0796318054199219
1.32916666666667	-0.13875961303711
1.33	0.00476837158203125
1.33083333333334	-0.0247955322265625
1.33166666666667	-0.0405311584472656
1.3325	-0.126361846923828
1.33333333333334	-0.0786781311035157
1.33416666666667	-0.160694122314453
1.335	-0.257492065429688
1.33583333333334	-0.203132629394531
1.33666666666667	-0.115394592285156
1.3375	-0.164985656738281
1.33833333333334	-0.111103057861328
1.33916666666667	-0.0557899475097657
1.34	0.000476837158203125
1.34083333333334	-0.0391006469726563
1.34166666666667	-0.0615119934082032
1.3425	-0.0586509704589844
1.34333333333334	-0.0200271606445313
1.34416666666667	-0.0662803649902344
1.345	-0.0414848327636719
1.34583333333334	-0.0371932983398438
1.34666666666667	-0.0743865966796875
1.3475	-0.0925064086914063
1.34833333333334	-0.0524520874023438
1.34916666666667	-0.0329017639160156
1.35	0
1.35083333333334	-0.030517578125
1.35166666666667	-0.00429153442382813
1.3525	-0.0424385070800781
1.35333333333334	-0.0233650207519531
1.35416666666667	-0.0486373901367188
1.355	0.0257492065429688
1.35583333333334	-0.0257492065429688
1.35666666666667	-0.000476837158203125
1.3575	0.0481605529785156
1.35833333333334	0.0314712524414063
1.35916666666667	-0.0586509704589844
1.36	-0.06866455078125
1.36083333333334	-0.163555145263672
1.36166666666667	-0.191688537597656
1.3625	-0.196933746337891
1.36333333333334	-0.223636627197266
1.36416666666667	-0.160694122314453
1.365	-0.0667572021484375
1.36583333333334	-0.0500679016113282
1.36666666666667	-0.0357627868652344
1.3675	0.0400543212890625
1.36833333333334	0.0743865966796875
1.36916666666667	-0.133037567138672
1.37	-0.132083892822266
1.37083333333334	-0.127315521240235
1.37166666666667	-0.159263610839844
1.3725	-0.261783599853516
1.37333333333334	-0.152111053466797
1.37416666666667	-0.255584716796875
1.375	-0.217914581298828
1.37583333333334	-0.148296356201172
1.37666666666667	-0.213146209716797
1.3775	-0.247001647949219
1.37833333333334	-0.277996063232422
1.37916666666667	-0.392436981201172
1.38	-0.439643859863281
1.38083333333334	-0.325679779052735
1.38166666666667	-0.202178955078125
1.3825	-0.0557899475097657
1.38333333333334	-0.0281333923339844
1.38416666666667	0.0400543212890625
1.385	0.0929832458496094
1.38583333333334	0.08392333984375
1.38666666666667	0.00524520874023438
1.3875	0.125408172607422
1.38833333333334	0.0720024108886719
1.38916666666667	-0.0195503234863281
1.39	-0.0352859497070313
1.39083333333334	0.0309944152832031
1.39166666666667	-0.148773193359375
1.3925	-0.119209289550781
1.39333333333334	-0.0123977661132813
1.39416666666667	-0.00762939453125
1.395	-0.0948905944824219
1.39583333333334	-0.0772476196289063
1.39666666666667	-0.146865844726563
1.3975	-0.222206115722656
1.39833333333334	-0.303268432617188
1.39916666666667	-0.227928161621094
1.4	-0.1373291015625
1.40083333333334	-0.0977516174316406
1.40166666666667	-0.0395774841308594
1.4025	-0.126838684082031
1.40333333333334	-0.221729278564453
1.40416666666667	-0.187397003173828
1.405	-0.182628631591797
1.40583333333334	-0.204563140869141
1.40666666666667	-0.095367431640625
1.4075	-0.0481605529785156
1.40833333333334	-0.102996826171875
1.40916666666667	-0.165462493896485
1.41	-0.0939369201660156
1.41083333333334	-0.124454498291016
1.41166666666667	-0.124454498291016
1.4125	-0.112056732177735
1.41333333333334	-0.0286102294921875
1.41416666666667	-0.116825103759766
1.415	-0.0176429748535156
1.41583333333334	0.0367164611816406
1.41666666666667	-0.00524520874023438
1.4175	-0.0805854797363281
1.41833333333334	-0.12969970703125
1.41916666666667	-0.174045562744141
1.42	-0.298023223876953
1.42083333333334	-0.293254852294922
1.42166666666667	-0.220775604248047
1.4225	-0.190258026123047
1.42333333333334	-0.181198120117188
1.42416666666667	-0.106334686279297
1.425	-0.0920295715332031
1.42583333333334	-0.0314712524414063
1.42666666666667	-0.0324249267578125
1.4275	-0.0472068786621094
1.42833333333334	-0.0529289245605469
1.42916666666667	-0.0538825988769532
1.43	-0.177383422851563
1.43083333333334	-0.212192535400391
1.43166666666667	-0.251293182373047
1.4325	-0.267982482910156
1.43333333333334	-0.225067138671875
1.43416666666667	-0.247478485107422
1.435	-0.233173370361328
1.43583333333334	-0.174045562744141
1.43666666666667	-0.194072723388672
1.4375	-0.267982482910156
1.43833333333334	-0.173568725585938
1.43916666666667	-0.263214111328125
1.44	-0.318527221679688
1.44083333333334	-0.265121459960938
1.44166666666667	-0.11444091796875
1.4425	-0.126361846923828
1.44333333333334	-0.0576972961425782
1.44416666666667	-0.0734329223632813
1.445	-0.13113021850586
1.44583333333334	-0.258445739746094
1.44666666666667	-0.311374664306641
1.4475	-0.301361083984375
1.44833333333334	-0.203609466552735
1.44916666666667	-0.153064727783203
1.45	-0.0896453857421875
1.45083333333334	-0.0958442687988281
1.45166666666667	-0.034332275390625
1.4525	-0.0600814819335938
1.45333333333334	-0.118255615234375
1.45416666666667	-0.240325927734375
1.455	-0.206470489501953
1.45583333333334	-0.271320343017578
1.45666666666667	-0.284194946289063
1.4575	-0.150680541992188
1.45833333333334	0.00238418579101563
1.45916666666667	0.1220703125
1.46	0.139236450195313
1.46083333333334	0.171184539794922
1.46166666666667	0.123977661132813
1.4625	-0.0362396240234375
1.46333333333334	-0.0929832458496094
1.46416666666667	-0.134468078613281
1.465	-0.206470489501953
1.46583333333334	-0.240802764892578
1.46666666666667	-0.166416168212891
1.4675	-0.183582305908203
1.46833333333334	-0.15401840209961
1.46916666666667	-0.143527984619141
1.47	-0.16021728515625
1.47083333333334	-0.197887420654297
1.47166666666667	-0.250339508056641
1.4725	-0.161170959472656
1.47333333333334	-0.0548362731933594
1.47416666666667	-0.1220703125
1.475	-0.03814697265625
1.47583333333334	-0.00858306884765625
1.47666666666667	-0.141143798828125
1.4775	-0.23651123046875
1.47833333333334	-0.197887420654297
1.47916666666667	-0.155925750732422
1.48	-0.11587142944336
1.48083333333334	-0.142574310302735
1.48166666666667	-0.19979476928711
1.4825	-0.21505355834961
1.48333333333334	-0.262260437011719
1.48416666666667	-0.319480895996094
1.485	-0.275135040283203
1.48583333333334	-0.212192535400391
1.48666666666667	-0.17547607421875
1.4875	-0.231266021728516
1.48833333333334	-0.209331512451172
1.48916666666667	-0.180721282958985
1.49	-0.133991241455078
1.49083333333334	-0.0834465026855469
1.49166666666667	-0.057220458984375
1.4925	-0.0772476196289063
1.49333333333334	-0.101089477539063
1.49416666666667	-0.220298767089844
1.495	-0.19979476928711
1.49583333333334	-0.203132629394531
1.49666666666667	-0.19073486328125
1.4975	-0.202178955078125
1.49833333333334	-0.11444091796875
1.49916666666667	-0.197410583496094
1.5	-0.17690658569336
1.50083333333334	-0.224113464355469
1.50166666666667	-0.193119049072266
1.5025	-0.28228759765625
1.50333333333334	-0.281333923339844
1.50416666666667	-0.290393829345703
1.505	-0.272274017333985
1.50583333333334	-0.265598297119141
1.50666666666667	-0.0705718994140625
1.5075	-0.0119209289550781
1.50833333333334	-0.0414848327636719
1.50916666666667	-0.0138282775878906
1.51	-0.0162124633789063
1.51083333333334	-0.112056732177735
1.51166666666667	-0.246047973632813
1.5125	-0.227451324462891
1.51333333333334	-0.205516815185547
1.51416666666667	-0.274181365966797
1.515	-0.363826751708985
1.51583333333334	-0.298023223876953
1.51666666666667	-0.32806396484375
1.5175	-0.362396240234375
1.51833333333334	-0.29134750366211
1.51916666666667	-0.174522399902344
1.52	-0.0910758972167969
1.52083333333334	-0.0185966491699219
1.52166666666667	-0.0119209289550781
1.5225	-0.072479248046875
1.52333333333334	-0.123977661132813
1.52416666666667	-0.173568725585938
1.525	-0.188827514648438
1.52583333333334	-0.12350082397461
1.52666666666667	-0.06103515625
1.5275	-0.0257492065429688
1.52833333333334	-0.0600814819335938
1.52916666666667	-0.0433921813964844
1.53	-0.252246856689453
1.53083333333334	-0.279903411865235
1.53166666666667	-0.349521636962891
1.5325	-0.315189361572266
1.53333333333334	-0.351905822753906
1.53416666666667	-0.270843505859375
1.535	-0.17690658569336
1.53583333333334	-0.117301940917969
1.53666666666667	-0.187397003173828
1.5375	-0.195026397705078
1.53833333333334	-0.147819519042969
1.53916666666667	-0.270843505859375
1.54	-0.247478485107422
1.54083333333334	-0.155448913574219
1.54166666666667	-0.163078308105469
1.5425	-0.180244445800781
1.54333333333334	-0.154495239257813
1.54416666666667	-0.189781188964844
1.545	-0.295639038085938
1.54583333333334	-0.179290771484375
1.54666666666667	-0.170230865478516
1.5475	-0.17690658569336
1.54833333333334	-0.153541564941406
1.54916666666667	-0.183582305908203
1.55	-0.17547607421875
1.55083333333334	-0.171184539794922
1.55166666666667	-0.0791549682617188
1.5525	-0.0891685485839844
1.55333333333334	-0.02288818359375
1.55416666666667	-0.14638900756836
1.555	-0.133991241455078
1.55583333333334	-0.165462493896485
1.55666666666667	-0.157356262207031
1.5575	-0.194072723388672
1.55833333333334	-0.237464904785156
1.55916666666667	-0.291824340820313
1.56	-0.26082992553711
1.56083333333334	-0.290393829345703
1.56166666666667	-0.278472900390625
1.5625	-0.217437744140625
1.56333333333334	-0.153541564941406
1.56416666666667	-0.197887420654297
1.565	-0.218391418457031
1.56583333333334	-0.227928161621094
1.56666666666667	-0.265121459960938
1.5675	-0.2593994140625
1.56833333333334	-0.273227691650391
1.56916666666667	-0.234603881835938
1.57	-0.195503234863281
1.57083333333334	-0.091552734375
1.57166666666667	-0.0438690185546875
1.5725	-0.136852264404297
1.57333333333334	-0.164508819580078
1.57416666666667	-0.102043151855469
1.575	-0.174999237060547
1.57583333333334	-0.197887420654297
1.57666666666667	-0.119209289550781
1.5775	-0.0243186950683594
1.57833333333334	-0.0238418579101563
1.57916666666667	-0.0805854797363281
1.58	-0.0791549682617188
1.58083333333334	-0.0643730163574219
1.58166666666667	-0.178813934326172
1.5825	-0.191688537597656
1.58333333333334	-0.121116638183594
1.58416666666667	-0.231742858886719
1.585	-0.258922576904297
1.58583333333334	-0.188350677490235
1.58666666666667	-0.242710113525391
1.5875	-0.262260437011719
1.58833333333334	-0.170707702636719
1.58916666666667	-0.221729278564453
1.59	-0.238418579101563
1.59083333333334	-0.147819519042969
1.59166666666667	-0.0872611999511719
1.5925	-0.149726867675781
1.59333333333334	-0.142574310302735
1.59416666666667	-0.168323516845703
1.595	-0.219821929931641
1.59583333333334	-0.269889831542969
1.59666666666667	-0.241756439208985
1.5975	-0.13875961303711
1.59833333333334	-0.113964080810547
1.59916666666667	-0.164031982421875
1.6	-0.128746032714844
1.60083333333334	-0.146865844726563
1.60166666666667	-0.164985656738281
1.6025	-0.202178955078125
1.60333333333334	-0.0944137573242188
1.60416666666667	-0.148296356201172
1.605	-0.10061264038086
1.60583333333334	-0.0925064086914063
1.60666666666667	-0.0677108764648438
1.6075	-0.0214576721191406
1.60833333333334	-0.0424385070800781
1.60916666666667	-0.0667572021484375
1.61	-0.119209289550781
1.61083333333334	-0.145912170410156
1.61166666666667	-0.159263610839844
1.6125	-0.11444091796875
1.61333333333334	-0.09918212890625
1.61416666666667	-0.0576972961425782
1.615	-0.09918212890625
1.61583333333334	-0.125885009765625
1.61666666666667	-0.200748443603516
1.6175	-0.26845932006836
1.61833333333334	-0.291824340820313
1.61916666666667	-0.212192535400391
1.62	-0.212669372558594
1.62083333333334	-0.163555145263672
1.62166666666667	-0.147819519042969
1.6225	-0.229358673095703
1.62333333333334	-0.23794174194336
1.62416666666667	-0.261306762695313
1.625	-0.303268432617188
1.62583333333334	-0.242710113525391
1.62666666666667	-0.154495239257813
1.6275	-0.121593475341797
1.62833333333334	-0.09918212890625
1.62916666666667	-0.0510215759277344
1.63	-0.0176429748535156
1.63083333333334	-0.0567436218261719
1.63166666666667	-0.159263610839844
1.6325	-0.194549560546875
1.63333333333334	-0.169754028320313
1.63416666666667	-0.252723693847656
1.635	-0.227451324462891
1.63583333333334	-0.175952911376953
1.63666666666667	-0.19979476928711
1.6375	-0.232696533203125
1.63833333333334	-0.0977516174316406
1.63916666666667	-0.0972747802734375
1.64	-0.100135803222656
1.64083333333334	0.0123977661132813
1.64166666666667	-0.107288360595703
1.6425	-0.185012817382813
1.64333333333334	-0.123977661132813
1.64416666666667	-0.13875961303711
1.645	-0.137805938720703
1.64583333333334	-0.0486373901367188
1.64666666666667	-0.0548362731933594
1.6475	-0.0057220458984375
1.64833333333334	-0.0290870666503906
1.64916666666667	-0.0567436218261719
1.65	-0.118732452392578
1.65083333333334	-0.13113021850586
1.65166666666667	-0.29754638671875
1.6525	-0.302314758300781
1.65333333333334	-0.346660614013672
1.65416666666667	-0.236988067626953
1.655	-0.226974487304688
1.65583333333334	-0.164985656738281
1.65666666666667	-0.239849090576172
1.6575	-0.173568725585938
1.65833333333334	-0.188827514648438
1.65916666666667	-0.227928161621094
1.66	-0.249862670898438
1.66083333333334	-0.0820159912109375
1.66166666666667	-0.178337097167969
1.6625	-0.196456909179688
1.66333333333334	-0.217437744140625
1.66416666666667	-0.254154205322266
1.665	-0.289440155029297
1.66583333333334	-0.236034393310547
[truncated: 69,616 more rows]
