# Supplementary material for: Chemodiversity of Calophyllum inophyllum L. oil bioactive components related to their specific geographical distribution in the South Pacific region
Source: PeerJ. 2019 May 22;7:e6896. doi: 10.7717/peerj.6896 (PMC6535043; doi:10.7717/peerj.6896)
Supplement: Supplemental Information 4 — Time and absorbance values at 280 nm. The site and the number of the collected sample from French Polynesia are in the separate file names. [file peerj-07-6896-s004.zip › SOCIETE_TAHITI_Z1_N53.CSV]

0.002333333	0.151157379
0.009	0.150203705
0.015666667	0.12922287
0.022333333	0.097751617
0.029	0.075340271
0.035666667	0.07390976
0.042333333	0.081539154
0.049	0.082969666
0.055666667	0.085830688
0.062333333	0.091552734
0.069	0.099182129
0.075666667	0.106334686
0.082333333	0.111579895
0.089	0.115394592
0.095666667	0.118732452
0.102333333	0.123500824
0.109	0.127792358
0.115666667	0.132083893
0.122333333	0.134944916
0.129	0.137805939
0.135666667	0.140666962
0.142333333	0.140666962
0.149	0.137329102
0.155666667	0.130176544
0.162333333	0.124454498
0.169	0.11920929
0.175666667	0.115871429
0.182333333	0.113010406
0.189	0.112056732
0.195666667	0.113487244
0.202333333	0.114917755
0.209	0.114917755
0.215666667	0.113487244
0.222333333	0.112056732
0.229	0.111103058
0.235666667	0.108242035
0.242333333	0.104904175
0.249	0.101089478
0.255666667	0.099658966
0.262333333	0.099182129
0.269	0.097751617
0.275666667	0.095844269
0.282333333	0.093460083
0.289	0.091075897
0.295666667	0.085353851
0.302333333	0.078678131
0.309	0.074386597
0.315666667	0.073432922
0.322333333	0.074386597
0.329	0.07724762
0.335666667	0.080108643
0.342333333	0.081062317
0.349	0.07724762
0.355666667	0.070571899
0.362333333	0.063896179
0.369	0.058174133
0.375666667	0.052928925
0.382333333	0.049114227
0.389	0.047683716
0.395666667	0.04863739
0.402333333	0.05197525
0.409	0.055789948
0.415666667	0.05865097
0.422333333	0.059604645
0.429	0.059604645
0.435666667	0.060558319
0.442333333	0.059604645
0.449	0.057220459
0.455666667	0.054836273
0.462333333	0.054836273
0.469	0.056743622
0.475666667	0.056743622
0.482333333	0.054359436
0.489	0.052928925
0.495666667	0.053882599
0.502333333	0.055789948
0.509	0.058174133
0.515666667	0.061511993
0.522333333	0.063896179
0.529	0.063419342
0.535666667	0.060558319
0.542333333	0.05865097
0.549	0.05865097
0.555666667	0.059127808
0.562333333	0.060081482
0.569	0.061511993
0.575666667	0.061511993
0.582333333	0.059127808
0.589	0.054836273
0.595666667	0.04863739
0.602333333	0.041484833
0.609	0.036239624
0.615666667	0.034809113
0.622333333	0.03528595
0.629	0.037193298
0.635666667	0.040054321
0.642333333	0.044345856
0.649	0.047206879
0.655666667	0.047683716
0.662333333	0.044822693
0.669	0.040054321
0.675666667	0.034332275
0.682333333	0.030517578
0.689	0.029563904
0.695666667	0.03194809
0.702333333	0.035762787
0.709	0.040054321
0.715666667	0.043392181
0.722333333	0.046253204
0.729	0.046253204
0.735666667	0.043869019
0.742333333	0.041484833
0.749	0.039577484
0.755666667	0.038146973
0.762333333	0.03528595
0.769	0.033855438
0.775666667	0.03194809
0.782333333	0.026702881
0.789	0.022411346
0.795666667	0.020980835
0.802333333	0.022411346
0.809	0.023841858
0.815666667	0.024318695
0.822333333	0.023841858
0.829	0.023365021
0.835666667	0.020503998
0.842333333	0.016689301
0.849	0.012397766
0.855666667	0.01001358
0.862333333	0.011444092
0.869	0.013828278
0.875666667	0.014781952
0.882333333	0.014305115
0.889	0.014305115
0.895666667	0.013828278
0.902333333	0.01335144
0.909	0.012397766
0.915666667	0.012397766
0.922333333	0.013828278
0.929	0.015258789
0.935666667	0.015258789
0.942333333	0.011920929
0.949	0.00667572
0.955666667	0.001430511
0.962333333	-0.001430511
0.969	-0.001430511
0.975666667	0.001907349
0.982333333	0.005722046
0.989	0.008583069
0.995666667	0.01001358
1.002333333	0.008106232
1.009	0.001430511
1.015666667	-0.008583069
1.022333333	-0.017166138
1.029	-0.021934509
1.035666667	-0.025749207
1.042333333	-0.030040741
1.049	-0.03528595
1.055666667	-0.041007996
1.062333333	-0.045776367
1.069	-0.046730042
1.075666667	-0.043392181
1.082333333	-0.03862381
1.089	-0.032424927
1.095666667	-0.025272369
1.102333333	-0.017166138
1.109	-0.012397766
1.115666667	-0.012397766
1.122333333	-0.013828278
1.129	-0.015258789
1.135666667	-0.015735626
1.142333333	-0.019550323
1.149	-0.026226044
1.155666667	-0.033378601
1.162333333	-0.03862381
1.169	-0.041007996
1.175666667	-0.044345856
1.182333333	-0.04529953
1.189	-0.043869019
1.195666667	-0.041484833
1.202333333	-0.039577484
1.209	-0.037670135
1.215666667	-0.032424927
1.222333333	-0.028610229
1.229	-0.028133392
1.235666667	-0.030040741
1.242333333	-0.031471252
1.249	-0.03194809
1.255666667	-0.034332275
1.262333333	-0.036239624
1.269	-0.037193298
1.275666667	-0.03862381
1.282333333	-0.041007996
1.289	-0.04529953
1.295666667	-0.051021576
1.302333333	-0.056266785
1.309	-0.060558319
1.315666667	-0.061511993
1.322333333	-0.057697296
1.329	-0.051498413
1.335666667	-0.048160553
1.342333333	-0.047683716
1.349	-0.048160553
1.355666667	-0.047683716
1.362333333	-0.047683716
1.369	-0.051498413
1.375666667	-0.054836273
1.382333333	-0.056266785
1.389	-0.055789948
1.395666667	-0.056743622
1.402333333	-0.057697296
1.409	-0.054359436
1.415666667	-0.045776367
1.422333333	-0.03528595
1.429	-0.026702881
1.435666667	-0.019550323
1.442333333	-0.016212463
1.449	-0.019073486
1.455666667	-0.028610229
1.462333333	-0.040531158
1.469	-0.049114227
1.475666667	-0.057220459
1.482333333	-0.062942505
1.489	-0.066757202
1.495666667	-0.064849854
1.502333333	-0.057697296
1.509	-0.049591064
1.515666667	-0.04196167
1.522333333	-0.036239624
1.529	-0.032424927
1.535666667	-0.03194809
1.542333333	-0.034809113
1.549	-0.038146973
1.555666667	-0.041484833
1.562333333	-0.043392181
1.569	-0.042438507
1.575666667	-0.039577484
1.582333333	-0.03862381
1.589	-0.04196167
1.595666667	-0.046730042
1.602333333	-0.051021576
1.609	-0.053882599
1.615666667	-0.054836273
1.622333333	-0.053882599
1.629	-0.052452087
1.635666667	-0.050544739
1.642333333	-0.049114227
1.649	-0.047206879
1.655666667	-0.047206879
1.662333333	-0.049114227
1.669	-0.050544739
1.675666667	-0.05197525
1.682333333	-0.053405762
1.689	-0.056266785
1.695666667	-0.059604645
1.702333333	-0.061988831
1.709	-0.062465668
1.715666667	-0.062942505
1.722333333	-0.063419342
1.729	-0.065803528
1.735666667	-0.068664551
1.742333333	-0.071048737
1.749	-0.071525574
1.755666667	-0.072002411
1.762333333	-0.075340271
1.769	-0.078201294
1.775666667	-0.080108643
1.782333333	-0.079631805
1.789	-0.080108643
1.795666667	-0.081539154
1.802333333	-0.083446503
1.809	-0.08392334
1.815666667	-0.084400177
1.822333333	-0.0872612
1.829	-0.092029572
1.835666667	-0.094890594
1.842333333	-0.09393692
1.849	-0.091075897
1.855666667	-0.086784363
1.862333333	-0.082015991
1.869	-0.078201294
1.875666667	-0.076293945
1.882333333	-0.075340271
1.889	-0.074386597
1.895666667	-0.072479248
1.902333333	-0.071048737
1.909	-0.071048737
1.915666667	-0.072002411
1.922333333	-0.072002411
1.929	-0.072479248
1.935666667	-0.074863434
1.942333333	-0.079154968
1.949	-0.079631805
1.955666667	-0.075817108
1.962333333	-0.072002411
1.969	-0.072002411
1.975666667	-0.071525574
1.982333333	-0.069141388
1.989	-0.068187714
1.995666667	-0.070095062
2.002333333	-0.072956085
2.009	-0.074386597
2.015666667	-0.074863434
2.022333333	-0.074863434
2.029	-0.07390976
2.035666667	-0.072002411
2.042333333	-0.069618225
2.049	-0.069618225
2.055666667	-0.071048737
2.062333333	-0.074386597
2.069	-0.079154968
2.075666667	-0.083446503
2.082333333	-0.087738037
2.089	-0.088214874
2.095666667	-0.086307526
2.102333333	-0.082492828
2.109	-0.079154968
2.115666667	-0.07724762
2.122333333	-0.07724762
2.129	-0.078678131
2.135666667	-0.080108643
2.142333333	-0.082492828
2.149	-0.085353851
2.155666667	-0.088214874
2.162333333	-0.089168549
2.169	-0.09059906
2.175666667	-0.09393692
2.182333333	-0.096321106
2.189	-0.096797943
2.195666667	-0.095844269
2.202333333	-0.096797943
2.209	-0.09727478
2.215666667	-0.094890594
2.222333333	-0.091552734
2.229	-0.091075897
2.235666667	-0.092983246
2.242333333	-0.094413757
2.249	-0.095844269
2.255666667	-0.100135803
2.262333333	-0.105381012
2.269	-0.109672546
2.275666667	-0.111103058
2.282333333	-0.112056732
2.289	-0.113010406
2.295666667	-0.113010406
2.302333333	-0.112533569
2.309	-0.110626221
2.315666667	-0.106334686
2.322333333	-0.102519989
2.329	-0.099658966
2.335666667	-0.099658966
2.342333333	-0.101566315
2.349	-0.105857849
2.355666667	-0.110149384
2.362333333	-0.113964081
2.369	-0.115394592
2.375666667	-0.112533569
2.382333333	-0.107765198
2.389	-0.104904175
2.395666667	-0.105857849
2.402333333	-0.109672546
2.409	-0.113964081
2.415666667	-0.118732452
2.422333333	-0.121116638
2.429	-0.12254715
2.435666667	-0.123023987
2.442333333	-0.122070313
2.449	-0.120162964
2.455666667	-0.120162964
2.462333333	-0.123023987
2.469	-0.124931335
2.475666667	-0.124454498
2.482333333	-0.12254715
2.489	-0.121116638
2.495666667	-0.122070313
2.502333333	-0.123500824
2.509	-0.123500824
2.515666667	-0.123500824
2.522333333	-0.123500824
2.529	-0.124931335
2.535666667	-0.124931335
2.542333333	-0.12588501
2.549	-0.126361847
2.555666667	-0.12588501
2.562333333	-0.124931335
2.569	-0.122070313
2.575666667	-0.120639801
2.582333333	-0.120162964
2.589	-0.12254715
2.595666667	-0.124931335
2.602333333	-0.127792358
2.609	-0.130176544
2.615666667	-0.133037567
2.622333333	-0.135421753
2.629	-0.13589859
2.635666667	-0.13589859
2.642333333	-0.134944916
2.649	-0.132083893
2.655666667	-0.126361847
2.662333333	-0.116825104
2.669	-0.110626221
2.675666667	-0.106334686
2.682333333	-0.105381012
2.689	-0.105857849
2.695666667	-0.106811523
2.702333333	-0.112533569
2.709	-0.118732452
2.715666667	-0.125408173
2.722333333	-0.128746033
2.729	-0.130176544
2.735666667	-0.130653381
2.742333333	-0.128269196
2.749	-0.123023987
2.755666667	-0.115871429
2.762333333	-0.111579895
2.769	-0.112533569
2.775666667	-0.116348267
2.782333333	-0.120639801
2.789	-0.124454498
2.795666667	-0.128269196
2.802333333	-0.130176544
2.809	-0.128746033
2.815666667	-0.126838684
2.822333333	-0.125408173
2.829	-0.125408173
2.835666667	-0.125408173
2.842333333	-0.127315521
2.849	-0.128746033
2.855666667	-0.129699707
2.862333333	-0.130653381
2.869	-0.133037567
2.875666667	-0.134944916
2.882333333	-0.137805939
2.889	-0.141620636
2.895666667	-0.143051147
2.902333333	-0.144481659
2.909	-0.144481659
2.915666667	-0.146389008
2.922333333	-0.146865845
2.929	-0.147342682
2.935666667	-0.148773193
2.942333333	-0.149250031
2.949	-0.149726868
2.955666667	-0.146865845
2.962333333	-0.141620636
2.969	-0.135421753
2.975666667	-0.13256073
2.982333333	-0.132083893
2.989	-0.133037567
2.995666667	-0.137805939
3.002333333	-0.14591217
3.009	-0.156402588
3.015666667	-0.164985657
3.022333333	-0.169277191
3.029	-0.169277191
3.035666667	-0.163555145
3.042333333	-0.155925751
3.049	-0.146865845
3.055666667	-0.139713287
3.062333333	-0.135421753
3.069	-0.13256073
3.075666667	-0.13256073
3.082333333	-0.13256073
3.089	-0.133514404
3.095666667	-0.13589859
3.102333333	-0.139713287
3.109	-0.144958496
3.115666667	-0.149250031
3.122333333	-0.153541565
3.129	-0.157356262
3.135666667	-0.157356262
3.142333333	-0.154018402
3.149	-0.147342682
3.155666667	-0.141143799
3.162333333	-0.136852264
3.169	-0.134468079
3.175666667	-0.132083893
3.182333333	-0.130176544
3.189	-0.132083893
3.195666667	-0.137329102
3.202333333	-0.142097473
3.209	-0.144481659
3.215666667	-0.14591217
3.222333333	-0.146389008
3.229	-0.144481659
3.235666667	-0.14257431
3.242333333	-0.140666962
3.249	-0.140190125
3.255666667	-0.13923645
3.262333333	-0.138759613
3.269	-0.13923645
3.275666667	-0.139713287
3.282333333	-0.140190125
3.289	-0.139713287
3.295666667	-0.137329102
3.302333333	-0.132083893
3.309	-0.126838684
3.315666667	-0.121116638
3.322333333	-0.114440918
3.329	-0.109672546
3.335666667	-0.107288361
3.342333333	-0.108718872
3.349	-0.110149384
3.355666667	-0.111579895
3.362333333	-0.111103058
3.369	-0.110149384
3.375666667	-0.108718872
3.382333333	-0.104904175
3.389	-0.10061264
3.395666667	-0.096797943
3.402333333	-0.092506409
3.409	-0.088691711
3.415666667	-0.08392334
3.422333333	-0.079154968
3.429	-0.074863434
3.435666667	-0.071048737
3.442333333	-0.069618225
3.449	-0.067710876
3.455666667	-0.064849854
3.462333333	-0.062942505
3.469	-0.062942505
3.475666667	-0.061035156
3.482333333	-0.055789948
3.489	-0.051498413
3.495666667	-0.051498413
3.502333333	-0.053405762
3.509	-0.052928925
3.515666667	-0.05197525
3.522333333	-0.051021576
3.529	-0.050067902
3.535666667	-0.047683716
3.542333333	-0.043869019
3.549	-0.040531158
3.555666667	-0.037670135
3.562333333	-0.033378601
3.569	-0.025272369
3.575666667	-0.014781952
3.582333333	-0.002861023
3.589	0.008583069
3.595666667	0.020027161
3.602333333	0.030517578
3.609	0.039577484
3.615666667	0.049591064
3.622333333	0.060081482
3.629	0.070571899
3.635666667	0.079631805
3.642333333	0.0872612
3.649	0.094413757
3.655666667	0.102043152
3.662333333	0.107288361
3.669	0.112533569
3.675666667	0.118255615
3.682333333	0.123500824
3.689	0.126361847
3.695666667	0.126838684
3.702333333	0.128746033
3.709	0.132083893
3.715666667	0.136852264
3.722333333	0.140190125
3.729	0.14257431
3.735666667	0.14591217
3.742333333	0.151157379
3.749	0.158786774
3.755666667	0.164985657
3.762333333	0.170230865
3.769	0.175476074
3.775666667	0.182628632
3.782333333	0.188827515
3.789	0.192642212
3.795666667	0.195980072
3.802333333	0.203609467
3.809	0.215053558
3.815666667	0.227451324
3.822333333	0.238418579
3.829	0.249385834
3.835666667	0.262260437
3.842333333	0.277996063
3.849	0.294685364
3.855666667	0.314235687
3.862333333	0.336647034
3.869	0.36239624
3.875666667	0.39100647
3.882333333	0.422477722
3.889	0.454425812
3.895666667	0.484466553
3.902333333	0.513076782
3.909	0.541210175
3.915666667	0.566959381
3.922333333	0.586986542
3.929	0.600337982
3.935666667	0.606536865
3.942333333	0.606060028
3.949	0.600337982
3.955666667	0.58889389
3.962333333	0.572681427
3.969	0.550746918
3.975666667	0.524997711
3.982333333	0.499725342
3.989	0.473976135
3.995666667	0.44631958
4.002333333	0.420093536
4.009	0.39768219
4.015666667	0.378131866
4.022333333	0.357627869
4.029	0.334262848
4.035666667	0.311374664
4.042333333	0.288486481
4.049	0.264644623
4.055666667	0.240802765
4.062333333	0.220298767
4.069	0.201225281
4.075666667	0.180721283
4.082333333	0.158786774
4.089	0.139713287
4.095666667	0.125408173
4.102333333	0.113964081
4.109	0.104904175
4.115666667	0.101089478
4.122333333	0.101566315
4.129	0.102043152
4.135666667	0.098705292
4.142333333	0.092506409
4.149	0.085353851
4.155666667	0.078201294
4.162333333	0.070095062
4.169	0.062465668
4.175666667	0.055789948
4.182333333	0.052452087
4.189	0.050067902
4.195666667	0.048160553
4.202333333	0.048160553
4.209	0.051021576
4.215666667	0.057697296
4.222333333	0.064373016
4.229	0.069141388
4.235666667	0.070571899
4.242333333	0.072956085
4.249	0.074863434
4.255666667	0.075340271
4.262333333	0.076770782
4.269	0.078678131
4.275666667	0.08392334
4.282333333	0.087738037
4.289	0.091552734
4.295666667	0.096797943
4.302333333	0.10061264
4.309	0.104427338
4.315666667	0.108718872
4.322333333	0.114917755
4.329	0.121116638
4.335666667	0.126361847
4.342333333	0.132083893
4.349	0.138282776
4.355666667	0.14257431
4.362333333	0.144958496
4.369	0.14591217
4.375666667	0.148296356
4.382333333	0.150680542
4.389	0.153541565
4.395666667	0.157356262
4.402333333	0.162124634
4.409	0.16450882
4.415666667	0.166893005
4.422333333	0.17118454
4.429	0.17786026
4.435666667	0.185966492
4.442333333	0.193595886
4.449	0.201702118
4.455666667	0.208377838
4.462333333	0.21314621
4.469	0.216007233
4.475666667	0.218868256
4.482333333	0.222206116
4.489	0.227451324
4.495666667	0.232696533
4.502333333	0.238895416
4.509	0.246524811
4.515666667	0.25510788
4.522333333	0.263690948
4.529	0.270843506
4.535666667	0.2784729
4.542333333	0.288009644
4.549	0.296592712
4.555666667	0.305175781
4.562333333	0.315666199
4.569	0.328063965
4.575666667	0.340938568
4.582333333	0.351428986
4.589	0.36239624
4.595666667	0.371932983
4.602333333	0.381469727
4.609	0.391960144
4.615666667	0.402927399
4.622333333	0.412940979
4.629	0.423431396
4.635666667	0.437259674
4.642333333	0.451087952
4.649	0.461578369
4.655666667	0.469684601
4.662333333	0.476360321
4.669	0.480175018
4.675666667	0.479698181
4.682333333	0.47826767
4.689	0.479698181
4.695666667	0.484466553
4.702333333	0.49161911
4.709	0.499725342
4.715666667	0.510215759
4.722333333	0.523090363
4.729	0.535011292
4.735666667	0.545501709
4.742333333	0.554084778
4.749	0.560760498
4.755666667	0.563621521
4.762333333	0.563144684
4.769	0.561714172
4.775666667	0.562667847
4.782333333	0.566005707
4.789	0.57220459
4.795666667	0.580787659
4.802333333	0.59223175
4.809	0.605583191
4.815666667	0.619411469
4.822333333	0.632762909
4.829	0.649929047
4.835666667	0.671386719
4.842333333	0.69475174
4.849	0.716209412
4.855666667	0.737667084
4.862333333	0.761508942
4.869	0.786781311
4.875666667	0.81205368
4.882333333	0.836849213
4.889	0.864505768
4.895666667	0.896453857
4.902333333	0.933170319
4.909	0.974178314
4.915666667	1.020908356
4.922333333	1.076698303
4.929	1.14107132
4.935666667	1.214027405
4.942333333	1.29365921
4.949	1.379013062
4.955666667	1.468658447
4.962333333	1.561164856
4.969	1.654148102
4.975666667	1.745223999
4.982333333	1.832485199
4.989	1.914978027
4.995666667	1.994609833
5.002333333	2.069950104
5.009	2.140522003
5.015666667	2.205848694
5.022333333	2.266407013
5.029	2.320766449
5.035666667	2.367019653
5.042333333	2.408027649
5.049	2.444267273
5.055666667	2.473831177
5.062333333	2.494812012
5.069	2.510547638
5.075666667	2.524852753
5.082333333	2.537727356
5.089	2.548694611
5.095666667	2.560138702
5.102333333	2.574920654
5.109	2.591609955
5.115666667	2.608776093
5.122333333	2.624034882
5.129	2.636432648
5.135666667	2.643585205
5.142333333	2.644062042
5.149	2.638816833
5.155666667	2.626895905
5.162333333	2.609729767
5.169	2.588272095
5.175666667	2.566337585
5.182333333	2.544403076
5.189	2.520561218
5.195666667	2.490997314
5.202333333	2.455234528
5.209	2.417564392
5.215666667	2.377510071
5.222333333	2.332210541
5.229	2.281665802
5.235666667	2.22826004
5.242333333	2.17294693
5.249	2.115249634
5.255666667	2.055644989
5.262333333	1.996517181
5.269	1.937389374
5.275666667	1.880168915
5.282333333	1.82390213
5.289	1.76858902
5.295666667	1.712799072
5.302333333	1.658439636
5.309	1.606464386
5.315666667	1.558303833
5.322333333	1.513004303
5.329	1.467704773
5.335666667	1.42288208
5.342333333	1.377105713
5.349	1.330852509
5.355666667	1.281261444
5.362333333	1.232624054
5.369	1.189231873
5.375666667	1.150131226
5.382333333	1.116275787
5.389	1.086711884
5.395666667	1.060962677
5.402333333	1.034736633
5.409	1.005649567
5.415666667	0.975131989
5.422333333	0.946521759
5.429	0.920772552
5.435666667	0.897407532
5.442333333	0.877380371
5.449	0.859737396
5.455666667	0.843524933
5.462333333	0.826835632
5.469	0.810146332
5.475666667	0.795841217
5.482333333	0.7853508
5.489	0.779628754
5.495666667	0.776767731
5.502333333	0.774860382
5.509	0.774383545
5.515666667	0.775814056
5.522333333	0.779151917
5.529	0.782966614
5.535666667	0.78868866
5.542333333	0.797271729
5.549	0.80871582
5.555666667	0.819683075
5.562333333	0.831127167
5.569	0.845909119
5.575666667	0.864028931
5.582333333	0.883579254
5.589	0.903129578
5.595666667	0.922679901
5.602333333	0.94461441
5.609	0.967502594
5.615666667	0.991821289
5.622333333	1.01518631
5.629	1.039028168
5.635666667	1.064777374
5.642333333	1.090526581
5.649	1.11246109
5.655666667	1.130104065
5.662333333	1.149177551
5.669	1.170158386
5.675666667	1.191139221
5.682333333	1.211643219
5.689	1.235485077
5.695666667	1.264572144
5.702333333	1.294136047
5.709	1.32226944
5.715666667	1.349449158
5.722333333	1.375198364
5.729	1.398563385
5.735666667	1.420021057
5.742333333	1.441001892
5.749	1.462459564
5.755666667	1.485347748
5.762333333	1.51014328
5.769	1.535892487
5.775666667	1.562595367
5.782333333	1.589298248
5.789	1.616954803
5.795666667	1.646995544
5.802333333	1.678943634
5.809	1.713275909
5.815666667	1.752376556
5.822333333	1.798629761
5.829	1.852035522
5.835666667	1.91116333
5.842333333	1.974582672
5.849	2.046108246
5.855666667	2.126216888
5.862333333	2.2149086
5.869	2.310752869
5.875666667	2.417564392
5.882333333	2.539634705
5.889	2.675056458
5.895666667	2.822399139
5.902333333	2.979278564
5.909	3.147602081
5.915666667	3.326416016
5.922333333	3.514766693
5.929	3.711223602
5.935666667	3.913402557
5.942333333	4.119873047
5.949	4.329681396
5.955666667	4.539012909
5.962333333	4.742145538
5.969	4.932880402
5.975666667	5.109786987
5.982333333	5.270004272
5.989	5.412101746
5.995666667	5.532264709
6.002333333	5.632400513
6.009	5.714416504
6.015666667	5.779743195
6.022333333	5.829334259
6.029	5.863189697
6.035666667	5.882263184
6.042333333	5.887508392
6.049	5.879878998
6.055666667	5.859851837
6.062333333	5.828857422
6.069	5.789756775
6.075666667	5.746364594
6.082333333	5.696296692
6.089	5.640029907
6.095666667	5.578994751
6.102333333	5.514621735
6.109	5.446434021
6.115666667	5.37443161
6.122333333	5.300521851
6.129	5.226135254
6.135666667	5.149841309
6.142333333	5.071163177
6.149	4.989624023
6.155666667	4.903793335
6.162333333	4.814147949
6.169	4.722118378
6.175666667	4.629135132
6.182333333	4.536151886
6.189	4.444122314
6.195666667	4.355430603
6.202333333	4.269123077
6.209	4.183769226
6.215666667	4.096984863
6.222333333	4.007816315
6.229	3.917217255
6.235666667	3.826618195
6.242333333	3.736972809
6.249	3.649711609
6.255666667	3.567695618
6.262333333	3.491401672
6.269	3.41796875
6.275666667	3.345489502
6.282333333	3.273487091
6.289	3.202915192
6.295666667	3.131389618
6.302333333	3.059864044
6.309	2.988815308
6.315666667	2.919197083
6.322333333	2.852916718
6.329	2.79045105
6.335666667	2.730369568
6.342333333	2.675533295
6.349	2.624988556
6.355666667	2.578258514
6.362333333	2.531051636
6.369	2.481937408
6.375666667	2.43473053
6.382333333	2.389431
6.389	2.345085144
6.395666667	2.302646637
6.402333333	2.26354599
6.409	2.229690552
6.415666667	2.195835114
6.422333333	2.161502838
6.429	2.126216888
6.435666667	2.09236145
6.442333333	2.061367035
6.449	2.032756805
6.455666667	2.006530762
6.462333333	1.982212067
6.469	1.962184906
6.475666667	1.944541931
6.482333333	1.928806305
6.489	1.91116333
6.495666667	1.893520355
6.502333333	1.878261566
6.509	1.863479614
6.515666667	1.847267151
6.522333333	1.829147339
6.529	1.81388855
6.535666667	1.800060272
6.542333333	1.78861618
6.549	1.779079437
6.555666667	1.771450043
6.562333333	1.764297485
6.569	1.755237579
6.575666667	1.745223999
6.582333333	1.731395721
6.589	1.714706421
6.595666667	1.696586609
6.602333333	1.679897308
6.609	1.663684845
6.615666667	1.648902893
6.622333333	1.636981964
6.629	1.626491547
6.635666667	1.617908478
6.642333333	1.610279083
6.649	1.604557037
6.655666667	1.601219177
6.662333333	1.599311829
6.669	1.601219177
6.675666667	1.605987549
6.682333333	1.614570618
6.689	1.625061035
6.695666667	1.636505127
6.702333333	1.647472382
6.709	1.658916473
6.715666667	1.669883728
6.722333333	1.682281494
6.729	1.697540283
6.735666667	1.717567444
6.742333333	1.742839813
6.749	1.770973206
6.755666667	1.801490784
6.762333333	1.833438873
6.769	1.867771149
6.775666667	1.903057098
6.782333333	1.939296722
6.789	1.977443695
6.795666667	2.018928528
6.802333333	2.063274384
6.809	2.108573914
6.815666667	2.156734467
6.822333333	2.20489502
6.829	2.252101898
6.835666667	2.299308777
6.842333333	2.346515656
6.849	2.394199371
6.855666667	2.439022064
6.862333333	2.48336792
6.869	2.527236938
6.875666667	2.571582794
6.882333333	2.617359161
6.889	2.663135529
6.895666667	2.70986557
6.902333333	2.757549286
6.909	2.80714035
6.915666667	2.857208252
6.922333333	2.907752991
6.929	2.959251404
6.935666667	3.014087677
6.942333333	3.071308136
6.949	3.131389618
6.955666667	3.193855286
6.962333333	3.259658813
6.969	3.32736969
6.975666667	3.393650055
6.982333333	3.459453583
6.989	3.523349762
6.995666667	3.585338593
7.002333333	3.643989563
7.009	3.697395325
7.015666667	3.749370575
7.022333333	3.799438477
7.029	3.845691681
7.035666667	3.886222839
7.042333333	3.91960144
7.049	3.947734833
7.055666667	3.967285156
7.062333333	3.976821899
7.069	3.977775574
7.075666667	3.974437714
7.082333333	3.967285156
7.089	3.955364227
7.095666667	3.940105438
7.102333333	3.922462463
7.109	3.900527954
7.115666667	3.872871399
7.122333333	3.839492798
7.129	3.804206848
7.135666667	3.768444061
7.142333333	3.732204437
7.149	3.694534302
7.155666667	3.65447998
7.162333333	3.614425659
7.169	3.574371338
7.175666667	3.535270691
7.182333333	3.497600555
7.189	3.461360931
7.195666667	3.42798233
7.202333333	3.395557404
7.209	3.361701965
7.215666667	3.326892853
7.222333333	3.292560577
7.229	3.259658813
7.235666667	3.228187561
7.242333333	3.197193146
7.249	3.165721893
7.255666667	3.133773804
7.262333333	3.101348877
7.269	3.067493439
7.275666667	3.033638
7.282333333	3.002166748
7.289	2.972126007
7.295666667	2.941608429
7.302333333	2.911090851
7.309	2.879619598
7.315666667	2.845287323
7.322333333	2.807617188
7.329	2.767562866
7.335666667	2.729892731
7.342333333	2.69317627
7.349	2.658843994
7.355666667	2.625465393
7.362333333	2.590656281
7.369	2.554893494
7.375666667	2.517700195
7.382333333	2.479076385
7.389	2.439022064
7.395666667	2.39944458
7.402333333	2.362728119
7.409	2.326965332
7.415666667	2.291202545
7.422333333	2.255916595
7.429	2.223491669
7.435666667	2.193927765
7.442333333	2.163887024
7.449	2.133846283
7.455666667	2.102851868
7.462333333	2.07233429
7.469	2.039909363
7.475666667	2.00510025
7.482333333	1.971721649
7.489	1.93977356
7.495666667	1.910209656
7.502333333	1.880645752
7.509	1.851081848
7.515666667	1.822471619
7.522333333	1.794338226
7.529	1.767635345
7.535666667	1.742839813
7.542333333	1.717567444
7.549	1.692771912
7.555666667	1.667022705
7.562333333	1.640796661
7.569	1.613616943
7.575666667	1.585483551
7.582333333	1.557826996
7.589	1.533031464
7.595666667	1.51014328
7.602333333	1.487731934
7.609	1.465320587
7.615666667	1.446247101
7.622333333	1.430034637
7.629	1.414299011
7.635666667	1.401901245
7.642333333	1.392364502
7.649	1.38425827
7.655666667	1.372337341
7.662333333	1.356124878
7.669	1.337528229
7.675666667	1.317977905
7.682333333	1.297950745
7.689	1.280784607
7.695666667	1.266956329
7.702333333	1.256465912
7.709	1.250743866
7.715666667	1.246452332
7.722333333	1.243114471
7.729	1.238822937
7.735666667	1.233100891
7.742333333	1.228809357
7.749	1.224517822
7.755666667	1.222610474
7.762333333	1.224040985
7.769	1.227855682
7.775666667	1.233577728
7.782333333	1.2383461
7.789	1.243591309
7.795666667	1.249313354
7.802333333	1.255989075
7.809	1.262664795
7.815666667	1.271247864
7.822333333	1.282691956
7.829	1.296043396
7.835666667	1.308441162
7.842333333	1.317977905
7.849	1.327991486
7.855666667	1.339912415
7.862333333	1.351356506
7.869	1.36089325
7.875666667	1.368522644
7.882333333	1.37758255
7.889	1.386165619
7.895666667	1.390457153
7.902333333	1.393795013
7.909	1.399517059
7.915666667	1.407623291
7.922333333	1.414775848
7.929	1.41954422
7.935666667	1.423358917
7.942333333	1.425266266
7.949	1.423835754
7.955666667	1.420497894
7.962333333	1.417160034
7.969	1.414775848
7.975666667	1.413822174
7.982333333	1.414775848
7.989	1.416683197
7.995666667	1.417636871
8.002333333	1.418113708
8.009	1.417636871
8.015666667	1.418590546
8.022333333	1.420021057
8.029	1.422405243
8.035666667	1.426696777
8.042333333	1.431465149
8.049	1.436710358
8.055666667	1.441001892
8.062333333	1.446247101
8.069	1.451015472
8.075666667	1.454353333
8.082333333	1.456260681
8.089	1.460075378
8.095666667	1.466274261
8.102333333	1.471996307
8.109	1.476287842
8.115666667	1.479625702
8.122333333	1.484394073
8.129	1.489162445
8.135666667	1.493930817
8.142333333	1.5001297
8.149	1.509666443
8.155666667	1.521587372
8.162333333	1.534461975
8.169	1.544952393
8.175666667	1.55210495
8.182333333	1.556396484
8.189	1.559257507
8.195666667	1.562595367
8.202333333	1.567363739
8.209	1.572608948
8.215666667	1.577854156
8.222333333	1.582145691
8.229	1.585483551
8.235666667	1.586437225
8.242333333	1.584529877
8.249	1.581668854
8.255666667	1.580715179
8.262333333	1.580715179
8.269	1.580715179
8.275666667	1.579761505
8.282333333	1.576900482
8.289	1.571178436
8.295666667	1.562595367
8.302333333	1.551151276
8.309	1.538276672
8.315666667	1.523971558
8.322333333	1.510620117
8.329	1.497745514
8.335666667	1.486778259
8.342333333	1.477241516
8.349	1.467227936
8.355666667	1.457214355
8.362333333	1.448154449
8.369	1.440525055
8.375666667	1.432418823
8.382333333	1.423358917
8.389	1.4128685
8.395666667	1.401901245
8.402333333	1.39093399
8.409	1.379489899
8.415666667	1.370429993
8.422333333	1.362323761
8.429	1.356601715
8.435666667	1.352310181
8.442333333	1.348495483
8.449	1.344680786
8.455666667	1.337528229
8.462333333	1.328468323
8.469	1.317977905
8.475666667	1.308441162
8.482333333	1.298904419
8.489	1.289844513
8.495666667	1.285552979
8.502333333	1.281738281
8.509	1.278400421
8.515666667	1.273155212
8.522333333	1.265048981
8.529	1.256465912
8.535666667	1.246452332
8.542333333	1.23500824
8.549	1.224517822
8.555666667	1.214981079
8.562333333	1.206874847
8.569	1.199245453
8.575666667	1.192569733
8.582333333	1.186847687
8.589	1.181602478
8.595666667	1.178741455
8.602333333	1.175880432
8.609	1.171112061
8.615666667	1.162528992
8.622333333	1.152038574
8.629	1.143455505
8.635666667	1.135826111
8.642333333	1.130580902
8.649	1.128673553
8.655666667	1.130104065
8.662333333	1.133441925
8.669	1.133918762
8.675666667	1.129627228
8.682333333	1.121044159
8.689	1.111984253
8.695666667	1.103401184
8.702333333	1.097202301
8.709	1.093864441
8.715666667	1.092910767
8.722333333	1.092910767
8.729	1.093387604
8.735666667	1.094818115
8.742333333	1.095294952
8.749	1.09577179
8.755666667	1.09577179
8.762333333	1.096248627
8.769	1.097679138
8.775666667	1.098632813
8.782333333	1.09910965
8.789	1.101493835
8.795666667	1.104354858
8.802333333	1.108646393
8.809	1.11246109
8.815666667	1.11579895
8.822333333	1.116275787
8.829	1.113891602
8.835666667	1.111507416
8.842333333	1.106739044
8.849	1.101493835
8.855666667	1.098632813
8.862333333	1.100063324
8.869	1.104354858
8.875666667	1.107692719
8.882333333	1.110553741
8.889	1.112937927
8.895666667	1.11246109
8.902333333	1.10912323
8.909	1.104354858
8.915666667	1.103401184
8.922333333	1.10578537
8.929	1.109600067
8.935666667	1.114368439
8.942333333	1.118183136
8.949	1.121520996
8.955666667	1.125812531
8.962333333	1.131534576
8.969	1.138210297
8.975666667	1.142501831
8.982333333	1.148223877
8.989	1.156806946
8.995666667	1.168251038
9.002333333	1.181125641
9.009	1.195430756
9.015666667	1.216411591
9.022333333	1.242160797
9.029	1.270294189
9.035666667	1.298427582
9.042333333	1.327991486
9.049	1.363277435
9.055666667	1.401901245
9.062333333	1.442909241
9.069	1.488208771
9.075666667	1.540184021
9.082333333	1.597881317
9.089	1.657962799
9.095666667	1.721858978
9.102333333	1.792907715
9.109	1.870632172
9.115666667	1.952648163
9.122333333	2.039909363
9.129	2.13432312
9.135666667	2.235412598
9.142333333	2.341270447
9.149	2.45141983
9.155666667	2.564907074
9.162333333	2.682685852
9.169	2.801895142
9.175666667	2.922058105
9.182333333	3.041744232
9.189	3.160476685
9.195666667	3.278255463
9.202333333	3.393173218
9.209	3.504753113
9.215666667	3.611564636
9.222333333	3.713130951
9.229	3.807544708
9.235666667	3.89289856
9.242333333	3.967285156
9.249	4.030227661
9.255666667	4.08411026
9.262333333	4.128932953
9.269	4.164218903
9.275666667	4.189014435
9.282333333	4.201412201
9.289	4.203796387
9.295666667	4.196166992
9.302333333	4.179000854
9.309	4.151821136
9.315666667	4.11605835
9.322333333	4.076480865
9.329	4.033088684
9.335666667	3.984928131
9.342333333	3.931045532
9.349	3.873348236
9.355666667	3.81231308
9.362333333	3.747463226
9.369	3.677368164
9.375666667	3.603935242
9.382333333	3.529071808
9.389	3.452777863
9.395666667	3.376483917
9.402333333	3.301143646
9.409	3.23009491
9.415666667	3.161907196
9.422333333	3.09419632
9.429	3.025054932
9.435666667	2.957820892
9.442333333	2.892971039
9.449	2.830028534
9.455666667	2.767086029
9.462333333	2.704143524
9.469	2.641677856
9.475666667	2.582073212
9.482333333	2.524852753
9.489	2.467632294
9.495666667	2.410411835
9.502333333	2.355098724
9.509	2.304077148
9.515666667	2.254009247
9.522333333	2.203464508
9.529	2.154350281
9.535666667	2.107620239
9.542333333	2.061843872
9.549	2.015113831
9.555666667	1.968860626
9.562333333	1.924991608
9.569	1.881122589
9.575666667	1.838684082
9.582333333	1.801013947
9.589	1.766681671
9.595666667	1.734733582
9.602333333	1.70135498
9.609	1.670360565
9.615666667	1.63936615
9.622333333	1.605510712
9.629	1.573085785
9.635666667	1.543998718
9.642333333	1.518249512
9.649	1.493453979
9.655666667	1.471042633
9.662333333	1.452922821
9.669	1.433849335
9.675666667	1.410961151
9.682333333	1.385688782
9.689	1.36089325
9.695666667	1.338005066
9.702333333	1.318454742
9.709	1.301765442
9.715666667	1.287937164
9.722333333	1.275539398
9.729	1.264572144
9.735666667	1.253604889
9.742333333	1.240730286
9.749	1.224994659
9.755666667	1.207828522
9.762333333	1.194000244
9.769	1.183986664
9.775666667	1.175403595
9.782333333	1.168727875
9.789	1.16443634
9.795666667	1.163482666
9.802333333	1.163959503
9.809	1.164913177
9.815666667	1.166343689
9.822333333	1.170158386
9.829	1.177310944
9.835666667	1.188278198
9.842333333	1.201629639
9.849	1.216888428
9.855666667	1.233577728
9.862333333	1.252651215
9.869	1.27363205
9.875666667	1.297473907
9.882333333	1.325130463
9.889	1.357078552
9.895666667	1.391887665
9.902333333	1.428604126
9.909	1.465797424
9.915666667	1.504421234
9.922333333	1.543998718
9.929	1.5873909
9.935666667	1.631736755
9.942333333	1.676559448
9.949	1.721858978
9.955666667	1.768112183
9.962333333	1.814842224
9.969	1.861095428
9.975666667	1.905918121
9.982333333	1.949310303
9.989	1.990795135
9.995666667	2.031803131
10.00233333	2.069473267
10.009	2.101421356
10.01566667	2.131938934
10.02233333	2.15959549
10.029	2.183914185
10.03566667	2.202987671
10.04233333	2.216815948
10.049	2.226352692
10.05566667	2.231121063
10.06233333	2.233505249
10.069	2.233982086
10.07566667	2.233028412
10.08233333	2.229690552
10.089	2.226829529
10.09566667	2.222537994
10.10233333	2.2149086
10.109	2.204418182
10.11566667	2.195358276
10.12233333	2.185821533
10.129	2.173423767
10.13566667	2.158164978
10.14233333	2.142429352
10.149	2.127170563
10.15566667	2.108097076
10.16233333	2.08568573
10.169	2.062797546
10.17566667	2.041816711
10.18233333	2.021312714
10.189	1.999855042
10.19566667	1.977443695
10.20233333	1.955032349
10.209	1.934051514
10.21566667	1.912593842
10.22233333	1.890182495
10.229	1.868724823
10.23566667	1.848220825
10.24233333	1.828670502
10.249	1.809597015
10.25566667	1.791000366
10.26233333	1.771450043
10.269	1.750946045
10.27566667	1.729488373
10.28233333	1.708507538
10.289	1.68800354
10.29566667	1.667022705
10.30233333	1.647949219
10.309	1.62935257
10.31566667	1.610279083
10.32233333	1.588821411
10.329	1.569747925
10.33566667	1.553058624
10.34233333	1.536846161
10.349	1.521587372
10.35566667	1.510620117
10.36233333	1.504421234
10.369	1.497745514
10.37566667	1.489639282
10.38233333	1.482963562
10.389	1.477718353
10.39566667	1.471042633
10.40233333	1.461029053
10.409	1.450538635
10.41566667	1.441001892
10.42233333	1.433372498
10.429	1.427650452
10.43566667	1.425743103
10.44233333	1.426696777
10.449	1.428127289
10.45566667	1.4295578
10.46233333	1.430988312
10.469	1.432418823
10.47566667	1.433372498
10.48233333	1.434326172
10.489	1.433849335
10.49566667	1.433849335
10.50233333	1.431465149
10.509	1.426696777
10.51566667	1.420497894
10.52233333	1.413822174
10.529	1.408576965
10.53566667	1.403808594
10.54233333	1.399993896
10.549	1.395702362
10.55566667	1.389503479
10.56233333	1.382827759
10.569	1.371860504
10.57566667	1.357555389
10.58233333	1.3422966
10.589	1.327991486
10.59566667	1.314163208
10.60233333	1.297473907
10.609	1.28030777
10.61566667	1.265525818
10.62233333	1.25169754
10.629	1.237392426
10.63566667	1.220226288
10.64233333	1.204013824
10.649	1.188278198
10.65566667	1.172065735
10.66233333	1.15442276
10.669	1.136779785
10.67566667	1.121520996
10.68233333	1.108646393
10.689	1.096725464
10.69566667	1.085281372
10.70233333	1.07383728
10.709	1.062393188
10.71566667	1.049995422
10.72233333	1.035690308
10.729	1.02186203
10.73566667	1.008033752
10.74233333	0.994682312
10.749	0.980854034
10.75566667	0.967502594
10.76233333	0.957012177
10.769	0.949382782
10.77566667	0.940799713
10.78233333	0.933170319
10.789	0.926971436
10.79566667	0.922203064
10.80233333	0.916004181
10.809	0.907421112
10.81566667	0.896930695
10.82233333	0.884056091
10.829	0.870227814
10.83566667	0.856399536
10.84233333	0.844955444
10.849	0.833511353
10.85566667	0.824928284
10.86233333	0.818729401
10.869	0.813007355
10.87566667	0.804424286
10.88233333	0.793933868
10.889	0.784873962
10.89566667	0.776767731
10.90233333	0.767230988
10.909	0.757694244
10.91566667	0.749588013
10.92233333	0.74338913
10.929	0.737190247
10.93566667	0.730514526
10.94233333	0.723361969
10.949	0.715255737
10.95566667	0.706672668
10.96233333	0.696659088
10.969	0.685691833
10.97566667	0.674724579
10.98233333	0.664234161
10.989	0.65612793
10.99566667	0.651359558
11.00233333	0.648498535
11.009	0.645160675
11.01566667	0.639438629
11.02233333	0.63085556
11.029	0.618934631
11.03566667	0.605106354
11.04233333	0.59223175
11.049	0.582695007
11.05566667	0.575065613
11.06233333	0.569343567
11.069	0.56552887
11.07566667	0.56219101
11.08233333	0.556468964
11.089	0.54693222
11.09566667	0.536441803
11.10233333	0.525951385
11.109	0.516414642
11.11566667	0.507831573
11.12233333	0.502586365
11.129	0.500202179
11.13566667	0.499725342
11.14233333	0.500202179
11.149	0.499248505
11.15566667	0.494480133
11.16233333	0.486373901
11.169	0.477790833
11.17566667	0.470161438
11.18233333	0.463008881
11.189	0.458717346
11.19566667	0.455856323
11.20233333	0.452518463
11.209	0.448226929
11.21566667	0.442028046
11.22233333	0.436306
11.229	0.43296814
11.23566667	0.431060791
11.24233333	0.427722931
11.249	0.422954559
11.25566667	0.418663025
11.26233333	0.413894653
11.269	0.408172607
11.27566667	0.403881073
11.28233333	0.402450562
11.289	0.402927399
11.29566667	0.403404236
11.30233333	0.402927399
11.309	0.402450562
11.31566667	0.400543213
11.32233333	0.398159027
11.329	0.395774841
11.33566667	0.394821167
11.34233333	0.396251678
11.349	0.399589539
11.35566667	0.402450562
11.36233333	0.403881073
11.369	0.405311584
11.37566667	0.408172607
11.38233333	0.408649445
11.389	0.404834747
11.39566667	0.398635864
11.40233333	0.393867493
11.409	0.390052795
11.41566667	0.386714935
11.42233333	0.385761261
11.429	0.386714935
11.43566667	0.388145447
11.44233333	0.389099121
11.449	0.391483307
11.45566667	0.392913818
11.46233333	0.392436981
11.469	0.392436981
11.47566667	0.393390656
11.48233333	0.39434433
11.489	0.39100647
11.49566667	0.386238098
11.50233333	0.381946564
11.509	0.380516052
11.51566667	0.380039215
11.52233333	0.379562378
11.529	0.381469727
11.53566667	0.386238098
11.54233333	0.390529633
11.549	0.392913818
11.55566667	0.392913818
11.56233333	0.395298004
11.569	0.398159027
11.57566667	0.40102005
11.58233333	0.403881073
11.589	0.404834747
11.59566667	0.405788422
11.60233333	0.407218933
11.609	0.410079956
11.61566667	0.412940979
11.62233333	0.414848328
11.629	0.419616699
11.63566667	0.425338745
11.64233333	0.429153442
11.649	0.42963028
11.65566667	0.429153442
11.66233333	0.429153442
11.669	0.428676605
11.67566667	0.427246094
11.68233333	0.426769257
11.689	0.428676605
11.69566667	0.430583954
11.70233333	0.432491302
11.709	0.434398651
11.71566667	0.436782837
11.72233333	0.438690186
11.729	0.440597534
11.73566667	0.442028046
11.74233333	0.443935394
11.749	0.445365906
11.75566667	0.447273254
11.76233333	0.448226929
11.769	0.445842743
11.77566667	0.44298172
11.78233333	0.44298172
11.789	0.445365906
11.79566667	0.445842743
11.80233333	0.445842743
11.809	0.449180603
11.81566667	0.454902649
11.82233333	0.459194183
11.829	0.460147858
11.83566667	0.461578369
11.84233333	0.464916229
11.849	0.465393066
11.85566667	0.462532043
11.86233333	0.457286835
11.869	0.453948975
11.87566667	0.452041626
11.88233333	0.450611115
11.889	0.452041626
11.89566667	0.455379486
11.90233333	0.461578369
11.909	0.469207764
11.91566667	0.478744507
11.92233333	0.490665436
11.929	0.504016876
11.93566667	0.518798828
11.94233333	0.534057617
11.949	0.546455383
11.95566667	0.557422638
11.96233333	0.569820404
11.969	0.581741333
11.97566667	0.593662262
11.98233333	0.607013702
11.989	0.626087189
11.99566667	0.650405884
12.00233333	0.67615509
12.009	0.703334808
12.01566667	0.734806061
12.02233333	0.769138336
12.029	0.803470612
12.03566667	0.836372375
12.04233333	0.871181488
12.049	0.908851624
12.05566667	0.948429108
12.06233333	0.990867615
12.069	1.037120819
12.07566667	1.087188721
12.08233333	1.140117645
12.089	1.193523407
12.09566667	1.246929169
12.10233333	1.301288605
12.109	1.355171204
12.11566667	1.407623291
12.12233333	1.459598541
12.129	1.513957977
12.13566667	1.572132111
12.14233333	1.633644104
12.149	1.699447632
12.15566667	1.77192688
12.16233333	1.847743988
12.169	1.925945282
12.17566667	2.00510025
12.18233333	2.088546753
12.189	2.173900604
12.19566667	2.262592316
12.20233333	2.357959747
12.209	2.459526062
12.21566667	2.565383911
12.22233333	2.675533295
12.229	2.791404724
12.23566667	2.913951874
12.24233333	3.044605255
12.249	3.185272217
12.25566667	3.340244293
12.26233333	3.509521484
12.269	3.690719604
12.27566667	3.880977631
12.28233333	4.078865051
12.289	4.286766052
12.29566667	4.503726959
12.30233333	4.731655121
12.309	4.971981049
12.31566667	5.224227905
12.32233333	5.488395691
12.329	5.763530731
12.33566667	6.048202515
12.34233333	6.341457367
12.349	6.642818451
12.35566667	6.953239441
12.36233333	7.270812988
12.369	7.594585419
12.37566667	7.922172546
12.38233333	8.253574371
12.389	8.590221405
12.39566667	8.930206299
12.40233333	9.273529053
12.409	9.619235992
12.41566667	9.968280792
12.42233333	10.31684875
12.429	10.66255569
12.43566667	11.00301743
12.44233333	11.33918762
12.449	11.67058945
12.45566667	11.99579239
12.46233333	12.31384277
12.469	12.62617111
12.47566667	12.93373108
12.48233333	13.23461533
12.489	13.52787018
12.49566667	13.8130188
12.50233333	14.08958435
12.509	14.35613632
12.51566667	14.61362839
12.52233333	14.86253738
12.529	15.10429382
12.53566667	15.33651352
12.54233333	15.56015015
12.549	15.77472687
12.55566667	15.97881317
12.56233333	16.17097855
12.569	16.35026932
12.57566667	16.52240753
12.58233333	16.68977737
12.589	16.85333252
12.59566667	17.01498032
12.60233333	17.1790123
12.609	17.34542847
12.61566667	17.51279831
12.62233333	17.68302917
12.629	17.86088943
12.63566667	18.04828644
12.64233333	18.24617386
12.649	18.45979691
12.65566667	18.69392395
12.66233333	18.95332336
12.669	19.24180984
12.67566667	19.56558228
12.68233333	19.92988586
12.689	20.33996582
12.69566667	20.80059052
12.70233333	21.3227272
12.709	21.91781998
12.71566667	22.59302139
12.72233333	23.35691452
12.729	24.22237396
12.73566667	25.20227432
12.74233333	26.30710602
12.749	27.54306793
12.75566667	28.92208099
12.76233333	30.45463562
12.769	32.15408325
12.77566667	34.02900696
12.78233333	36.08942032
12.789	38.34676743
12.79566667	40.80963135
12.80233333	43.48421097
12.809	46.37384415
12.81566667	49.48282242
12.82233333	52.81496048
12.829	56.36644363
12.83566667	60.13393402
12.84233333	64.11314011
12.849	68.29309464
12.85566667	72.66139984
12.86233333	77.20088959
12.869	81.8977356
12.87566667	86.73191071
12.88233333	91.68148041
12.889	96.7206955
12.89566667	101.8238068
12.90233333	106.9617271
12.909	112.1025085
12.91566667	117.2161102
12.92233333	122.2696304
12.929	127.2339821
12.93566667	132.0757866
12.94233333	136.76548
12.949	141.2734985
12.95566667	145.5745697
12.96233333	149.6462822
12.969	153.4662247
12.97566667	157.0153236
12.98233333	160.2773666
12.989	163.2394791
12.99566667	165.8911705
13.00233333	168.223381
13.009	170.2299118
13.01566667	171.9079018
13.02233333	173.2597351
13.029	174.2901802
13.03566667	175.008297
13.04233333	175.4207611
13.049	175.5414009
13.05566667	175.3835678
13.06233333	174.9634743
13.069	174.2935181
13.07566667	173.3865738
13.08233333	172.2607613
13.089	170.9337234
13.09566667	169.4178581
13.10233333	167.7269936
13.109	165.8797264
13.11566667	163.8946533
13.12233333	161.7827415
13.129	159.5573425
13.13566667	157.2327614
13.14233333	154.8233032
13.149	152.3351669
13.15566667	149.7745514
13.16233333	147.1552849
13.169	144.4892883
13.17566667	141.7841911
13.18233333	139.0452385
13.189	136.2833977
13.19566667	133.5067749
13.20233333	130.7153702
13.209	127.910614
13.21566667	125.0982285
13.22233333	122.2839355
13.229	119.4682121
13.23566667	116.6520119
13.24233333	113.8429642
13.249	111.0458374
13.25566667	108.2653999
13.26233333	105.5011749
13.269	102.7584076
13.27566667	100.039959
13.28233333	97.34487534
13.289	94.67315674
13.29566667	92.02623367
13.30233333	89.407444
13.309	86.81774139
13.31566667	84.26046371
13.32233333	81.73942566
13.329	79.25653458
[truncated: 7,000 more rows]
