# Supplementary material for: Chemodiversity of Calophyllum inophyllum L. oil bioactive components related to their specific geographical distribution in the South Pacific region
Source: PeerJ. 2019 May 22;7:e6896. doi: 10.7717/peerj.6896 (PMC6535043; doi:10.7717/peerj.6896)
Supplement: Supplemental Information 4 — Time and absorbance values at 280 nm. The site and the number of the collected sample from French Polynesia are in the separate file names. [file peerj-07-6896-s004.zip › SOCIETE_TAHITI_Z2_N46.csv]

0.000333333333333334	0.134468078613281
0.00116666666666667	0.0681877136230469
0.002	0.0882148742675781
0.00283333333333334	0.0829696655273438
0.00366666666666667	0.0963211059570313
0.0045	0.0867843627929688
0.00533333333333334	0.156402587890625
0.00616666666666667	0.150203704833985
0.007	0.116825103759766
0.00783333333333334	0.113487243652344
0.00866666666666667	0.133991241455078
0.0095	0.109195709228516
0.0103333333333334	0.135898590087891
0.0111666666666667	0.159740447998047
0.012	0.180244445800781
0.0128333333333334	0.223159790039063
0.0136666666666667	0.214099884033203
0.0145	0.18310546875
0.0153333333333334	0.0977516174316406
0.0161666666666667	0.0777244567871094
0.017	-0.0209808349609375
0.0178333333333334	-0.145912170410156
0.0186666666666667	-0.0224113464355469
0.0195	-0.00143051147460938
0.0203333333333334	-0.0257492065429688
0.0211666666666667	-0.00429153442382813
0.022	0.137805938720703
0.0228333333333334	0.0462532043457031
0.0236666666666667	-0.00143051147460938
0.0245	-0.0290870666503906
0.0253333333333334	-0.00429153442382813
0.0261666666666667	-0.0901222229003906
0.027	-0.114917755126953
0.0278333333333334	-0.03814697265625
0.0286666666666667	-0.0562667846679688
0.0295	-0.0333786010742188
0.0303333333333334	-0.0486373901367188
0.0311666666666667	-0.00333786010742188
0.032	-0.0548362731933594
0.0328333333333334	-0.0262260437011719
0.0336666666666667	0.202178955078125
0.0345	0.165462493896485
0.0353333333333334	0.141143798828125
0.0361666666666667	0.135421752929688
0.037	0.107288360595703
0.0378333333333334	0.0629425048828125
0.0386666666666667	0.147819519042969
0.0395	0.195503234863281
0.0403333333333334	0.278472900390625
0.0411666666666667	0.187873840332031
0.042	0.151157379150391
0.0428333333333334	0.213146209716797
0.0436666666666667	0.157356262207031
0.0445	0.0944137573242188
0.0453333333333334	0.152587890625
0.0461666666666667	0.172138214111328
0.047	0.0386238098144531
0.0478333333333334	0.137805938720703
0.0486666666666667	0.154972076416016
0.0495	0.0858306884765625
0.0503333333333334	0.0605583190917969
0.0511666666666667	0.0910758972167969
0.052	0.0720024108886719
0.0528333333333334	0.0166893005371094
0.0536666666666667	0.095367431640625
0.0545	0.0615119934082032
0.0553333333333334	0.136375427246094
0.0561666666666667	0.144481658935547
0.057	0.182628631591797
0.0578333333333334	0.131607055664063
0.0586666666666667	0.0848770141601563
0.0595	0.0133514404296875
0.0603333333333334	-0.06866455078125
0.0611666666666667	-0.0276565551757813
0.062	-0.0863075256347656
0.0628333333333334	0.0252723693847656
0.0636666666666667	-0.0295639038085938
0.0645	-0.0548362731933594
0.0653333333333334	-0.0791549682617188
0.0661666666666667	0.0672340393066407
0.067	0.0510215759277344
0.0678333333333334	0.1678466796875
0.0686666666666667	0.23031234741211
0.0695	0.179290771484375
0.0703333333333334	0.102996826171875
0.0711666666666667	0.135421752929688
0.072	0.107288360595703
0.0728333333333334	0.0524520874023438
0.0736666666666667	0.0371932983398438
0.0745	0.0357627868652344
0.0753333333333334	0.019073486328125
0.0761666666666667	0.0119209289550781
0.077	0.0629425048828125
0.0778333333333334	0.0996589660644531
0.0786666666666667	0.123977661132813
0.0795	0.0591278076171875
0.0803333333333334	0.12969970703125
0.0811666666666667	0.101089477539063
0.082	0.146865844726563
0.0828333333333334	0.14638900756836
0.0836666666666667	0.101566314697266
0.0845	0.0758171081542969
0.0853333333333334	0.14638900756836
0.0861666666666667	0.117778778076172
0.087	0.169754028320313
0.0878333333333334	0.23651123046875
0.0886666666666667	0.149250030517578
0.0895	0.164031982421875
0.0903333333333334	0.170230865478516
0.0911666666666667	0.110149383544922
0.092	0.195026397705078
0.0928333333333334	0.243663787841797
0.0936666666666667	0.200748443603516
0.0945	0.247478485107422
0.0953333333333334	0.269889831542969
0.0961666666666667	0.254631042480469
0.097	0.25177001953125
0.0978333333333334	0.255107879638672
0.0986666666666667	0.272750854492188
0.0995	0.203609466552735
0.100333333333334	0.13875961303711
0.101166666666667	0.168323516845703
0.102	0.169754028320313
0.102833333333334	0.202178955078125
0.103666666666667	0.295639038085938
0.1045	0.322341918945313
0.105333333333334	0.204086303710938
0.106166666666667	0.163078308105469
0.107	0.1220703125
0.107833333333334	0.0934600830078125
0.108666666666667	0.103473663330078
0.1095	0.169754028320313
0.110333333333334	0.225067138671875
0.111166666666667	0.09918212890625
0.112	0.0638961791992188
0.112833333333334	0.0448226928710938
0.113666666666667	0.0844001770019531
0.1145	0.127792358398438
0.115333333333334	0.20599365234375
0.116166666666667	0.163078308105469
0.117	0.128746032714844
0.117833333333334	0.0696182250976563
0.118666666666667	-0.00667572021484375
0.1195	-0.0643730163574219
0.120333333333334	0.0205039978027344
0.121166666666667	-0.0185966491699219
0.122	0.0276565551757813
0.122833333333334	0.0176429748535156
0.123666666666667	0.0734329223632813
0.1245	0.034332275390625
0.125333333333334	0.178337097167969
0.126166666666667	0.116348266601563
0.127	0.133037567138672
0.127833333333334	0.102043151855469
0.128666666666667	0.130653381347656
0.1295	0.0858306884765625
0.130333333333334	0.10824203491211
0.131166666666667	0.0295639038085938
0.132	0.0696182250976563
0.132833333333334	0.0925064086914063
0.133666666666667	0.0281333923339844
0.1345	0.0901222229003906
0.135333333333334	0.241279602050781
0.136166666666667	0.230789184570313
0.137	0.194072723388672
0.137833333333334	0.287532806396485
0.138666666666667	0.246047973632813
0.1395	0.147342681884766
0.140333333333334	0.0658035278320313
0.141166666666667	0.0157356262207031
0.142	-0.133991241455078
0.142833333333334	-0.143051147460938
0.143666666666667	-0.109672546386719
0.1445	0.00143051147460938
0.145333333333334	0.0548362731933594
0.146166666666667	0.113964080810547
0.147	0.155925750732422
0.147833333333334	0.148773193359375
0.148666666666667	0.154972076416016
0.1495	0.125408172607422
0.150333333333334	0.187397003173828
0.151166666666667	0.164031982421875
0.152	0.142097473144531
0.152833333333334	0.12969970703125
0.153666666666667	0.170230865478516
0.1545	0.183582305908203
0.155333333333334	0.129222869873047
0.156166666666667	0.0886917114257813
0.157	0.0319480895996094
0.157833333333334	0.0119209289550781
0.158666666666667	0.0333786010742188
0.1595	0.0925064086914063
0.160333333333334	0.143527984619141
0.161166666666667	0.16021728515625
0.162	0.237464904785156
0.162833333333334	0.179767608642578
0.163666666666667	0.170230865478516
0.1645	0.256061553955078
0.165333333333334	0.308513641357422
0.166166666666667	0.19979476928711
0.167	0.215530395507813
0.167833333333334	0.164508819580078
0.168666666666667	0.115394592285156
0.1695	0.0872611999511719
0.170333333333334	0.135898590087891
0.171166666666667	0.178337097167969
0.172	0.225067138671875
0.172833333333334	0.1678466796875
0.173666666666667	0.157833099365235
0.1745	0.206947326660156
0.175333333333334	0.195503234863281
0.176166666666667	0.202178955078125
0.177	0.252246856689453
0.177833333333334	0.217914581298828
0.178666666666667	0.154972076416016
0.1795	0.185489654541016
0.180333333333334	0.174999237060547
0.181166666666667	0.113487243652344
0.182	0.145435333251953
0.182833333333334	0.174522399902344
0.183666666666667	0.118255615234375
0.1845	0.0128746032714844
0.185333333333334	0.0262260437011719
0.186166666666667	-0.0219345092773438
0.187	0.0171661376953125
0.187833333333334	-0.104427337646485
0.188666666666667	-0.00286102294921875
0.1895	0.0538825988769532
0.190333333333334	-0.003814697265625
0.191166666666667	-0.0209808349609375
0.192	0.101566314697266
0.192833333333334	0.0863075256347656
0.193666666666667	0.0138282775878906
0.1945	0.166893005371094
0.195333333333334	0.133514404296875
0.196166666666667	0.0410079956054688
0.197	0.112533569335938
0.197833333333334	0.179767608642578
0.198666666666667	0.0486373901367188
0.1995	-0.0219345092773438
0.200333333333334	0.0524520874023438
0.201166666666667	-0.0510215759277344
0.202	-0.0395774841308594
0.202833333333334	0.0958442687988281
0.203666666666667	0.1373291015625
0.2045	0.0858306884765625
0.205333333333334	0.179290771484375
0.206166666666667	0.103950500488281
0.207	0.12350082397461
0.207833333333334	0.220775604248047
0.208666666666667	0.269412994384766
0.2095	0.202178955078125
0.210333333333334	0.267982482910156
0.211166666666667	0.202178955078125
0.212	0.0634193420410157
0.212833333333334	0.0367164611816406
0.213666666666667	0.0901222229003906
0.2145	0.0715255737304688
0.215333333333334	0.034332275390625
0.216166666666667	0.0891685485839844
0.217	0.160694122314453
0.217833333333334	0.0705718994140625
0.218666666666667	0.0944137573242188
0.2195	0.133037567138672
0.220333333333334	0.221729278564453
0.221166666666667	0.111103057861328
0.222	0.2288818359375
0.222833333333334	0.226974487304688
0.223666666666667	0.190258026123047
0.2245	0.0886917114257813
0.225333333333334	0.17547607421875
0.226166666666667	0.166893005371094
0.227	0.156879425048828
0.227833333333334	0.183582305908203
0.228666666666667	0.15401840209961
0.2295	0.189304351806641
0.230333333333334	0.118732452392578
0.231166666666667	0.0944137573242188
0.232	0.148296356201172
0.232833333333334	0.201702117919922
0.233666666666667	0.120162963867188
0.2345	0.145435333251953
0.235333333333334	0.138282775878906
0.236166666666667	0.00619888305664063
0.237	0.00524520874023438
0.237833333333334	0.0491142272949219
0.238666666666667	0.0538825988769532
0.2395	0.0257492065429688
0.240333333333334	0.193119049072266
0.241166666666667	0.0896453857421875
0.242	0.0562667846679688
0.242833333333334	0.0734329223632813
0.243666666666667	0.0452995300292969
0.2445	-0.0796318054199219
0.245333333333334	0.0138282775878906
0.246166666666667	0.064849853515625
0.247	0.0395774841308594
0.247833333333334	0.112533569335938
0.248666666666667	0.172615051269531
0.2495	0.216960906982422
0.250333333333334	0.148773193359375
0.251166666666667	0.095367431640625
0.252	0.0844001770019531
0.252833333333334	0.0491142272949219
0.253666666666667	-0.019073486328125
0.2545	0.0596046447753907
0.255333333333334	0.119686126708985
0.256166666666667	0.107288360595703
0.257	0.168800354003906
0.257833333333334	0.180721282958985
0.258666666666667	0.137805938720703
0.2595	0.187397003173828
0.260333333333334	0.204563140869141
0.261166666666667	0.234127044677735
0.262	0.315189361572266
0.262833333333334	0.357151031494141
0.263666666666667	0.2899169921875
0.2645	0.342369079589844
0.265333333333334	0.300407409667969
0.266166666666667	0.234127044677735
0.267	0.250816345214844
0.267833333333334	0.234127044677735
0.268666666666667	0.282764434814453
0.2695	0.249385833740235
0.270333333333334	0.29754638671875
0.271166666666667	0.145912170410156
0.272	0.177383422851563
0.272833333333334	0.019073486328125
0.273666666666667	-0.0271797180175781
0.2745	-0.0472068786621094
0.275333333333334	0.003814697265625
0.276166666666667	0.0257492065429688
0.277	0.0486373901367188
0.277833333333334	0.118255615234375
0.278666666666667	0.0262260437011719
0.2795	0.13875961303711
0.280333333333334	0.169754028320313
0.281166666666667	0.236988067626953
0.282	0.231742858886719
0.282833333333334	0.326156616210938
0.283666666666667	0.221729278564453
0.2845	0.113964080810547
0.285333333333334	0.133037567138672
0.286166666666667	0.16164779663086
0.287	0.0853538513183594
0.287833333333334	0.134468078613281
0.288666666666667	0.182628631591797
0.2895	0.174045562744141
0.290333333333334	0.128746032714844
0.291166666666667	0.158786773681641
0.292	0.223636627197266
0.292833333333334	0.201702117919922
0.293666666666667	0.155925750732422
0.2945	0.139236450195313
0.295333333333334	0.215530395507813
0.296166666666667	0.23651123046875
0.297	0.213146209716797
0.297833333333334	0.272274017333985
0.298666666666667	0.361919403076172
0.2995	0.266551971435547
0.300333333333334	0.139236450195313
0.301166666666667	0.202655792236328
0.302	0.197887420654297
0.302833333333334	0.138282775878906
0.303666666666667	0.226974487304688
0.3045	0.25177001953125
0.305333333333334	0.318050384521485
0.306166666666667	0.229358673095703
0.307	0.280857086181641
0.307833333333334	0.242710113525391
0.308666666666667	0.233650207519531
0.3095	0.113964080810547
0.310333333333334	0.119209289550781
0.311166666666667	0.0696182250976563
0.312	0.0314712524414063
0.312833333333334	0.0386238098144531
0.313666666666667	0.152111053466797
0.3145	0.194072723388672
0.315333333333334	0.163078308105469
0.316166666666667	0.252246856689453
0.317	0.226974487304688
0.317833333333334	0.193595886230469
0.318666666666667	0.196933746337891
0.3195	0.287532806396485
0.320333333333334	0.195026397705078
0.321166666666667	0.235080718994141
0.322	0.164985656738281
0.322833333333334	0.127315521240235
0.323666666666667	0.02288818359375
0.3245	0.0739097595214844
0.325333333333334	0.0462532043457031
0.326166666666667	0.0896453857421875
0.327	0.0619888305664063
0.327833333333334	0.0319480895996094
0.328666666666667	0.0429153442382813
0.3295	0.0329017639160156
0.330333333333334	0.0333786010742188
0.331166666666667	0.0782012939453125
0.332	0.185489654541016
0.332833333333334	0.166416168212891
0.333666666666667	0.107288360595703
0.3345	0.14638900756836
0.335333333333334	0.184059143066406
0.336166666666667	0.057220458984375
0.337	0.0667572021484375
0.337833333333334	0.155448913574219
0.338666666666667	0.0958442687988281
0.3395	0.0276565551757813
0.340333333333334	0.11444091796875
0.341166666666667	0.0519752502441407
0.342	0.0824928283691406
0.342833333333334	0.0557899475097657
0.343666666666667	0.11444091796875
0.3445	0.0901222229003906
0.345333333333334	0.162124633789063
0.346166666666667	0.0429153442382813
0.347	0.100135803222656
0.347833333333334	0.1068115234375
0.348666666666667	0.118732452392578
0.3495	0.0519752502441407
0.350333333333334	0.11587142944336
0.351166666666667	0.0967979431152344
0.352	0.104904174804688
0.352833333333334	0.152111053466797
0.353666666666667	0.149250030517578
0.3545	0.170707702636719
0.355333333333334	0.19979476928711
0.356166666666667	0.191688537597656
0.357	0.165462493896485
0.357833333333334	0.212669372558594
0.358666666666667	0.2288818359375
0.3595	0.162124633789063
0.360333333333334	0.104427337646485
0.361166666666667	0.0448226928710938
0.362	0.111103057861328
0.362833333333334	0.119686126708985
0.363666666666667	0.164508819580078
0.3645	0.18453598022461
0.365333333333334	0.175952911376953
0.366166666666667	0.0762939453125
0.367	0.09918212890625
0.367833333333334	0.118732452392578
0.368666666666667	0.150203704833985
0.3695	0.243663787841797
0.370333333333334	0.247478485107422
0.371166666666667	0.204563140869141
0.372	0.222206115722656
0.372833333333334	0.132083892822266
0.373666666666667	0.0658035278320313
0.3745	0.0548362731933594
0.375333333333334	0.0662803649902344
0.376166666666667	0.030517578125
0.377	0.116825103759766
0.377833333333334	0.174045562744141
0.378666666666667	0.231266021728516
0.3795	0.159740447998047
0.380333333333334	0.110626220703125
0.381166666666667	0.0638961791992188
0.382	0.0329017639160156
0.382833333333334	0.00095367431640625
0.383666666666667	0.05340576171875
0.3845	0.0824928283691406
0.385333333333334	0.0734329223632813
0.386166666666667	0.117778778076172
0.387	0.0896453857421875
0.387833333333334	0.0967979431152344
0.388666666666667	0.158786773681641
0.3895	0.184059143066406
0.390333333333334	0.0557899475097657
0.391166666666667	0.041961669921875
0.392	0.003814697265625
0.392833333333334	-0.0448226928710938
0.393666666666667	-0.109672546386719
0.3945	-0.0529289245605469
0.395333333333334	-0.00429153442382813
0.396166666666667	0.0810623168945313
0.397	0.0920295715332031
0.397833333333334	0.162124633789063
0.398666666666667	0.187397003173828
0.3995	0.137805938720703
0.400333333333334	0.0314712524414063
0.401166666666667	0.0863075256347656
0.402	0.113964080810547
0.402833333333334	0.113964080810547
0.403666666666667	0.0619888305664063
0.4045	0.128746032714844
0.405333333333334	0.0538825988769532
0.406166666666667	0.0767707824707032
0.407	0.0290870666503906
0.407833333333334	0.185489654541016
0.408666666666667	0.190258026123047
0.4095	0.197410583496094
0.410333333333334	0.175952911376953
0.411166666666667	0.220775604248047
0.412	0.095367431640625
0.412833333333334	0.0128746032714844
0.413666666666667	-0.0777244567871094
0.4145	-0.117301940917969
0.415333333333334	-0.0700950622558594
0.416166666666667	-0.0238418579101563
0.417	0.0624656677246094
0.417833333333334	0.177383422851563
0.418666666666667	0.0834465026855469
0.4195	0.0357627868652344
0.420333333333334	0.0104904174804688
0.421166666666667	0.0262260437011719
0.422	-0.108718872070313
0.422833333333334	-0.03814697265625
0.423666666666667	0.0324249267578125
0.4245	0.0276565551757813
0.425333333333334	-0.0739097595214844
0.426166666666667	0.03814697265625
0.427	0.109672546386719
0.427833333333334	0.0128746032714844
0.428666666666667	0.0481605529785156
0.4295	0.110626220703125
0.430333333333334	0.0586509704589844
0.431166666666667	-0.0300407409667969
0.432	-0.0324249267578125
0.432833333333334	0.0176429748535156
0.433666666666667	0.0224113464355469
0.4345	0.0410079956054688
0.435333333333334	0.0791549682617188
0.436166666666667	0.0796318054199219
0.437	0.0805854797363281
0.437833333333334	0.117301940917969
0.438666666666667	0.222206115722656
0.4395	0.236988067626953
0.440333333333334	0.267505645751953
0.441166666666667	0.302791595458985
0.442	0.233173370361328
0.442833333333334	0.17690658569336
0.443666666666667	0.193595886230469
0.4445	0.247955322265625
0.445333333333334	0.111103057861328
0.446166666666667	0.122547149658203
0.447	0.08392333984375
0.447833333333334	0.0452995300292969
0.448666666666667	0.00905990600585938
0.4495	0.103950500488281
0.450333333333334	0.17690658569336
0.451166666666667	0.124454498291016
0.452	0.124454498291016
0.452833333333334	0.139236450195313
0.453666666666667	0.0748634338378907
0.4545	-0.0543594360351563
0.455333333333334	0.00905990600585938
0.456166666666667	0.0324249267578125
0.457	-0.0152587890625
0.457833333333334	0.011444091796875
0.458666666666667	0.102996826171875
0.4595	0.130653381347656
0.460333333333334	0.06103515625
0.461166666666667	0.0853538513183594
0.462	0.0824928283691406
0.462833333333334	0.0405311584472656
0.463666666666667	-0.0662803649902344
0.4645	-0.0143051147460938
0.465333333333334	-0.0205039978027344
0.466166666666667	-0.00667572021484375
0.467	0.0963211059570313
0.467833333333334	0.172615051269531
0.468666666666667	0.145435333251953
0.4695	0.128269195556641
0.470333333333334	0.13113021850586
0.471166666666667	0.0691413879394532
0.472	0.0271797180175781
0.472833333333334	0.0882148742675781
0.473666666666667	0.101566314697266
0.4745	0.0681877136230469
0.475333333333334	0.113487243652344
0.476166666666667	0.187397003173828
0.477	0.174522399902344
0.477833333333334	0.184059143066406
0.478666666666667	0.26845932006836
0.4795	0.216007232666016
0.480333333333334	0.128269195556641
0.481166666666667	0.20599365234375
0.482	0.233173370361328
0.482833333333334	0.0896453857421875
0.483666666666667	0.181674957275391
0.4845	0.234127044677735
0.485333333333334	0.121116638183594
0.486166666666667	0.0400543212890625
0.487	0.108718872070313
0.487833333333334	-0.0433921813964844
0.488666666666667	-0.00762939453125
0.4895	-0.02288818359375
0.490333333333334	-0.0195503234863281
0.491166666666667	0.0391006469726563
0.492	0.0786781311035157
0.492833333333334	0.072479248046875
0.493666666666667	0.170707702636719
0.4945	0.200748443603516
0.495333333333334	0.182628631591797
0.496166666666667	0.196933746337891
0.497	0.185489654541016
0.497833333333334	0.135898590087891
0.498666666666667	0.120162963867188
0.4995	0.0796318054199219
0.500333333333334	0.13113021850586
0.501166666666667	0.124931335449219
0.502	0.176429748535156
0.502833333333334	0.27608871459961
0.503666666666667	0.317573547363281
0.5045	0.283241271972656
0.505333333333334	0.29134750366211
0.506166666666667	0.250816345214844
0.507	0.181674957275391
0.507833333333334	0.128746032714844
0.508666666666667	0.151157379150391
0.5095	0.0152587890625
0.510333333333334	-0.0391006469726563
0.511166666666667	0.0524520874023438
0.512	0.0734329223632813
0.512833333333334	0.194549560546875
0.513666666666667	0.33712387084961
0.5145	0.265121459960938
0.515333333333334	0.188827514648438
0.516166666666667	0.131607055664063
0.517	0.157833099365235
0.517833333333334	0.0967979431152344
0.518666666666667	0.131607055664063
0.5195	0.224590301513672
0.520333333333334	0.18453598022461
0.521166666666667	0.142097473144531
0.522	0.161170959472656
0.522833333333334	0.214576721191406
0.523666666666667	0.154972076416016
0.5245	0.225543975830078
0.525333333333334	0.238418579101563
0.526166666666667	0.264644622802735
0.527	0.302314758300781
0.527833333333334	0.314712524414063
0.528666666666667	0.287055969238281
0.5295	0.312328338623047
0.530333333333334	0.279903411865235
0.531166666666667	0.172615051269531
0.532	0.130653381347656
0.532833333333334	0.120639801025391
0.533666666666667	0.143051147460938
0.5345	0.0901222229003906
0.535333333333334	0.125408172607422
0.536166666666667	0.121116638183594
0.537	0.181198120117188
0.537833333333334	0.00715255737304688
0.538666666666667	0.0557899475097657
0.5395	0.0238418579101563
0.540333333333334	0.0333786010742188
0.541166666666667	-0.0457763671875
0.542	0.122547149658203
0.542833333333334	0.026702880859375
0.543666666666667	0.0486373901367188
0.5445	-0.003814697265625
0.545333333333334	0.00715255737304688
0.546166666666667	-0.0481605529785156
0.547	0.0729560852050782
0.547833333333334	0.0414848327636719
0.548666666666667	0.11587142944336
0.5495	0.117301940917969
0.550333333333334	0.158786773681641
0.551166666666667	0.159740447998047
0.552	0.186443328857422
0.552833333333334	0.209331512451172
0.553666666666667	0.21505355834961
0.5545	0.178813934326172
0.555333333333334	0.143527984619141
0.556166666666667	0.143527984619141
0.557	0.106334686279297
0.557833333333334	0.136852264404297
0.558666666666667	0.107288360595703
0.5595	0.115394592285156
0.560333333333334	0.181198120117188
0.561166666666667	0.240325927734375
0.562	0.247478485107422
0.562833333333334	0.301361083984375
0.563666666666667	0.271320343017578
0.5645	0.285625457763672
0.565333333333334	0.259876251220703
0.566166666666667	0.217437744140625
0.567	0.244140625
0.567833333333334	0.166416168212891
0.568666666666667	0.0848770141601563
0.5695	-0.0205039978027344
0.570333333333334	-0.0357627868652344
0.571166666666667	-0.114917755126953
0.572	-0.11444091796875
0.572833333333334	-0.148773193359375
0.573666666666667	-0.108718872070313
0.5745	-0.117778778076172
0.575333333333334	-0.0920295715332031
0.576166666666667	0.041961669921875
0.577	0.0824928283691406
0.577833333333334	0.0805854797363281
0.578666666666667	0.100135803222656
0.5795	0.182151794433594
0.580333333333334	0.030517578125
0.581166666666667	0.134944915771485
0.582	0.16164779663086
0.582833333333334	0.026702880859375
0.583666666666667	0.0376701354980469
0.5845	0.13875961303711
0.585333333333334	0.0772476196289063
0.586166666666667	0.0529289245605469
0.587	0.177383422851563
0.587833333333334	0.245094299316406
0.588666666666667	0.130176544189453
0.5895	0.153064727783203
0.590333333333334	0.1983642578125
0.591166666666667	0.148773193359375
0.592	0.0863075256347656
0.592833333333334	0.166893005371094
0.593666666666667	0.130653381347656
0.5945	0.0967979431152344
0.595333333333334	0.1068115234375
0.596166666666667	0.102996826171875
0.597	0.0643730163574219
0.597833333333334	0.0939369201660156
0.598666666666667	0.112533569335938
0.5995	0.100135803222656
0.600333333333334	0.160694122314453
0.601166666666667	0.188350677490235
0.602	0.0958442687988281
0.602833333333334	-0.00762939453125
0.603666666666667	0.0147819519042969
0.6045	-0.0967979431152344
0.605333333333334	-0.152111053466797
0.606166666666667	-0.0605583190917969
0.607	0.0181198120117188
0.607833333333334	-0.0324249267578125
0.608666666666667	0.0538825988769532
0.6095	0.173091888427735
0.610333333333334	0.142097473144531
0.611166666666667	0.118255615234375
0.612	0.106334686279297
0.612833333333334	0.0615119934082032
0.613666666666667	0.0376701354980469
0.6145	0.0734329223632813
0.615333333333334	0.172615051269531
0.616166666666667	0.257492065429688
0.617	0.291824340820313
0.617833333333334	0.208854675292969
0.618666666666667	0.172138214111328
0.6195	0.17690658569336
0.620333333333334	0.12350082397461
0.621166666666667	0.188350677490235
0.622	0.163555145263672
0.622833333333334	0.0929832458496094
0.623666666666667	0.0505447387695313
0.6245	0.0905990600585938
0.625333333333334	0.0681877136230469
0.626166666666667	0.0848770141601563
0.627	0.142574310302735
0.627833333333334	0.0448226928710938
0.628666666666667	-0.0300407409667969
0.6295	-0.0858306884765625
0.630333333333334	-0.0448226928710938
0.631166666666667	0.00524520874023438
0.632	0.0600814819335938
0.632833333333334	0.0844001770019531
0.633666666666667	0.128746032714844
0.6345	0.151157379150391
0.635333333333334	0.133991241455078
0.636166666666667	0.129222869873047
0.637	0.147342681884766
0.637833333333334	0.131607055664063
0.638666666666667	0.1373291015625
0.6395	0.06866455078125
0.640333333333334	0.104427337646485
0.641166666666667	0.155925750732422
0.642	0.17547607421875
0.642833333333334	0.0829696655273438
0.643666666666667	0.153541564941406
0.6445	0.135898590087891
0.645333333333334	-0.0314712524414063
0.646166666666667	-0.0476837158203125
0.647	-0.0257492065429688
0.647833333333334	-0.0720024108886719
0.648666666666667	-0.0805854797363281
0.6495	-0.00810623168945313
0.650333333333334	-0.0591278076171875
0.651166666666667	-0.003814697265625
0.652	0.0214576721191406
0.652833333333334	0.003814697265625
0.653666666666667	0.0262260437011719
0.6545	0.0767707824707032
0.655333333333334	0.0514984130859375
0.656166666666667	0.0019073486328125
0.657	0.0443458557128906
0.657833333333334	0.0758171081542969
0.658666666666667	0.130653381347656
0.6595	0.10061264038086
0.660333333333334	0.203609466552735
0.661166666666667	0.168800354003906
0.662	0.0576972961425782
0.662833333333334	0.0457763671875
0.663666666666667	0.011444091796875
0.6645	-0.0553131103515625
0.665333333333334	-0.0844001770019531
0.666166666666667	0.0176429748535156
0.667	0.120162963867188
0.667833333333334	0.0715255737304688
0.668666666666667	0.180721282958985
0.6695	0.0782012939453125
0.670333333333334	0
0.671166666666667	0.0514984130859375
0.672	0.0119209289550781
0.672833333333334	0.0181198120117188
0.673666666666667	0.0805854797363281
0.6745	0.126361846923828
0.675333333333334	0.0882148742675781
0.676166666666667	0.0853538513183594
0.677	0.0896453857421875
0.677833333333334	0.0743865966796875
0.678666666666667	0.049591064453125
0.6795	0.0257492065429688
0.680333333333334	0.0567436218261719
0.681166666666667	0.0715255737304688
0.682	0.0472068786621094
0.682833333333334	0.0891685485839844
0.683666666666667	0.132083892822266
0.6845	0.091552734375
0.685333333333334	0.06866455078125
0.686166666666667	0.114917755126953
0.687	0.0863075256347656
0.687833333333334	0.0729560852050782
0.688666666666667	0.0944137573242188
0.6895	0.09918212890625
0.690333333333334	0.0548362731933594
0.691166666666667	0.119209289550781
0.692	0.0491142272949219
0.692833333333334	0.095367431640625
0.693666666666667	0.0929832458496094
0.6945	0.10824203491211
0.695333333333334	0.0209808349609375
0.696166666666667	0.119209289550781
0.697	0.103950500488281
0.697833333333334	0.128269195556641
0.698666666666667	0.0786781311035157
0.6995	0.130653381347656
0.700333333333334	0.135421752929688
0.701166666666667	0.0634193420410157
0.702	0.204086303710938
0.702833333333334	0.189781188964844
0.703666666666667	0.0972747802734375
0.7045	0.0853538513183594
0.705333333333334	0.163078308105469
0.706166666666667	-0.0829696655273438
0.707	-0.0362396240234375
0.707833333333334	0.0634193420410157
0.708666666666667	-0.011444091796875
0.7095	-0.0400543212890625
0.710333333333334	0.178337097167969
0.711166666666667	0.132083892822266
0.712	0.0920295715332031
0.712833333333334	0.217914581298828
0.713666666666667	0.257492065429688
0.7145	0.165939331054688
0.715333333333334	0.247478485107422
0.716166666666667	0.241279602050781
0.717	0.198841094970703
0.717833333333334	0.199317932128906
0.718666666666667	0.225543975830078
0.7195	0.198841094970703
0.720333333333334	0.210285186767578
0.721166666666667	0.212669372558594
0.722	0.126838684082031
0.722833333333334	0.0982284545898438
0.723666666666667	0.0548362731933594
0.7245	0.0019073486328125
0.725333333333334	-0.064849853515625
0.726166666666667	-0.0638961791992188
0.727	-0.0638961791992188
0.727833333333334	0.0147819519042969
0.728666666666667	0.030517578125
0.7295	0.151634216308594
0.730333333333334	0.234127044677735
0.731166666666667	0.244140625
0.732	0.216960906982422
0.732833333333334	0.247001647949219
0.733666666666667	0.238418579101563
0.7345	0.189304351806641
0.735333333333334	0.198841094970703
0.736166666666667	0.269412994384766
0.737	0.186443328857422
0.737833333333334	0.249385833740235
0.738666666666667	0.109672546386719
0.7395	0.095367431640625
0.740333333333334	0.0138282775878906
0.741166666666667	0.0624656677246094
0.742	-0.0224113464355469
0.742833333333334	0.0672340393066407
0.743666666666667	0.174045562744141
0.7445	0.183582305908203
0.745333333333334	0.175952911376953
0.746166666666667	0.118255615234375
0.747	0.102996826171875
0.747833333333334	0.0405311584472656
0.748666666666667	-0.0147819519042969
0.7495	0.0448226928710938
0.750333333333334	0.0481605529785156
0.751166666666667	0.116825103759766
0.752	0.064849853515625
0.752833333333334	0.0700950622558594
0.753666666666667	0.049591064453125
0.7545	0.0519752502441407
0.755333333333334	0.0591278076171875
0.756166666666667	0.112056732177735
0.757	0.16021728515625
0.757833333333334	0.144481658935547
0.758666666666667	0.159263610839844
0.7595	0.17547607421875
0.760333333333334	0.182151794433594
0.761166666666667	0.185489654541016
0.762	0.166416168212891
0.762833333333334	0.269889831542969
0.763666666666667	0.154495239257813
0.7645	0.128746032714844
0.765333333333334	0.0972747802734375
0.766166666666667	0.0905990600585938
0.767	0.0805854797363281
0.767833333333334	0.0982284545898438
0.768666666666667	0.0972747802734375
0.7695	0.126361846923828
0.770333333333334	0.162124633789063
0.771166666666667	0.111579895019531
0.772	0.0925064086914063
0.772833333333334	0.12350082397461
0.773666666666667	0.0901222229003906
0.7745	0.0948905944824219
0.775333333333334	0.0247955322265625
0.776166666666667	0.0591278076171875
0.777	0.0324249267578125
0.777833333333334	0.0438690185546875
0.778666666666667	-0.0262260437011719
0.7795	0.0362396240234375
0.780333333333334	0.0553131103515625
0.781166666666667	0.049591064453125
0.782	0.0939369201660156
0.782833333333334	0.107765197753906
0.783666666666667	0.0929832458496094
0.7845	0.0963211059570313
0.785333333333334	0.0729560852050782
0.786166666666667	0.123977661132813
0.787	0.0391006469726563
0.787833333333334	0.0467300415039063
0.788666666666667	-0.00286102294921875
0.7895	-0.0815391540527344
0.790333333333334	-0.152587890625
0.791166666666667	-0.12350082397461
0.792	-0.181198120117188
0.792833333333334	-0.143527984619141
0.793666666666667	-0.0762939453125
0.7945	-0.0553131103515625
0.795333333333334	-0.0500679016113282
0.796166666666667	-0.0214576721191406
0.797	-0.0710487365722657
0.797833333333334	-0.155448913574219
0.798666666666667	-0.117301940917969
0.7995	-0.113964080810547
0.800333333333334	-0.041961669921875
0.801166666666667	-0.0171661376953125
0.802	0.0324249267578125
0.802833333333334	0.0205039978027344
0.803666666666667	0.0810623168945313
0.8045	-0.00286102294921875
0.805333333333334	0.003814697265625
0.806166666666667	0.0734329223632813
0.807	0
0.807833333333334	0.030517578125
0.808666666666667	0.119209289550781
0.8095	0.187397003173828
0.810333333333334	0.0934600830078125
0.811166666666667	0.189304351806641
0.812	0.156879425048828
0.812833333333334	0.113964080810547
0.813666666666667	0.0200271606445313
0.8145	0.0205039978027344
0.815333333333334	-0.0514984130859375
0.816166666666667	-0.110149383544922
0.817	-0.130176544189453
0.817833333333334	-0.091552734375
0.818666666666667	-0.104904174804688
0.8195	-0.0767707824707032
0.820333333333334	-0.0209808349609375
0.821166666666667	-0.091552734375
0.822	-0.124931335449219
0.822833333333334	-0.0271797180175781
0.823666666666667	-0.0643730163574219
0.8245	-0.153541564941406
0.825333333333334	-0.157356262207031
0.826166666666667	-0.0996589660644531
0.827	-0.177383422851563
0.827833333333334	-0.19216537475586
0.828666666666667	-0.123977661132813
0.8295	-0.0166893005371094
0.830333333333334	-0.0700950622558594
0.831166666666667	-0.0424385070800781
0.832	0.0505447387695313
0.832833333333334	-0.00619888305664063
0.833666666666667	-0.0667572021484375
0.8345	-0.0290870666503906
0.835333333333334	-0.0662803649902344
0.836166666666667	-0.108718872070313
0.837	-0.0133514404296875
0.837833333333334	-0.0109672546386719
0.838666666666667	-0.0462532043457031
0.8395	-0.0643730163574219
0.840333333333334	-0.0996589660644531
0.841166666666667	-0.146865844726563
0.842	-0.195503234863281
0.842833333333334	-0.174522399902344
0.843666666666667	-0.104427337646485
0.8445	-0.0481605529785156
0.845333333333334	-0.030517578125
0.846166666666667	0.116825103759766
0.847	0.162124633789063
0.847833333333334	0.0863075256347656
0.848666666666667	0.0553131103515625
0.8495	0.0624656677246094
0.850333333333334	0.0362396240234375
0.851166666666667	-0.00762939453125
0.852	0.0934600830078125
0.852833333333334	0.0224113464355469
0.853666666666667	-0.0252723693847656
0.8545	-0.0925064086914063
0.855333333333334	-0.0734329223632813
0.856166666666667	-0.230789184570313
0.857	-0.131607055664063
0.857833333333334	-0.130653381347656
0.858666666666667	-0.162601470947266
0.8595	-0.180721282958985
0.860333333333334	-0.0681877136230469
0.861166666666667	-0.123977661132813
0.862	-0.159740447998047
0.862833333333334	-0.147819519042969
0.863666666666667	-0.153064727783203
0.8645	-0.1373291015625
0.865333333333334	-0.175952911376953
0.866166666666667	-0.164508819580078
0.867	-0.181674957275391
0.867833333333334	-0.240802764892578
0.868666666666667	-0.271797180175781
0.8695	-0.261783599853516
0.870333333333334	-0.204086303710938
0.871166666666667	-0.135898590087891
0.872	-0.0987052917480469
0.872833333333334	-0.107765197753906
0.873666666666667	-0.0658035278320313
0.8745	-0.179767608642578
0.875333333333334	-0.212192535400391
0.876166666666667	-0.241279602050781
0.877	-0.197410583496094
0.877833333333334	-0.178813934326172
0.878666666666667	-0.164985656738281
0.8795	-0.179767608642578
0.880333333333334	-0.0762939453125
0.881166666666667	-0.127315521240235
0.882	-0.0696182250976563
0.882833333333334	0.0867843627929688
0.883666666666667	0.145912170410156
0.8845	0.136375427246094
0.885333333333334	0.130176544189453
0.886166666666667	0.019073486328125
0.887	-0.0467300415039063
0.887833333333334	-0.0486373901367188
0.888666666666667	-0.0748634338378907
0.8895	-0.0338554382324219
0.890333333333334	0.0309944152832031
0.891166666666667	0.00333786010742188
0.892	-0.144004821777344
0.892833333333334	-0.161170959472656
0.893666666666667	-0.134944915771485
0.8945	-0.195026397705078
0.895333333333334	-0.2288818359375
0.896166666666667	-0.133514404296875
0.897	-0.181674957275391
0.897833333333334	-0.217914581298828
0.898666666666667	-0.16164779663086
0.8995	-0.208854675292969
0.900333333333334	-0.277519226074219
0.901166666666667	-0.157356262207031
0.902	-0.10824203491211
0.902833333333334	-0.1220703125
0.903666666666667	0.00905990600585938
0.9045	0.0553131103515625
0.905333333333334	0.0147819519042969
0.906166666666667	-0.0276565551757813
0.907	-0.0681877136230469
0.907833333333334	-0.124931335449219
0.908666666666667	-0.133514404296875
0.9095	-0.10061264038086
0.910333333333334	-0.0619888305664063
0.911166666666667	-0.0672340393066407
0.912	-0.0505447387695313
0.912833333333334	0.0362396240234375
0.913666666666667	-0.0462532043457031
0.9145	-0.0824928283691406
0.915333333333334	-0.0324249267578125
0.916166666666667	-0.0176429748535156
0.917	-0.0362396240234375
0.917833333333334	0.0314712524414063
0.918666666666667	0.0853538513183594
0.9195	0.0548362731933594
0.920333333333334	-0.0123977661132813
0.921166666666667	0.00333786010742188
0.922	-0.034332275390625
0.922833333333334	-0.162124633789063
0.923666666666667	-0.11444091796875
0.9245	-0.0748634338378907
0.925333333333334	-0.130176544189453
0.926166666666667	-0.163078308105469
0.927	-0.124931335449219
0.927833333333334	-0.155448913574219
0.928666666666667	-0.240802764892578
0.9295	-0.197887420654297
0.930333333333334	-0.202655792236328
0.931166666666667	-0.285148620605469
0.932	-0.274181365966797
0.932833333333334	-0.191211700439453
0.933666666666667	-0.218391418457031
0.9345	-0.20742416381836
0.935333333333334	-0.08392333984375
0.936166666666667	-0.131607055664063
0.937	-0.126838684082031
0.937833333333334	-0.130176544189453
0.938666666666667	-0.132560729980469
0.9395	-0.229835510253906
0.940333333333334	-0.206947326660156
0.941166666666667	-0.203609466552735
0.942	-0.141143798828125
0.942833333333334	-0.111579895019531
0.943666666666667	-0.0176429748535156
0.9445	0.00476837158203125
0.945333333333334	-0.0219345092773438
0.946166666666667	-0.0600814819335938
0.947	-0.104904174804688
0.947833333333334	-0.128746032714844
0.948666666666667	-0.162124633789063
0.9495	-0.163078308105469
0.950333333333334	-0.201225280761719
0.951166666666667	-0.177860260009766
0.952	-0.216007232666016
0.952833333333334	-0.248908996582031
0.953666666666667	-0.252723693847656
0.9545	-0.254154205322266
0.955333333333334	-0.309944152832031
0.956166666666667	-0.304698944091797
0.957	-0.16164779663086
0.957833333333334	-0.222206115722656
0.958666666666667	-0.164508819580078
0.9595	-0.198841094970703
0.960333333333334	-0.250339508056641
0.961166666666667	-0.156879425048828
0.962	-0.144004821777344
0.962833333333334	-0.249862670898438
0.963666666666667	-0.136375427246094
0.9645	-0.139236450195313
0.965333333333334	-0.144004821777344
0.966166666666667	-0.103473663330078
0.967	-0.0748634338378907
0.967833333333334	-0.154972076416016
0.968666666666667	-0.2288818359375
0.9695	-0.319957733154297
0.970333333333334	-0.255107879638672
0.971166666666667	-0.181198120117188
0.972	-0.186443328857422
0.972833333333334	-0.181674957275391
0.973666666666667	-0.103473663330078
0.9745	-0.16021728515625
0.975333333333334	-0.224113464355469
0.976166666666667	-0.192642211914063
0.977	-0.229358673095703
0.977833333333334	-0.253677368164063
0.978666666666667	-0.164031982421875
0.9795	-0.134944915771485
0.980333333333334	-0.171661376953125
0.981166666666667	-0.232696533203125
0.982	-0.207901000976563
0.982833333333334	-0.286579132080078
0.983666666666667	-0.243186950683594
0.9845	-0.213146209716797
0.985333333333334	-0.158786773681641
0.986166666666667	-0.185012817382813
0.987	-0.20599365234375
0.987833333333334	-0.259876251220703
0.988666666666667	-0.274658203125
0.9895	-0.291824340820313
0.990333333333334	-0.286579132080078
0.991166666666667	-0.267982482910156
0.992	-0.293254852294922
0.992833333333334	-0.293254852294922
0.993666666666667	-0.318527221679688
0.9945	-0.23651123046875
0.995333333333334	-0.234127044677735
0.996166666666667	-0.157833099365235
0.997	-0.16927719116211
0.997833333333334	-0.231742858886719
0.998666666666667	-0.375747680664063
0.9995	-0.327110290527344
1.00033333333334	-0.290393829345703
1.00116666666667	-0.300884246826172
1.002	-0.145435333251953
1.00283333333334	0.0233650207519531
1.00366666666667	0.0238418579101563
1.0045	-0.113487243652344
1.00533333333334	-0.0886917114257813
1.00616666666667	-0.223636627197266
1.007	-0.333309173583985
1.00783333333334	-0.385761260986328
1.00866666666667	-0.350475311279297
1.0095	-0.365734100341797
1.01033333333334	-0.273704528808594
1.01116666666667	-0.27608871459961
1.012	-0.339031219482422
1.01283333333334	-0.272274017333985
1.01366666666667	-0.2899169921875
1.0145	-0.331878662109375
1.01533333333334	-0.288486480712891
1.01616666666667	-0.250816345214844
1.017	-0.336647033691406
1.01783333333334	-0.336170196533203
1.01866666666667	-0.252246856689453
1.0195	-0.280857086181641
1.02033333333334	-0.263214111328125
1.02116666666667	-0.278472900390625
1.022	-0.19073486328125
1.02283333333334	-0.223636627197266
1.02366666666667	-0.236988067626953
1.0245	-0.234603881835938
1.02533333333334	-0.15401840209961
1.02616666666667	-0.235080718994141
1.027	-0.24557113647461
1.02783333333334	-0.12969970703125
1.02866666666667	-0.172138214111328
1.0295	-0.209331512451172
1.03033333333334	-0.206470489501953
1.03116666666667	-0.261306762695313
1.032	-0.341892242431641
1.03283333333334	-0.265121459960938
1.03366666666667	-0.26082992553711
1.0345	-0.23031234741211
1.03533333333334	-0.201702117919922
1.03616666666667	-0.20599365234375
1.037	-0.223159790039063
1.03783333333334	-0.266551971435547
1.03866666666667	-0.267505645751953
1.0395	-0.258445739746094
1.04033333333334	-0.225543975830078
1.04116666666667	-0.235080718994141
1.042	-0.174522399902344
1.04283333333334	-0.113964080810547
1.04366666666667	-0.0529289245605469
1.0445	-0.0643730163574219
1.04533333333334	-0.0796318054199219
1.04616666666667	-0.120162963867188
1.047	-0.144004821777344
1.04783333333334	-0.253677368164063
1.04866666666667	-0.311374664306641
1.0495	-0.329971313476563
1.05033333333334	-0.38909912109375
1.05116666666667	-0.487327575683594
1.052	-0.452995300292969
1.05283333333334	-0.369071960449219
1.05366666666667	-0.351428985595703
1.0545	-0.334262847900391
1.05533333333334	-0.313758850097656
1.05616666666667	-0.31423568725586
1.057	-0.287055969238281
1.05783333333334	-0.280857086181641
1.05866666666667	-0.292778015136719
1.0595	-0.277519226074219
1.06033333333334	-0.281333923339844
1.06116666666667	-0.292778015136719
1.062	-0.292778015136719
1.06283333333334	-0.208377838134766
1.06366666666667	-0.240325927734375
1.0645	-0.361919403076172
1.06533333333334	-0.348567962646485
1.06616666666667	-0.387668609619141
1.067	-0.393867492675781
1.06783333333334	-0.40435791015625
1.06866666666667	-0.367164611816406
1.0695	-0.339508056640625
1.07033333333334	-0.23794174194336
1.07116666666667	-0.269412994384766
1.072	-0.168323516845703
1.07283333333334	-0.1373291015625
1.07366666666667	-0.132083892822266
1.0745	-0.232219696044922
1.07533333333334	-0.126838684082031
1.07616666666667	-0.095367431640625
1.077	-0.13113021850586
1.07783333333334	-0.148773193359375
1.07866666666667	-0.155448913574219
1.0795	-0.272750854492188
1.08033333333334	-0.310420989990235
1.08116666666667	-0.215530395507813
1.082	-0.216484069824219
1.08283333333334	-0.176429748535156
1.08366666666667	-0.119209289550781
1.0845	-0.121116638183594
1.08533333333334	-0.145912170410156
1.08616666666667	-0.214099884033203
1.087	-0.213623046875
1.08783333333334	-0.132560729980469
1.08866666666667	-0.22268295288086
1.0895	-0.252246856689453
1.09033333333334	-0.225067138671875
1.09116666666667	-0.216007232666016
1.092	-0.288486480712891
1.09283333333334	-0.292301177978516
1.09366666666667	-0.334739685058594
1.0945	-0.261783599853516
1.09533333333334	-0.306129455566406
1.09616666666667	-0.292301177978516
1.097	-0.183582305908203
1.09783333333334	-0.145912170410156
1.09866666666667	-0.211238861083985
1.0995	-0.219345092773438
1.10033333333334	-0.192642211914063
1.10116666666667	-0.248432159423828
1.102	-0.151157379150391
1.10283333333334	-0.110149383544922
1.10366666666667	-0.137805938720703
1.1045	-0.190258026123047
1.10533333333334	-0.183582305908203
1.10616666666667	-0.302791595458985
1.107	-0.347137451171875
1.10783333333334	-0.290393829345703
1.10866666666667	-0.261783599853516
1.1095	-0.281810760498047
1.11033333333334	-0.26082992553711
1.11116666666667	-0.245094299316406
1.112	-0.266075134277344
1.11283333333334	-0.372886657714844
1.11366666666667	-0.355243682861328
1.1145	-0.420570373535156
1.11533333333334	-0.548839569091797
1.11616666666667	-0.524044036865235
1.117	-0.475883483886719
1.11783333333334	-0.504016876220703
1.11866666666667	-0.425815582275391
1.1195	-0.289440155029297
1.12033333333334	-0.292301177978516
1.12116666666667	-0.202178955078125
1.122	-0.131607055664063
1.12283333333334	-0.121593475341797
1.12366666666667	-0.135421752929688
1.1245	-0.125885009765625
1.12533333333334	-0.130176544189453
1.12616666666667	-0.210762023925781
1.127	-0.246047973632813
1.12783333333334	-0.182628631591797
1.12866666666667	-0.248908996582031
1.1295	-0.226497650146485
1.13033333333334	-0.12969970703125
1.13116666666667	-0.149250030517578
1.132	-0.161170959472656
1.13283333333334	-0.102043151855469
1.13366666666667	-0.164985656738281
1.1345	-0.247001647949219
1.13533333333334	-0.189304351806641
1.13616666666667	-0.189304351806641
1.137	-0.238418579101563
1.13783333333334	-0.150680541992188
1.13866666666667	-0.113487243652344
1.1395	-0.119209289550781
1.14033333333334	-0.182628631591797
1.14116666666667	-0.145435333251953
1.142	-0.269412994384766
1.14283333333334	-0.203132629394531
1.14366666666667	-0.255584716796875
1.1445	-0.255107879638672
1.14533333333334	-0.152587890625
1.14616666666667	-0.0882148742675781
1.147	-0.131607055664063
1.14783333333334	-0.109195709228516
1.14866666666667	-0.103950500488281
1.1495	-0.212669372558594
1.15033333333334	-0.205039978027344
1.15116666666667	-0.233650207519531
1.152	-0.278472900390625
1.15283333333334	-0.243663787841797
1.15366666666667	-0.232219696044922
1.1545	-0.333786010742188
1.15533333333334	-0.396728515625
1.15616666666667	-0.324726104736328
1.157	-0.349521636962891
1.15783333333334	-0.355243682861328
1.15866666666667	-0.261306762695313
1.1595	-0.237464904785156
1.16033333333334	-0.269412994384766
1.16116666666667	-0.332355499267578
1.162	-0.296115875244141
1.16283333333334	-0.337600708007813
1.16366666666667	-0.318050384521485
1.1645	-0.244617462158203
1.16533333333334	-0.148296356201172
1.16616666666667	-0.247478485107422
1.167	-0.284671783447266
1.16783333333334	-0.264644622802735
1.16866666666667	-0.360488891601563
1.1695	-0.351905822753906
1.17033333333334	-0.23794174194336
1.17116666666667	-0.241756439208985
1.172	-0.258922576904297
1.17283333333334	-0.263214111328125
1.17366666666667	-0.323295593261719
1.1745	-0.3662109375
1.17533333333334	-0.300884246826172
1.17616666666667	-0.263690948486328
1.177	-0.218391418457031
1.17783333333334	-0.195503234863281
1.17866666666667	-0.159740447998047
1.1795	-0.136375427246094
1.18033333333334	-0.124454498291016
1.18116666666667	-0.143527984619141
1.182	-0.0376701354980469
1.18283333333334	-0.104427337646485
1.18366666666667	-0.166893005371094
1.1845	-0.266551971435547
1.18533333333334	-0.193119049072266
1.18616666666667	-0.246524810791016
1.187	-0.181198120117188
1.18783333333334	-0.126361846923828
1.18866666666667	-0.0429153442382813
1.1895	-0.0867843627929688
1.19033333333334	-0.14638900756836
1.19116666666667	-0.135421752929688
1.192	-0.166893005371094
1.19283333333334	-0.164031982421875
1.19366666666667	-0.23031234741211
1.1945	-0.23651123046875
1.19533333333334	-0.310420989990235
1.19616666666667	-0.279426574707031
1.197	-0.340461730957031
1.19783333333334	-0.250816345214844
1.19866666666667	-0.18453598022461
1.1995	-0.28371810913086
1.20033333333334	-0.322818756103516
1.20116666666667	-0.277996063232422
1.202	-0.293254852294922
1.20283333333334	-0.335216522216797
1.20366666666667	-0.167369842529297
1.2045	-0.0944137573242188
1.20533333333334	-0.148773193359375
1.20616666666667	-0.186443328857422
1.207	-0.200748443603516
1.20783333333334	-0.238418579101563
1.20866666666667	-0.35238265991211
1.2095	-0.307083129882813
1.21033333333334	-0.238418579101563
1.21116666666667	-0.229358673095703
1.212	-0.257492065429688
1.21283333333334	-0.133991241455078
1.21366666666667	-0.145435333251953
1.2145	-0.244140625
1.21533333333334	-0.313282012939453
1.21616666666667	-0.324726104736328
1.217	-0.454425811767578
1.21783333333334	-0.390052795410156
1.21866666666667	-0.362873077392578
1.2195	-0.313758850097656
1.22033333333334	-0.292301177978516
1.22116666666667	-0.189304351806641
1.222	-0.246047973632813
1.22283333333334	-0.257968902587891
1.22366666666667	-0.189304351806641
1.2245	-0.182628631591797
1.22533333333334	-0.205516815185547
1.22616666666667	-0.213623046875
1.227	-0.248432159423828
1.22783333333334	-0.30517578125
1.22866666666667	-0.247001647949219
1.2295	-0.265598297119141
1.23033333333334	-0.305652618408203
1.23116666666667	-0.213623046875
1.232	-0.259876251220703
1.23283333333334	-0.39052963256836
1.23366666666667	-0.393390655517578
1.2345	-0.36001205444336
1.23533333333334	-0.376701354980469
1.23616666666667	-0.375747680664063
1.237	-0.340461730957031
1.23783333333334	-0.340461730957031
1.23866666666667	-0.341892242431641
1.2395	-0.43630599975586
1.24033333333334	-0.377655029296875
1.24116666666667	-0.359535217285156
1.242	-0.301361083984375
1.24283333333334	-0.301361083984375
1.24366666666667	-0.230789184570313
1.2445	-0.234127044677735
1.24533333333334	-0.290393829345703
1.24616666666667	-0.3662109375
1.247	-0.351905822753906
1.24783333333334	-0.34475326538086
1.24866666666667	-0.38290023803711
1.2495	-0.279426574707031
1.25033333333334	-0.26702880859375
1.25116666666667	-0.297069549560547
1.252	-0.317573547363281
1.25283333333334	-0.314712524414063
1.25366666666667	-0.285148620605469
1.2545	-0.304222106933594
1.25533333333334	-0.252723693847656
1.25616666666667	-0.264644622802735
1.257	-0.266075134277344
1.25783333333334	-0.277996063232422
1.25866666666667	-0.228404998779297
1.2595	-0.273227691650391
1.26033333333334	-0.256538391113281
1.26116666666667	-0.254631042480469
1.262	-0.315189361572266
1.26283333333334	-0.26845932006836
1.26366666666667	-0.291824340820313
1.2645	-0.322818756103516
1.26533333333334	-0.319004058837891
1.26616666666667	-0.318050384521485
1.267	-0.35238265991211
1.26783333333334	-0.268936157226563
1.26866666666667	-0.250816345214844
1.2695	-0.233173370361328
1.27033333333334	-0.204563140869141
1.27116666666667	-0.265121459960938
1.272	-0.262737274169922
1.27283333333334	-0.212192535400391
1.27366666666667	-0.185489654541016
1.2745	-0.233173370361328
1.27533333333334	-0.216007232666016
1.27616666666667	-0.278472900390625
1.277	-0.322818756103516
1.27783333333334	-0.335216522216797
1.27866666666667	-0.346183776855469
1.2795	-0.360965728759766
1.28033333333334	-0.329017639160156
1.28116666666667	-0.383377075195313
1.282	-0.350475311279297
1.28283333333334	-0.28228759765625
1.28366666666667	-0.306129455566406
1.2845	-0.262260437011719
1.28533333333334	-0.17690658569336
1.28616666666667	-0.177383422851563
1.287	-0.20599365234375
1.28783333333334	-0.133991241455078
1.28866666666667	-0.111579895019531
1.2895	-0.120162963867188
1.29033333333334	-0.262737274169922
1.29116666666667	-0.269412994384766
1.292	-0.310420989990235
1.29283333333334	-0.374794006347656
1.29366666666667	-0.292778015136719
1.2945	-0.231266021728516
1.29533333333334	-0.277519226074219
1.29616666666667	-0.308513641357422
1.297	-0.317096710205078
1.29783333333334	-0.351905822753906
1.29866666666667	-0.274181365966797
1.2995	-0.234127044677735
1.30033333333334	-0.191211700439453
1.30116666666667	-0.10061264038086
1.302	-0.164031982421875
1.30283333333334	-0.301837921142578
1.30366666666667	-0.292778015136719
1.3045	-0.205516815185547
1.30533333333334	-0.219821929931641
1.30616666666667	-0.164985656738281
1.307	-0.12350082397461
1.30783333333334	-0.127315521240235
1.30866666666667	-0.186920166015625
1.3095	-0.208854675292969
1.31033333333334	-0.288009643554688
1.31116666666667	-0.178337097167969
1.312	-0.199317932128906
1.31283333333334	-0.246047973632813
1.31366666666667	-0.202178955078125
1.3145	-0.178813934326172
1.31533333333334	-0.261783599853516
1.31616666666667	-0.203132629394531
1.317	-0.205039978027344
1.31783333333334	-0.326633453369141
1.31866666666667	-0.290393829345703
1.3195	-0.287532806396485
1.32033333333334	-0.365734100341797
1.32116666666667	-0.340938568115235
1.322	-0.344276428222656
1.32283333333334	-0.347614288330078
1.32366666666667	-0.284194946289063
1.3245	-0.2288818359375
1.32533333333334	-0.225543975830078
1.32616666666667	-0.231742858886719
1.327	-0.187873840332031
1.32783333333334	-0.224113464355469
1.32866666666667	-0.21505355834961
1.3295	-0.229835510253906
1.33033333333334	-0.227928161621094
1.33116666666667	-0.324726104736328
1.332	-0.220775604248047
1.33283333333334	-0.281333923339844
1.33366666666667	-0.3204345703125
1.3345	-0.327110290527344
1.33533333333334	-0.296115875244141
1.33616666666667	-0.38290023803711
1.337	-0.272274017333985
1.33783333333334	-0.22125244140625
1.33866666666667	-0.227928161621094
1.3395	-0.188827514648438
1.34033333333334	-0.2593994140625
1.34116666666667	-0.372886657714844
1.342	-0.349998474121094
1.34283333333334	-0.290870666503906
1.34366666666667	-0.3662109375
1.3445	-0.374317169189453
1.34533333333334	-0.286102294921875
1.34616666666667	-0.252723693847656
1.347	-0.285625457763672
1.34783333333334	-0.278949737548828
1.34866666666667	-0.209808349609375
1.3495	-0.191688537597656
1.35033333333334	-0.279903411865235
1.35116666666667	-0.246047973632813
1.352	-0.250816345214844
1.35283333333334	-0.229835510253906
1.35366666666667	-0.237464904785156
1.3545	-0.192642211914063
1.35533333333334	-0.226020812988281
1.35616666666667	-0.168800354003906
1.357	-0.127315521240235
1.35783333333334	-0.214576721191406
1.35866666666667	-0.248432159423828
1.3595	-0.181198120117188
1.36033333333334	-0.182151794433594
1.36116666666667	-0.300884246826172
1.362	-0.275135040283203
1.36283333333334	-0.258445739746094
1.36366666666667	-0.339508056640625
1.3645	-0.338077545166016
1.36533333333334	-0.30660629272461
1.36616666666667	-0.347614288330078
1.367	-0.36764144897461
1.36783333333334	-0.291824340820313
1.36866666666667	-0.296115875244141
1.3695	-0.243186950683594
1.37033333333334	-0.12350082397461
1.37116666666667	-0.154972076416016
1.372	-0.204563140869141
1.37283333333334	-0.26082992553711
1.37366666666667	-0.289440155029297
1.3745	-0.433921813964844
1.37533333333334	-0.341892242431641
1.37616666666667	-0.342369079589844
1.377	-0.271797180175781
1.37783333333334	-0.263214111328125
1.37866666666667	-0.248432159423828
1.3795	-0.316619873046875
1.38033333333334	-0.338554382324219
1.38116666666667	-0.35238265991211
1.382	-0.491142272949219
1.38283333333334	-0.417232513427735
1.38366666666667	-0.389575958251953
1.3845	-0.359535217285156
1.38533333333334	-0.362396240234375
1.38616666666667	-0.257015228271485
1.387	-0.296592712402344
1.38783333333334	-0.305652618408203
1.38866666666667	-0.265598297119141
1.3895	-0.334739685058594
1.39033333333334	-0.343799591064453
1.39116666666667	-0.316619873046875
1.392	-0.340461730957031
1.39283333333334	-0.384807586669922
1.39366666666667	-0.311374664306641
1.3945	-0.313282012939453
1.39533333333334	-0.343799591064453
1.39616666666667	-0.298023223876953
1.397	-0.220775604248047
1.39783333333334	-0.247001647949219
1.39866666666667	-0.310420989990235
1.3995	-0.235557556152344
1.40033333333334	-0.301837921142578
1.40116666666667	-0.363826751708985
1.402	-0.365734100341797
1.40283333333334	-0.281810760498047
1.40366666666667	-0.2593994140625
1.4045	-0.203609466552735
1.40533333333334	-0.197887420654297
1.40616666666667	-0.16164779663086
1.407	-0.140666961669922
1.40783333333334	-0.292301177978516
1.40866666666667	-0.351905822753906
1.4095	-0.431060791015625
1.41033333333334	-0.456333160400391
1.41116666666667	-0.486373901367188
1.412	-0.397682189941406
1.41283333333334	-0.372886657714844
1.41366666666667	-0.32949447631836
1.4145	-0.318527221679688
1.41533333333334	-0.29897689819336
1.41616666666667	-0.347614288330078
1.417	-0.334739685058594
1.41783333333334	-0.344276428222656
1.41866666666667	-0.35858154296875
1.4195	-0.378131866455078
1.42033333333334	-0.360488891601563
1.42116666666667	-0.383377075195313
1.422	-0.401973724365235
1.42283333333334	-0.323772430419922
1.42366666666667	-0.234603881835938
1.4245	-0.237464904785156
1.42533333333334	-0.151157379150391
1.42616666666667	-0.06103515625
1.427	-0.144481658935547
1.42783333333334	-0.249385833740235
1.42866666666667	-0.286102294921875
1.4295	-0.362873077392578
1.43033333333334	-0.43630599975586
1.43116666666667	-0.401020050048828
1.432	-0.347137451171875
1.43283333333334	-0.317096710205078
1.43366666666667	-0.240325927734375
1.4345	-0.204086303710938
1.43533333333334	-0.204086303710938
1.43616666666667	-0.307559967041016
1.437	-0.247478485107422
1.43783333333334	-0.25177001953125
1.43866666666667	-0.286102294921875
1.4395	-0.289440155029297
1.44033333333334	-0.318527221679688
1.44116666666667	-0.378608703613281
1.442	-0.462532043457031
1.44283333333334	-0.409126281738281
1.44366666666667	-0.443458557128906
1.4445	-0.287055969238281
1.44533333333334	-0.271320343017578
1.44616666666667	-0.263690948486328
1.447	-0.324249267578125
1.44783333333334	-0.269889831542969
1.44866666666667	-0.311851501464844
1.4495	-0.319957733154297
1.45033333333334	-0.309467315673828
1.45116666666667	-0.267505645751953
1.452	-0.278949737548828
1.45283333333334	-0.332832336425781
1.45366666666667	-0.277042388916016
1.4545	-0.245094299316406
1.45533333333334	-0.211715698242188
1.45616666666667	-0.263690948486328
1.457	-0.206470489501953
1.45783333333334	-0.266551971435547
1.45866666666667	-0.275135040283203
1.4595	-0.262260437011719
1.46033333333334	-0.234603881835938
1.46116666666667	-0.226974487304688
1.462	-0.258922576904297
1.46283333333334	-0.351428985595703
1.46366666666667	-0.416278839111328
1.4645	-0.378131866455078
1.46533333333334	-0.456809997558594
1.46616666666667	-0.412464141845703
1.467	-0.340461730957031
1.46783333333334	-0.299930572509766
1.46866666666667	-0.392913818359375
1.4695	-0.392913818359375
1.47033333333334	-0.383377075195313
1.47116666666667	-0.424861907958985
1.472	-0.463485717773438
1.47283333333334	-0.415802001953125
1.47366666666667	-0.303268432617188
1.4745	-0.309944152832031
1.47533333333334	-0.257968902587891
1.47616666666667	-0.256538391113281
1.477	-0.247955322265625
1.47783333333334	-0.342369079589844
1.47866666666667	-0.319957733154297
1.4795	-0.30660629272461
1.48033333333334	-0.302314758300781
1.48116666666667	-0.341415405273438
1.482	-0.355720520019531
1.48283333333334	-0.323295593261719
1.48366666666667	-0.276565551757813
1.4845	-0.235080718994141
1.48533333333334	-0.244617462158203
1.48616666666667	-0.253677368164063
1.487	-0.283241271972656
1.48783333333334	-0.339984893798828
1.48866666666667	-0.362873077392578
1.4895	-0.309944152832031
1.49033333333334	-0.272274017333985
1.49116666666667	-0.30517578125
1.492	-0.291824340820313
1.49283333333334	-0.308990478515625
1.49366666666667	-0.264644622802735
1.4945	-0.216960906982422
1.49533333333334	-0.168323516845703
1.49616666666667	-0.245094299316406
1.497	-0.325679779052735
1.49783333333334	-0.377655029296875
1.49866666666667	-0.415325164794922
1.4995	-0.438690185546875
1.50033333333334	-0.380039215087891
1.50116666666667	-0.336170196533203
1.502	-0.390052795410156
1.50283333333334	-0.385284423828125
1.50366666666667	-0.385284423828125
1.5045	-0.323772430419922
1.50533333333334	-0.240802764892578
1.50616666666667	-0.250339508056641
1.507	-0.211238861083985
1.50783333333334	-0.214099884033203
1.50866666666667	-0.257015228271485
1.5095	-0.345706939697266
1.51033333333334	-0.303268432617188
1.51116666666667	-0.357627868652344
1.512	-0.406742095947266
1.51283333333334	-0.432491302490235
1.51366666666667	-0.471591949462891
1.5145	-0.557899475097657
1.51533333333334	-0.510692596435547
1.51616666666667	-0.430583953857422
1.517	-0.475883483886719
1.51783333333334	-0.407218933105469
1.51866666666667	-0.345706939697266
1.5195	-0.301837921142578
1.52033333333334	-0.319004058837891
1.52116666666667	-0.261306762695313
1.522	-0.248432159423828
1.52283333333334	-0.209808349609375
1.52366666666667	-0.278949737548828
1.5245	-0.247001647949219
1.52533333333334	-0.278949737548828
1.52616666666667	-0.264644622802735
1.527	-0.263690948486328
1.52783333333334	-0.323295593261719
1.52866666666667	-0.349044799804688
1.5295	-0.311374664306641
1.53033333333334	-0.271320343017578
1.53116666666667	-0.28228759765625
1.532	-0.206947326660156
1.53283333333334	-0.265121459960938
1.53366666666667	-0.187873840332031
1.5345	-0.262737274169922
1.53533333333334	-0.274181365966797
1.53616666666667	-0.294685363769531
1.537	-0.250816345214844
1.53783333333334	-0.36764144897461
1.53866666666667	-0.225067138671875
1.5395	-0.225067138671875
1.54033333333334	-0.231266021728516
1.54116666666667	-0.255107879638672
1.542	-0.16164779663086
1.54283333333334	-0.296592712402344
1.54366666666667	-0.271320343017578
1.5445	-0.242710113525391
1.54533333333334	-0.293731689453125
1.54616666666667	-0.364303588867188
1.547	-0.332355499267578
1.54783333333334	-0.408172607421875
1.54866666666667	-0.457286834716797
1.5495	-0.391483306884766
1.55033333333334	-0.407218933105469
1.55116666666667	-0.397205352783203
1.552	-0.339984893798828
1.55283333333334	-0.271797180175781
1.55366666666667	-0.293254852294922
1.5545	-0.328540802001953
1.55533333333334	-0.383377075195313
1.55616666666667	-0.371456146240235
1.557	-0.398635864257813
1.55783333333334	-0.396728515625
1.55866666666667	-0.363349914550781
1.5595	-0.379562377929688
1.56033333333334	-0.332355499267578
1.56116666666667	-0.347614288330078
1.562	-0.330448150634766
1.56283333333334	-0.342369079589844
1.56366666666667	-0.288486480712891
1.5645	-0.387191772460938
1.56533333333334	-0.406742095947266
1.56616666666667	-0.407218933105469
1.567	-0.383377075195313
1.56783333333334	-0.402927398681641
1.56866666666667	-0.341415405273438
1.5695	-0.273704528808594
1.57033333333334	-0.302314758300781
1.57116666666667	-0.35238265991211
1.572	-0.349998474121094
1.57283333333334	-0.385284423828125
1.57366666666667	-0.453948974609375
1.5745	-0.360965728759766
1.57533333333334	-0.336647033691406
1.57616666666667	-0.377178192138672
1.577	-0.353813171386719
1.57783333333334	-0.2593994140625
1.57866666666667	-0.396251678466797
1.5795	-0.315666198730469
1.58033333333334	-0.220775604248047
1.58116666666667	-0.314712524414063
1.582	-0.397205352783203
1.58283333333334	-0.329017639160156
1.58366666666667	-0.396728515625
1.5845	-0.398635864257813
1.58533333333334	-0.302314758300781
1.58616666666667	-0.308990478515625
1.587	-0.2899169921875
1.58783333333334	-0.286579132080078
1.58866666666667	-0.425815582275391
1.5895	-0.478744506835938
1.59033333333334	-0.492095947265625
1.59116666666667	-0.519752502441407
1.592	-0.455856323242188
1.59283333333334	-0.486373901367188
1.59366666666667	-0.499248504638672
1.5945	-0.483036041259766
1.59533333333334	-0.428199768066406
1.59616666666667	-0.464916229248047
1.597	-0.411033630371094
1.59783333333334	-0.312328338623047
1.59866666666667	-0.298023223876953
1.5995	-0.26082992553711
1.60033333333334	-0.257492065429688
1.60116666666667	-0.246047973632813
1.602	-0.36001205444336
1.60283333333334	-0.396251678466797
1.60366666666667	-0.422954559326172
1.6045	-0.397682189941406
1.60533333333334	-0.325679779052735
1.60616666666667	-0.226974487304688
1.607	-0.240802764892578
1.60783333333334	-0.298500061035156
1.60866666666667	-0.294208526611328
1.6095	-0.267505645751953
1.61033333333334	-0.31280517578125
1.61116666666667	-0.282764434814453
1.612	-0.223636627197266
1.61283333333334	-0.271797180175781
1.61366666666667	-0.287532806396485
1.6145	-0.23031234741211
1.61533333333334	-0.29897689819336
1.61616666666667	-0.386238098144531
1.617	-0.417232513427735
1.61783333333334	-0.436782836914063
1.61866666666667	-0.522136688232422
1.6195	-0.475883483886719
1.62033333333334	-0.401496887207031
1.62116666666667	-0.354290008544922
1.622	-0.386238098144531
1.62283333333334	-0.272750854492188
1.62366666666667	-0.191211700439453
1.6245	-0.326156616210938
1.62533333333334	-0.364303588867188
1.62616666666667	-0.385761260986328
1.627	-0.517845153808594
1.62783333333334	-0.554561614990235
1.62866666666667	-0.370979309082031
1.6295	-0.365257263183594
1.63033333333334	-0.329017639160156
1.63116666666667	-0.227451324462891
1.632	-0.254154205322266
1.63283333333334	-0.411510467529297
1.63366666666667	-0.500202178955078
1.6345	-0.481605529785156
1.63533333333334	-0.540256500244141
1.63616666666667	-0.577449798583985
1.637	-0.521183013916016
1.63783333333334	-0.380516052246094
1.63866666666667	-0.424861907958985
1.6395	-0.416278839111328
1.64033333333334	-0.355243682861328
1.64116666666667	-0.372409820556641
1.642	-0.368595123291016
1.64283333333334	-0.346660614013672
1.64366666666667	-0.369548797607422
1.6445	-0.375747680664063
1.64533333333334	-0.334262847900391
1.64616666666667	-0.370502471923828
1.647	-0.32949447631836
1.64783333333334	-0.296592712402344
1.64866666666667	-0.346183776855469
1.6495	-0.370979309082031
1.65033333333334	-0.420093536376953
1.65116666666667	-0.514507293701172
1.652	-0.504016876220703
1.65283333333334	-0.392913818359375
1.65366666666667	-0.402927398681641
1.6545	-0.406265258789063
1.65533333333334	-0.322818756103516
1.65616666666667	-0.311374664306641
1.657	-0.394821166992188
1.65783333333334	-0.318527221679688
1.65866666666667	-0.344276428222656
1.6595	-0.407218933105469
1.66033333333334	-0.397205352783203
1.66116666666667	-0.41961669921875
1.662	-0.539779663085938
1.66283333333334	-0.401496887207031
1.66366666666667	-0.363349914550781
1.6645	-0.386238098144531
1.66533333333334	-0.286102294921875
1.66616666666667	-0.248432159423828
[truncated: 69,685 more rows]
