# Supplementary material for: Chemodiversity of Calophyllum inophyllum L. oil bioactive components related to their specific geographical distribution in the South Pacific region
Source: PeerJ. 2019 May 22;7:e6896. doi: 10.7717/peerj.6896 (PMC6535043; doi:10.7717/peerj.6896)
Supplement: Supplemental Information 4 — Time and absorbance values at 280 nm. The site and the number of the collected sample from French Polynesia are in the separate file names. [file peerj-07-6896-s004.zip › SOCIETE_TAHITI_Z2_N48.CSV]

0.000333333333333334	-4.26244735717774
0.00116666666666667	-4.18949127197266
0.002	-4.1956901550293
0.00283333333333334	-4.23097610473633
0.00366666666666667	-4.38547134399414
0.0045	-4.41408157348633
0.00533333333333334	-4.41789627075196
0.00616666666666667	-4.48942184448242
0.007	-4.51183319091797
0.00783333333333334	-4.36162948608399
0.00866666666666667	-4.31871414184571
0.0095	-4.28247451782227
0.0103333333333334	-4.18233871459961
0.0111666666666667	-4.21619415283203
0.012	-4.2715072631836
0.0128333333333334	-4.28581237792969
0.0136666666666667	-4.34398651123047
0.0145	-4.44793701171875
0.0153333333333334	-4.40406799316406
0.0161666666666667	-4.36115264892578
0.017	-4.38880920410156
0.0178333333333334	-4.40740585327149
0.0186666666666667	-4.31442260742188
0.0195	-4.37211990356446
0.0203333333333334	-4.41169738769531
0.0211666666666667	-4.3482780456543
0.022	-4.302978515625
0.0228333333333334	-4.35256958007813
0.0236666666666667	-4.36878204345703
0.0245	-4.43553924560547
0.0253333333333334	-4.4550895690918
0.0261666666666667	-4.52613830566406
0.027	-4.53281402587891
0.0278333333333334	-4.55474853515625
0.0286666666666667	-4.57859039306641
0.0295	-4.58669662475586
0.0303333333333334	-4.51278686523438
0.0311666666666667	-4.55617904663086
0.032	-4.51850891113281
0.0328333333333334	-4.47940826416016
0.0336666666666667	-4.45842742919922
0.0345	-4.55474853515625
0.0353333333333334	-4.49943542480469
0.0361666666666667	-4.53805923461914
0.037	-4.49132919311524
0.0378333333333334	-4.58765029907227
0.0386666666666667	-4.58574295043946
0.0395	-4.62579727172852
0.0403333333333334	-4.59814071655274
0.0411666666666667	-4.66966629028321
0.042	-4.58860397338867
0.0428333333333334	-4.52613830566406
0.0436666666666667	-4.50658798217774
0.0445	-4.47273254394531
0.0453333333333334	-4.33731079101563
0.0461666666666667	-4.3783187866211
0.047	-4.31108474731446
0.0478333333333334	-4.27961349487305
0.0486666666666667	-4.32538986206055
0.0495	-4.44746017456055
0.0503333333333334	-4.44507598876953
0.0511666666666667	-4.56953048706055
0.052	-4.62865829467774
0.0528333333333334	-4.53901290893555
0.0536666666666667	-4.59098815917969
0.0545	-4.63104248046875
0.0553333333333334	-4.56571578979492
0.0561666666666667	-4.52136993408203
0.057	-4.69541549682617
0.0578333333333334	-4.64725494384766
0.0586666666666667	-4.67252731323242
0.0595	-4.77695465087891
0.0603333333333334	-4.74262237548828
0.0611666666666667	-4.63533401489258
0.062	-4.69636917114258
0.0628333333333334	-4.47416305541992
0.0636666666666667	-4.35018539428711
0.0645	-4.39834594726563
0.0653333333333334	-4.41455841064453
0.0661666666666667	-4.26244735717774
0.067	-4.38022613525391
0.0678333333333334	-4.4708251953125
0.0686666666666667	-4.46224212646485
0.0695	-4.46414947509766
0.0703333333333334	-4.44412231445313
0.0711666666666667	-4.4093132019043
0.072	-4.36162948608399
0.0728333333333334	-4.43410873413086
0.0736666666666667	-4.40120697021485
0.0745	-4.5003890991211
0.0753333333333334	-4.5614242553711
0.0761666666666667	-4.61244583129883
0.077	-4.55188751220703
0.0778333333333334	-4.58526611328125
0.0786666666666667	-4.51278686523438
0.0795	-4.55045700073242
0.0803333333333334	-4.51326370239258
0.0811666666666667	-4.54282760620117
0.082	-4.58002090454102
0.0828333333333334	-4.75168228149414
0.0836666666666667	-4.73451614379883
0.0845	-4.84418869018555
0.0853333333333334	-4.82225418090821
0.0861666666666667	-4.75883483886719
0.087	-4.61626052856446
0.0878333333333334	-4.52470779418946
0.0886666666666667	-4.49657440185547
0.0895	-4.48131561279297
0.0903333333333334	-4.58335876464844
0.0911666666666667	-4.62007522583008
0.092	-4.70352172851563
0.0928333333333334	-4.57763671875
0.0936666666666667	-4.70256805419922
0.0945	-4.63294982910156
0.0953333333333334	-4.64725494384766
0.0961666666666667	-4.63438034057617
0.097	-4.7597885131836
0.0978333333333334	-4.70113754272461
0.0986666666666667	-4.74262237548828
0.0995	-4.76264953613281
0.100333333333334	-4.74691390991211
0.101166666666667	-4.72593307495117
0.102	-4.68921661376953
0.102833333333334	-4.59957122802735
0.103666666666667	-4.51135635375977
0.1045	-4.54807281494141
0.105333333333334	-4.54235076904297
0.106166666666667	-4.56333160400391
0.107	-4.60529327392578
0.107833333333334	-4.62150573730469
0.108666666666667	-4.64773178100586
0.1095	-4.68492507934571
0.110333333333334	-4.62770462036133
0.111166666666667	-4.65250015258789
0.112	-4.63342666625977
0.112833333333334	-4.70304489135742
0.113666666666667	-4.64487075805664
0.1145	-4.65822219848633
0.115333333333334	-4.53662872314453
0.116166666666667	-4.58431243896485
0.117	-4.5008659362793
0.117833333333334	-4.58574295043946
0.118666666666667	-4.63151931762696
0.1195	-4.72736358642578
0.120333333333334	-4.78124618530274
0.121166666666667	-4.73546981811524
0.122	-4.64868545532227
0.122833333333334	-4.6529769897461
0.123666666666667	-4.71305847167969
0.1245	-4.72164154052735
0.125333333333334	-4.77695465087891
0.126166666666667	-4.72879409790039
0.127	-4.78935241699219
0.127833333333334	-4.80175018310547
0.128666666666667	-4.82797622680664
0.1295	-4.85897064208985
0.130333333333334	-4.88328933715821
0.131166666666667	-4.84848022460938
0.132	-4.85086441040039
0.132833333333334	-4.83751296997071
0.133666666666667	-4.8370361328125
0.1345	-4.91476058959961
0.135333333333334	-4.94050979614258
0.136166666666667	-4.93335723876953
0.137	-4.96959686279297
0.137833333333334	-4.89091873168946
0.138666666666667	-4.90427017211914
0.1395	-5.00249862670899
0.140333333333334	-5.0501823425293
0.141166666666667	-5.00726699829102
0.142	-5.15365600585938
0.142833333333334	-5.05113601684571
0.143666666666667	-4.86373901367188
0.1445	-4.83846664428711
0.145333333333334	-4.78982925415039
0.146166666666667	-4.67729568481446
0.147	-4.78792190551758
0.147833333333334	-4.87375259399414
0.148666666666667	-4.88948822021485
0.1495	-4.94241714477539
0.150333333333334	-5.10025024414063
0.151166666666667	-5.05685806274414
0.152	-5.04922866821289
0.152833333333334	-5.0344467163086
0.153666666666667	-5.06162643432617
0.1545	-5.04064559936524
0.155333333333334	-5.01441955566407
0.156166666666667	-5.04302978515625
0.157	-5.03635406494141
0.157833333333334	-5.05733489990235
0.158666666666667	-5.04207611083985
0.1595	-5.04446029663086
0.160333333333334	-5.03301620483399
0.161166666666667	-5.04112243652344
0.162	-5.01775741577149
0.162833333333334	-4.97007369995117
0.163666666666667	-5.02109527587891
0.1645	-5.12456893920899
0.165333333333334	-5.07164001464844
0.166166666666667	-5.15556335449219
0.167	-5.12409210205078
0.167833333333334	-5.01537322998047
0.168666666666667	-4.90188598632813
0.1695	-4.92238998413086
0.170333333333334	-4.81748580932617
0.171166666666667	-4.95100021362305
0.172	-4.98008728027344
0.172833333333334	-5.02967834472657
0.173666666666667	-5.2032470703125
0.1745	-5.36823272705078
0.175333333333334	-5.32913208007813
0.176166666666667	-5.40447235107422
0.177	-5.38158416748047
0.177833333333334	-5.32293319702149
0.178666666666667	-5.32102584838867
0.1795	-5.17606735229492
0.180333333333334	-5.17654418945313
0.181166666666667	-5.1717758178711
0.182	-5.06353378295899
0.182833333333334	-5.07068634033203
0.183666666666667	-5.2485466003418
0.1845	-5.28430938720703
0.185333333333334	-5.35345077514649
0.186166666666667	-5.49840927124024
0.187	-5.45215606689453
0.187833333333334	-5.46360015869141
0.188666666666667	-5.43403625488282
0.1895	-5.51939010620117
0.190333333333334	-5.51939010620117
0.191166666666667	-5.56564331054688
0.192	-5.51557540893555
0.192833333333334	-5.60426712036133
0.193666666666667	-5.5537223815918
0.1945	-5.56659698486328
0.195333333333334	-5.62763214111328
0.196166666666667	-5.7215690612793
0.197	-5.76210021972657
0.197833333333334	-5.76162338256836
0.198666666666667	-5.6605339050293
0.1995	-5.58614730834961
0.200333333333334	-5.57470321655274
0.201166666666667	-5.51080703735352
0.202	-5.60998916625977
0.202833333333334	-5.72538375854492
0.203666666666667	-5.71155548095703
0.2045	-5.59711456298828
0.205333333333334	-5.53417205810547
0.206166666666667	-5.44309616088867
0.207	-5.38492202758789
0.207833333333334	-5.46646118164063
0.208666666666667	-5.49650192260742
0.2095	-5.48839569091797
0.210333333333334	-5.50651550292969
0.211166666666667	-5.42354583740235
0.212	-5.32245635986328
0.212833333333334	-5.26762008666992
0.213666666666667	-5.33866882324219
0.2145	-5.26618957519532
0.215333333333334	-5.34820556640625
0.216166666666667	-5.40637969970703
0.217	-5.46693801879883
0.217833333333334	-5.61809539794922
0.218666666666667	-5.6452751159668
0.2195	-5.68819046020508
0.220333333333334	-5.73968887329102
0.221166666666667	-5.78451156616211
0.222	-5.60188293457032
0.222833333333334	-5.60522079467774
0.223666666666667	-5.68437576293946
0.2245	-5.62715530395508
0.225333333333334	-5.60569763183594
0.226166666666667	-5.65862655639649
0.227	-5.68819046020508
0.227833333333334	-5.58137893676758
0.228666666666667	-5.49554824829102
0.2295	-5.39445877075196
0.230333333333334	-5.29146194458008
0.231166666666667	-5.28764724731446
0.232	-5.25236129760742
0.232833333333334	-5.2032470703125
0.233666666666667	-5.20038604736328
0.2345	-5.21659851074219
0.235333333333334	-5.1112174987793
0.236166666666667	-5.07831573486328
0.237	-5.16223907470703
0.237833333333334	-5.1412582397461
0.238666666666667	-5.05590438842774
0.2395	-5.05495071411133
0.240333333333334	-5.0649642944336
0.241166666666667	-5.06210327148438
0.242	-5.09929656982422
0.242833333333334	-5.126953125
0.243666666666667	-5.13315200805664
0.2445	-5.0654411315918
0.245333333333334	-5.04207611083985
0.246166666666667	-5.06019592285157
0.247	-5.06258010864258
0.247833333333334	-5.05828857421875
0.248666666666667	-5.08832931518555
0.2495	-5.01823425292969
0.250333333333334	-4.93097305297852
0.251166666666667	-4.89950180053711
0.252	-4.8060417175293
0.252833333333334	-4.81319427490235
0.253666666666667	-4.82559204101563
0.2545	-4.8365592956543
0.255333333333334	-4.82654571533203
0.256166666666667	-4.8980712890625
0.257	-4.90665435791016
0.257833333333334	-4.94861602783203
0.258666666666667	-5.01871109008789
0.2595	-5.06591796875
0.260333333333334	-5.08880615234375
0.261166666666667	-5.09405136108399
0.262	-5.09452819824219
0.262833333333334	-5.04446029663086
0.263666666666667	-5.04255294799805
0.2645	-4.94956970214844
0.265333333333334	-4.96006011962891
0.266166666666667	-4.94384765625
0.267	-4.91476058959961
0.267833333333334	-4.99248504638672
0.268666666666667	-5.10597229003907
0.2695	-5.10454177856446
0.270333333333334	-5.11741638183594
0.271166666666667	-5.19180297851563
0.272	-5.14459609985352
0.272833333333334	-5.0959587097168
0.273666666666667	-5.06973266601563
0.2745	-5.05447387695313
0.275333333333334	-5.09452819824219
0.276166666666667	-5.04827499389649
0.277	-5.06734848022461
0.277833333333334	-5.0201416015625
0.278666666666667	-5.00011444091797
0.2795	-5.05256652832032
0.280333333333334	-5.07211685180664
0.281166666666667	-5.13076782226563
0.282	-5.19943237304688
0.282833333333334	-5.24425506591797
0.283666666666667	-5.09881973266602
0.2845	-5.06401062011719
0.285333333333334	-4.98247146606446
0.286166666666667	-4.90474700927735
0.287	-4.87375259399414
0.287833333333334	-4.84895706176758
0.288666666666667	-4.89854812622071
0.2895	-4.96196746826172
0.290333333333334	-5.0039291381836
0.291166666666667	-5.08880615234375
0.292	-5.07688522338867
0.292833333333334	-5.01728057861328
0.293666666666667	-4.89521026611328
0.2945	-4.91571426391602
0.295333333333334	-4.791259765625
0.296166666666667	-4.89234924316406
0.297	-4.98771667480469
0.297833333333334	-5.06305694580078
0.298666666666667	-5.0654411315918
0.2995	-5.13982772827149
0.300333333333334	-5.08880615234375
0.301166666666667	-5.01012802124024
0.302	-4.99773025512696
0.302833333333334	-4.96530532836914
0.303666666666667	-4.99916076660156
0.3045	-4.97007369995117
0.305333333333334	-5.02252578735352
0.306166666666667	-5.09929656982422
0.307	-5.14316558837891
0.307833333333334	-5.13219833374024
0.308666666666667	-5.19990921020508
0.3095	-5.20801544189453
0.310333333333334	-5.17511367797852
0.311166666666667	-5.1722526550293
0.312	-5.19990921020508
0.312833333333334	-5.14793395996094
0.313666666666667	-5.1422119140625
0.3145	-5.05208969116211
0.315333333333334	-5.04398345947266
0.316166666666667	-4.95958328247071
0.317	-5.04112243652344
0.317833333333334	-5.12170791625977
0.318666666666667	-5.19037246704102
0.3195	-5.16080856323242
0.320333333333334	-5.21135330200196
0.321166666666667	-5.18989562988282
0.322	-5.08785247802735
0.322833333333334	-4.99773025512696
0.323666666666667	-5.04589080810547
0.3245	-4.97102737426758
0.325333333333334	-4.99105453491211
0.326166666666667	-4.9891471862793
0.327	-5.05638122558594
0.327833333333334	-5.09405136108399
0.328666666666667	-5.08356094360352
0.3295	-5.06782531738282
0.330333333333334	-5.10835647583008
0.331166666666667	-5.11646270751953
0.332	-5.01346588134766
0.332833333333334	-5.08880615234375
0.333666666666667	-5.09166717529297
0.3345	-5.09309768676758
0.335333333333334	-5.15174865722657
0.336166666666667	-5.28144836425782
0.337	-5.26237487792969
0.337833333333334	-5.25522232055664
0.338666666666667	-5.14984130859375
0.3395	-5.15365600585938
0.340333333333334	-5.0811767578125
0.341166666666667	-5.13648986816407
0.342	-5.13172149658203
0.342833333333334	-5.22756576538086
0.343666666666667	-5.17702102661133
0.3445	-5.23805618286133
0.345333333333334	-5.2027702331543
0.346166666666667	-5.24950027465821
0.347	-5.19990921020508
0.347833333333334	-5.29861450195313
0.348666666666667	-5.17320632934571
0.3495	-5.11026382446289
0.350333333333334	-5.05781173706055
0.351166666666667	-5.09929656982422
0.352	-5.01060485839844
0.352833333333334	-5.10835647583008
0.353666666666667	-5.17416000366211
0.3545	-5.14793395996094
0.355333333333334	-5.24091720581055
0.356166666666667	-5.28001785278321
0.357	-5.24950027465821
0.357833333333334	-5.22708892822266
0.358666666666667	-5.36775588989258
0.3595	-5.25283813476563
0.360333333333334	-5.22756576538086
0.361166666666667	-5.21183013916016
0.362	-5.27191162109375
0.362833333333334	-5.23805618286133
0.363666666666667	-5.2485466003418
0.3645	-5.29718399047852
0.365333333333334	-5.35202026367188
0.366166666666667	-5.38253784179688
0.367	-5.29146194458008
0.367833333333334	-5.3396224975586
0.368666666666667	-5.31387329101563
0.3695	-5.29098510742188
0.370333333333334	-5.28717041015625
0.371166666666667	-5.29813766479492
0.372	-5.25617599487305
0.372833333333334	-5.22756576538086
0.373666666666667	-5.23471832275391
0.3745	-5.07736206054688
0.375333333333334	-5.08451461791992
0.376166666666667	-5.08308410644532
0.377	-5.09786605834961
0.377833333333334	-5.07497787475586
0.378666666666667	-5.20420074462891
0.3795	-5.28955459594727
0.380333333333334	-5.23138046264649
0.381166666666667	-5.1875114440918
0.382	-5.29050827026367
0.382833333333334	-5.30433654785157
0.383666666666667	-5.18465042114258
0.3845	-5.3400993347168
0.385333333333334	-5.35106658935547
0.386166666666667	-5.24568557739258
0.387	-5.16271591186524
0.387833333333334	-5.22661209106446
0.388666666666667	-5.11741638183594
0.3895	-5.15890121459961
0.390333333333334	-5.23185729980469
0.391166666666667	-5.28383255004883
0.392	-5.24330139160157
0.392833333333334	-5.26618957519532
0.393666666666667	-5.30576705932617
0.3945	-5.26046752929688
0.395333333333334	-5.29336929321289
0.396166666666667	-5.39112091064453
0.397	-5.46884536743164
0.397833333333334	-5.5227279663086
0.398666666666667	-5.55467605590821
0.3995	-5.49411773681641
0.400333333333334	-5.42116165161133
0.401166666666667	-5.40876388549805
0.402	-5.33342361450196
0.402833333333334	-5.29670715332032
0.403666666666667	-5.23471832275391
0.4045	-5.15985488891602
0.405333333333334	-5.08308410644532
0.406166666666667	-5.02490997314453
0.407	-5.04302978515625
0.407833333333334	-5.16986846923828
0.408666666666667	-5.26046752929688
0.4095	-5.33390045166016
0.410333333333334	-5.32293319702149
0.411166666666667	-5.26046752929688
0.412	-5.2027702331543
0.412833333333334	-5.18608093261719
0.413666666666667	-5.26809692382813
0.4145	-5.32054901123047
0.415333333333334	-5.36823272705078
0.416166666666667	-5.37347793579102
0.417	-5.44548034667969
0.417833333333334	-5.36203384399414
0.418666666666667	-5.3400993347168
0.4195	-5.35345077514649
0.420333333333334	-5.36632537841797
0.421166666666667	-5.32770156860352
0.422	-5.28192520141602
0.422833333333334	-5.29527664184571
0.423666666666667	-5.31005859375
0.4245	-5.3706169128418
0.425333333333334	-5.39922714233399
0.426166666666667	-5.44309616088867
0.427	-5.44452667236328
0.427833333333334	-5.46836853027344
0.428666666666667	-5.4769515991211
0.4295	-5.50365447998047
0.430333333333334	-5.42497634887696
0.431166666666667	-5.48315048217774
0.432	-5.4769515991211
0.432833333333334	-5.34772872924805
0.433666666666667	-5.33914566040039
0.4345	-5.36489486694336
0.435333333333334	-5.34534454345703
0.436166666666667	-5.42831420898438
0.437	-5.52797317504883
0.437833333333334	-5.5389404296875
0.438666666666667	-5.60808181762696
0.4395	-5.39302825927735
0.440333333333334	-5.42974472045899
0.441166666666667	-5.37395477294922
0.442	-5.31673431396485
0.442833333333334	-5.29909133911133
0.443666666666667	-5.51557540893555
0.4445	-5.46121597290039
0.445333333333334	-5.54418563842774
0.446166666666667	-5.54656982421875
0.447	-5.61952590942383
0.447833333333334	-5.47981262207032
0.448666666666667	-5.49840927124024
0.4495	-5.41353225708008
0.450333333333334	-5.33342361450196
0.451166666666667	-5.39398193359375
0.452	-5.52082061767578
0.452833333333334	-5.46503067016602
0.453666666666667	-5.55896759033203
0.4545	-5.54561614990235
0.455333333333334	-5.41210174560547
0.456166666666667	-5.44834136962891
0.457	-5.46121597290039
0.457833333333334	-5.46836853027344
0.458666666666667	-5.52797317504883
0.4595	-5.47075271606446
0.460333333333334	-5.40351867675782
0.461166666666667	-5.30338287353516
0.462	-5.30338287353516
0.462833333333334	-5.17034530639649
0.463666666666667	-5.05161285400391
0.4645	-5.14078140258789
0.465333333333334	-5.22518157958985
0.466166666666667	-5.33390045166016
0.467	-5.39064407348633
0.467833333333334	-5.4616928100586
0.468666666666667	-5.46073913574219
0.4695	-5.40256500244141
0.470333333333334	-5.4006576538086
0.471166666666667	-5.45406341552735
0.472	-5.41830062866211
0.472833333333334	-5.46598434448242
0.473666666666667	-5.48553466796875
0.4745	-5.48171997070313
0.475333333333334	-5.60855865478516
0.476166666666667	-5.54418563842774
0.477	-5.50222396850586
0.477833333333334	-5.54513931274414
0.478666666666667	-5.53750991821289
0.4795	-5.42068481445313
0.480333333333334	-5.45310974121094
0.481166666666667	-5.4168701171875
0.482	-5.35869598388672
0.482833333333334	-5.37872314453125
0.483666666666667	-5.46789169311524
0.4845	-5.51986694335938
0.485333333333334	-5.47504425048828
0.486166666666667	-5.3863525390625
0.487	-5.38778305053711
0.487833333333334	-5.22899627685547
0.488666666666667	-5.21326065063477
0.4895	-5.32150268554688
0.490333333333334	-5.35726547241211
0.491166666666667	-5.31864166259766
0.492	-5.40256500244141
0.492833333333334	-5.30147552490235
0.493666666666667	-5.31005859375
0.4945	-5.33580780029297
0.495333333333334	-5.32722473144532
0.496166666666667	-5.40351867675782
0.497	-5.55276870727539
0.497833333333334	-5.54037094116211
0.498666666666667	-5.47313690185547
0.4995	-5.52225112915039
0.500333333333334	-5.44500350952149
0.501166666666667	-5.4922103881836
0.502	-5.4779052734375
0.502833333333334	-5.63097000122071
0.503666666666667	-5.69677352905274
0.5045	-5.72443008422852
0.505333333333334	-5.49554824829102
0.506166666666667	-5.53703308105469
0.507	-5.44452667236328
0.507833333333334	-5.43260574340821
0.508666666666667	-5.36060333251953
0.5095	-5.52511215209961
0.510333333333334	-5.45406341552735
0.511166666666667	-5.46550750732422
0.512	-5.28001785278321
0.512833333333334	-5.24330139160157
0.513666666666667	-5.11837005615235
0.5145	-5.1717758178711
0.515333333333334	-5.18178939819336
0.516166666666667	-5.3553581237793
0.517	-5.49840927124024
0.517833333333334	-5.68008422851563
0.518666666666667	-5.72347640991211
0.5195	-5.67960739135742
0.520333333333334	-5.63240051269532
0.521166666666667	-5.55992126464844
0.522	-5.523681640625
0.522833333333334	-5.48982620239258
0.523666666666667	-5.56278228759766
0.5245	-5.65910339355469
0.525333333333334	-5.69295883178711
0.526166666666667	-5.62906265258789
0.527	-5.68628311157227
0.527833333333334	-5.67626953125
0.528666666666667	-5.64718246459961
0.5295	-5.70821762084961
0.530333333333334	-5.73205947875977
0.531166666666667	-5.67960739135742
0.532	-5.74398040771485
0.532833333333334	-5.65147399902344
0.533666666666667	-5.55706024169922
0.5345	-5.57851791381836
0.535333333333334	-5.45978546142578
0.536166666666667	-5.47885894775391
0.537	-5.53131103515625
0.537833333333334	-5.55086135864258
0.538666666666667	-5.42640686035157
0.5395	-5.51128387451172
0.540333333333334	-5.60760498046875
0.541166666666667	-5.63478469848633
0.542	-5.5994987487793
0.542833333333334	-5.67817687988282
0.543666666666667	-5.69534301757813
0.5445	-5.57804107666016
0.545333333333334	-5.46360015869141
0.546166666666667	-5.4922103881836
0.547	-5.47552108764649
0.547833333333334	-5.51605224609375
0.548666666666667	-5.48076629638672
0.5495	-5.48696517944336
0.550333333333334	-5.58567047119141
0.551166666666667	-5.62286376953125
0.552	-5.55944442749024
0.552833333333334	-5.57088851928711
0.553666666666667	-5.68389892578125
0.5545	-5.62429428100586
0.555333333333334	-5.61380386352539
0.556166666666667	-5.54704666137696
0.557	-5.50413131713867
0.557833333333334	-5.47266006469727
0.558666666666667	-5.45692443847657
0.5595	-5.44118881225586
0.560333333333334	-5.54180145263672
0.561166666666667	-5.52129745483399
0.562	-5.49840927124024
0.562833333333334	-5.54418563842774
0.563666666666667	-5.60092926025391
0.5645	-5.59711456298828
0.565333333333334	-5.63144683837891
0.566166666666667	-5.7058334350586
0.567	-5.65290451049805
0.567833333333334	-5.69486618041992
0.568666666666667	-5.66482543945313
0.5695	-5.67388534545899
0.570333333333334	-5.65814971923828
0.571166666666667	-5.65195083618164
0.572	-5.59234619140625
0.572833333333334	-5.62858581542969
0.573666666666667	-5.62238693237305
0.5745	-5.64861297607422
0.575333333333334	-5.67245483398438
0.576166666666667	-5.64050674438477
0.577	-5.60903549194336
0.577833333333334	-5.64813613891602
0.578666666666667	-5.60808181762696
0.5795	-5.5537223815918
0.580333333333334	-5.57994842529297
0.581166666666667	-5.5537223815918
0.582	-5.57947158813477
0.582833333333334	-5.53750991821289
0.583666666666667	-5.58614730834961
0.5845	-5.66864013671875
0.585333333333334	-5.6610107421875
0.586166666666667	-5.75828552246094
0.587	-5.78975677490235
0.587833333333334	-5.73587417602539
0.588666666666667	-5.72681427001953
0.5895	-5.70535659790039
0.590333333333334	-5.61952590942383
0.591166666666667	-5.62381744384766
0.592	-5.59234619140625
0.592833333333334	-5.5999755859375
0.593666666666667	-5.645751953125
0.5945	-5.68580627441407
0.595333333333334	-5.74159622192383
0.596166666666667	-5.75304031372071
0.597	-5.7673454284668
0.597833333333334	-5.74493408203125
0.598666666666667	-5.72633743286133
0.5995	-5.64193725585938
0.600333333333334	-5.79309463500977
0.601166666666667	-5.79309463500977
0.602	-5.767822265625
0.602833333333334	-5.74731826782227
0.603666666666667	-5.74874877929688
0.6045	-5.68819046020508
0.605333333333334	-5.61904907226563
0.606166666666667	-5.66959381103516
0.607	-5.69486618041992
0.607833333333334	-5.70964813232422
0.608666666666667	-5.72633743286133
0.6095	-5.76305389404297
0.610333333333334	-5.79166412353516
0.611166666666667	-5.89323043823242
0.612	-5.8431625366211
0.612833333333334	-5.90133666992188
0.613666666666667	-5.98526000976563
0.6145	-5.86414337158203
0.615333333333334	-5.84650039672852
0.616166666666667	-5.86366653442383
0.617	-5.80358505249024
0.617833333333334	-5.69343566894532
0.618666666666667	-5.76066970825196
0.6195	-5.72395324707032
0.620333333333334	-5.78022003173828
0.621166666666667	-5.77068328857422
0.622	-5.93757629394532
0.622833333333334	-5.85508346557617
0.623666666666667	-5.84077835083008
0.6245	-5.83553314208985
0.625333333333334	-5.69295883178711
0.626166666666667	-5.73778152465821
0.627	-5.7373046875
0.627833333333334	-5.7826042175293
0.628666666666667	-5.76210021972657
0.6295	-5.86271286010742
0.630333333333334	-5.81407546997071
0.631166666666667	-5.81741333007813
0.632	-5.77878952026367
0.632833333333334	-5.86462020874024
0.633666666666667	-5.81741333007813
0.6345	-5.89656829833985
0.635333333333334	-5.90085983276367
0.636166666666667	-5.80406188964844
0.637	-5.72490692138672
0.637833333333334	-5.77592849731446
0.638666666666667	-5.64670562744141
0.6395	-5.71823120117188
0.640333333333334	-5.83124160766602
0.641166666666667	-5.81741333007813
0.642	-5.77497482299805
0.642833333333334	-5.96952438354492
0.643666666666667	-6.0572624206543
0.6445	-6.11257553100586
0.645333333333334	-6.10160827636719
0.646166666666667	-5.90372085571289
0.647	-5.83791732788086
0.647833333333334	-5.78403472900391
0.648666666666667	-5.65004348754883
0.6495	-5.57899475097657
0.650333333333334	-5.64146041870117
0.651166666666667	-5.65338134765625
0.652	-5.69820404052735
0.652833333333334	-5.80930709838867
0.653666666666667	-5.89895248413086
0.6545	-6.00004196166992
0.655333333333334	-5.93328475952149
0.656166666666667	-5.92613220214844
0.657	-5.9351921081543
0.657833333333334	-5.87129592895508
0.658666666666667	-5.87177276611328
0.6595	-5.85556030273438
0.660333333333334	-5.8441162109375
0.661166666666667	-5.87701797485352
0.662	-5.92231750488282
0.662833333333334	-5.89799880981446
0.663666666666667	-5.92184066772461
0.6645	-5.89752197265625
0.665333333333334	-5.90276718139649
0.666166666666667	-5.91516494750977
0.667	-5.91564178466797
0.667833333333334	-5.93185424804688
0.668666666666667	-5.91087341308594
0.6695	-5.92756271362305
0.670333333333334	-5.90896606445313
0.671166666666667	-5.92899322509766
0.672	-5.91087341308594
0.672833333333334	-5.99765777587891
0.673666666666667	-5.9657096862793
0.6745	-5.92184066772461
0.675333333333334	-5.83553314208985
0.676166666666667	-5.91230392456055
0.677	-5.89370727539063
0.677833333333334	-5.86223602294922
0.678666666666667	-5.88703155517578
0.6795	-5.87797164916992
0.680333333333334	-5.83648681640625
0.681166666666667	-5.82504272460938
0.682	-5.86891174316407
0.682833333333334	-5.94902038574219
0.683666666666667	-5.97524642944336
0.6845	-6.08205795288086
0.685333333333334	-6.05440139770508
0.686166666666667	-6.16455078125
0.687	-5.98192214965821
0.687833333333334	-5.93757629394532
0.688666666666667	-5.84650039672852
0.6895	-5.86938858032227
0.690333333333334	-5.88607788085938
0.691166666666667	-5.98955154418946
0.692	-6.06966018676758
0.692833333333334	-6.14356994628907
0.693666666666667	-6.09350204467774
0.6945	-6.02865219116211
0.695333333333334	-6.02102279663086
0.696166666666667	-5.98335266113282
0.697	-5.92756271362305
0.697833333333334	-5.94663619995117
0.698666666666667	-5.99908828735352
0.6995	-6.06441497802735
0.700333333333334	-6.06203079223633
0.701166666666667	-5.99431991577149
0.702	-6.01387023925782
0.702833333333334	-5.98478317260742
0.703666666666667	-5.94854354858399
0.7045	-5.90848922729492
0.705333333333334	-5.95426559448242
0.706166666666667	-5.85365295410157
0.707	-5.87081909179688
0.707833333333334	-5.82218170166016
0.708666666666667	-5.90324401855469
0.7095	-5.94186782836914
0.710333333333334	-6.00194931030274
0.711166666666667	-5.95521926879883
0.712	-5.96666336059571
0.712833333333334	-5.85317611694336
0.713666666666667	-5.79595565795899
0.7145	-5.84125518798828
0.715333333333334	-5.91516494750977
0.716166666666667	-5.96714019775391
0.717	-6.03675842285157
0.717833333333334	-6.05201721191407
0.718666666666667	-6.0262680053711
0.7195	-5.9661865234375
0.720333333333334	-5.89132308959961
0.721166666666667	-5.89323043823242
0.722	-5.82075119018555
0.722833333333334	-5.90991973876953
0.723666666666667	-5.91230392456055
0.7245	-5.95521926879883
0.725333333333334	-5.92899322509766
0.726166666666667	-5.98478317260742
0.727	-5.96666336059571
0.727833333333334	-6.04343414306641
0.728666666666667	-6.06441497802735
0.7295	-6.12306594848633
0.730333333333334	-6.17551803588867
0.731166666666667	-6.08587265014649
0.732	-6.10113143920899
0.732833333333334	-6.12020492553711
0.733666666666667	-6.06632232666016
0.7345	-6.04295730590821
0.735333333333334	-6.00719451904297
0.736166666666667	-5.88130950927735
0.737	-5.88750839233399
0.737833333333334	-5.97000122070313
0.738666666666667	-5.94139099121094
0.7395	-5.97524642944336
0.740333333333334	-6.04724884033203
0.741166666666667	-5.99431991577149
0.742	-5.8431625366211
0.742833333333334	-5.85556030273438
0.743666666666667	-5.97620010375977
0.7445	-5.9809684753418
0.745333333333334	-5.92184066772461
0.746166666666667	-6.03437423706055
0.747	-6.03580474853516
0.747833333333334	-5.97333908081055
0.748666666666667	-6.00242614746094
0.7495	-6.10113143920899
0.750333333333334	-6.08539581298828
0.751166666666667	-5.9967041015625
0.752	-5.95283508300782
0.752833333333334	-5.82075119018555
0.753666666666667	-5.68532943725586
0.7545	-5.69581985473633
0.755333333333334	-5.75828552246094
0.756166666666667	-5.75971603393555
0.757	-5.83600997924805
0.757833333333334	-5.96475601196289
0.758666666666667	-6.00147247314453
0.7595	-6.00004196166992
0.760333333333334	-6.06775283813477
0.761166666666667	-6.12497329711914
0.762	-6.10828399658203
0.762833333333334	-6.14356994628907
0.763666666666667	-6.12926483154297
0.7645	-6.06060028076172
0.765333333333334	-6.04057312011719
0.766166666666667	-6.06536865234375
0.767	-6.00814819335938
0.767833333333334	-5.92899322509766
0.768666666666667	-5.94329833984375
0.7695	-5.89847564697266
0.770333333333334	-5.89084625244141
0.771166666666667	-5.85269927978516
0.772	-6.04391098022461
0.772833333333334	-6.08062744140625
0.773666666666667	-6.06584548950196
0.7745	-6.12068176269532
0.775333333333334	-6.20412826538086
0.776166666666667	-6.14500045776367
0.777	-6.13212585449219
0.777833333333334	-6.16502761840821
0.778666666666667	-6.09445571899414
0.7795	-6.03675842285157
0.780333333333334	-6.12974166870117
0.781166666666667	-6.16836547851563
0.782	-6.10113143920899
0.782833333333334	-6.14118576049805
0.783666666666667	-6.10446929931641
0.7845	-6.02579116821289
0.785333333333334	-5.97190856933594
0.786166666666667	-6.04915618896485
0.787	-6.00051879882813
0.787833333333334	-6.17647171020508
0.788666666666667	-6.16455078125
0.7895	-6.21366500854492
0.790333333333334	-6.24132156372071
0.791166666666667	-6.27279281616211
0.792	-6.14213943481446
0.792833333333334	-6.12211227416992
0.793666666666667	-6.15882873535157
0.7945	-6.17647171020508
0.795333333333334	-6.1941146850586
0.796166666666667	-6.24370574951172
0.797	-6.14976882934571
0.797833333333334	-6.09350204467774
0.798666666666667	-6.08348846435547
0.7995	-6.0882568359375
0.800333333333334	-6.07967376708985
0.801166666666667	-6.11400604248047
0.802	-6.18743896484375
0.802833333333334	-6.19745254516602
0.803666666666667	-6.19268417358399
0.8045	-6.24179840087891
0.805333333333334	-6.21557235717774
0.806166666666667	-6.19983673095703
0.807	-6.21366500854492
0.807833333333334	-6.23369216918946
0.808666666666667	-6.16979598999024
0.8095	-6.15024566650391
0.810333333333334	-6.17456436157227
0.811166666666667	-6.15167617797852
0.812	-6.12115859985352
0.812833333333334	-6.13546371459961
0.813666666666667	-6.19697570800782
0.8145	-6.14166259765625
0.815333333333334	-6.10494613647461
0.816166666666667	-6.03151321411133
0.817	-6.1030387878418
0.817833333333334	-6.09636306762696
0.818666666666667	-6.10399246215821
0.8195	-6.08110427856446
0.820333333333334	-6.07061386108399
0.821166666666667	-6.00004196166992
0.822	-5.99098205566407
0.822833333333334	-6.10446929931641
0.823666666666667	-6.12783432006836
0.8245	-6.21938705444336
0.825333333333334	-6.19649887084961
0.826166666666667	-6.13594055175782
0.827	-6.07061386108399
0.827833333333334	-6.11305236816407
0.828666666666667	-6.17694854736328
0.8295	-6.20317459106446
0.830333333333334	-6.28852844238282
0.831166666666667	-6.30378723144532
0.832	-6.27470016479492
0.832833333333334	-6.23846054077149
0.833666666666667	-6.22224807739258
0.8345	-6.24847412109375
0.835333333333334	-6.19363784790039
0.836166666666667	-6.08205795288086
0.837	-6.10637664794922
0.837833333333334	-6.11543655395508
0.838666666666667	-6.16884231567383
0.8395	-6.22272491455078
0.840333333333334	-6.37865066528321
0.841166666666667	-6.36005401611328
0.842	-6.38055801391602
0.842833333333334	-6.35051727294922
0.843666666666667	-6.37674331665039
0.8445	-6.32047653198242
0.845333333333334	-6.34241104125977
0.846166666666667	-6.37102127075196
0.847	-6.3014030456543
0.847833333333334	-6.27756118774414
0.848666666666667	-6.35528564453125
0.8495	-6.31809234619141
0.850333333333334	-6.36386871337891
0.851166666666667	-6.44826889038086
0.852	-6.37388229370117
0.852833333333334	-6.20841979980469
0.853666666666667	-6.13737106323242
0.8545	-6.10637664794922
0.855333333333334	-6.19983673095703
0.856166666666667	-6.24847412109375
0.857	-6.23941421508789
0.857833333333334	-6.20555877685547
0.858666666666667	-6.33478164672852
0.8595	-6.25324249267578
0.860333333333334	-6.31380081176758
0.861166666666667	-6.30283355712891
0.862	-6.37292861938477
0.862833333333334	-6.38723373413086
0.863666666666667	-6.41393661499024
0.8645	-6.43491744995117
0.865333333333334	-6.44397735595703
0.866166666666667	-6.49642944335938
0.867	-6.45017623901367
0.867833333333334	-6.43014907836914
0.868666666666667	-6.4082145690918
0.8695	-6.46114349365235
0.870333333333334	-6.41727447509766
0.871166666666667	-6.45971298217774
0.872	-6.44207000732422
0.872833333333334	-6.37197494506836
0.873666666666667	-6.33001327514649
0.8745	-6.26277923583985
0.875333333333334	-6.23512268066407
0.876166666666667	-6.33287429809571
0.877	-6.35147094726563
0.877833333333334	-6.42776489257813
0.878666666666667	-6.43157958984375
0.8795	-6.44493103027344
0.880333333333334	-6.42585754394532
0.881166666666667	-6.49642944335938
0.882	-6.44922256469727
0.882833333333334	-6.4997673034668
0.883666666666667	-6.45160675048828
0.8845	-6.32858276367188
0.885333333333334	-6.37102127075196
0.886166666666667	-6.29758834838867
0.887	-6.25085830688477
0.887833333333334	-6.28757476806641
0.888666666666667	-6.37912750244141
0.8895	-6.33382797241211
0.890333333333334	-6.43777847290039
0.891166666666667	-6.43301010131836
0.892	-6.42108917236328
0.892833333333334	-6.38580322265625
0.893666666666667	-6.40535354614258
0.8945	-6.39963150024414
0.895333333333334	-6.45637512207032
0.896166666666667	-6.44540786743164
0.897	-6.41965866088867
0.897833333333334	-6.38294219970703
0.898666666666667	-6.51693344116211
0.8995	-6.47926330566407
0.900333333333334	-6.55174255371094
0.901166666666667	-6.64997100830078
0.902	-6.57272338867188
0.902833333333334	-6.36482238769532
0.903666666666667	-6.4387321472168
0.9045	-6.35242462158203
0.905333333333334	-6.16455078125
0.906166666666667	-6.28948211669922
0.907	-6.40726089477539
0.907833333333334	-6.29806518554688
0.908666666666667	-6.29615783691407
0.9095	-6.48021697998047
0.910333333333334	-6.46495819091797
0.911166666666667	-6.38151168823242
0.912	-6.45780563354492
0.912833333333334	-6.38341903686524
0.913666666666667	-6.40439987182617
0.9145	-6.43491744995117
0.915333333333334	-6.54268264770508
0.916166666666667	-6.46209716796875
0.917	-6.46305084228516
0.917833333333334	-6.47878646850586
0.918666666666667	-6.53219223022461
0.9195	-6.53314590454102
0.920333333333334	-6.43014907836914
0.921166666666667	-6.45542144775391
0.922	-6.44636154174805
0.922833333333334	-6.3776969909668
0.923666666666667	-6.37626647949219
0.9245	-6.52360916137696
0.925333333333334	-6.51407241821289
0.926166666666667	-6.52551651000977
0.927	-6.54792785644532
0.927833333333334	-6.60896301269532
0.928666666666667	-6.49452209472657
0.9295	-6.52647018432617
0.930333333333334	-6.55221939086914
0.931166666666667	-6.47544860839844
0.932	-6.44207000732422
0.932833333333334	-6.52217864990235
0.933666666666667	-6.48117065429688
0.9345	-6.42156600952149
0.935333333333334	-6.56843185424805
0.936166666666667	-6.58702850341797
0.937	-6.55317306518555
0.937833333333334	-6.49499893188477
0.938666666666667	-6.59990310668946
0.9395	-6.50548934936524
0.940333333333334	-6.39629364013672
0.941166666666667	-6.47449493408203
0.942	-6.53839111328125
0.942833333333334	-6.51693344116211
0.943666666666667	-6.55794143676758
0.9445	-6.63900375366211
0.945333333333334	-6.62755966186524
0.946166666666667	-6.63423538208008
0.947	-6.55031204223633
0.947833333333334	-6.52456283569336
0.948666666666667	-6.52170181274414
0.9495	-6.42538070678711
0.950333333333334	-6.34145736694336
0.951166666666667	-6.32190704345703
0.952	-6.28709793090821
0.952833333333334	-6.3624382019043
0.953666666666667	-6.45065307617188
0.9545	-6.49023056030274
0.955333333333334	-6.60753250122071
0.956166666666667	-6.63614273071289
0.957	-6.63328170776367
0.957833333333334	-6.55508041381836
0.958666666666667	-6.60085678100586
0.9595	-6.52408599853516
0.960333333333334	-6.61087036132813
0.961166666666667	-6.55603408813477
0.962	-6.5760612487793
0.962833333333334	-6.54745101928711
0.963666666666667	-6.54935836791992
0.9645	-6.49833679199219
0.965333333333334	-6.54363632202149
0.966166666666667	-6.51884078979492
0.967	-6.47830963134766
0.967833333333334	-6.56509399414063
0.968666666666667	-6.60800933837891
0.9695	-6.54268264770508
0.970333333333334	-6.62708282470703
0.971166666666667	-6.57796859741211
0.972	-6.5298080444336
0.972833333333334	-6.54125213623047
0.973666666666667	-6.60371780395508
0.9745	-6.57272338867188
0.975333333333334	-6.67190551757813
0.976166666666667	-6.62422180175782
0.977	-6.50262832641602
0.977833333333334	-6.44826889038086
0.978666666666667	-6.36625289916992
0.9795	-6.39390945434571
0.980333333333334	-6.38914108276367
0.981166666666667	-6.39820098876953
0.982	-6.35671615600586
0.982833333333334	-6.40726089477539
0.983666666666667	-6.3934326171875
0.9845	-6.42538070678711
0.985333333333334	-6.50548934936524
0.986166666666667	-6.49785995483399
0.987	-6.59418106079102
0.987833333333334	-6.56557083129883
0.988666666666667	-6.52742385864258
0.9895	-6.57701492309571
0.990333333333334	-6.66141510009766
0.991166666666667	-6.58130645751953
0.992	-6.61325454711914
0.992833333333334	-6.56557083129883
0.993666666666667	-6.46495819091797
0.9945	-6.4382553100586
0.995333333333334	-6.49785995483399
0.996166666666667	-6.53553009033203
0.997	-6.55317306518555
0.997833333333334	-6.58798217773438
0.998666666666667	-6.61182403564453
0.9995	-6.62326812744141
1.00033333333334	-6.58369064331055
1.00116666666667	-6.70814514160157
1.002	-6.70909881591797
1.00283333333334	-6.66666030883789
1.00366666666667	-6.68764114379883
1.0045	-6.70051574707032
1.00533333333334	-6.70623779296875
1.00616666666667	-6.68621063232422
1.007	-6.70957565307617
1.00783333333334	-6.60753250122071
1.00866666666667	-6.65473937988282
1.0095	-6.63995742797852
1.01033333333334	-6.64615631103516
1.01116666666667	-6.65903091430664
1.012	-6.75678253173828
1.01283333333334	-6.75487518310547
1.01366666666667	-6.75058364868164
1.0145	-6.67190551757813
1.01533333333334	-6.69240951538086
1.01616666666667	-6.66856765747071
1.017	-6.57987594604492
1.01783333333334	-6.56843185424805
1.01866666666667	-6.65092468261719
1.0195	-6.56223297119141
1.02033333333334	-6.57367706298828
1.02116666666667	-6.65807723999024
1.022	-6.67524337768555
1.02283333333334	-6.61611557006836
1.02366666666667	-6.67142868041992
1.0245	-6.60753250122071
1.02533333333334	-6.57844543457032
1.02616666666667	-6.53839111328125
1.027	-6.66570663452149
1.02783333333334	-6.59990310668946
1.02866666666667	-6.60848617553711
1.0295	-6.52122497558594
1.03033333333334	-6.62612915039063
1.03116666666667	-6.54315948486328
1.032	-6.67953491210938
1.03283333333334	-6.70528411865235
1.03366666666667	-6.7586898803711
1.0345	-6.72245025634766
1.03533333333334	-6.79779052734375
1.03616666666667	-6.69002532958985
1.037	-6.7291259765625
1.03783333333334	-6.83021545410157
1.03866666666667	-6.76441192626953
1.0395	-6.72149658203125
1.04033333333334	-6.83069229125977
1.04116666666667	-6.84452056884766
1.042	-6.87408447265625
1.04283333333334	-6.89411163330078
1.04366666666667	-6.86788558959961
1.0445	-6.78873062133789
1.04533333333334	-6.72960281372071
1.04616666666667	-6.65473937988282
1.047	-6.61993026733399
1.04783333333334	-6.66618347167969
1.04866666666667	-6.74724578857422
1.0495	-6.82163238525391
1.05033333333334	-6.83450698852539
1.05116666666667	-6.89697265625
1.052	-6.82449340820313
1.05283333333334	-6.70576095581055
1.05366666666667	-6.68954849243164
1.0545	-6.61706924438477
1.05533333333334	-6.51168823242188
1.05616666666667	-6.54363632202149
1.057	-6.61325454711914
1.05783333333334	-6.57510757446289
1.05866666666667	-6.5908432006836
1.0595	-6.58702850341797
1.06033333333334	-6.65426254272461
1.06116666666667	-6.63280487060547
1.062	-6.60514831542969
1.06283333333334	-6.62088394165039
1.06366666666667	-6.71911239624024
1.0645	-6.6518783569336
1.06533333333334	-6.59751892089844
1.06616666666667	-6.60085678100586
1.067	-6.68954849243164
1.06783333333334	-6.69908523559571
1.06866666666667	-6.68048858642578
1.0695	-6.78062438964844
1.07033333333334	-6.73770904541016
1.07116666666667	-6.53219223022461
1.072	-6.51121139526367
1.07283333333334	-6.60037994384766
1.07366666666667	-6.60085678100586
1.0745	-6.68859481811524
1.07533333333334	-6.78539276123047
1.07616666666667	-6.80208206176758
1.077	-6.86740875244141
1.07783333333334	-6.79492950439453
1.07866666666667	-6.75678253173828
1.0795	-6.81638717651367
1.08033333333334	-6.76774978637696
1.08116666666667	-6.72292709350586
1.082	-6.71482086181641
1.08283333333334	-6.77680969238282
1.08366666666667	-6.73484802246094
1.0845	-6.72531127929688
1.08533333333334	-6.69097900390625
1.08616666666667	-6.78682327270508
1.087	-6.79540634155274
1.08783333333334	-6.8049430847168
1.08866666666667	-6.82544708251953
1.0895	-6.82878494262696
1.09033333333334	-6.70194625854492
1.09116666666667	-6.66379928588867
1.092	-6.66952133178711
1.09283333333334	-6.70337677001953
1.09366666666667	-6.66236877441407
1.0945	-6.76107406616211
1.09533333333334	-6.76965713500977
1.09616666666667	-6.68954849243164
1.097	-6.68096542358399
1.09783333333334	-6.64710998535157
1.09866666666667	-6.67810440063477
1.0995	-6.75725936889649
1.10033333333334	-6.76774978637696
1.10116666666667	-6.82830810546875
1.102	-6.84356689453125
1.10283333333334	-6.77728652954102
1.10366666666667	-6.76059722900391
1.1045	-6.71005249023438
1.10533333333334	-6.69336318969727
1.10616666666667	-6.58130645751953
1.107	-6.70766830444336
1.10783333333334	-6.61897659301758
1.10866666666667	-6.73341751098633
1.1095	-6.77061080932617
1.11033333333334	-6.91652297973633
1.11116666666667	-6.84213638305664
1.112	-6.87026977539063
1.11283333333334	-6.866455078125
1.11366666666667	-6.90078735351563
1.1145	-6.805419921875
1.11533333333334	-6.84690475463867
1.11616666666667	-6.8964958190918
1.117	-6.86836242675782
1.11783333333334	-6.7901611328125
1.11866666666667	-6.90555572509766
1.1195	-6.81161880493164
1.12033333333334	-6.83641433715821
1.12116666666667	-6.87456130981446
1.122	-6.94513320922852
1.12283333333334	-6.81877136230469
1.12366666666667	-6.87170028686524
1.1245	-6.85930252075196
1.12533333333334	-6.77490234375
1.12616666666667	-6.72340393066407
1.127	-6.80160522460938
1.12783333333334	-6.81829452514649
1.12866666666667	-6.83689117431641
1.1295	-6.88695907592774
1.13033333333334	-6.82163238525391
1.13116666666667	-6.7591667175293
1.132	-6.73580169677735
1.13283333333334	-6.72340393066407
1.13366666666667	-6.77871704101563
1.1345	-6.7901611328125
1.13533333333334	-6.8044662475586
1.13616666666667	-6.92367553710938
1.137	-6.90412521362305
1.13783333333334	-6.88982009887696
1.13866666666667	-6.95943832397461
1.1395	-6.93798065185547
1.14033333333334	-6.81829452514649
1.14116666666667	-6.82687759399414
1.142	-6.77871704101563
1.14283333333334	-6.74247741699219
1.14366666666667	-6.83736801147461
1.1445	-6.84833526611328
1.14533333333334	-6.73532485961914
1.14616666666667	-6.76965713500977
1.147	-6.65283203125
1.14783333333334	-6.70194625854492
1.14866666666667	-6.81066513061524
1.1495	-6.81447982788086
1.15033333333334	-6.82592391967774
1.15116666666667	-6.98232650756836
1.152	-6.98518753051758
1.15283333333334	-6.96563720703125
1.15366666666667	-7.00950622558594
1.1545	-6.96372985839844
1.15533333333334	-6.86359405517578
1.15616666666667	-6.85453414916992
1.157	-6.93321228027344
1.15783333333334	-6.90174102783203
1.15866666666667	-6.87789916992188
1.1595	-6.88552856445313
1.16033333333334	-6.8964958190918
1.16116666666667	-6.79826736450196
1.162	-6.83784484863282
1.16283333333334	-6.8655014038086
1.16366666666667	-6.8359375
1.1645	-6.93321228027344
1.16533333333334	-6.95991516113282
1.16616666666667	-6.92892074584961
1.167	-6.9580078125
1.16783333333334	-6.89554214477539
1.16866666666667	-6.805419921875
1.1695	-6.85453414916992
1.17033333333334	-6.86788558959961
1.17116666666667	-6.81877136230469
1.172	-6.82878494262696
1.17283333333334	-6.79492950439453
1.17366666666667	-6.8511962890625
1.1745	-6.84165954589844
1.17533333333334	-6.79397583007813
1.17616666666667	-6.81400299072266
1.177	-6.81257247924805
1.17783333333334	-6.75725936889649
1.17866666666667	-6.78491592407227
1.1795	-6.83164596557617
1.18033333333334	-6.89363479614258
1.18116666666667	-6.95896148681641
1.182	-6.8964958190918
1.18283333333334	-6.94704055786133
1.18366666666667	-6.95323944091797
1.1845	-6.90221786499024
1.18533333333334	-6.9122314453125
1.18616666666667	-6.9270133972168
1.187	-6.87551498413086
1.18783333333334	-6.93845748901367
1.18866666666667	-6.98280334472657
1.1895	-6.92272186279297
1.19033333333334	-6.85739517211914
1.19116666666667	-6.82926177978516
1.192	-6.82306289672852
1.19283333333334	-6.82401657104492
1.19366666666667	-6.81066513061524
1.1945	-6.9575309753418
1.19533333333334	-6.98423385620117
1.19616666666667	-7.01951980590821
1.197	-7.07769393920899
1.19783333333334	-7.02142715454102
1.19866666666667	-6.94656372070313
1.1995	-6.88982009887696
1.20033333333334	-6.866455078125
1.20116666666667	-6.89077377319336
1.202	-6.95848464965821
1.20283333333334	-6.96372985839844
1.20366666666667	-7.07101821899414
1.2045	-6.95133209228516
1.20533333333334	-6.89411163330078
1.20616666666667	-6.9112777709961
1.207	-6.95896148681641
1.20783333333334	-6.90555572509766
1.20866666666667	-6.98089599609375
1.2095	-6.98280334472657
1.21033333333334	-6.99853897094727
1.21116666666667	-6.97755813598633
1.212	-6.98041915893555
1.21283333333334	-7.00139999389649
1.21366666666667	-7.02667236328125
1.2145	-7.0791244506836
1.21533333333334	-7.08293914794922
1.21616666666667	-7.09724426269532
1.217	-7.06529617309571
1.21783333333334	-6.94990158081055
1.21866666666667	-6.85214996337891
1.2195	-6.9122314453125
1.22033333333334	-6.84261322021485
1.22116666666667	-6.76345825195313
1.222	-6.76107406616211
1.22283333333334	-6.73818588256836
1.22366666666667	-6.73389434814453
1.2245	-6.78586959838867
1.22533333333334	-6.8964958190918
1.22616666666667	-6.99090957641602
1.227	-7.01141357421875
1.22783333333334	-6.94894790649414
1.22866666666667	-6.92415237426758
1.2295	-6.90460205078125
1.23033333333334	-6.89268112182617
1.23116666666667	-6.88314437866211
1.232	-6.89172744750977
1.23283333333334	-6.9122314453125
1.23366666666667	-6.93130493164063
1.2345	-6.95371627807617
1.23533333333334	-6.92224502563477
1.23616666666667	-6.93655014038086
1.237	-6.91413879394532
1.23783333333334	-6.91795349121094
1.23866666666667	-6.86311721801758
1.2395	-6.91795349121094
1.24033333333334	-6.89554214477539
1.24116666666667	-6.99615478515625
1.242	-6.93368911743164
1.24283333333334	-6.91032409667969
1.24366666666667	-6.90937042236328
1.2445	-6.83021545410157
1.24533333333334	-6.74486160278321
1.24616666666667	-6.72292709350586
1.247	-6.84881210327149
1.24783333333334	-6.85262680053711
1.24866666666667	-7.02095031738282
1.2495	-7.08246231079102
1.25033333333334	-7.22599029541016
1.25116666666667	-7.1249008178711
1.252	-7.02285766601563
1.25283333333334	-6.95466995239258
1.25366666666667	-6.89268112182617
1.2545	-6.8359375
1.25533333333334	-6.85214996337891
1.25616666666667	-6.96277618408203
1.257	-6.93941116333008
1.25783333333334	-6.96086883544922
1.25866666666667	-7.0333480834961
1.2595	-7.07054138183594
1.26033333333334	-7.05289840698242
1.26116666666667	-7.04574584960938
1.262	-7.080078125
1.26283333333334	-7.02905654907227
1.26366666666667	-6.99043273925782
1.2645	-7.01332092285157
1.26533333333334	-6.98041915893555
1.26616666666667	-6.98518753051758
1.267	-6.96802139282227
1.26783333333334	-6.96611404418946
1.26866666666667	-6.93130493164063
1.2695	-6.92462921142578
1.27033333333334	-6.86740875244141
1.27116666666667	-6.80589675903321
1.272	-6.83450698852539
1.27283333333334	-6.78873062133789
1.27366666666667	-6.85882568359375
1.2745	-6.79683685302735
1.27533333333334	-6.85167312622071
1.27616666666667	-6.89315795898438
1.277	-6.92272186279297
1.27783333333334	-6.88219070434571
1.27866666666667	-7.09581375122071
1.2795	-7.05099105834961
1.28033333333334	-6.94799423217774
1.28116666666667	-6.9580078125
1.282	-6.97469711303711
1.28283333333334	-6.9122314453125
1.28366666666667	-6.96754455566407
1.2845	-6.97803497314453
1.28533333333334	-6.98661804199219
1.28616666666667	-7.06338882446289
1.287	-7.08818435668946
1.28783333333334	-7.04431533813477
1.28866666666667	-7.03191757202149
1.2895	-7.03811645507813
1.29033333333334	-6.96134567260742
1.29116666666667	-6.88982009887696
1.292	-6.89363479614258
1.29283333333334	-6.93082809448242
1.29366666666667	-6.96754455566407
1.2945	-7.00950622558594
1.29533333333334	-6.93655014038086
1.29616666666667	-6.9727897644043
1.297	-6.98423385620117
1.29783333333334	-6.98137283325196
1.29866666666667	-6.98232650756836
1.2995	-7.02047348022461
1.30033333333334	-7.08389282226563
1.30116666666667	-7.06672668457032
1.302	-6.95943832397461
1.30283333333334	-6.94704055786133
1.30366666666667	-7.0343017578125
1.3045	-6.9575309753418
1.30533333333334	-6.96849822998047
1.30616666666667	-6.99901580810547
1.307	-7.00044631958008
1.30783333333334	-6.92415237426758
1.30866666666667	-6.94990158081055
1.3095	-6.93893432617188
1.31033333333334	-6.96563720703125
1.31116666666667	-6.94704055786133
1.312	-6.91461563110352
1.31283333333334	-6.85739517211914
1.31366666666667	-6.86979293823242
1.3145	-6.96611404418946
1.31533333333334	-6.98280334472657
1.31616666666667	-6.94942474365235
1.317	-7.06768035888672
1.31783333333334	-7.080078125
1.31866666666667	-6.99186325073242
1.3195	-6.95276260375977
1.32033333333334	-6.96802139282227
1.32116666666667	-6.89125061035157
1.322	-6.89554214477539
1.32283333333334	-6.94847106933594
1.32366666666667	-6.9880485534668
1.3245	-6.99520111083985
1.32533333333334	-7.05051422119141
1.32616666666667	-7.2016716003418
1.327	-7.171630859375
1.32783333333334	-7.09724426269532
1.32866666666667	-7.0333480834961
1.3295	-7.04717636108399
1.33033333333334	-6.86931610107422
1.33116666666667	-6.84881210327149
1.332	-6.90221786499024
1.33283333333334	-6.89840316772461
1.33366666666667	-6.92462921142578
1.3345	-7.07197189331055
1.33533333333334	-7.14540481567383
1.33616666666667	-7.10678100585938
1.337	-7.24363327026367
1.33783333333334	-7.16352462768555
1.33866666666667	-6.9570541381836
1.3395	-6.93082809448242
1.34033333333334	-6.96516036987305
1.34116666666667	-6.90698623657227
1.342	-6.90793991088867
1.34283333333334	-7.06195831298828
1.34366666666667	-7.04002380371094
1.3445	-6.93893432617188
1.34533333333334	-6.91318511962891
1.34616666666667	-6.9723129272461
1.347	-6.94942474365235
1.34783333333334	-6.95610046386719
1.34866666666667	-7.03620910644532
1.3495	-7.12203979492188
1.35033333333334	-7.09295272827149
1.35116666666667	-7.08150863647461
1.352	-7.02238082885742
1.35283333333334	-6.98089599609375
1.35366666666667	-7.04097747802735
1.3545	-6.98661804199219
1.35533333333334	-6.94704055786133
1.35616666666667	-7.0028305053711
1.357	-6.8960189819336
1.35783333333334	-6.90698623657227
1.35866666666667	-6.95848464965821
1.3595	-7.05194473266602
1.36033333333334	-7.03716278076172
1.36116666666667	-7.0648193359375
1.362	-6.9875717163086
1.36283333333334	-6.89840316772461
1.36366666666667	-6.78586959838867
1.3645	-6.86407089233399
1.36533333333334	-6.91270828247071
1.36616666666667	-6.89983367919922
1.367	-6.97469711303711
1.36783333333334	-7.02285766601563
1.36866666666667	-7.00855255126953
1.3695	-7.01141357421875
1.37033333333334	-7.10821151733399
1.37116666666667	-7.09676742553711
1.372	-7.19594955444336
1.37283333333334	-7.2174072265625
1.37366666666667	-7.2011947631836
1.3745	-7.14635848999024
1.37533333333334	-7.15160369873047
1.37616666666667	-7.01522827148438
1.377	-6.91270828247071
1.37783333333334	-6.83450698852539
1.37866666666667	-6.83689117431641
1.3795	-6.91843032836914
1.38033333333334	-6.95657730102539
1.38116666666667	-6.89935684204102
1.382	-7.01475143432617
1.38283333333334	-7.10153579711914
1.38366666666667	-7.0796012878418
1.3845	-7.12966918945313
1.38533333333334	-7.19833374023438
1.38616666666667	-7.20405578613282
1.387	-7.21359252929688
1.38783333333334	-7.19308853149414
1.38866666666667	-7.1101188659668
1.3895	-7.16733932495117
1.39033333333334	-7.15970993041992
1.39116666666667	-7.13920593261719
1.392	-7.08341598510742
1.39283333333334	-7.09676742553711
1.39366666666667	-7.16257095336914
1.3945	-7.14588165283203
1.39533333333334	-7.09962844848633
1.39616666666667	-7.10344314575196
1.397	-7.22360610961914
1.39783333333334	-7.21406936645508
1.39866666666667	-7.19833374023438
1.3995	-7.18975067138672
1.40033333333334	-7.06720352172852
1.40116666666667	-6.93988800048828
1.402	-6.91986083984375
1.40283333333334	-6.90507888793946
1.40366666666667	-6.9427490234375
1.4045	-7.01093673706055
1.40533333333334	-7.08484649658203
1.40616666666667	-7.13777542114258
1.407	-7.21502304077149
1.40783333333334	-7.1249008178711
1.40866666666667	-7.11202621459961
1.4095	-7.13014602661133
1.41033333333334	-7.049560546875
1.41116666666667	-7.04193115234375
1.412	-7.1249008178711
1.41283333333334	-7.1096420288086
1.41366666666667	-7.01045989990235
1.4145	-7.11393356323242
1.41533333333334	-7.01761245727539
1.41616666666667	-6.99996948242188
1.417	-7.10010528564453
1.41783333333334	-7.24840164184571
1.41866666666667	-7.13634490966797
1.4195	-7.27653503417969
1.42033333333334	-7.24983215332032
1.42116666666667	-7.26699829101563
1.422	-7.22312927246094
1.42283333333334	-7.2784423828125
1.42366666666667	-7.2317123413086
1.4245	-7.20357894897461
1.42533333333334	-6.99234008789063
1.42616666666667	-6.92510604858399
1.427	-6.87742233276367
1.42783333333334	-6.80303573608399
1.42866666666667	-6.91032409667969
1.4295	-7.00807571411133
1.43033333333334	-6.95991516113282
1.43116666666667	-6.97374343872071
1.432	-7.03048706054688
1.43283333333334	-6.89125061035157
1.43366666666667	-6.96468353271485
1.4345	-7.02381134033203
1.43533333333334	-7.01522827148438
1.43616666666667	-6.9417953491211
1.437	-7.04145431518555
1.43783333333334	-6.95514678955078
1.43866666666667	-6.9122314453125
1.4395	-6.96086883544922
1.44033333333334	-7.03048706054688
1.44116666666667	-6.98566436767578
1.442	-7.00807571411133
1.44283333333334	-7.07244873046875
1.44366666666667	-7.0638656616211
1.4445	-7.06100463867188
1.44533333333334	-7.03239440917969
1.44616666666667	-7.14397430419922
1.447	-7.0643424987793
1.44783333333334	-7.03859329223633
1.44866666666667	-7.03763961791992
1.4495	-7.1558952331543
1.45033333333334	-7.12776184082032
1.45116666666667	-7.19594955444336
1.452	-7.13682174682617
1.45283333333334	-7.15351104736328
1.45366666666667	-7.16590881347657
1.4545	-7.12680816650391
1.45533333333334	-7.18021392822266
1.45616666666667	-7.26413726806641
1.457	-7.28511810302735
1.45783333333334	-7.18259811401367
1.45866666666667	-7.11393356323242
1.4595	-6.99281692504883
1.46033333333334	-7.05528259277344
1.46116666666667	-7.04574584960938
1.462	-7.03573226928711
1.46283333333334	-7.0796012878418
1.46366666666667	-7.09962844848633
1.4645	-7.09295272827149
1.46533333333334	-6.93655014038086
1.46616666666667	-7.02142715454102
1.467	-7.02190399169922
1.46783333333334	-7.10010528564453
1.46866666666667	-7.06672668457032
1.4695	-7.18736648559571
1.47033333333334	-7.13443756103516
1.47116666666667	-7.1868896484375
1.472	-7.17353820800782
1.47283333333334	-7.11870193481446
1.47366666666667	-7.14254379272461
1.4745	-7.06291198730469
1.47533333333334	-7.02762603759766
1.47616666666667	-7.06195831298828
1.477	-7.05575942993164
1.47783333333334	-7.02714920043946
1.47866666666667	-7.12633132934571
1.4795	-7.16352462768555
1.48033333333334	-7.14254379272461
1.48116666666667	-7.1249008178711
1.482	-7.15255737304688
1.48283333333334	-7.10344314575196
1.48366666666667	-7.02047348022461
1.4845	-7.05623626708985
1.48533333333334	-7.14778900146485
1.48616666666667	-7.1864128112793
1.487	-7.19642639160157
1.48783333333334	-7.19738006591797
1.48866666666667	-7.18832015991211
1.4895	-7.20405578613282
1.49033333333334	-7.14969635009766
1.49116666666667	-7.19451904296875
1.492	-7.26032257080078
1.49283333333334	-7.22742080688477
1.49366666666667	-7.15827941894532
1.4945	-7.16733932495117
1.49533333333334	-7.2011947631836
1.49616666666667	-7.19690322875977
1.497	-7.14921951293946
1.49783333333334	-7.17210769653321
1.49866666666667	-7.10630416870117
1.4995	-7.09962844848633
1.50033333333334	-7.10773468017578
1.50116666666667	-6.99996948242188
1.502	-6.98184967041016
1.50283333333334	-7.07864761352539
1.50366666666667	-6.98709487915039
1.5045	-6.95085525512696
1.50533333333334	-7.03001022338867
1.50616666666667	-7.11727142333985
1.507	-7.10344314575196
1.50783333333334	-7.22408294677735
1.50866666666667	-7.20977783203125
1.5095	-7.25126266479492
1.51033333333334	-7.19881057739258
1.51116666666667	-7.20596313476563
1.512	-7.1401596069336
1.51283333333334	-7.08293914794922
1.51366666666667	-7.12966918945313
1.5145	-7.20739364624024
1.51533333333334	-7.14731216430664
1.51616666666667	-7.2016716003418
1.517	-7.36236572265625
1.51783333333334	-7.43722915649414
1.51866666666667	-7.42435455322266
1.5195	-7.32278823852539
1.52033333333334	-7.2321891784668
1.52116666666667	-7.14969635009766
1.522	-7.15875625610352
1.52283333333334	-7.11154937744141
1.52366666666667	-7.17258453369141
1.5245	-7.23314285278321
1.52533333333334	-7.16495513916016
1.52616666666667	-7.11345672607422
1.527	-7.07483291625977
1.52783333333334	-7.05432891845703
1.52866666666667	-7.02428817749024
1.5295	-7.00855255126953
1.53033333333334	-7.05194473266602
1.53116666666667	-7.14349746704102
1.532	-7.13109970092774
1.53283333333334	-7.09152221679688
1.53366666666667	-7.13205337524414
1.5345	-7.09390640258789
1.53533333333334	-7.0185661315918
1.53616666666667	-7.0185661315918
1.537	-7.07817077636719
1.53783333333334	-7.06768035888672
1.53866666666667	-7.05766677856446
1.5395	-7.16686248779297
1.54033333333334	-7.27558135986328
1.54116666666667	-7.26842880249024
1.542	-7.32660293579102
1.54283333333334	-7.38573074340821
1.54366666666667	-7.28797912597657
1.5445	-7.23838806152344
1.54533333333334	-7.16495513916016
1.54616666666667	-7.14111328125
1.547	-7.20691680908203
1.54783333333334	-7.19642639160157
1.54866666666667	-7.10725784301758
1.5495	-7.17544555664063
1.55033333333334	-7.18927383422852
1.55116666666667	-7.15732574462891
1.552	-7.26795196533203
1.55283333333334	-7.35569000244141
1.55366666666667	-7.38286972045899
1.5545	-7.35282897949219
1.55533333333334	-7.36331939697266
1.55616666666667	-7.35807418823242
1.557	-7.31039047241211
1.55783333333334	-7.25317001342774
1.55866666666667	-7.25984573364258
1.5595	-7.16733932495117
1.56033333333334	-7.22885131835938
1.56116666666667	-7.2627067565918
1.562	-7.28750228881836
1.56283333333334	-7.24172592163086
1.56366666666667	-7.22980499267578
1.5645	-7.21883773803711
1.56533333333334	-7.16972351074219
1.56616666666667	-7.14111328125
1.567	-7.19690322875977
1.56783333333334	-7.23552703857422
1.56866666666667	-7.3084831237793
1.5695	-7.30180740356446
1.57033333333334	-7.21073150634766
1.57116666666667	-7.25173950195313
1.572	-7.27319717407227
1.57283333333334	-7.25698471069336
1.57366666666667	-7.27605819702149
1.5745	-7.41338729858399
1.57533333333334	-7.31468200683594
1.57616666666667	-7.25936889648438
1.577	-7.27462768554688
1.57783333333334	-7.25078582763672
1.57866666666667	-7.20310211181641
1.5795	-7.20548629760742
1.58033333333334	-7.25460052490235
1.58116666666667	-7.19499588012696
1.582	-7.08627700805664
1.58283333333334	-7.12060928344727
1.58366666666667	-7.19261169433594
1.5845	-7.13157653808594
1.58533333333334	-7.18498229980469
1.58616666666667	-7.27510452270508
1.587	-7.29227066040039
1.58783333333334	-7.35139846801758
1.58866666666667	-7.39145278930664
1.5895	-7.36427307128907
1.59033333333334	-7.43627548217774
1.59116666666667	-7.43770599365235
1.592	-7.39192962646485
1.59283333333334	-7.34853744506836
1.59366666666667	-7.28178024291992
1.5945	-7.24458694458008
1.59533333333334	-7.2021484375
1.59616666666667	-7.11917877197266
1.597	-7.23648071289063
1.59783333333334	-7.26795196533203
1.59866666666667	-7.2164535522461
1.5995	-7.25460052490235
1.60033333333334	-7.35712051391602
1.60116666666667	-7.24554061889649
1.602	-7.28607177734375
1.60283333333334	-7.31706619262696
1.60366666666667	-7.25460052490235
1.6045	-7.19690322875977
1.60533333333334	-7.2021484375
1.60616666666667	-7.17878341674805
1.607	-7.18784332275391
1.60783333333334	-7.29942321777344
1.60866666666667	-7.30991363525391
1.6095	-7.32040405273438
1.61033333333334	-7.30133056640625
1.61116666666667	-7.33470916748047
1.612	-7.24554061889649
1.61283333333334	-7.23743438720703
1.61366666666667	-7.2779655456543
1.6145	-7.28654861450196
1.61533333333334	-7.27987289428711
1.61616666666667	-7.41052627563477
1.617	-7.36188888549805
1.61783333333334	-7.28511810302735
1.61866666666667	-7.2779655456543
1.6195	-7.31039047241211
1.62033333333334	-7.24554061889649
1.62116666666667	-7.29846954345703
1.622	-7.43627548217774
1.62283333333334	-7.42244720458985
1.62366666666667	-7.36284255981446
1.6245	-7.32994079589844
1.62533333333334	-7.20596313476563
1.62616666666667	-7.13109970092774
1.627	-7.13920593261719
1.62783333333334	-7.12633132934571
1.62866666666667	-7.10725784301758
1.6295	-7.18975067138672
1.63033333333334	-7.30609893798828
1.63116666666667	-7.2317123413086
1.632	-7.33137130737305
1.63283333333334	-7.29942321777344
1.63366666666667	-7.34138488769532
1.6345	-7.18832015991211
1.63533333333334	-7.22122192382813
1.63616666666667	-7.09772109985352
1.637	-7.14874267578125
1.63783333333334	-7.11297988891602
1.63866666666667	-7.17449188232422
1.6395	-7.13396072387696
1.64033333333334	-7.15875625610352
1.64116666666667	-7.14349746704102
1.642	-7.21025466918946
1.64283333333334	-7.21502304077149
1.64366666666667	-7.24124908447266
1.6445	-7.32088088989258
1.64533333333334	-7.24411010742188
1.64616666666667	-7.10630416870117
1.647	-7.11488723754883
1.64783333333334	-7.14349746704102
1.64866666666667	-7.05814361572266
1.6495	-7.15208053588867
1.65033333333334	-7.2479248046875
1.65116666666667	-7.14969635009766
1.652	-7.17878341674805
1.65283333333334	-7.30371475219727
1.65366666666667	-7.26747512817383
1.6545	-7.19976425170899
1.65533333333334	-7.34043121337891
1.65616666666667	-7.30657577514649
1.657	-7.26890563964844
1.65783333333334	-7.27033615112305
1.65866666666667	-7.32564926147461
1.6595	-7.24601745605469
1.66033333333334	-7.23505020141602
1.66116666666667	-7.22789764404297
1.662	-7.24601745605469
1.66283333333334	-7.24554061889649
1.66366666666667	-7.33661651611328
1.6645	-7.43722915649414
1.66533333333334	-7.41434097290039
1.66616666666667	-7.3084831237793
[truncated: 69,339 more rows]
