# Supplementary material for: Chemodiversity of Calophyllum inophyllum L. oil bioactive components related to their specific geographical distribution in the South Pacific region
Source: PeerJ. 2019 May 22;7:e6896. doi: 10.7717/peerj.6896 (PMC6535043; doi:10.7717/peerj.6896)
Supplement: Supplemental Information 4 — Time and absorbance values at 280 nm. The site and the number of the collected sample from French Polynesia are in the separate file names. [file peerj-07-6896-s004.zip › TUAMOTO_FAKARAVA_Z1_N122.CSV]

0.003	0.047683716
0.009666667	0.13923645
0.016333333	0.161170959
0.023	0.053882599
0.029666667	-0.133514404
0.036333333	-0.316143036
0.043	-0.419139862
0.049666667	-0.479221344
0.056333333	-0.523090363
0.063	-0.556468964
0.069666667	-0.581264496
0.076333333	-0.600814819
0.083	-0.617027283
0.089666667	-0.632762909
0.096333333	-0.649452209
0.103	-0.662326813
0.109666667	-0.669956207
0.116333333	-0.671863556
0.123	-0.672340393
0.129666667	-0.671863556
0.136333333	-0.671863556
0.143	-0.674247742
0.149666667	-0.67949295
0.156333333	-0.686645508
0.163	-0.694274902
0.169666667	-0.699520111
0.176333333	-0.700950623
0.183	-0.6980896
0.189666667	-0.69475174
0.196333333	-0.693798065
0.203	-0.693798065
0.209666667	-0.694274902
0.216333333	-0.694274902
0.223	-0.696182251
0.229666667	-0.6980896
0.236333333	-0.699996948
0.243	-0.70476532
0.249666667	-0.710964203
0.256333333	-0.717163086
0.263	-0.722885132
0.269666667	-0.728130341
0.276333333	-0.730037689
0.283	-0.727653503
0.289666667	-0.723838806
0.296333333	-0.723361969
0.303	-0.727176666
0.309666667	-0.729560852
0.316333333	-0.730037689
0.323	-0.730991364
0.329666667	-0.730991364
0.336333333	-0.730037689
0.343	-0.726699829
0.349666667	-0.724315643
0.356333333	-0.721931458
0.363	-0.720500946
0.369666667	-0.72145462
0.376333333	-0.72145462
0.383	-0.720500946
0.389666667	-0.719070435
0.396333333	-0.720500946
0.403	-0.724315643
0.409666667	-0.726222992
0.416333333	-0.728130341
0.423	-0.731945038
0.429666667	-0.736236572
0.436333333	-0.739574432
0.443	-0.741481781
0.449666667	-0.74338913
0.456333333	-0.745296478
0.463	-0.745773315
0.469666667	-0.747680664
0.476333333	-0.749588013
0.483	-0.751972198
0.489666667	-0.754833221
0.496333333	-0.758171082
0.503	-0.762462616
0.509666667	-0.765323639
0.516333333	-0.767707825
0.523	-0.770568848
0.529666667	-0.774860382
0.536333333	-0.780582428
0.543	-0.786781311
0.549666667	-0.794887543
0.556333333	-0.801563263
0.563	-0.805854797
0.569666667	-0.80871582
0.576333333	-0.81205368
0.583	-0.813484192
0.589666667	-0.81205368
0.596333333	-0.811100006
0.603	-0.812530518
0.609666667	-0.816345215
0.616333333	-0.819206238
0.623	-0.821590424
0.629666667	-0.824928284
0.636333333	-0.828742981
0.643	-0.829696655
0.649666667	-0.827312469
0.656333333	-0.824451447
0.663	-0.822544098
0.669666667	-0.822067261
0.676333333	-0.823020935
0.683	-0.825881958
0.689666667	-0.832080841
0.696333333	-0.838279724
0.703	-0.843048096
0.709666667	-0.84733963
0.716333333	-0.850200653
0.723	-0.853061676
0.729666667	-0.856399536
0.736333333	-0.861644745
0.743	-0.866413116
0.749666667	-0.870704651
0.756333333	-0.874042511
0.763	-0.877380371
0.769666667	-0.878334045
0.776333333	-0.877380371
0.783	-0.877857208
0.789666667	-0.88262558
0.796333333	-0.889778137
0.803	-0.89597702
0.809666667	-0.904083252
0.816333333	-0.911235809
0.823	-0.916957855
0.829666667	-0.918388367
0.836333333	-0.917434692
0.843	-0.914096832
0.849666667	-0.909328461
0.856333333	-0.905036926
0.863	-0.905513763
0.869666667	-0.910282135
0.876333333	-0.918388367
0.883	-0.928401947
0.889666667	-0.938892365
0.896333333	-0.948905945
0.903	-0.954627991
0.909666667	-0.956535339
0.916333333	-0.955104828
0.923	-0.952720642
0.929666667	-0.950336456
0.936333333	-0.949382782
0.943	-0.950813293
0.949666667	-0.952243805
0.956333333	-0.953674316
0.963	-0.954627991
0.969666667	-0.955581665
0.976333333	-0.957489014
0.983	-0.958442688
0.989666667	-0.960350037
0.996333333	-0.965118408
1.003	-0.970840454
1.009666667	-0.976085663
1.016333333	-0.981330872
1.023	-0.985622406
1.029666667	-0.989437103
1.036333333	-0.992298126
1.043	-0.994205475
1.049666667	-0.996589661
1.056333333	-0.998973846
1.063	-1.002311707
1.069666667	-1.005649567
1.076333333	-1.008987427
1.083	-1.010894775
1.089666667	-1.010417938
1.096333333	-1.010417938
1.103	-1.011371613
1.109666667	-1.013278961
1.116333333	-1.014709473
1.123	-1.017570496
1.129666667	-1.023769379
1.136333333	-1.031398773
1.143	-1.039981842
1.149666667	-1.049041748
1.156333333	-1.059532166
1.163	-1.070976257
1.169666667	-1.081466675
1.176333333	-1.088619232
1.183	-1.091957092
1.189666667	-1.091480255
1.196333333	-1.090526581
1.203	-1.091957092
1.209666667	-1.097202301
1.216333333	-1.104354858
1.223	-1.110553741
1.229666667	-1.116752625
1.236333333	-1.12247467
1.243	-1.126766205
1.249666667	-1.127243042
1.256333333	-1.124382019
1.263	-1.123905182
1.269666667	-1.128196716
1.276333333	-1.135826111
1.283	-1.142024994
1.289666667	-1.146316528
1.296333333	-1.150131226
1.303	-1.152038574
1.309666667	-1.1510849
1.316333333	-1.147270203
1.323	-1.146316528
1.329666667	-1.149177551
1.336333333	-1.15442276
1.343	-1.160144806
1.349666667	-1.163959503
1.356333333	-1.169204712
1.363	-1.172542572
1.369666667	-1.174449921
1.376333333	-1.175403595
1.383	-1.176357269
1.389666667	-1.179218292
1.396333333	-1.182079315
1.403	-1.184463501
1.409666667	-1.184940338
1.416333333	-1.183986664
1.423	-1.181602478
1.429666667	-1.179218292
1.436333333	-1.176834106
1.443	-1.176357269
1.449666667	-1.178741455
1.456333333	-1.183986664
1.463	-1.193523407
1.469666667	-1.205444336
1.476333333	-1.216411591
1.483	-1.223087311
1.489666667	-1.227378845
1.496333333	-1.230716705
1.503	-1.235485077
1.509666667	-1.242160797
1.516333333	-1.252174377
1.523	-1.265048981
1.529666667	-1.278877258
1.536333333	-1.291751862
1.543	-1.30033493
1.549666667	-1.301288605
1.556333333	-1.299858093
1.563	-1.299858093
1.569666667	-1.302242279
1.576333333	-1.304149628
1.583	-1.306056976
1.589666667	-1.310825348
1.596333333	-1.316547394
1.603	-1.32226944
1.609666667	-1.3256073
1.616333333	-1.330375671
1.623	-1.336574554
1.629666667	-1.343250275
1.636333333	-1.348018646
1.643	-1.351356506
1.649666667	-1.355648041
1.656333333	-1.358032227
1.663	-1.358985901
1.669666667	-1.358509064
1.676333333	-1.358509064
1.683	-1.358032227
1.689666667	-1.355171204
1.696333333	-1.352310181
1.703	-1.350879669
1.709666667	-1.349449158
1.716333333	-1.348495483
1.723	-1.350879669
1.729666667	-1.355648041
1.736333333	-1.360416412
1.743	-1.362323761
1.749666667	-1.365184784
1.756333333	-1.368522644
1.763	-1.37090683
1.769666667	-1.371860504
1.776333333	-1.373767853
1.783	-1.378059387
1.789666667	-1.382350922
1.796333333	-1.386642456
1.803	-1.388549805
1.809666667	-1.390457153
1.816333333	-1.390457153
1.823	-1.39093399
1.829666667	-1.391410828
1.836333333	-1.388549805
1.843	-1.38425827
1.849666667	-1.380443573
1.856333333	-1.379013062
1.863	-1.379013062
1.869666667	-1.379966736
1.876333333	-1.382827759
1.883	-1.385688782
1.889666667	-1.389026642
1.896333333	-1.393318176
1.903	-1.396179199
1.909666667	-1.396656036
1.916333333	-1.397609711
1.923	-1.400947571
1.929666667	-1.402854919
1.936333333	-1.403808594
1.943	-1.403808594
1.949666667	-1.406669617
1.956333333	-1.40953064
1.963	-1.40953064
1.969666667	-1.408100128
1.976333333	-1.405715942
1.983	-1.405239105
1.989666667	-1.406669617
1.996333333	-1.40953064
2.003	-1.412391663
2.009666667	-1.417636871
2.016333333	-1.425266266
2.023	-1.430511475
2.029666667	-1.431941986
2.036333333	-1.432418823
2.043	-1.433372498
2.049666667	-1.433372498
2.056333333	-1.43289566
2.063	-1.43289566
2.069666667	-1.435279846
2.076333333	-1.439571381
2.083	-1.443862915
2.089666667	-1.450061798
2.096333333	-1.456737518
2.103	-1.461982727
2.109666667	-1.466274261
2.116333333	-1.469612122
2.123	-1.473426819
2.129666667	-1.477241516
2.136333333	-1.481533051
2.143	-1.486301422
2.149666667	-1.492023468
2.156333333	-1.497745514
2.163	-1.502990723
2.169666667	-1.50680542
2.176333333	-1.511573792
2.183	-1.514911652
2.189666667	-1.519203186
2.196333333	-1.524925232
2.203	-1.534461975
2.209666667	-1.545906067
2.216333333	-1.557350159
2.223	-1.569747925
2.229666667	-1.581668854
2.236333333	-1.592159271
2.243	-1.60074234
2.249666667	-1.607894897
2.256333333	-1.615524292
2.263	-1.623153687
2.269666667	-1.629829407
2.276333333	-1.636505127
2.283	-1.643657684
2.289666667	-1.650810242
2.296333333	-1.657009125
2.303	-1.662254333
2.309666667	-1.667499542
2.316333333	-1.673221588
2.323	-1.677036285
2.329666667	-1.680850983
2.336333333	-1.686096191
2.343	-1.695156097
2.349666667	-1.703739166
2.356333333	-1.710891724
2.363	-1.717090607
2.369666667	-1.724243164
2.376333333	-1.731872559
2.383	-1.738548279
2.389666667	-1.745700836
2.396333333	-1.755237579
2.403	-1.764774323
2.409666667	-1.770973206
2.416333333	-1.772880554
2.423	-1.773834229
2.429666667	-1.777648926
2.436333333	-1.783370972
2.443	-1.790523529
2.449666667	-1.797676086
2.456333333	-1.807689667
2.463	-1.815795898
2.469666667	-1.821994781
2.476333333	-1.825332642
2.483	-1.828193665
2.489666667	-1.832008362
2.496333333	-1.835823059
2.503	-1.841545105
2.509666667	-1.847267151
2.516333333	-1.853466034
2.523	-1.857757568
2.529666667	-1.861095428
2.536333333	-1.863479614
2.543	-1.864910126
2.549666667	-1.868247986
2.556333333	-1.87253952
2.563	-1.878261566
2.569666667	-1.884460449
2.576333333	-1.891613007
2.583	-1.89781189
2.589666667	-1.898765564
2.596333333	-1.896858215
2.603	-1.896858215
2.609666667	-1.90114975
2.616333333	-1.904964447
2.623	-1.908302307
2.629666667	-1.91116333
2.636333333	-1.915454865
2.643	-1.918315887
2.649666667	-1.916408539
2.656333333	-1.912593842
2.663	-1.908779144
2.669666667	-1.907348633
2.676333333	-1.906394958
2.683	-1.906394958
2.689666667	-1.90782547
2.696333333	-1.914024353
2.703	-1.923561096
2.709666667	-1.933574677
2.716333333	-1.940727234
2.723	-1.94311142
2.729666667	-1.942157745
2.736333333	-1.939296722
2.743	-1.937389374
2.749666667	-1.937389374
2.756333333	-1.93977356
2.763	-1.945018768
2.769666667	-1.952171326
2.776333333	-1.95980072
2.783	-1.964569092
2.789666667	-1.967430115
2.796333333	-1.971244812
2.803	-1.978397369
2.809666667	-1.986980438
2.816333333	-1.993179321
2.823	-1.99842453
2.829666667	-2.004146576
2.836333333	-2.01177597
2.843	-2.017021179
2.849666667	-2.022266388
2.856333333	-2.031326294
2.863	-2.041816711
2.869666667	-2.048969269
2.876333333	-2.05039978
2.883	-2.05039978
2.889666667	-2.05039978
2.896333333	-2.048969269
2.903	-2.04706192
2.909666667	-2.047538757
2.916333333	-2.051830292
2.923	-2.057552338
2.929666667	-2.062797546
2.936333333	-2.065181732
2.943	-2.066612244
2.949666667	-2.067089081
2.956333333	-2.068042755
2.963	-2.070426941
2.969666667	-2.073764801
2.976333333	-2.079963684
2.983	-2.08902359
2.989666667	-2.09903717
2.996333333	-2.109050751
3.003	-2.119064331
3.009666667	-2.129077911
3.016333333	-2.136707306
3.023	-2.139568329
3.029666667	-2.139568329
3.036333333	-2.142429352
3.043	-2.146720886
3.049666667	-2.149581909
3.056333333	-2.154827118
3.063	-2.163410187
3.069666667	-2.17628479
3.076333333	-2.188205719
3.083	-2.198696136
3.089666667	-2.206325531
3.096333333	-2.211093903
3.103	-2.2149086
3.109666667	-2.216815948
3.116333333	-2.218723297
3.123	-2.220153809
3.129666667	-2.223968506
3.136333333	-2.230644226
3.143	-2.239227295
3.149666667	-2.245903015
3.156333333	-2.249240875
3.163	-2.250671387
3.169666667	-2.252101898
3.176333333	-2.252578735
3.183	-2.253055573
3.189666667	-2.253055573
3.196333333	-2.252578735
3.203	-2.253055573
3.209666667	-2.252578735
3.216333333	-2.251625061
3.223	-2.25019455
3.229666667	-2.250671387
3.236333333	-2.254486084
3.243	-2.258300781
3.249666667	-2.259254456
3.256333333	-2.261161804
3.263	-2.262592316
3.269666667	-2.262115479
3.276333333	-2.257347107
3.283	-2.251148224
3.289666667	-2.245903015
3.296333333	-2.239227295
3.303	-2.228736877
3.309666667	-2.217292786
3.316333333	-2.205848694
3.323	-2.192497253
3.329666667	-2.175807953
3.336333333	-2.161026001
3.343	-2.149105072
3.349666667	-2.135276794
3.356333333	-2.11763382
3.363	-2.099514008
3.369666667	-2.083301544
3.376333333	-2.066135406
3.383	-2.045631409
3.389666667	-2.027511597
3.396333333	-2.014160156
3.403	-2.005577087
3.409666667	-1.996517181
3.416333333	-1.98841095
3.423	-1.982212067
3.429666667	-1.978397369
3.436333333	-1.978397369
3.443	-1.980304718
3.449666667	-1.984119415
3.456333333	-1.99174881
3.463	-2.000331879
3.469666667	-2.010345459
3.476333333	-2.017498016
3.483	-2.022743225
3.489666667	-2.028465271
3.496333333	-2.034664154
3.503	-2.043247223
3.509666667	-2.051353455
3.516333333	-2.058982849
3.523	-2.065181732
3.529666667	-2.068519592
3.536333333	-2.069473267
3.543	-2.068519592
3.549666667	-2.068042755
3.556333333	-2.068042755
3.563	-2.068519592
3.569666667	-2.071857452
3.576333333	-2.077579498
3.583	-2.083778381
3.589666667	-2.086639404
3.596333333	-2.089977264
3.603	-2.094745636
3.609666667	-2.09903717
3.616333333	-2.099514008
3.623	-2.097129822
3.629666667	-2.094745636
3.636333333	-2.089500427
3.643	-2.08234787
3.649666667	-2.072811127
3.656333333	-2.064704895
3.663	-2.056598663
3.669666667	-2.049446106
3.676333333	-2.042770386
3.683	-2.037525177
3.689666667	-2.032279968
3.696333333	-2.027511597
3.703	-2.023220062
3.709666667	-2.018451691
3.716333333	-2.014636993
3.723	-2.009868622
3.729666667	-2.00510025
3.736333333	-1.999855042
3.743	-1.996040344
3.749666667	-1.991271973
3.756333333	-1.984596252
3.763	-1.974582672
3.769666667	-1.96313858
3.776333333	-1.950740814
3.783	-1.938343048
3.789666667	-1.925945282
3.796333333	-1.915931702
3.803	-1.909255981
3.809666667	-1.903057098
3.816333333	-1.893997192
3.823	-1.881122589
3.829666667	-1.863956451
3.836333333	-1.841068268
3.843	-1.815319061
3.849666667	-1.790523529
3.856333333	-1.765727997
3.863	-1.741886139
3.869666667	-1.717567444
3.876333333	-1.697540283
3.883	-1.67798996
3.889666667	-1.655101776
3.896333333	-1.628875732
3.903	-1.600265503
3.909666667	-1.573562622
3.916333333	-1.547813416
3.923	-1.523971558
3.929666667	-1.502990723
3.936333333	-1.485824585
3.943	-1.473903656
3.949666667	-1.467704773
3.956333333	-1.467227936
3.963	-1.468658447
3.969666667	-1.470088959
3.976333333	-1.471996307
3.983	-1.473903656
3.989666667	-1.476764679
3.996333333	-1.47819519
4.003	-1.480102539
4.009666667	-1.482486725
4.016333333	-1.483917236
4.023	-1.485824585
4.029666667	-1.488208771
4.036333333	-1.491069794
4.043	-1.495838165
4.049666667	-1.501083374
4.056333333	-1.507282257
4.063	-1.512050629
4.069666667	-1.514434814
4.076333333	-1.512527466
4.083	-1.504421234
4.089666667	-1.490116119
4.096333333	-1.473426819
4.103	-1.455783844
4.109666667	-1.435756683
4.116333333	-1.413345337
4.123	-1.391410828
4.129666667	-1.373291016
4.136333333	-1.357078552
4.143	-1.339912415
4.149666667	-1.319408417
4.156333333	-1.293182373
4.163	-1.261234283
4.169666667	-1.225948334
4.176333333	-1.187324524
4.183	-1.143932343
4.189666667	-1.096248627
4.196333333	-1.045703888
4.203	-0.993728638
4.209666667	-0.936985016
4.216333333	-0.875473022
4.223	-0.815868378
4.229666667	-0.758171082
4.236333333	-0.704288483
4.243	-0.652313232
4.249666667	-0.604152679
4.256333333	-0.560283661
4.263	-0.522613525
4.269666667	-0.494480133
4.276333333	-0.478744507
4.283	-0.475406647
4.289666667	-0.484466553
4.296333333	-0.505447388
4.303	-0.534534454
4.309666667	-0.566005707
4.316333333	-0.597000122
4.323	-0.63085556
4.329666667	-0.66947937
4.336333333	-0.713348389
4.343	-0.761032104
4.349666667	-0.813007355
4.356333333	-0.866889954
4.363	-0.918865204
4.369666667	-0.967025757
4.376333333	-1.011371613
4.383	-1.054286957
4.389666667	-1.097679138
4.396333333	-1.142978668
4.403	-1.187801361
4.409666667	-1.229286194
4.416333333	-1.267433167
4.423	-1.302719116
4.429666667	-1.335144043
4.436333333	-1.365661621
4.443	-1.398086548
4.449666667	-1.431941986
4.456333333	-1.463413239
4.463	-1.489639282
4.469666667	-1.513004303
4.476333333	-1.536846161
4.483	-1.561164856
4.489666667	-1.583099365
4.496333333	-1.602649689
4.503	-1.620769501
4.509666667	-1.63936615
4.516333333	-1.655101776
4.523	-1.665592194
4.529666667	-1.674175262
4.536333333	-1.683235168
4.543	-1.692295074
4.549666667	-1.698493958
4.556333333	-1.697063446
4.563	-1.6913414
4.569666667	-1.684188843
4.576333333	-1.678466797
4.583	-1.67131424
4.589666667	-1.664638519
4.596333333	-1.663684845
4.603	-1.667499542
4.609666667	-1.673698425
4.616333333	-1.676559448
4.623	-1.677513123
4.629666667	-1.678943634
4.636333333	-1.679420471
4.643	-1.678943634
4.649666667	-1.678466797
4.656333333	-1.68132782
4.663	-1.68466568
4.669666667	-1.687526703
4.676333333	-1.690387726
4.683	-1.694202423
4.689666667	-1.698970795
4.696333333	-1.702785492
4.703	-1.708030701
4.709666667	-1.714229584
4.716333333	-1.719474792
4.723	-1.724243164
4.729666667	-1.729488373
4.736333333	-1.737594604
4.743	-1.74665451
4.749666667	-1.753807068
4.756333333	-1.758575439
4.763	-1.762866974
4.769666667	-1.767158508
4.776333333	-1.770496368
4.783	-1.773834229
4.789666667	-1.778125763
4.796333333	-1.784801483
4.803	-1.792430878
4.809666667	-1.797199249
4.816333333	-1.797199249
4.823	-1.794815063
4.829666667	-1.791000366
4.836333333	-1.786708832
4.843	-1.780509949
4.849666667	-1.77192688
4.856333333	-1.760959625
4.863	-1.748085022
4.869666667	-1.731872559
4.876333333	-1.710414886
4.883	-1.682281494
4.889666667	-1.647472382
4.896333333	-1.605510712
4.903	-1.555919647
4.909666667	-1.498222351
4.916333333	-1.431465149
4.923	-1.358509064
4.929666667	-1.28030777
4.936333333	-1.195907593
4.943	-1.101493835
4.949666667	-0.996112823
4.956333333	-0.876903534
4.963	-0.741004944
4.969666667	-0.586032867
4.976333333	-0.410556793
4.983	-0.217437744
4.989666667	-0.007629395
4.996333333	0.213623047
5.003	0.44298172
5.009666667	0.679016113
5.016333333	0.918865204
5.023	1.158714294
5.029666667	1.393795013
5.036333333	1.620769501
5.043	1.837730408
5.049666667	2.038002014
5.056333333	2.216815948
5.063	2.374649048
5.069666667	2.513885498
5.076333333	2.637863159
5.083	2.747535706
5.089666667	2.847194672
5.096333333	2.938270569
5.103	3.021240234
5.109666667	3.098964691
5.116333333	3.175735474
5.123	3.251552582
5.129666667	3.323078156
5.136333333	3.392696381
5.143	3.463745117
5.149666667	3.535747528
5.156333333	3.603935242
5.163	3.664493561
5.169666667	3.714084625
5.176333333	3.750324249
5.183	3.772258759
5.189666667	3.778934479
5.196333333	3.767490387
5.203	3.740310669
5.209666667	3.698348999
5.216333333	3.639698029
5.223	3.561019897
5.229666667	3.464221954
5.236333333	3.357887268
5.243	3.246307373
5.249666667	3.133296967
5.256333333	3.019809723
5.263	2.905845642
5.269666667	2.789974213
5.276333333	2.668380737
5.283	2.537250519
5.289666667	2.398014069
5.296333333	2.254962921
5.303	2.114295959
5.309666667	1.973152161
5.316333333	1.829147339
5.323	1.683712006
5.329666667	1.541137695
5.336333333	1.400470734
5.343	1.2550354
5.349666667	1.10578537
5.356333333	0.958442688
5.363	0.816345215
5.369666667	0.679016113
5.376333333	0.544071198
5.383	0.411510468
5.389666667	0.283241272
5.396333333	0.158786774
5.403	0.036239624
5.409666667	-0.085830688
5.416333333	-0.20647049
5.423	-0.323295593
5.429666667	-0.431537628
5.436333333	-0.534057617
5.443	-0.632286072
5.449666667	-0.726222992
5.456333333	-0.816345215
5.463	-0.902175903
5.469666667	-0.988483429
5.476333333	-1.074314117
5.483	-1.158237457
5.489666667	-1.238822937
5.496333333	-1.315116882
5.503	-1.387119293
5.509666667	-1.453876495
5.516333333	-1.518726349
5.523	-1.583576202
5.529666667	-1.645088196
5.536333333	-1.703262329
5.543	-1.760482788
5.549666667	-1.816749573
5.556333333	-1.868724823
5.563	-1.914024353
5.569666667	-1.955509186
5.576333333	-1.994609833
5.583	-2.028942108
5.589666667	-2.0570755
5.596333333	-2.079486847
5.603	-2.098560333
5.609666667	-2.115726471
5.616333333	-2.130031586
5.623	-2.139568329
5.629666667	-2.1443367
5.636333333	-2.146720886
5.643	-2.147197723
5.649666667	-2.147197723
5.656333333	-2.145767212
5.663	-2.142906189
5.669666667	-2.137184143
5.676333333	-2.128601074
5.683	-2.11763382
5.689666667	-2.101421356
5.696333333	-2.080440521
5.703	-2.056598663
5.709666667	-2.035140991
5.716333333	-2.013683319
5.723	-1.988887787
5.729666667	-1.960277557
5.736333333	-1.929283142
5.743	-1.896858215
5.749666667	-1.861572266
5.756333333	-1.824378967
5.763	-1.785755157
5.769666667	-1.748085022
5.776333333	-1.714229584
5.783	-1.682758331
5.789666667	-1.652240753
5.796333333	-1.620769501
5.803	-1.59072876
5.809666667	-1.564502716
5.816333333	-1.54209137
5.823	-1.522064209
5.829666667	-1.505374908
5.836333333	-1.492500305
5.843	-1.482486725
5.849666667	-1.470565796
5.856333333	-1.455307007
5.863	-1.437664032
5.869666667	-1.418113708
5.876333333	-1.398563385
5.883	-1.37424469
5.889666667	-1.345157623
5.896333333	-1.308917999
5.903	-1.264572144
5.909666667	-1.208782196
5.916333333	-1.140594482
5.923	-1.061439514
5.929666667	-0.968933105
5.936333333	-0.861644745
5.943	-0.734329224
5.949666667	-0.587463379
5.956333333	-0.418186188
5.963	-0.229358673
5.969666667	-0.023841858
5.976333333	0.198364258
5.983	0.438213348
5.989666667	0.697612762
5.996333333	0.974178314
6.003	1.266002655
6.009666667	1.570701599
6.016333333	1.883029938
6.023	2.195358276
6.029666667	2.501487732
6.036333333	2.798080444
6.043	3.083229065
6.049666667	3.355026245
6.056333333	3.612995148
6.063	3.853321075
6.069666667	4.074573517
6.076333333	4.274368286
6.083	4.45318222
6.089666667	4.612445831
6.096333333	4.751682281
6.103	4.87279892
6.109666667	4.97341156
6.116333333	5.056381226
6.123	5.120277405
6.129666667	5.165576935
6.136333333	5.195140839
6.143	5.208492279
6.149666667	5.208969116
6.156333333	5.197048187
6.163	5.174160004
6.169666667	5.14125824
6.176333333	5.098342896
6.183	5.045413971
6.189666667	4.980564117
6.196333333	4.902839661
6.203	4.814624786
6.209666667	4.718780518
6.216333333	4.61769104
6.223	4.510402679
6.229666667	4.400730133
6.236333333	4.291057587
6.243	4.177093506
6.249666667	4.055976868
6.256333333	3.928184509
6.263	3.797054291
6.269666667	3.663539886
6.276333333	3.525733948
6.283	3.384590149
6.289666667	3.241062164
6.296333333	3.096103668
6.303	2.950191498
6.309666667	2.803325653
6.316333333	2.657413483
6.323	2.514362335
6.329666667	2.374649048
6.336333333	2.236843109
6.343	2.097129822
6.349666667	1.953125
6.356333333	1.808166504
6.363	1.664161682
6.369666667	1.522541046
6.376333333	1.384735107
6.383	1.250743866
6.389666667	1.124382019
6.396333333	1.003742218
6.403	0.887870789
6.409666667	0.776290894
6.416333333	0.669002533
6.423	0.566482544
6.429666667	0.466823578
6.436333333	0.368118286
6.443	0.272274017
6.449666667	0.178813934
6.456333333	0.087738037
6.463	0
6.469666667	-0.082015991
6.476333333	-0.157356262
6.483	-0.227928162
6.489666667	-0.292301178
6.496333333	-0.350475311
6.503	-0.404834747
6.509666667	-0.458717346
6.516333333	-0.511169434
6.523	-0.559806824
6.529666667	-0.606536865
6.536333333	-0.652313232
6.543	-0.692367554
6.549666667	-0.727176666
6.556333333	-0.755310059
6.563	-0.780582428
6.569666667	-0.804901123
6.576333333	-0.828266144
6.583	-0.852584839
6.589666667	-0.877857208
6.596333333	-0.904560089
6.603	-0.931739807
6.609666667	-0.957965851
6.616333333	-0.983715057
6.623	-1.007080078
6.629666667	-1.029014587
6.636333333	-1.048088074
6.643	-1.06716156
6.649666667	-1.086711884
6.656333333	-1.106739044
6.663	-1.131534576
6.669666667	-1.159667969
6.676333333	-1.192569733
6.683	-1.227378845
6.689666667	-1.263141632
6.696333333	-1.297473907
6.703	-1.32894516
6.709666667	-1.359462738
6.716333333	-1.387119293
6.723	-1.411914825
6.729666667	-1.436233521
6.736333333	-1.462936401
6.743	-1.491546631
6.749666667	-1.518726349
6.756333333	-1.543521881
6.763	-1.563549042
6.769666667	-1.578807831
6.776333333	-1.586437225
6.783	-1.586437225
6.789666667	-1.579284668
6.796333333	-1.56879425
6.803	-1.559257507
6.809666667	-1.548290253
6.816333333	-1.534461975
6.823	-1.515865326
6.829666667	-1.492500305
6.836333333	-1.462936401
6.843	-1.42288208
6.849666667	-1.372337341
6.856333333	-1.313209534
6.863	-1.246929169
6.869666667	-1.173496246
6.876333333	-1.090526581
6.883	-0.999450684
6.889666667	-0.901699066
6.896333333	-0.796794891
6.903	-0.683784485
6.909666667	-0.566482544
6.916333333	-0.447750092
6.923	-0.328063965
6.929666667	-0.20647049
6.936333333	-0.08392334
6.943	0.036239624
6.949666667	0.153541565
6.956333333	0.267982483
6.963	0.376224518
6.969666667	0.475883484
6.976333333	0.566959381
6.983	0.650405884
6.989666667	0.72479248
6.996333333	0.789165497
7.003	0.843048096
7.009666667	0.888824463
7.016333333	0.925540924
7.023	0.953197479
7.029666667	0.971317291
7.036333333	0.981330872
7.043	0.984191895
7.049666667	0.978946686
7.056333333	0.965118408
7.063	0.940322876
7.069666667	0.907421112
7.076333333	0.867366791
7.083	0.821590424
7.089666667	0.768661499
7.096333333	0.710487366
7.103	0.648021698
7.109666667	0.584602356
7.116333333	0.517368317
7.123	0.446796417
7.129666667	0.374317169
7.136333333	0.300884247
7.143	0.226020813
7.149666667	0.149726868
7.156333333	0.072002411
7.163	-0.00667572
7.169666667	-0.088214874
7.176333333	-0.171661377
7.183	-0.252723694
7.189666667	-0.330448151
7.196333333	-0.404834747
7.203	-0.476360321
7.209666667	-0.544071198
7.216333333	-0.609874725
7.223	-0.677585602
7.229666667	-0.746250153
7.236333333	-0.813961029
7.243	-0.878810883
7.249666667	-0.939369202
7.256333333	-0.997543335
7.263	-1.054763794
7.269666667	-1.111984253
7.276333333	-1.168727875
7.283	-1.225948334
7.289666667	-1.282691956
7.296333333	-1.337051392
7.303	-1.386165619
7.309666667	-1.43289566
7.316333333	-1.47819519
7.323	-1.524448395
7.329666667	-1.571655273
7.336333333	-1.619338989
7.343	-1.664638519
7.349666667	-1.706123352
7.356333333	-1.745700836
7.363	-1.784324646
7.369666667	-1.821041107
7.376333333	-1.854896545
7.383	-1.889705658
7.389666667	-1.926898956
7.396333333	-1.966953278
7.403	-2.007961273
7.409666667	-2.048969269
7.416333333	-2.089977264
7.423	-2.130508423
7.429666667	-2.171039581
7.436333333	-2.210617065
7.443	-2.249240875
7.449666667	-2.286434174
7.456333333	-2.32219696
7.463	-2.358913422
7.469666667	-2.397060394
7.476333333	-2.435684204
7.483	-2.473831177
7.489666667	-2.511978149
7.496333333	-2.552986145
7.503	-2.593994141
7.509666667	-2.630233765
7.516333333	-2.663135529
7.523	-2.69317627
7.529666667	-2.722740173
7.536333333	-2.749919891
7.543	-2.776145935
7.549666667	-2.801895142
7.556333333	-2.825260162
7.563	-2.84576416
7.569666667	-2.863407135
7.576333333	-2.879619598
7.583	-2.895355225
7.589666667	-2.912521362
7.596333333	-2.930164337
7.603	-2.945423126
7.609666667	-2.960681915
7.616333333	-2.976894379
7.623	-2.992153168
7.629666667	-3.004550934
7.636333333	-3.015518188
7.643	-3.027915955
7.649666667	-3.039836884
7.656333333	-3.053188324
7.663	-3.067493439
7.669666667	-3.084659576
7.676333333	-3.105163574
7.683	-3.126144409
7.689666667	-3.146648407
7.696333333	-3.167629242
7.703	-3.186702728
7.709666667	-3.204345703
7.716333333	-3.219127655
7.723	-3.235816956
7.729666667	-3.255844116
7.736333333	-3.2787323
7.743	-3.302097321
7.749666667	-3.325939178
7.756333333	-3.351211548
7.763	-3.377437592
7.769666667	-3.401279449
7.776333333	-3.420352936
7.783	-3.437042236
7.789666667	-3.455162048
7.796333333	-3.473758698
7.803	-3.491401672
7.809666667	-3.507614136
7.816333333	-3.523826599
7.823	-3.537654877
7.829666667	-3.547668457
7.836333333	-3.554821014
7.843	-3.561973572
7.849666667	-3.571033478
7.856333333	-3.579139709
7.863	-3.587722778
7.869666667	-3.595352173
7.876333333	-3.600120544
7.883	-3.600597382
7.889666667	-3.593444824
7.896333333	-3.583908081
7.903	-3.571987152
7.909666667	-3.560066223
7.916333333	-3.546714783
7.923	-3.530979156
7.929666667	-3.513813019
7.936333333	-3.494739532
7.943	-3.474712372
7.949666667	-3.452777863
7.956333333	-3.43132019
7.963	-3.409862518
7.969666667	-3.386974335
7.976333333	-3.36265564
7.983	-3.336429596
7.989666667	-3.307342529
7.996333333	-3.276824951
8.003	-3.245830536
8.009666667	-3.219127655
8.016333333	-3.196716309
8.023	-3.180027008
8.029666667	-3.16619873
8.036333333	-3.153324127
8.043	-3.140926361
8.049666667	-3.129959106
8.056333333	-3.122806549
8.063	-3.118991852
8.069666667	-3.11756134
8.076333333	-3.118515015
8.083	-3.123283386
8.089666667	-3.132343292
8.096333333	-3.139972687
8.103	-3.14617157
8.109666667	-3.153324127
8.116333333	-3.162384033
8.123	-3.173828125
8.129666667	-3.185749054
8.136333333	-3.199577332
8.143	-3.215312958
8.149666667	-3.231525421
8.156333333	-3.246307373
8.163	-3.260135651
8.169666667	-3.273487091
8.176333333	-3.283977509
8.183	-3.293514252
8.189666667	-3.304004669
8.196333333	-3.31735611
8.203	-3.331184387
8.209666667	-3.343582153
8.216333333	-3.356933594
8.223	-3.368854523
8.229666667	-3.378868103
8.236333333	-3.387451172
8.243	-3.396511078
8.249666667	-3.406047821
8.256333333	-3.412723541
8.263	-3.41796875
8.269666667	-3.424167633
8.276333333	-3.429412842
8.283	-3.433227539
8.289666667	-3.436565399
8.296333333	-3.439426422
8.303	-3.445625305
8.309666667	-3.452777863
8.316333333	-3.460407257
8.323	-3.46660614
8.329666667	-3.471851349
8.336333333	-3.478050232
8.343	-3.485679626
8.349666667	-3.49521637
8.356333333	-3.50522995
8.363	-3.515720367
8.369666667	-3.525733948
8.376333333	-3.535270691
8.383	-3.546237946
8.389666667	-3.556728363
8.396333333	-3.567218781
8.403	-3.577709198
8.409666667	-3.587722778
8.416333333	-3.597736359
8.423	-3.603935242
8.429666667	-3.608703613
8.436333333	-3.614902496
8.443	-3.625392914
8.449666667	-3.640174866
8.456333333	-3.656387329
8.463	-3.674507141
8.469666667	-3.692150116
8.476333333	-3.708839417
8.483	-3.724575043
8.489666667	-3.740787506
8.496333333	-3.758907318
8.503	-3.777980804
8.509666667	-3.797531128
8.516333333	-3.818035126
8.523	-3.841400146
8.529666667	-3.867149353
8.536333333	-3.895282745
8.543	-3.922939301
8.549666667	-3.949165344
8.556333333	-3.975391388
8.563	-4.00018692
8.569666667	-4.022121429
8.576333333	-4.040241241
8.583	-4.055976868
8.589666667	-4.072666168
8.596333333	-4.088878632
8.603	-4.104614258
8.609666667	-4.118442535
8.616333333	-4.129886627
8.623	-4.139900208
8.629666667	-4.149913788
8.636333333	-4.159927368
8.643	-4.167556763
8.649666667	-4.173755646
8.656333333	-4.18138504
8.663	-4.189968109
8.669666667	-4.198551178
8.676333333	-4.204273224
8.683	-4.210472107
8.689666667	-4.218101501
8.696333333	-4.224777222
8.703	-4.229545593
8.709666667	-4.234790802
8.716333333	-4.241466522
8.723	-4.250526428
8.729666667	-4.25863266
8.736333333	-4.268169403
8.743	-4.278182983
8.749666667	-4.289150238
8.756333333	-4.300117493
8.763	-4.31060791
8.769666667	-4.322052002
8.776333333	-4.334926605
8.783	-4.349708557
8.789666667	-4.367828369
8.796333333	-4.38785553
8.803	-4.406452179
8.809666667	-4.423141479
8.816333333	-4.438400269
8.823	-4.453659058
8.829666667	-4.468917847
8.836333333	-4.484176636
8.843	-4.499435425
8.849666667	-4.515647888
8.856333333	-4.5337677
8.863	-4.552364349
8.869666667	-4.568099976
8.876333333	-4.581928253
8.883	-4.593849182
8.889666667	-4.608631134
8.896333333	-4.624843597
8.903	-4.640579224
8.909666667	-4.654407501
8.916333333	-4.666805267
8.923	-4.679679871
8.929666667	-4.6916008
8.936333333	-4.702568054
8.943	-4.710674286
8.949666667	-4.716396332
8.956333333	-4.721641541
8.963	-4.727363586
8.969666667	-4.734039307
8.976333333	-4.74023819
8.983	-4.745960236
8.989666667	-4.750728607
8.996333333	-4.755496979
9.003	-4.760742188
9.009666667	-4.764080048
9.016333333	-4.766464233
9.023	-4.769325256
9.029666667	-4.775047302
9.036333333	-4.783630371
9.043	-4.790782928
9.049666667	-4.798412323
9.056333333	-4.804611206
9.063	-4.808425903
9.069666667	-4.809856415
9.076333333	-4.811286926
9.083	-4.811286926
9.089666667	-4.806995392
9.096333333	-4.79888916
9.103	-4.790782928
9.109666667	-4.783153534
9.116333333	-4.773139954
9.123	-4.76026535
9.129666667	-4.743099213
9.136333333	-4.722118378
9.143	-4.692077637
9.149666667	-4.654884338
9.156333333	-4.610061646
9.163	-4.558563232
9.169666667	-4.501342773
9.176333333	-4.438877106
9.183	-4.372596741
9.189666667	-4.299163818
9.196333333	-4.215240479
9.203	-4.121303558
9.209666667	-4.016399384
9.216333333	-3.901481628
9.223	-3.774642944
9.229666667	-3.638267517
9.236333333	-3.495693207
9.243	-3.345489502
9.249666667	-3.189086914
9.256333333	-3.025531769
9.263	-2.857208252
9.269666667	-2.685070038
9.276333333	-2.510070801
9.283	-2.334594727
9.289666667	-2.160549164
9.296333333	-1.990318298
9.303	-1.825332642
9.309666667	-1.665115356
9.316333333	-1.511096954
9.323	-1.363754272
9.329666667	-1.227855682
9.336333333	-1.103878021
9.343	-0.990867615
9.349666667	-0.892162323
9.356333333	-0.808238983
9.363	-0.74005127
9.369666667	-0.685214996
9.376333333	-0.643730164
9.383	-0.615596771
9.389666667	-0.598907471
9.396333333	-0.594139099
9.403	-0.602722168
9.409666667	-0.623703003
9.416333333	-0.657558441
9.423	-0.703811646
9.429666667	-0.761508942
9.436333333	-0.825405121
9.443	-0.894069672
9.449666667	-0.967979431
9.456333333	-1.047134399
9.463	-1.131057739
9.469666667	-1.218795776
9.476333333	-1.312255859
9.483	-1.409053802
9.489666667	-1.504421234
9.496333333	-1.596927643
9.503	-1.685619354
9.509666667	-1.772403717
9.516333333	-1.854419708
9.523	-1.932621002
9.529666667	-2.010822296
9.536333333	-2.088546753
9.543	-2.16627121
9.549666667	-2.242565155
9.556333333	-2.320766449
9.563	-2.401351929
9.569666667	-2.48003006
9.576333333	-2.555847168
9.583	-2.629756927
9.589666667	-2.701759338
9.596333333	-2.769947052
9.603	-2.832889557
9.609666667	-2.893447876
9.616333333	-2.954483032
9.623	-3.015995026
9.629666667	-3.077983856
9.636333333	-3.13949585
9.643	-3.202438354
9.649666667	-3.264904022
9.656333333	-3.32403183
9.663	-3.382205963
9.669666667	-3.439903259
9.676333333	-3.496646881
9.683	-3.548622131
9.689666667	-3.596305847
9.696333333	-3.642559052
9.703	-3.684997559
9.709666667	-3.723621368
9.716333333	-3.76033783
9.723	-3.797531128
9.729666667	-3.833770752
9.736333333	-3.866195679
9.743	-3.893852234
9.749666667	-3.915786743
9.756333333	-3.930568695
9.763	-3.938674927
9.769666667	-3.942489624
9.776333333	-3.940582275
9.783	-3.932476044
9.789666667	-3.917694092
9.796333333	-3.89623642
9.803	-3.868103027
9.809666667	-3.829956055
9.816333333	-3.781795502
9.823	-3.720760345
9.829666667	-3.648281097
9.836333333	-3.562450409
9.843	-3.464221954
9.849666667	-3.353118896
9.856333333	-3.229141235
9.863	-3.093242645
9.869666667	-2.944946289
9.876333333	-2.785682678
9.883	-2.61592865
9.889666667	-2.437591553
9.896333333	-2.251625061
9.903	-2.058029175
9.909666667	-1.857280731
9.916333333	-1.651763916
9.923	-1.443862915
9.929666667	-1.235961914
9.936333333	-1.029968262
9.943	-0.829696655
9.949666667	-0.638008118
9.956333333	-0.457763672
9.963	-0.287055969
9.969666667	-0.12922287
9.976333333	0.015258789
9.983	0.144481659
9.989666667	0.257968903
9.996333333	0.356197357
10.003	0.435352325
10.00966667	0.495910645
10.01633333	0.537872314
10.023	0.562667847
10.02966667	0.569820404
10.03633333	0.560760498
10.043	0.537395477
10.04966667	0.500679016
10.05633333	0.450134277
10.063	0.385284424
10.06966667	0.308990479
10.07633333	0.222682953
10.083	0.12922287
10.08966667	0.027656555
10.09633333	-0.081539154
10.103	-0.195026398
10.10966667	-0.310897827
10.11633333	-0.432491302
10.123	-0.558853149
10.12966667	-0.688552856
10.13633333	-0.818252563
10.143	-0.948429108
10.14966667	-1.078128815
10.15633333	-1.204490662
10.163	-1.330375671
10.16966667	-1.455307007
10.17633333	-1.578807831
10.183	-1.699924469
10.18966667	-1.819133759
10.19633333	-1.936435699
10.203	-2.048969269
10.20966667	-2.154350281
10.21633333	-2.254009247
10.223	-2.35080719
10.22966667	-2.445697784
10.23633333	-2.536296844
10.243	-2.62260437
10.24966667	-2.705097198
10.25633333	-2.784729004
10.263	-2.858638763
10.26966667	-2.926826477
10.27633333	-2.98833847
10.283	-3.044605255
10.28966667	-3.094673157
10.29633333	-3.138065338
10.303	-3.175258636
10.30966667	-3.205299377
10.31633333	-3.228187561
10.323	-3.241539001
10.32966667	-3.246307373
10.33633333	-3.243923187
10.343	-3.234386444
10.34966667	-3.218173981
10.35633333	-3.194332123
10.363	-3.16619873
10.36966667	-3.135681152
10.37633333	-3.100395203
10.383	-3.05891037
10.38966667	-3.013134003
10.39633333	-2.966880798
10.403	-2.918243408
10.40966667	-2.865791321
10.41633333	-2.812385559
10.423	-2.760410309
10.42966667	-2.709388733
10.43633333	-2.658367157
10.443	-2.60925293
10.44966667	-2.563476563
10.45633333	-2.521514893
10.463	-2.485275269
10.46966667	-2.456188202
10.47633333	-2.434253693
10.483	-2.420425415
10.48966667	-2.412796021
10.49633333	-2.413749695
10.503	-2.419948578
10.50966667	-2.432823181
10.51633333	-2.454280853
10.523	-2.483844757
10.52966667	-2.520561218
10.53633333	-2.563476563
10.543	-2.614021301
10.54966667	-2.669811249
10.55633333	-2.728939056
10.563	-2.790927887
10.56966667	-2.856731415
10.57633333	-2.926826477
10.583	-2.999305725
10.58966667	-3.073215485
10.59633333	-3.14950943
10.603	-3.226280212
10.60966667	-3.305435181
10.61633333	-3.385543823
10.623	-3.465175629
10.62966667	-3.544807434
10.63633333	-3.623485565
10.643	-3.702163696
10.64966667	-3.778457642
10.65633333	-3.853321075
10.663	-3.926753998
10.66966667	-3.998756409
10.67633333	-4.069328308
10.683	-4.13942337
10.68966667	-4.209518433
10.69633333	-4.278182983
10.703	-4.344940186
10.70966667	-4.410743713
10.71633333	-4.474639893
10.723	-4.53710556
10.72966667	-4.597663879
10.73633333	-4.655361176
10.743	-4.708766937
10.74966667	-4.758834839
10.75633333	-4.806518555
10.763	-4.853248596
10.76966667	-4.899501801
10.77633333	-4.945278168
10.783	-4.991054535
10.78966667	-5.036830902
10.79633333	-5.081653595
10.803	-5.123138428
10.80966667	-5.161762238
10.81633333	-5.197525024
10.823	-5.229949951
10.82966667	-5.259513855
10.83633333	-5.286216736
10.843	-5.312919617
10.84966667	-5.340099335
10.85633333	-5.366325378
10.863	-5.391597748
10.86966667	-5.417823792
10.87633333	-5.44500351
10.883	-5.470275879
10.88966667	-5.492210388
10.89633333	-5.509853363
10.903	-5.525112152
10.90966667	-5.53894043
10.91633333	-5.549430847
10.923	-5.55562973
10.92966667	-5.557060242
10.93633333	-5.556106567
10.943	-5.552768707
10.94966667	-5.54561615
10.95633333	-5.534172058
10.963	-5.519866943
10.96966667	-5.506038666
10.97633333	-5.4936409
10.983	-5.485057831
10.98966667	-5.482673645
10.99633333	-5.485057831
11.003	-5.490779877
11.00966667	-5.498886108
11.01633333	-5.509376526
11.023	-5.518913269
11.02966667	-5.524635315
11.03633333	-5.527496338
11.043	-5.530834198
11.04966667	-5.536079407
11.05633333	-5.540847778
11.063	-5.54561615
11.06966667	-5.550384521
11.07633333	-5.554676056
11.083	-5.558013916
11.08966667	-5.558013916
11.09633333	-5.556583405
11.103	-5.553245544
11.10966667	-5.548000336
11.11633333	-5.543231964
11.123	-5.53894043
11.12966667	-5.53560257
11.13633333	-5.532264709
11.143	-5.529403687
11.14966667	-5.526542664
11.15633333	-5.524635315
11.163	-5.525112152
11.16966667	-5.528450012
11.17633333	-5.533695221
11.183	-5.539417267
11.18966667	-5.547046661
11.19633333	-5.557060242
11.203	-5.569458008
11.20966667	-5.5809021
11.21633333	-5.592823029
11.223	-5.606174469
11.22966667	-5.621433258
11.23633333	-5.638122559
11.243	-5.653858185
11.24966667	-5.670070648
11.25633333	-5.68819046
11.263	-5.706787109
11.26966667	-5.72347641
11.27633333	-5.739212036
11.283	-5.754470825
11.28966667	-5.769252777
11.29633333	-5.78212738
11.303	-5.793094635
11.30966667	-5.803585052
11.31633333	-5.812644958
11.323	-5.82075119
11.32966667	-5.827903748
11.33633333	-5.836486816
11.343	-5.846977234
11.34966667	-5.859375
11.35633333	-5.872249603
11.363	-5.883693695
11.36966667	-5.891799927
11.37633333	-5.891799927
11.383	-5.881786346
11.38966667	-5.863189697
11.39633333	-5.838871002
11.403	-5.806446075
11.40966667	-5.763530731
11.41633333	-5.699634552
11.423	-5.591869354
11.42966667	-5.400180817
11.43633333	-5.071640015
11.443	-4.574298859
11.44966667	-3.921985626
11.45633333	-3.183841705
11.463	-2.451896667
11.46966667	-1.802444458
11.47633333	-1.294612885
11.483	-0.961303711
11.48966667	-0.791549683
11.49633333	-0.726699829
11.503	-0.704288483
11.50966667	-0.690460205
11.51633333	-0.678539276
11.523	-0.66947937
11.52966667	-0.665664673
11.53633333	-0.667095184
11.543	-0.670433044
11.54966667	-0.671863556
11.55633333	-0.670433044
11.563	-0.664710999
11.56966667	-0.657081604
11.57633333	-0.648021698
11.583	-0.638008118
11.58966667	-0.627994537
11.59633333	-0.619411469
11.603	-0.615119934
11.60966667	-0.613212585
11.61633333	-0.614643097
11.623	-0.618934631
11.62966667	-0.62417984
11.63633333	-0.6275177
11.643	-0.628471375
11.64966667	-0.629425049
11.65633333	-0.629901886
11.663	-0.626564026
11.66966667	-0.621795654
11.67633333	-0.617980957
11.683	-0.617027283
11.68966667	-0.617980957
11.69633333	-0.618934631
11.703	-0.619888306
11.70966667	-0.608444214
11.71633333	-0.569820404
11.723	-0.500679016
11.72966667	-0.411987305
11.73633333	-0.32043457
11.743	-0.231742859
11.74966667	-0.158786774
11.75633333	-0.113964081
11.763	-0.098705292
11.76966667	-0.102996826
11.77633333	-0.112056732
11.783	-0.121116638
11.78966667	-0.130176544
11.79633333	-0.138759613
11.803	-0.144958496
11.80966667	-0.147342682
11.81633333	-0.149250031
11.823	-0.154018402
11.82966667	-0.160694122
11.83633333	-0.16784668
11.843	-0.175952911
11.84966667	-0.184059143
11.85633333	-0.190258026
11.863	-0.194072723
11.86966667	-0.195503235
11.87633333	-0.195503235
11.883	-0.195503235
11.88966667	-0.195503235
11.89633333	-0.193595886
11.903	-0.188350677
11.90966667	-0.180721283
11.91633333	-0.168800354
11.923	-0.150203705
11.92966667	-0.123500824
11.93633333	-0.090122223
11.943	-0.047683716
11.94966667	0.004768372
11.95633333	0.063896179
11.963	0.124931335
11.96966667	0.185489655
11.97633333	0.248432159
11.983	0.311851501
11.98966667	0.378131866
11.99633333	0.4529953
12.003	0.539779663
12.00966667	0.638008118
12.01633333	0.747203827
12.023	0.866889954
12.02966667	0.994682312
12.03633333	1.128673553
12.043	1.269817352
12.04966667	1.418113708
12.05633333	1.573085785
12.063	1.732826233
12.06966667	1.896858215
12.07633333	2.063751221
12.083	2.232074738
12.08966667	2.402305603
12.09633333	2.574920654
12.103	2.748966217
12.10966667	2.924442291
12.11633333	3.09753418
12.123	3.265380859
12.12966667	3.424167633
12.13633333	3.570556641
12.143	3.703594208
12.14966667	3.82232666
12.15633333	3.929138184
12.163	4.026889801
12.16966667	4.114151001
12.17633333	4.192829132
12.183	4.262447357
12.18966667	4.319667816
12.19633333	4.36258316
12.203	4.389762878
12.20966667	4.405498505
12.21633333	4.409313202
12.223	4.402160645
12.22966667	4.385471344
12.23633333	4.358768463
12.243	4.323005676
12.24966667	4.27532196
12.25633333	4.215717316
12.263	4.144668579
12.26966667	4.063606262
12.27633333	3.975868225
12.283	3.881931305
12.28966667	3.78704071
12.29633333	3.694057465
12.303	3.603458405
12.30966667	3.514766693
12.31633333	3.42464447
12.323	3.331184387
12.32966667	3.23009491
12.33633333	3.120422363
12.343	3.003120422
12.34966667	2.883911133
12.35633333	2.766132355
12.363	2.651691437
12.36966667	2.541065216
12.37633333	2.430915833
12.383	2.321243286
12.38966667	2.213478088
12.39633333	2.109050751
12.403	2.007961273
12.40966667	1.912117004
12.41633333	1.823425293
12.423	1.740455627
12.42966667	1.662254333
12.43633333	1.5873909
12.443	1.513957977
12.44966667	1.440048218
12.45633333	1.363754272
12.463	1.288414001
12.46966667	1.21307373
12.47633333	1.134872437
12.483	1.054763794
12.48966667	0.977039337
12.49633333	0.904083252
12.503	0.835418701
12.50966667	0.770568848
12.51633333	0.712394714
12.523	0.659942627
12.52966667	0.611782074
12.53633333	0.564575195
12.543	0.517368317
12.54966667	0.471591949
12.55633333	0.427246094
12.563	0.387191772
12.56966667	0.350475311
12.57633333	0.321865082
12.583	0.303268433
12.58966667	0.295639038
12.59633333	0.299930573
12.603	0.315666199
12.60966667	0.344276428
12.61633333	0.387191772
12.623	0.445842743
12.62966667	0.522136688
12.63633333	0.616073608
12.643	0.733375549
12.64966667	0.880241394
12.65633333	1.060962677
12.663	1.278877258
12.66966667	1.536369324
12.67633333	1.841068268
12.683	2.200126648
12.68966667	2.621650696
12.69633333	3.113746643
12.703	3.687858582
12.70966667	4.356861115
12.71633333	5.133152008
12.723	6.03055954
12.72966667	7.063865662
12.73633333	8.253097534
12.743	9.61971283
12.74966667	11.18469238
12.75633333	12.96854019
12.763	14.99462128
12.76966667	17.29249954
12.77633333	19.89173889
12.783	22.81951904
12.78966667	26.10683441
12.79633333	29.78372574
12.803	33.88404846
12.80966667	38.43402863
12.81633333	43.4589386
12.823	48.98405075
12.82966667	55.03797531
12.83633333	61.64455414
12.843	68.82190704
12.84966667	76.58290863
12.85633333	84.93518829
12.863	93.88160706
12.86966667	103.4173965
12.87633333	113.5315895
12.883	124.2012978
12.88966667	135.3983879
12.89633333	147.0861435
12.903	159.222126
12.90966667	171.7481613
12.91633333	184.5993996
12.923	197.7057457
12.92966667	210.9904289
12.93633333	224.3700027
12.943	237.7591133
12.94966667	251.0685921
12.95633333	264.2035484
12.963	277.0738602
12.96966667	289.5932198
12.97633333	301.6824722
12.983	313.2562637
12.98966667	324.2416382
12.99633333	334.5727921
13.003	344.1882133
13.00966667	353.0220985
13.01633333	361.014843
13.023	368.1278229
13.02966667	374.3267059
13.03633333	379.5909882
13.043	383.907795
13.04966667	387.280941
13.05633333	389.7233009
13.063	391.2448883
13.06966667	391.8690681
13.07633333	391.6282654
13.083	390.5625343
13.08966667	388.7085915
13.09633333	386.1107826
13.103	382.8234673
13.10966667	378.8952827
13.11633333	374.3758202
13.123	369.3122864
13.12966667	363.7580872
13.13633333	357.7656746
13.143	351.3884544
13.14966667	344.6760178
13.15633333	337.6755714
13.163	330.4414749
13.16966667	323.0252266
13.17633333	315.4649734
13.183	307.7893257
13.18966667	300.0283241
13.19633333	292.2072411
13.203	284.3470573
13.20966667	276.465416
13.21633333	268.5866356
13.223	260.7340813
13.22966667	252.9296875
13.23633333	245.1944351
13.243	237.5431061
13.24966667	229.9866676
13.25633333	222.5313187
13.263	215.1880264
13.26966667	207.9639435
13.27633333	200.8657455
13.283	193.8948631
13.28966667	187.0589256
13.29633333	180.3622246
13.303	173.8071442
13.30966667	167.3965454
13.31633333	161.1299515
13.323	155.0107002
13.32966667	149.0392685
[truncated: 7,000 more rows]
