# Supplementary material for: Chemodiversity of Calophyllum inophyllum L. oil bioactive components related to their specific geographical distribution in the South Pacific region
Source: PeerJ. 2019 May 22;7:e6896. doi: 10.7717/peerj.6896 (PMC6535043; doi:10.7717/peerj.6896)
Supplement: Supplemental Information 4 — Time and absorbance values at 280 nm. The site and the number of the collected sample from French Polynesia are in the separate file names. [file peerj-07-6896-s004.zip › TUAMOTO_TAKAPO_Z1_N103.CSV]

0.004666667	0.916481018
0.011333333	0.957012177
0.018	0.930309296
0.024666667	0.858306885
0.031333333	0.777244568
0.038	0.72145462
0.044666667	0.676631927
0.051333333	0.638008118
0.058	0.603675842
0.064666667	0.56886673
0.071333333	0.536441803
0.078	0.511646271
0.084666667	0.500202179
0.091333333	0.499248505
0.098	0.503063202
0.104666667	0.508785248
0.111333333	0.517845154
0.118	0.534534454
0.124666667	0.557422638
0.131333333	0.58555603
0.138	0.617027283
0.144666667	0.647068024
0.151333333	0.671386719
0.158	0.686168671
0.164666667	0.691413879
0.171333333	0.689029694
0.178	0.681877136
0.184666667	0.67615509
0.191333333	0.67615509
0.198	0.682353973
0.204666667	0.691413879
0.211333333	0.700950623
0.218	0.71144104
0.224666667	0.721931458
0.231333333	0.731468201
0.238	0.74005127
0.244666667	0.751495361
0.251333333	0.768661499
0.258	0.795841217
0.264666667	0.832557678
0.271333333	0.88262558
0.278	0.947952271
0.284666667	1.026630402
0.291333333	1.109600067
0.298	1.184463501
0.304666667	1.244068146
0.311333333	1.285552979
0.318	1.309394836
0.324666667	1.317977905
0.331333333	1.31893158
0.338	1.31893158
0.344666667	1.32226944
0.351333333	1.329421997
0.358	1.336574554
0.364666667	1.342773438
0.371333333	1.34563446
0.378	1.343727112
0.384666667	1.339912415
0.391333333	1.340389252
0.398	1.352310181
0.404666667	1.376628876
0.411333333	1.423835754
0.418	1.508235931
0.424666667	1.627922058
0.431333333	1.755714417
0.438	1.867294312
0.444666667	1.954078674
0.451333333	2.019882202
0.458	2.052783966
0.464666667	2.039909363
0.471333333	1.99174881
0.478	1.928806305
0.484666667	1.875400543
0.491333333	1.828193665
0.498	1.788139343
0.504666667	1.760005951
0.511333333	1.752376556
0.518	1.767635345
0.524666667	1.804351807
0.531333333	1.866340637
0.538	1.958847046
0.544666667	2.086162567
0.551333333	2.242565155
0.558	2.425670624
0.564666667	2.635002136
0.571333333	2.882957458
0.578	3.173828125
0.584666667	3.484725952
0.591333333	3.781318665
0.598	4.037380219
0.604666667	4.247188568
0.611333333	4.405498505
0.618	4.507064819
0.624666667	4.567623138
0.631333333	4.632949829
0.638	4.751205444
0.644666667	4.963874817
0.651333333	5.293369293
0.658	5.733013153
0.664666667	6.250858307
0.671333333	6.790161133
0.678	7.298946381
0.684666667	7.718086243
0.691333333	7.999897003
0.698	8.148193359
0.704666667	8.204460144
0.711333333	8.221149445
0.718	8.225917816
0.724666667	8.226394653
0.731333333	8.22353363
0.738	8.218288422
0.744666667	8.211135864
0.751333333	8.205890656
0.758	8.200645447
0.764666667	8.196353912
0.771333333	8.192539215
0.778	8.189678192
0.784666667	8.187770844
0.791333333	8.185386658
0.798	8.183479309
0.804666667	8.183479309
0.811333333	8.184909821
0.818	8.187294006
0.824666667	8.188724518
0.831333333	8.188247681
0.838	8.184432983
0.844666667	8.179664612
0.851333333	8.175373077
0.858	8.170127869
0.864666667	8.165836334
0.871333333	8.164405823
0.878	8.163452148
0.884666667	8.161067963
0.891333333	8.15486908
0.898	8.149147034
0.904666667	8.144378662
0.911333333	8.140087128
0.918	8.137226105
0.924666667	8.134841919
0.931333333	8.134841919
0.938	8.13627243
0.944666667	8.135795593
0.951333333	8.13293457
0.958	8.128166199
0.964666667	8.122444153
0.971333333	8.117675781
0.978	8.115291595
0.984666667	8.113861084
0.991333333	8.113384247
0.998	8.113861084
1.004666667	8.116722107
1.011333333	8.119106293
1.018	8.116722107
1.024666667	8.111476898
1.031333333	8.106231689
1.038	8.104801178
1.044666667	8.104801178
1.051333333	8.105754852
1.058	8.109092712
1.064666667	8.113861084
1.071333333	8.117198944
1.078	8.11624527
1.084666667	8.11290741
1.091333333	8.110046387
1.098	8.106231689
1.104666667	8.100986481
1.111333333	8.095741272
1.118	8.092403412
1.124666667	8.091449738
1.131333333	8.08763504
1.138	8.082389832
1.144666667	8.078098297
1.151333333	8.076667786
1.158	8.075714111
1.164666667	8.073806763
1.171333333	8.0742836
1.178	8.075714111
1.184666667	8.076667786
1.191333333	8.075714111
1.198	8.075714111
1.204666667	8.076667786
1.211333333	8.077144623
1.218	8.077144623
1.224666667	8.077144623
1.231333333	8.074760437
1.238	8.069515228
1.244666667	8.06427002
1.251333333	8.059978485
1.258	8.057594299
1.264666667	8.056163788
1.271333333	8.056640625
1.278	8.057117462
1.284666667	8.056640625
1.291333333	8.056163788
1.298	8.054733276
1.304666667	8.053779602
1.311333333	8.051872253
1.318	8.050441742
1.324666667	8.048534393
1.331333333	8.04567337
1.338	8.042812347
1.344666667	8.039951324
1.351333333	8.038043976
1.358	8.036136627
1.364666667	8.035182953
1.371333333	8.034229279
1.378	8.034229279
1.384666667	8.033752441
1.391333333	8.03232193
1.398	8.029937744
1.404666667	8.027553558
1.411333333	8.025169373
1.418	8.021354675
1.424666667	8.018493652
1.431333333	8.017539978
1.438	8.017063141
1.444666667	8.015155792
1.451333333	8.011817932
1.458	8.007526398
1.464666667	8.001804352
1.471333333	7.995605469
1.478	7.990837097
1.484666667	7.9870224
1.491333333	7.986068726
1.498	7.987499237
1.504666667	7.988452911
1.511333333	7.987976074
1.518	7.985591888
1.524666667	7.983207703
1.531333333	7.98034668
1.538	7.977485657
1.544666667	7.975101471
1.551333333	7.974624634
1.558	7.975101471
1.564666667	7.977485657
1.571333333	7.978439331
1.578	7.976531982
1.584666667	7.974147797
1.591333333	7.971763611
1.598	7.971286774
1.604666667	7.970333099
1.611333333	7.968425751
1.618	7.967948914
1.624666667	7.967472076
1.631333333	7.967948914
1.638	7.966518402
1.644666667	7.965564728
1.651333333	7.967472076
1.658	7.970809937
1.664666667	7.973194122
1.671333333	7.975101471
1.678	7.975101471
1.684666667	7.972240448
1.691333333	7.967472076
1.698	7.962703705
1.704666667	7.95841217
1.711333333	7.954120636
1.718	7.950782776
1.724666667	7.949352264
1.731333333	7.949352264
1.738	7.948875427
1.744666667	7.946014404
1.751333333	7.944107056
1.758	7.94172287
1.764666667	7.93838501
1.771333333	7.934570313
1.778	7.932662964
1.784666667	7.932662964
1.791333333	7.934093475
1.798	7.937908173
1.804666667	7.941246033
1.811333333	7.943153381
1.818	7.940769196
1.824666667	7.937431335
1.831333333	7.930755615
1.838	7.922172546
1.844666667	7.913589478
1.851333333	7.907867432
1.858	7.905006409
1.864666667	7.902622223
1.871333333	7.900714874
1.878	7.900714874
1.884666667	7.902145386
1.891333333	7.904529572
1.898	7.904529572
1.904666667	7.902622223
1.911333333	7.897377014
1.918	7.891178131
1.924666667	7.884025574
1.931333333	7.876396179
1.938	7.870674133
1.944666667	7.869243622
1.951333333	7.873058319
1.958	7.876873016
1.964666667	7.878780365
1.971333333	7.879734039
1.978	7.880210876
1.984666667	7.879734039
1.991333333	7.878303528
1.998	7.877826691
2.004666667	7.878780365
2.011333333	7.878303528
2.018	7.876873016
2.024666667	7.875442505
2.031333333	7.873058319
2.038	7.866859436
2.044666667	7.860660553
2.051333333	7.856369019
2.058	7.853031158
2.064666667	7.848262787
2.071333333	7.843971252
2.078	7.844924927
2.084666667	7.847309113
2.091333333	7.848262787
2.098	7.848262787
2.104666667	7.849216461
2.111333333	7.847309113
2.118	7.841587067
2.124666667	7.835865021
2.131333333	7.833480835
2.138	7.834434509
2.144666667	7.835388184
2.151333333	7.836818695
2.158	7.839202881
2.164666667	7.840633392
2.171333333	7.839202881
2.178	7.833957672
2.184666667	7.827758789
2.191333333	7.824420929
2.198	7.82251358
2.204666667	7.821559906
2.211333333	7.821559906
2.218	7.822990417
2.224666667	7.824420929
2.231333333	7.825374603
2.238	7.826328278
2.244666667	7.82585144
2.251333333	7.823944092
2.258	7.821559906
2.264666667	7.819652557
2.271333333	7.81917572
2.278	7.816791534
2.284666667	7.813930511
2.291333333	7.8125
2.298	7.813453674
2.304666667	7.813453674
2.311333333	7.810592651
2.318	7.807731628
2.324666667	7.804870605
2.331333333	7.801055908
2.338	7.795333862
2.344666667	7.791519165
2.351333333	7.791042328
2.358	7.792472839
2.364666667	7.793903351
2.371333333	7.794380188
2.378	7.794380188
2.384666667	7.792949677
2.391333333	7.789611816
2.398	7.784843445
2.404666667	7.780075073
2.411333333	7.776260376
2.418	7.77387619
2.424666667	7.772445679
2.431333333	7.774353027
2.438	7.779598236
2.444666667	7.784843445
2.451333333	7.788181305
2.458	7.789134979
2.464666667	7.788658142
2.471333333	7.785320282
2.478	7.780075073
2.484666667	7.775783539
2.491333333	7.772445679
2.498	7.769584656
2.504666667	7.76720047
2.511333333	7.765293121
2.518	7.76386261
2.524666667	7.762908936
2.531333333	7.762432098
2.538	7.764339447
2.544666667	7.768630981
2.551333333	7.772922516
2.558	7.775783539
2.564666667	7.776737213
2.571333333	7.77721405
2.578	7.775306702
2.584666667	7.77053833
2.591333333	7.764816284
2.598	7.760047913
2.604666667	7.754325867
2.611333333	7.748126984
2.618	7.743358612
2.624666667	7.742881775
2.631333333	7.743835449
2.638	7.745265961
2.644666667	7.746219635
2.651333333	7.746696472
2.658	7.744789124
2.664666667	7.739067078
2.671333333	7.732391357
2.678	7.7252388
2.684666667	7.719993591
2.691333333	7.717609406
2.698	7.716655731
2.704666667	7.716178894
2.711333333	7.716178894
2.718	7.717609406
2.724666667	7.719516754
2.731333333	7.72190094
2.738	7.724761963
2.744666667	7.727622986
2.751333333	7.729053497
2.758	7.72857666
2.764666667	7.728099823
2.771333333	7.727146149
2.778	7.722854614
2.784666667	7.715702057
2.791333333	7.707595825
2.798	7.701396942
2.804666667	7.694721222
2.811333333	7.688999176
2.818	7.68661499
2.824666667	7.688045502
2.831333333	7.691383362
2.838	7.69329071
2.844666667	7.694244385
2.851333333	7.694244385
2.858	7.690429688
2.864666667	7.684707642
2.871333333	7.678508759
2.878	7.674217224
2.884666667	7.671833038
2.891333333	7.670879364
2.898	7.672786713
2.904666667	7.675170898
2.911333333	7.678985596
2.918	7.68327713
2.924666667	7.686138153
2.931333333	7.686138153
2.938	7.683753967
2.944666667	7.682800293
2.951333333	7.681846619
2.958	7.680416107
2.964666667	7.676124573
2.971333333	7.670879364
2.978	7.666110992
2.984666667	7.661342621
2.991333333	7.658958435
2.998	7.656574249
3.004666667	7.656574249
3.011333333	7.658481598
3.018	7.661342621
3.024666667	7.662773132
3.031333333	7.660865784
3.038	7.658004761
3.044666667	7.656097412
3.051333333	7.656574249
3.058	7.659435272
3.064666667	7.663726807
3.071333333	7.668972015
3.078	7.67326355
3.084666667	7.67660141
3.091333333	7.679462433
3.098	7.67993927
3.104666667	7.677078247
3.111333333	7.671833038
3.118	7.668495178
3.124666667	7.66658783
3.131333333	7.664680481
3.138	7.661819458
3.144666667	7.660865784
3.151333333	7.661342621
3.158	7.659912109
3.164666667	7.654190063
3.171333333	7.647514343
3.178	7.643222809
3.184666667	7.642269135
3.191333333	7.642269135
3.198	7.642269135
3.204666667	7.64465332
3.211333333	7.649421692
3.218	7.652282715
3.224666667	7.652282715
3.231333333	7.653236389
3.238	7.654666901
3.244666667	7.655143738
3.251333333	7.652759552
3.258	7.648468018
3.264666667	7.646560669
3.271333333	7.64465332
3.278	7.643222809
3.284666667	7.641792297
3.291333333	7.643222809
3.298	7.646083832
3.304666667	7.647514343
3.311333333	7.647037506
3.318	7.647037506
3.324666667	7.649421692
3.331333333	7.653713226
3.338	7.660865784
3.344666667	7.668018341
3.351333333	7.67660141
3.358	7.687091827
3.364666667	7.697105408
3.371333333	7.705211639
3.378	7.712841034
3.384666667	7.720470428
3.391333333	7.726669312
3.398	7.730007172
3.404666667	7.730960846
3.411333333	7.730960846
3.418	7.72857666
3.424666667	7.726192474
3.431333333	7.725715637
3.438	7.729530334
3.444666667	7.733821869
3.451333333	7.736206055
3.458	7.738113403
3.464666667	7.739067078
3.471333333	7.738113403
3.478	7.73525238
3.484666667	7.733345032
3.491333333	7.733821869
3.498	7.736206055
3.504666667	7.739067078
3.511333333	7.741451263
3.518	7.742404938
3.524666667	7.743835449
3.531333333	7.745742798
3.538	7.748603821
3.544666667	7.753372192
3.551333333	7.76052475
3.558	7.770061493
3.564666667	7.781505585
3.571333333	7.793426514
3.578	7.806301117
3.584666667	7.817745209
3.591333333	7.825374603
3.598	7.830142975
3.604666667	7.834434509
3.611333333	7.838726044
3.618	7.841587067
3.624666667	7.843017578
3.631333333	7.84444809
3.638	7.846832275
3.644666667	7.849693298
3.651333333	7.852077484
3.658	7.855415344
3.664666667	7.863998413
3.671333333	7.877826691
3.678	7.89308548
3.684666667	7.907867432
3.691333333	7.919311523
3.698	7.925510406
3.704666667	7.924556732
3.711333333	7.918357849
3.718	7.911682129
3.724666667	7.904052734
3.731333333	7.894515991
3.738	7.886886597
3.744666667	7.880687714
3.751333333	7.875442505
3.758	7.869243622
3.764666667	7.862567902
3.771333333	7.857322693
3.778	7.853984833
3.784666667	7.852077484
3.791333333	7.853031158
3.798	7.85446167
3.804666667	7.85779953
3.811333333	7.860660553
3.818	7.863998413
3.824666667	7.868289948
3.831333333	7.872104645
3.838	7.878303528
3.844666667	7.886886597
3.851333333	7.8997612
3.858	7.915496826
3.864666667	7.93170929
3.871333333	7.948875427
3.878	7.966041565
3.884666667	7.982730865
3.891333333	7.997989655
3.898	8.013725281
3.904666667	8.029937744
3.911333333	8.04567337
3.918	8.060932159
3.924666667	8.075237274
3.931333333	8.087158203
3.938	8.09431076
3.944666667	8.099079132
3.951333333	8.098602295
3.958	8.090019226
3.964666667	8.073329926
3.971333333	8.053302765
3.978	8.031368256
3.984666667	8.007049561
3.991333333	7.980823517
3.998	7.956981659
4.004666667	7.936477661
4.011333333	7.9164505
4.018	7.897377014
4.024666667	7.878303528
4.031333333	7.860660553
4.038	7.842063904
4.044666667	7.823944092
4.051333333	7.808208466
4.058	7.794857025
4.064666667	7.781505585
4.071333333	7.76720047
4.078	7.752895355
4.084666667	7.737636566
4.091333333	7.722377777
4.098	7.708072662
4.104666667	7.694244385
4.111333333	7.680416107
4.118	7.668018341
4.124666667	7.655620575
4.131333333	7.643699646
4.138	7.629394531
4.144666667	7.618904114
4.151333333	7.612228394
4.158	7.609844208
4.164666667	7.609367371
4.171333333	7.608413696
4.178	7.608413696
4.184666667	7.606983185
4.191333333	7.605075836
4.198	7.601261139
4.204666667	7.597446442
4.211333333	7.594585419
4.218	7.594108582
4.224666667	7.595062256
4.231333333	7.595539093
4.238	7.59601593
4.244666667	7.597446442
4.251333333	7.598876953
4.258	7.598876953
4.264666667	7.597446442
4.271333333	7.596969604
4.278	7.596492767
4.284666667	7.59601593
4.291333333	7.595062256
4.298	7.595062256
4.304666667	7.597923279
4.311333333	7.600784302
4.318	7.60269165
4.324666667	7.603645325
4.331333333	7.604598999
4.338	7.606506348
4.344666667	7.606983185
4.351333333	7.607936859
4.358	7.610797882
4.364666667	7.615089417
4.371333333	7.619380951
4.378	7.622241974
4.384666667	7.625102997
4.391333333	7.62796402
4.398	7.630825043
4.404666667	7.633686066
4.411333333	7.637500763
4.418	7.641792297
4.424666667	7.646083832
4.431333333	7.648944855
4.438	7.652759552
4.444666667	7.657527924
4.451333333	7.661819458
4.458	7.663726807
4.464666667	7.664203644
4.471333333	7.667064667
4.478	7.670402527
4.484666667	7.673740387
4.491333333	7.675170898
4.498	7.67660141
4.504666667	7.678508759
4.511333333	7.679462433
4.518	7.67993927
4.524666667	7.680416107
4.531333333	7.682323456
4.538	7.68661499
4.544666667	7.692813873
4.551333333	7.699966431
4.558	7.704257965
4.564666667	7.706642151
4.571333333	7.709026337
4.578	7.711410522
4.584666667	7.713317871
4.591333333	7.714748383
4.598	7.717132568
4.604666667	7.719039917
4.611333333	7.719993591
4.618	7.71856308
4.624666667	7.717132568
4.631333333	7.71522522
4.638	7.713794708
4.644666667	7.714271545
4.651333333	7.715702057
4.658	7.719039917
4.664666667	7.722854614
4.671333333	7.730007172
4.678	7.737636566
4.684666667	7.745742798
4.691333333	7.753372192
4.698	7.759571075
4.704666667	7.762908936
4.711333333	7.762908936
4.718	7.762432098
4.724666667	7.76386261
4.731333333	7.765293121
4.738	7.766723633
4.744666667	7.768630981
4.751333333	7.77053833
4.758	7.77387619
4.764666667	7.772922516
4.771333333	7.769584656
4.778	7.765769958
4.784666667	7.764339447
4.791333333	7.765293121
4.798	7.764816284
4.804666667	7.765769958
4.811333333	7.771968842
4.818	7.782936096
4.824666667	7.794380188
4.831333333	7.80248642
4.838	7.811546326
4.844666667	7.823467255
4.851333333	7.835388184
4.858	7.847309113
4.864666667	7.86113739
4.871333333	7.878303528
4.878	7.89642334
4.884666667	7.91311264
4.891333333	7.932186127
4.898	7.952213287
4.904666667	7.972717285
4.911333333	7.995128632
4.918	8.021831512
4.924666667	8.052349091
4.931333333	8.086681366
4.938	8.12292099
4.944666667	8.1615448
4.951333333	8.203029633
4.958	8.248329163
4.964666667	8.29744339
4.971333333	8.349895477
4.978	8.407115936
4.984666667	8.467197418
4.991333333	8.530139923
4.998	8.594512939
5.004666667	8.65983963
5.011333333	8.726119995
5.018	8.791446686
5.024666667	8.856296539
5.031333333	8.920192719
5.038	8.978843689
5.044666667	9.029865265
5.051333333	9.073734283
5.058	9.113788605
5.064666667	9.148597717
5.071333333	9.177684784
5.078	9.201049805
5.084666667	9.224414825
5.091333333	9.248256683
5.098	9.273529053
5.104666667	9.297370911
5.111333333	9.320259094
5.118	9.340763092
5.124666667	9.35792923
5.131333333	9.371757507
5.138	9.383201599
5.144666667	9.395122528
5.151333333	9.407520294
5.158	9.420871735
5.164666667	9.434223175
5.171333333	9.445667267
5.178	9.449005127
5.184666667	9.444236755
5.191333333	9.435176849
5.198	9.422779083
5.204666667	9.407043457
5.211333333	9.387016296
5.218	9.366035461
5.224666667	9.344577789
5.231333333	9.317874908
5.238	9.286880493
5.244666667	9.252071381
5.251333333	9.215354919
5.258	9.177207947
5.264666667	9.137153625
5.271333333	9.097576141
5.278	9.059906006
5.284666667	9.023189545
5.291333333	8.987903595
5.298	8.953094482
5.304666667	8.917331696
5.311333333	8.880138397
5.318	8.841991425
5.324666667	8.803844452
5.331333333	8.765220642
5.338	8.725166321
5.344666667	8.685588837
5.351333333	8.649349213
5.358	8.6145401
5.364666667	8.580684662
5.371333333	8.547306061
5.378	8.51392746
5.384666667	8.481025696
5.391333333	8.448123932
5.398	8.415222168
5.404666667	8.379459381
5.411333333	8.34274292
5.418	8.30745697
5.424666667	8.275985718
5.431333333	8.246898651
5.438	8.218288422
5.444666667	8.189678192
5.451333333	8.155345917
5.458	8.103847504
5.464666667	8.026599884
5.471333333	7.926940918
5.478	7.817268372
5.484666667	7.708072662
5.491333333	7.606983185
5.498	7.528781891
5.504666667	7.489681244
5.511333333	7.49206543
5.518	7.529258728
5.524666667	7.590770721
5.531333333	7.667064667
5.538	7.744789124
5.544666667	7.810592651
5.551333333	7.859230042
5.558	7.885456085
5.564666667	7.893562317
5.571333333	7.889270782
5.578	7.877826691
5.584666667	7.848739624
5.591333333	7.791519165
5.598	7.704257965
5.604666667	7.597446442
5.611333333	7.489681244
5.618	7.397651672
5.624666667	7.342815399
5.631333333	7.343292236
5.638	7.402420044
5.644666667	7.50207901
5.651333333	7.616519928
5.658	7.724761963
5.664666667	7.817268372
5.671333333	7.886886597
5.678	7.922172546
5.684666667	7.90977478
5.691333333	7.85446167
5.698	7.779121399
5.704666667	7.717132568
5.711333333	7.678508759
5.718	7.663726807
5.724666667	7.676124573
5.731333333	7.720470428
5.738	7.784843445
5.744666667	7.836818695
5.751333333	7.865905762
5.758	7.882118225
5.764666667	7.901668549
5.771333333	7.928371429
5.778	7.956504822
5.784666667	7.9870224
5.791333333	8.018493652
5.798	8.048534393
5.804666667	8.0742836
5.811333333	8.09431076
5.818	8.106231689
5.824666667	8.109092712
5.831333333	8.105754852
5.838	8.100986481
5.844666667	8.09431076
5.851333333	8.085727692
5.858	8.076190948
5.864666667	8.069038391
5.871333333	8.06427002
5.878	8.061885834
5.884666667	8.060455322
5.891333333	8.059978485
5.898	8.061885834
5.904666667	8.064746857
5.911333333	8.068084717
5.918	8.071422577
5.924666667	8.073329926
5.931333333	8.076190948
5.938	8.081436157
5.944666667	8.0909729
5.951333333	8.103370667
5.958	8.115291595
5.964666667	8.127212524
5.971333333	8.140087128
5.978	8.150577545
5.984666667	8.156776428
5.991333333	8.159637451
5.998	8.164405823
6.004666667	8.173465729
6.011333333	8.184909821
6.018	8.194446564
6.024666667	8.202075958
6.031333333	8.21018219
6.038	8.218288422
6.044666667	8.224010468
6.051333333	8.228778839
6.058	8.234500885
6.064666667	8.240222931
6.071333333	8.242607117
6.078	8.241653442
6.084666667	8.238792419
6.091333333	8.236408234
6.098	8.235931396
6.104666667	8.238315582
6.111333333	8.241176605
6.118	8.243083954
6.124666667	8.245944977
6.131333333	8.246421814
6.138	8.241176605
6.144666667	8.231639862
6.151333333	8.225917816
6.158	8.224487305
6.164666667	8.224487305
6.171333333	8.226394653
6.178	8.232593536
6.184666667	8.239269257
6.191333333	8.242607117
6.198	8.242607117
6.204666667	8.240699768
6.211333333	8.236408234
6.218	8.230686188
6.224666667	8.22687149
6.231333333	8.224964142
6.238	8.221626282
6.244666667	8.214473724
6.251333333	8.205413818
6.258	8.196353912
6.264666667	8.185863495
6.271333333	8.175849915
6.278	8.167743683
6.284666667	8.162498474
6.291333333	8.15820694
6.298	8.152008057
6.304666667	8.146286011
6.311333333	8.139133453
6.318	8.130550385
6.324666667	8.121490479
6.331333333	8.113861084
6.338	8.108139038
6.344666667	8.101463318
6.351333333	8.093357086
6.358	8.083820343
6.364666667	8.07762146
6.371333333	8.071422577
6.378	8.065700531
6.384666667	8.061885834
6.391333333	8.062362671
6.398	8.063793182
6.404666667	8.063793182
6.411333333	8.06427002
6.418	8.065700531
6.424666667	8.06760788
6.431333333	8.068084717
6.438	8.070468903
6.444666667	8.073806763
6.451333333	8.081436157
6.458	8.092403412
6.464666667	8.106231689
6.471333333	8.120059967
6.478	8.133411407
6.484666667	8.145809174
6.491333333	8.156776428
6.498	8.167266846
6.504666667	8.1782341
6.511333333	8.193016052
6.518	8.211135864
6.524666667	8.230209351
6.531333333	8.246421814
6.538	8.258342743
6.544666667	8.265018463
6.551333333	8.266448975
6.558	8.264541626
6.564666667	8.25881958
6.571333333	8.250236511
6.578	8.240222931
6.584666667	8.232593536
6.591333333	8.226394653
6.598	8.222103119
6.604666667	8.218765259
6.611333333	8.215427399
6.618	8.21018219
6.624666667	8.202552795
6.631333333	8.194446564
6.638	8.187294006
6.644666667	8.18157196
6.651333333	8.175849915
6.658	8.170127869
6.664666667	8.165359497
6.671333333	8.160591125
6.678	8.15486908
6.684666667	8.151054382
6.691333333	8.149623871
6.698	8.151054382
6.704666667	8.153438568
6.711333333	8.156776428
6.718	8.15820694
6.724666667	8.156299591
6.731333333	8.152484894
6.738	8.151531219
6.744666667	8.152484894
6.751333333	8.153915405
6.758	8.155822754
6.764666667	8.160591125
6.771333333	8.168697357
6.778	8.177280426
6.784666667	8.184432983
6.791333333	8.189678192
6.798	8.194446564
6.804666667	8.199691772
6.811333333	8.204936981
6.818	8.209705353
6.824666667	8.212566376
6.831333333	8.216381073
6.838	8.22353363
6.844666667	8.232116699
6.851333333	8.240222931
6.858	8.248329163
6.864666667	8.256912231
6.871333333	8.2654953
6.878	8.272647858
6.884666667	8.278369904
6.891333333	8.282661438
6.898	8.285999298
6.904666667	8.285999298
6.911333333	8.284091949
6.918	8.280754089
6.924666667	8.275985718
6.931333333	8.272647858
6.938	8.270740509
6.944666667	8.272171021
6.951333333	8.275032043
6.958	8.278846741
6.964666667	8.281230927
6.971333333	8.281230927
6.978	8.278369904
6.984666667	8.272647858
6.991333333	8.2654953
6.998	8.25881958
7.004666667	8.252620697
7.011333333	8.246421814
7.018	8.238315582
7.024666667	8.228778839
7.031333333	8.219718933
7.038	8.208274841
7.044666667	8.193969727
7.051333333	8.176803589
7.058	8.1615448
7.064666667	8.148193359
7.071333333	8.131504059
7.078	8.111476898
7.084666667	8.0909729
7.091333333	8.07094574
7.098	8.051872253
7.104666667	8.034706116
7.111333333	8.021354675
7.118	8.011817932
7.124666667	8.002281189
7.131333333	7.992744446
7.138	7.984161377
7.144666667	7.975101471
7.151333333	7.964134216
7.158	7.952690125
7.164666667	7.944583893
7.171333333	7.937908173
7.178	7.928371429
7.184666667	7.915973663
7.191333333	7.904529572
7.198	7.89642334
7.204666667	7.888317108
7.211333333	7.880687714
7.218	7.875919342
7.224666667	7.874011993
7.231333333	7.874965668
7.238	7.876873016
7.244666667	7.878780365
7.251333333	7.881164551
7.258	7.882118225
7.264666667	7.883071899
7.271333333	7.883071899
7.278	7.883071899
7.284666667	7.880210876
7.291333333	7.876873016
7.298	7.875919342
7.304666667	7.876396179
7.311333333	7.875919342
7.318	7.873535156
7.324666667	7.871627808
7.331333333	7.86781311
7.338	7.86113739
7.344666667	7.852554321
7.351333333	7.843017578
7.358	7.833480835
7.364666667	7.823944092
7.371333333	7.814884186
7.378	7.807254791
7.384666667	7.798671722
7.391333333	7.789134979
7.398	7.777690887
7.404666667	7.768154144
7.411333333	7.761478424
7.418	7.754802704
7.424666667	7.748126984
7.431333333	7.742404938
7.438	7.738113403
7.444666667	7.731437683
7.451333333	7.720470428
7.458	7.707595825
7.464666667	7.695674896
7.471333333	7.685661316
7.478	7.675647736
7.484666667	7.66658783
7.491333333	7.660865784
7.498	7.658004761
7.504666667	7.655143738
7.511333333	7.649898529
7.518	7.643699646
7.524666667	7.638454437
7.531333333	7.631778717
7.538	7.623672485
7.544666667	7.616043091
7.551333333	7.609844208
7.558	7.604598999
7.564666667	7.598876953
7.571333333	7.594585419
7.578	7.591724396
7.584666667	7.588386536
7.591333333	7.583618164
7.598	7.579803467
7.604666667	7.578849792
7.611333333	7.57932663
7.618	7.578372955
7.624666667	7.577896118
7.631333333	7.579803467
7.638	7.583618164
7.644666667	7.585525513
7.651333333	7.585525513
7.658	7.584571838
7.664666667	7.582187653
7.671333333	7.580280304
7.678	7.577896118
7.684666667	7.576465607
7.691333333	7.574558258
7.698	7.573604584
7.704666667	7.573604584
7.711333333	7.571697235
7.718	7.569313049
7.724666667	7.568836212
7.731333333	7.571220398
7.738	7.573604584
7.744666667	7.576942444
7.751333333	7.58266449
7.758	7.58934021
7.764666667	7.593154907
7.771333333	7.593631744
7.778	7.593631744
7.784666667	7.593154907
7.791333333	7.592201233
7.798	7.588863373
7.804666667	7.583618164
7.811333333	7.578372955
7.818	7.575035095
7.824666667	7.572174072
7.831333333	7.570266724
7.838	7.569313049
7.844666667	7.569313049
7.851333333	7.569789886
7.858	7.569789886
7.864666667	7.569313049
7.871333333	7.566928864
7.878	7.565498352
7.884666667	7.564544678
7.891333333	7.565021515
7.898	7.563114166
7.904666667	7.561206818
7.911333333	7.560253143
7.918	7.562160492
7.924666667	7.563114166
7.931333333	7.561206818
7.938	7.556438446
7.944666667	7.553577423
7.951333333	7.555007935
7.958	7.556438446
7.964666667	7.557868958
7.971333333	7.56072998
7.978	7.567405701
7.984666667	7.574081421
7.991333333	7.573604584
7.998	7.566928864
8.004666667	7.561206818
8.011333333	7.559776306
8.018	7.558345795
8.024666667	7.55405426
8.031333333	7.549285889
8.038	7.546901703
8.044666667	7.546424866
8.051333333	7.544994354
8.058	7.541179657
8.064666667	7.536411285
8.071333333	7.5340271
8.078	7.5340271
8.084666667	7.532596588
8.091333333	7.527828217
8.098	7.524967194
8.104666667	7.525920868
8.111333333	7.528781891
8.118	7.529258728
8.124666667	7.53068924
8.131333333	7.535457611
8.138	7.542133331
8.144666667	7.549285889
8.151333333	7.555961609
8.158	7.561683655
8.164666667	7.564544678
8.171333333	7.565021515
8.178	7.564067841
8.184666667	7.56072998
8.191333333	7.555961609
8.198	7.5507164
8.204666667	7.546901703
8.211333333	7.545471191
8.218	7.54404068
8.224666667	7.542610168
8.231333333	7.542133331
8.238	7.54404068
8.244666667	7.547855377
8.251333333	7.551193237
8.258	7.554531097
8.264666667	7.558822632
8.271333333	7.563114166
8.278	7.565975189
8.284666667	7.566928864
8.291333333	7.567882538
8.298	7.567405701
8.304666667	7.564544678
8.311333333	7.562160492
8.318	7.561683655
8.324666667	7.564544678
8.331333333	7.568359375
8.338	7.572650909
8.344666667	7.577419281
8.351333333	7.580757141
8.358	7.581710815
8.364666667	7.577896118
8.371333333	7.571220398
8.378	7.564544678
8.384666667	7.560253143
8.391333333	7.559299469
8.398	7.556915283
8.404666667	7.552623749
8.411333333	7.545948029
8.418	7.538318634
8.424666667	7.53068924
8.431333333	7.520198822
8.438	7.511615753
8.444666667	7.506370544
8.451333333	7.503509521
8.458	7.501125336
8.464666667	7.497787476
8.471333333	7.49540329
8.478	7.493019104
8.484666667	7.491111755
8.491333333	7.488250732
8.498	7.486820221
8.504666667	7.486343384
8.511333333	7.487773895
8.518	7.487773895
8.524666667	7.486820221
8.531333333	7.483959198
8.538	7.480621338
8.544666667	7.477283478
8.551333333	7.473468781
8.558	7.47013092
8.564666667	7.46679306
8.571333333	7.4634552
8.578	7.459640503
8.584666667	7.452964783
8.591333333	7.445812225
8.598	7.440090179
8.604666667	7.437229156
8.611333333	7.437229156
8.618	7.438659668
8.624666667	7.441520691
8.631333333	7.443904877
8.638	7.444381714
8.644666667	7.44342804
8.651333333	7.441043854
8.658	7.436752319
8.664666667	7.431030273
8.671333333	7.423877716
8.678	7.416248322
8.684666667	7.40814209
8.691333333	7.401943207
8.698	7.400035858
8.704666667	7.400512695
8.711333333	7.402420044
8.718	7.404327393
8.724666667	7.407665253
8.731333333	7.409095764
8.738	7.409095764
8.744666667	7.407188416
8.751333333	7.405281067
8.758	7.402896881
8.764666667	7.400035858
8.771333333	7.398605347
8.778	7.400035858
8.784666667	7.402896881
8.791333333	7.406234741
8.798	7.411003113
8.804666667	7.417201996
8.811333333	7.42483139
8.818	7.430553436
8.824666667	7.433891296
8.831333333	7.436275482
8.838	7.438659668
8.844666667	7.441520691
8.851333333	7.441997528
8.858	7.439613342
8.864666667	7.435798645
8.871333333	7.431983948
8.878	7.429122925
8.884666667	7.427215576
8.891333333	7.426738739
8.898	7.427215576
8.904666667	7.427215576
8.911333333	7.425785065
8.918	7.422924042
8.924666667	7.421970367
8.931333333	7.421970367
8.938	7.423877716
8.944666667	7.429122925
8.951333333	7.438182831
8.958	7.449626923
8.964666667	7.45677948
8.971333333	7.460594177
8.978	7.462501526
8.984666667	7.464408875
8.991333333	7.465839386
8.998	7.46679306
9.004666667	7.469654083
9.011333333	7.472038269
9.018	7.475852966
9.024666667	7.478713989
9.031333333	7.481098175
9.038	7.483482361
9.044666667	7.485389709
9.051333333	7.48872757
9.058	7.491111755
9.064666667	7.492542267
9.071333333	7.492542267
9.078	7.491588593
9.084666667	7.491111755
9.091333333	7.492542267
9.098	7.493972778
9.104666667	7.496356964
9.111333333	7.49874115
9.118	7.499694824
9.124666667	7.498264313
9.131333333	7.493495941
9.138	7.48872757
9.144666667	7.484912872
9.151333333	7.481575012
9.158	7.481098175
9.164666667	7.481575012
9.171333333	7.483005524
9.178	7.482051849
9.184666667	7.480621338
9.191333333	7.479190826
9.198	7.475376129
9.204666667	7.471084595
9.211333333	7.467746735
9.218	7.467269897
9.224666667	7.46679306
9.231333333	7.464885712
9.238	7.462501526
9.244666667	7.459163666
9.251333333	7.45344162
9.258	7.445335388
9.264666667	7.437229156
9.271333333	7.431030273
9.278	7.427215576
9.284666667	7.426261902
9.291333333	7.429122925
9.298	7.432937622
9.304666667	7.436275482
9.311333333	7.436275482
9.318	7.431030273
9.324666667	7.423400879
9.331333333	7.415294647
9.338	7.40814209
9.344666667	7.401943207
9.351333333	7.39812851
9.358	7.397174835
9.364666667	7.396697998
9.371333333	7.395267487
9.378	7.393836975
9.384666667	7.392406464
9.391333333	7.392406464
9.398	7.393836975
9.404666667	7.394790649
9.411333333	7.395267487
9.418	7.395744324
9.424666667	7.396221161
9.431333333	7.395267487
9.438	7.392883301
9.444666667	7.392406464
9.451333333	7.392883301
9.458	7.391929626
9.464666667	7.390022278
9.471333333	7.388591766
9.478	7.388591766
9.484666667	7.386207581
9.491333333	7.381916046
9.498	7.37953186
9.504666667	7.37953186
9.511333333	7.380485535
9.518	7.37953186
9.524666667	7.378578186
9.531333333	7.376194
9.538	7.372379303
9.544666667	7.367134094
9.551333333	7.361888885
9.558	7.358551025
9.564666667	7.357597351
9.571333333	7.358551025
9.578	7.361888885
9.584666667	7.365703583
9.591333333	7.367610931
9.598	7.367134094
9.604666667	7.365703583
9.611333333	7.365703583
9.618	7.366657257
9.624666667	7.36618042
9.631333333	7.36618042
9.638	7.367134094
9.644666667	7.371425629
9.651333333	7.378101349
9.658	7.386684418
9.664666667	7.39812851
9.671333333	7.413864136
9.678	7.434368134
9.684666667	7.456302643
9.691333333	7.478713989
9.698	7.504940033
9.704666667	7.537841797
9.711333333	7.57598877
9.718	7.619857788
9.724666667	7.67326355
9.731333333	7.736206055
9.738	7.804870605
9.744666667	7.878780365
9.751333333	7.960319519
9.758	8.050918579
9.764666667	8.149623871
9.771333333	8.25881958
9.778	8.380889893
9.784666667	8.512973785
9.791333333	8.654117584
9.798	8.804798126
9.804666667	8.965969086
9.811333333	9.134292603
9.818	9.310245514
9.824666667	9.493350983
9.831333333	9.683609009
9.838	9.877204895
9.844666667	10.07223129
9.851333333	10.26821136
9.858	10.46323776
9.864666667	10.65587997
9.871333333	10.84280014
9.878	11.02399826
9.884666667	11.19709015
9.891333333	11.35969162
9.898	11.50989532
9.904666667	11.64579391
9.911333333	11.76929474
9.918	11.87705994
9.924666667	11.967659
9.931333333	12.04204559
9.938	12.09974289
9.944666667	12.14265823
9.951333333	12.17079163
9.958	12.1846199
9.964666667	12.18366623
9.971333333	12.16650009
9.978	12.13502884
9.984666667	12.09259033
9.991333333	12.0382309
9.998	11.97433472
10.00466667	11.90328598
10.01133333	11.82937622
10.018	11.75117493
10.02466667	11.6648674
10.03133333	11.57093048
10.038	11.47270203
10.04466667	11.37256622
10.05133333	11.26909256
10.058	11.16371155
10.06466667	11.05880737
10.07133333	10.95533371
10.078	10.85186005
10.08466667	10.74886322
10.09133333	10.64634323
10.098	10.54525375
10.10466667	10.44607162
10.11133333	10.34832001
10.118	10.25152206
10.12466667	10.1556778
10.13133333	10.06221771
10.138	9.971618652
10.14466667	9.885311127
10.15133333	9.80424881
10.158	9.729385376
10.16466667	9.660243988
10.17133333	9.595394135
10.178	9.536266327
10.18466667	9.482860565
10.19133333	9.433746338
10.198	9.387493134
10.20466667	9.346008301
10.21133333	9.309768677
10.218	9.278774261
10.22466667	9.254455566
10.23133333	9.238243103
10.238	9.231567383
10.24466667	9.23538208
10.25133333	9.247303009
10.258	9.267807007
10.26466667	9.294033051
10.27133333	9.326457977
10.278	9.364128113
10.28466667	9.406089783
10.29133333	9.451389313
10.298	9.500980377
10.30466667	9.557247162
10.31133333	9.617328644
10.318	9.678840637
10.32466667	9.739398956
10.33133333	9.801387787
10.338	9.863376617
10.34466667	9.922981262
10.35133333	9.97877121
10.358	10.03074646
10.36466667	10.08224487
10.37133333	10.13088226
10.378	10.17522812
10.38466667	10.2148056
10.39133333	10.24866104
10.398	10.27536392
10.40466667	10.29253006
10.41133333	10.29872894
10.418	10.29729843
10.42466667	10.28633118
10.43133333	10.26964188
10.438	10.24866104
10.44466667	10.22291183
10.45133333	10.19239426
10.458	10.15663147
10.46466667	10.1146698
10.47133333	10.06603241
10.478	10.01167297
10.48466667	9.954929352
10.49133333	9.895801544
10.498	9.835243225
10.50466667	9.773254395
10.51133333	9.71031189
10.518	9.646892548
10.52466667	9.582519531
10.53133333	9.517192841
10.538	9.44852829
10.54466667	9.377479553
10.55133333	9.305000305
10.558	9.233474731
10.56466667	9.162425995
10.57133333	9.092330933
10.578	9.024620056
10.58466667	8.96024704
10.59133333	8.897304535
10.598	8.836269379
10.60466667	8.77571106
10.61133333	8.716583252
10.618	8.658885956
10.62466667	8.602142334
10.63133333	8.547306061
10.638	8.494377136
10.64466667	8.442878723
10.65133333	8.390903473
10.658	8.339881897
10.66466667	8.292675018
10.67133333	8.249282837
10.678	8.209228516
10.68466667	8.170127869
10.69133333	8.132457733
10.698	8.094787598
10.70466667	8.056640625
10.71133333	8.015632629
10.718	7.974147797
10.72466667	7.934570313
10.73133333	7.896900177
10.738	7.860660553
10.74466667	7.826805115
10.75133333	7.796287537
10.758	7.768154144
10.76466667	7.741928101
10.77133333	7.717132568
10.778	7.693767548
10.78466667	7.671833038
10.79133333	7.651329041
10.798	7.63130188
10.80466667	7.611274719
10.81133333	7.592201233
10.818	7.574558258
10.82466667	7.558345795
10.83133333	7.542610168
10.838	7.527351379
10.84466667	7.513523102
10.85133333	7.501125336
10.858	7.490634918
10.86466667	7.481098175
10.87133333	7.471084595
10.878	7.460594177
10.88466667	7.451057434
10.89133333	7.44342804
10.898	7.437229156
10.90466667	7.431507111
10.91133333	7.425785065
10.918	7.420063019
10.92466667	7.413387299
10.93133333	7.403850555
10.938	7.393836975
10.94466667	7.384777069
10.95133333	7.377624512
10.958	7.372379303
10.96466667	7.368087769
10.97133333	7.36618042
10.978	7.36284256
10.98466667	7.356643677
10.99133333	7.349014282
10.998	7.340431213
11.00466667	7.33089447
11.01133333	7.318019867
11.018	7.305622101
11.02466667	7.297515869
11.03133333	7.291793823
11.038	7.287025452
11.04466667	7.281303406
11.05133333	7.277488708
11.058	7.273197174
11.06466667	7.264137268
11.07133333	7.252693176
11.078	7.240772247
11.08466667	7.229804993
11.09133333	7.219791412
11.098	7.212162018
11.10466667	7.207393646
11.11133333	7.203102112
11.118	7.198810577
11.12466667	7.194042206
11.13133333	7.191181183
11.138	7.189273834
11.14466667	7.187366486
11.15133333	7.184028625
11.158	7.179737091
11.16466667	7.174491882
11.17133333	7.167339325
11.178	7.15970993
11.18466667	7.152557373
11.19133333	7.147312164
11.198	7.143497467
11.20466667	7.141113281
11.21133333	7.139205933
11.218	7.136821747
11.22466667	7.133483887
11.23133333	7.129669189
11.238	7.125377655
11.24466667	7.121562958
11.25133333	7.11774826
11.258	7.112026215
11.26466667	7.104873657
11.27133333	7.0977211
11.278	7.09104538
11.28466667	7.084846497
11.29133333	7.079601288
11.298	7.076263428
11.30466667	7.074832916
11.31133333	7.075309753
11.318	7.076263428
11.32466667	7.075309753
11.33133333	7.072925568
11.338	7.069587708
11.34466667	7.066249847
11.35133333	7.06243515
11.358	7.058143616
11.36466667	7.057189941
11.37133333	7.05909729
11.378	7.061481476
11.38466667	7.063388824
11.39133333	7.064342499
11.398	7.06577301
11.40466667	7.064819336
11.41133333	7.061004639
11.418	7.05909729
11.42466667	7.058620453
11.43133333	7.061004639
11.438	7.063865662
11.44466667	7.068157196
11.45133333	7.074356079
11.458	7.077693939
11.46466667	7.079124451
11.47133333	7.079601288
11.478	7.079601288
11.48466667	7.077693939
11.49133333	7.073879242
11.498	7.071495056
11.50466667	7.07244873
11.51133333	7.074356079
11.518	7.077217102
11.52466667	7.082462311
11.53133333	7.089614868
11.538	7.097244263
11.54466667	7.102966309
11.55133333	7.107257843
11.558	7.111549377
11.56466667	7.116794586
11.57133333	7.121086121
11.578	7.123470306
11.58466667	7.125854492
11.59133333	7.129192352
11.598	7.134437561
11.60466667	7.139205933
11.61133333	7.142543793
11.618	7.147789001
11.62466667	7.154464722
11.63133333	7.15970993
11.638	7.162570953
11.64466667	7.166385651
11.65133333	7.171630859
11.658	7.177829742
11.66466667	7.182121277
11.67133333	7.186412811
11.678	7.191181183
11.68466667	7.194042206
11.69133333	7.196426392
11.698	7.198810577
11.70466667	7.200717926
11.71133333	7.202625275
11.718	7.204055786
11.72466667	7.208824158
11.73133333	7.215499878
11.738	7.224559784
11.74466667	7.235527039
11.75133333	7.247924805
11.758	7.261276245
11.76466667	7.27558136
11.77133333	7.291793823
11.778	7.311344147
11.78466667	7.334709167
11.79133333	7.361412048
11.798	7.391452789
11.80466667	7.42483139
11.81133333	7.462501526
11.818	7.503509521
11.82466667	7.550239563
11.83133333	7.605075836
11.838	7.667541504
11.84466667	7.737636566
11.85133333	7.816314697
11.858	7.904529572
11.86466667	8.001327515
11.87133333	8.104801178
11.878	8.218288422
11.88466667	8.341789246
11.89133333	8.474826813
11.898	8.616447449
11.90466667	8.767127991
11.91133333	8.926391602
11.918	9.093761444
11.92466667	9.268760681
11.93133333	9.449481964
11.938	9.634971619
11.94466667	9.826660156
11.95133333	10.02645493
11.958	10.23244858
11.96466667	10.44130325
11.97133333	10.6511116
11.978	10.86330414
11.98466667	11.07549667
11.99133333	11.28339767
11.998	11.48414612
12.00466667	11.677742
12.01133333	11.86513901
12.018	12.04204559
12.02466667	12.20560074
12.03133333	12.35818863
12.038	12.50219345
12.04466667	12.63427734
12.05133333	12.75110245
12.058	12.85362244
12.06466667	12.94279099
12.07133333	13.01527023
12.078	13.06915283
12.08466667	13.10586929
12.09133333	13.12971115
12.098	13.13972473
12.10466667	13.1354332
12.11133333	13.1187439
12.118	13.08822632
12.12466667	13.04483414
12.13133333	12.98856735
12.138	12.92228699
12.14466667	12.84599304
12.15133333	12.76111603
12.158	12.66813278
12.16466667	12.56799698
12.17133333	12.46166229
12.178	12.34865189
12.18466667	12.23230362
12.19133333	12.11357117
12.198	11.99436188
12.20466667	11.87562943
12.21133333	11.7559433
12.218	11.63434982
12.22466667	11.50989532
12.23133333	11.38114929
12.238	11.24858856
12.24466667	11.11364365
12.25133333	10.98203659
12.258	10.85615158
12.26466667	10.73455811
12.27133333	10.61344147
12.278	10.49232483
12.28466667	10.37311554
12.29133333	10.25390625
12.298	10.13374329
12.30466667	10.014534
12.31133333	9.902000427
12.318	9.794712067
12.32466667	9.690284729
12.33133333	9.586334229
12.338	9.485244751
12.34466667	9.387493134
12.35133333	9.29069519
12.358	9.194850922
12.36466667	9.101867676
12.37133333	9.012699127
12.378	8.925914764
12.38466667	8.84103775
12.39133333	8.759498596
12.398	8.682250977
12.40466667	8.606910706
12.41133333	8.532047272
12.418	8.459091187
12.42466667	8.389472961
12.43133333	8.321762085
12.438	8.256912231
12.44466667	8.19683075
12.45133333	8.141517639
12.458	8.087158203
12.46466667	8.03232193
12.47133333	7.979869843
12.478	7.930755615
12.48466667	7.883548737
12.49133333	7.840156555
12.498	7.80248642
12.50466667	7.768630981
12.51133333	7.736206055
12.518	7.702827454
12.52466667	7.671356201
12.53133333	7.642745972
12.538	7.616519928
12.54466667	7.594585419
12.55133333	7.577896118
12.558	7.565975189
12.56466667	7.556915283
12.57133333	7.549762726
12.578	7.547855377
12.58466667	7.552623749
12.59133333	7.565021515
12.598	7.585048676
12.60466667	7.614135742
12.61133333	7.653236389
12.618	7.702827454
12.62466667	7.76386261
12.63133333	7.836818695
12.638	7.923603058
12.64466667	8.026123047
12.65133333	8.148193359
12.658	8.290290833
12.66466667	8.455753326
12.67133333	8.647918701
12.678	8.872509003
12.68466667	9.130954742
12.69133333	9.428501129
12.698	9.76896286
12.70466667	10.15710831
12.71133333	10.59627533
12.718	11.09409332
12.72466667	11.65676117
12.73133333	12.28713989
12.738	12.99095154
12.74466667	13.77344131
12.75133333	14.64128494
12.758	15.59972763
12.76466667	16.65639877
12.77133333	17.81749725
12.778	19.08731461
12.78466667	20.47109604
12.79133333	21.97313309
12.798	23.59771729
12.80466667	25.34532547
12.81133333	27.21118927
12.818	29.19387817
12.82466667	31.29386902
12.83133333	33.51211548
12.838	35.84384918
12.84466667	38.28144073
12.85133333	40.81869125
12.858	43.44749451
12.86466667	46.1564064
12.87133333	48.92683029
12.878	51.74398422
12.88466667	54.59403992
12.89133333	57.4631691
12.898	60.3313446
12.90466667	63.17901611
12.91133333	65.98997116
12.918	68.74847412
12.92466667	71.43306732
12.93133333	74.02467728
12.938	76.50899887
12.94466667	78.87077332
12.95133333	81.09235764
12.958	83.15706253
12.96466667	85.05344391
12.97133333	86.769104
12.978	88.29450607
12.98466667	89.62202072
12.99133333	90.74783325
12.998	91.67194366
13.00466667	92.3948288
13.01133333	92.91934967
13.018	93.24836731
13.02466667	93.38521957
13.03133333	93.33610535
13.038	93.10722351
13.04466667	92.70524979
13.05133333	92.13876724
13.058	91.41969681
13.06466667	90.55614471
13.07133333	89.55860138
13.078	88.44137192
13.08466667	87.21971512
13.09133333	85.90555191
13.098	84.5079422
13.10466667	83.03785324
13.11133333	81.50434494
13.118	79.91552353
13.12466667	78.27615738
13.13133333	76.59673691
13.138	74.8872757
13.14466667	73.15635681
13.15133333	71.41208649
13.158	69.66304779
13.16466667	67.91400909
13.17133333	66.16830826
13.178	64.42832947
13.18466667	62.69931793
13.19133333	60.98604202
13.198	59.29088593
13.20466667	57.61623383
13.21133333	55.96494675
13.218	54.34131622
13.22466667	52.74629593
13.23133333	51.18274689
13.238	49.64971542
13.24466667	48.14577103
13.25133333	46.66996002
13.258	45.22180557
13.26466667	43.80226135
13.27133333	42.41228104
13.278	41.05472565
13.28466667	39.73150253
13.29133333	38.44451904
13.298	37.19186783
13.30466667	35.97593307
13.31133333	34.79528427
13.318	33.64992142
13.32466667	32.53507614
13.33133333	31.45313263
[truncated: 7,001 more rows]
