# Supplementary material for: Chemodiversity of Calophyllum inophyllum L. oil bioactive components related to their specific geographical distribution in the South Pacific region
Source: PeerJ. 2019 May 22;7:e6896. doi: 10.7717/peerj.6896 (PMC6535043; doi:10.7717/peerj.6896)
Supplement: Supplemental Information 4 — Time and absorbance values at 280 nm. The site and the number of the collected sample from French Polynesia are in the separate file names. [file peerj-07-6896-s004.zip › TUAMOTO_TIKEHAU_Z1_N118.CSV]

0.002333333	-0.296592712
0.009	-0.320911407
0.015666667	-0.335216522
0.022333333	-0.331401825
0.029	-0.301837921
0.035666667	-0.260829926
0.042333333	-0.227451324
0.049	-0.208377838
0.055666667	-0.195026398
0.062333333	-0.183582306
0.069	-0.177383423
0.075666667	-0.176906586
0.082333333	-0.178337097
0.089	-0.179767609
0.095666667	-0.18119812
0.102333333	-0.183582306
0.109	-0.185012817
0.115666667	-0.18453598
0.122333333	-0.182628632
0.129	-0.180244446
0.135666667	-0.177383423
0.142333333	-0.174999237
0.149	-0.173568726
0.155666667	-0.174045563
0.162333333	-0.174045563
0.169	-0.173091888
0.175666667	-0.172615051
0.182333333	-0.172138214
0.189	-0.169754028
0.195666667	-0.16784668
0.202333333	-0.166893005
0.209	-0.168323517
0.215666667	-0.170230865
0.222333333	-0.173091888
0.229	-0.178813934
0.235666667	-0.18453598
0.242333333	-0.189304352
0.249	-0.192642212
0.255666667	-0.195026398
0.262333333	-0.195980072
0.269	-0.195503235
0.275666667	-0.196456909
0.282333333	-0.198841095
0.289	-0.202655792
0.295666667	-0.207901001
0.302333333	-0.21314621
0.309	-0.217914581
0.315666667	-0.219345093
0.322333333	-0.219345093
0.329	-0.217437744
0.335666667	-0.216960907
0.342333333	-0.218391418
0.349	-0.222206116
0.355666667	-0.226020813
0.362333333	-0.228404999
0.369	-0.231266022
0.375666667	-0.233650208
0.382333333	-0.23651123
0.389	-0.238895416
0.395666667	-0.241279602
0.402333333	-0.242710114
0.409	-0.243663788
0.415666667	-0.244617462
0.422333333	-0.246524811
0.429	-0.248432159
0.435666667	-0.250339508
0.442333333	-0.254631042
0.449	-0.259399414
0.455666667	-0.263214111
0.462333333	-0.262260437
0.469	-0.25844574
0.475666667	-0.254154205
0.482333333	-0.25177002
0.489	-0.252723694
0.495666667	-0.254631042
0.502333333	-0.25844574
0.509	-0.2617836
0.515666667	-0.264644623
0.522333333	-0.26512146
0.529	-0.263690948
0.535666667	-0.262260437
0.542333333	-0.259399414
0.549	-0.257015228
0.555666667	-0.254631042
0.562333333	-0.253200531
0.569	-0.252723694
0.575666667	-0.252723694
0.582333333	-0.253200531
0.589	-0.256538391
0.595666667	-0.260353088
0.602333333	-0.264644623
0.609	-0.266551971
0.615666667	-0.267028809
0.622333333	-0.269412994
0.629	-0.273227692
0.635666667	-0.276565552
0.642333333	-0.277996063
0.649	-0.280380249
0.655666667	-0.282287598
0.662333333	-0.283718109
0.669	-0.284671783
0.675666667	-0.284671783
0.682333333	-0.284194946
0.689	-0.283241272
0.695666667	-0.284671783
0.702333333	-0.288963318
0.709	-0.294685364
0.715666667	-0.300884247
0.722333333	-0.30708313
0.729	-0.312805176
0.735666667	-0.315189362
0.742333333	-0.315666199
0.749	-0.314235687
0.755666667	-0.311851501
0.762333333	-0.309944153
0.769	-0.310897827
0.775666667	-0.315666199
0.782333333	-0.321388245
0.789	-0.326633453
0.795666667	-0.331878662
0.802333333	-0.335216522
0.809	-0.337123871
0.815666667	-0.336170197
0.822333333	-0.333786011
0.829	-0.332832336
0.835666667	-0.332355499
0.842333333	-0.334262848
0.849	-0.337600708
0.855666667	-0.340461731
0.862333333	-0.340938568
0.869	-0.338554382
0.875666667	-0.336647034
0.882333333	-0.333786011
0.889	-0.330448151
0.895666667	-0.328063965
0.902333333	-0.328063965
0.909	-0.329971313
0.915666667	-0.331401825
0.922333333	-0.334739685
0.929	-0.339984894
0.935666667	-0.347137451
0.942333333	-0.353336334
0.949	-0.356674194
0.955666667	-0.358581543
0.962333333	-0.358581543
0.969	-0.35572052
0.975666667	-0.349998474
0.982333333	-0.345230103
0.989	-0.343322754
0.995666667	-0.345230103
1.002333333	-0.3490448
1.009	-0.352859497
1.015666667	-0.358104706
1.022333333	-0.362873077
1.029	-0.366210938
1.035666667	-0.367164612
1.042333333	-0.366210938
1.049	-0.365257263
1.055666667	-0.362873077
1.062333333	-0.360965729
1.069	-0.360965729
1.075666667	-0.360488892
1.082333333	-0.357627869
1.089	-0.353813171
1.095666667	-0.352859497
1.102333333	-0.354766846
1.109	-0.354766846
1.115666667	-0.353813171
1.122333333	-0.353813171
1.129	-0.355243683
1.135666667	-0.356674194
1.142333333	-0.356674194
1.149	-0.358581543
1.155666667	-0.362873077
1.162333333	-0.368595123
1.169	-0.373363495
1.175666667	-0.375270844
1.182333333	-0.374794006
1.189	-0.374794006
1.195666667	-0.376224518
1.202333333	-0.379562378
1.209	-0.382900238
1.215666667	-0.384807587
1.222333333	-0.387191772
1.229	-0.389099121
1.235666667	-0.390052795
1.242333333	-0.390052795
1.249	-0.391960144
1.255666667	-0.397205353
1.262333333	-0.400543213
1.269	-0.401496887
1.275666667	-0.401496887
1.282333333	-0.402450562
1.289	-0.402927399
1.295666667	-0.402450562
1.302333333	-0.40435791
1.309	-0.40769577
1.315666667	-0.412940979
1.322333333	-0.417709351
1.329	-0.420570374
1.335666667	-0.419616699
1.342333333	-0.415802002
1.349	-0.411510468
1.355666667	-0.407218933
1.362333333	-0.405311584
1.369	-0.406742096
1.375666667	-0.41437149
1.382333333	-0.426292419
1.389	-0.438213348
1.395666667	-0.44631958
1.402333333	-0.447750092
1.409	-0.44631958
1.415666667	-0.442028046
1.422333333	-0.437259674
1.429	-0.433921814
1.435666667	-0.433444977
1.442333333	-0.435352325
1.449	-0.437259674
1.455666667	-0.439167023
1.462333333	-0.440597534
1.469	-0.440120697
1.475666667	-0.438213348
1.482333333	-0.436782837
1.489	-0.436782837
1.495666667	-0.437736511
1.502333333	-0.438690186
1.509	-0.440597534
1.515666667	-0.44298172
1.522333333	-0.443935394
1.529	-0.442028046
1.535666667	-0.438690186
1.542333333	-0.436782837
1.549	-0.435829163
1.555666667	-0.436782837
1.562333333	-0.438213348
1.569	-0.441551208
1.575666667	-0.445842743
1.582333333	-0.447750092
1.589	-0.44631958
1.595666667	-0.443935394
1.602333333	-0.443935394
1.609	-0.445842743
1.615666667	-0.447273254
1.622333333	-0.44965744
1.629	-0.452041626
1.635666667	-0.4529953
1.642333333	-0.451087952
1.649	-0.447750092
1.655666667	-0.445842743
1.662333333	-0.445842743
1.669	-0.449180603
1.675666667	-0.454425812
1.682333333	-0.460147858
1.689	-0.465393066
1.695666667	-0.471591949
1.702333333	-0.480651855
1.709	-0.486850739
1.715666667	-0.489711761
1.722333333	-0.489711761
1.729	-0.486850739
1.735666667	-0.479698181
1.742333333	-0.468254089
1.749	-0.458240509
1.755666667	-0.4529953
1.762333333	-0.452518463
1.769	-0.454425812
1.775666667	-0.458240509
1.782333333	-0.464439392
1.789	-0.472545624
1.795666667	-0.480175018
1.802333333	-0.485897064
1.809	-0.487327576
1.815666667	-0.48494339
1.822333333	-0.480651855
1.829	-0.476360321
1.835666667	-0.473022461
1.842333333	-0.470638275
1.849	-0.471591949
1.855666667	-0.475406647
1.862333333	-0.478744507
1.869	-0.480175018
1.875666667	-0.481128693
1.882333333	-0.483512878
1.889	-0.487327576
1.895666667	-0.490665436
1.902333333	-0.494003296
1.909	-0.497817993
1.915666667	-0.499725342
1.922333333	-0.499725342
1.929	-0.499248505
1.935666667	-0.502109528
1.942333333	-0.505447388
1.949	-0.506401062
1.955666667	-0.505924225
1.962333333	-0.504016876
1.969	-0.503540039
1.975666667	-0.501155853
1.982333333	-0.497341156
1.989	-0.494480133
1.995666667	-0.493049622
2.002333333	-0.49495697
2.009	-0.496387482
2.015666667	-0.49829483
2.022333333	-0.50163269
2.029	-0.505924225
2.035666667	-0.510215759
2.042333333	-0.513076782
2.049	-0.514030457
2.055666667	-0.514030457
2.062333333	-0.514984131
2.069	-0.516891479
2.075666667	-0.517368317
2.082333333	-0.516414642
2.089	-0.516414642
2.095666667	-0.518321991
2.102333333	-0.519752502
2.109	-0.518798828
2.115666667	-0.517368317
2.122333333	-0.517845154
2.129	-0.518798828
2.135666667	-0.518321991
2.142333333	-0.515937805
2.149	-0.513076782
2.155666667	-0.513076782
2.162333333	-0.515460968
2.169	-0.517368317
2.175666667	-0.520706177
2.182333333	-0.524520874
2.189	-0.529289246
2.195666667	-0.531673431
2.202333333	-0.532627106
2.209	-0.531673431
2.215666667	-0.528335571
2.222333333	-0.524997711
2.229	-0.522613525
2.235666667	-0.521659851
2.242333333	-0.521659851
2.249	-0.5235672
2.255666667	-0.528335571
2.262333333	-0.53358078
2.269	-0.537395477
2.275666667	-0.538349152
2.282333333	-0.537872314
2.289	-0.535964966
2.295666667	-0.53358078
2.302333333	-0.530719757
2.309	-0.529766083
2.315666667	-0.53024292
2.322333333	-0.531196594
2.329	-0.532627106
2.335666667	-0.535011292
2.342333333	-0.539779663
2.349	-0.544548035
2.355666667	-0.548362732
2.362333333	-0.551223755
2.369	-0.553607941
2.375666667	-0.554084778
2.382333333	-0.551700592
2.389	-0.548362732
2.395666667	-0.545978546
2.402333333	-0.546455383
2.409	-0.549793243
2.415666667	-0.553131104
2.422333333	-0.557899475
2.429	-0.563621521
2.435666667	-0.569820404
2.442333333	-0.57554245
2.449	-0.577449799
2.455666667	-0.577449799
2.462333333	-0.575065613
2.469	-0.570774078
2.475666667	-0.566482544
2.482333333	-0.564098358
2.489	-0.564098358
2.495666667	-0.566959381
2.502333333	-0.573635101
2.509	-0.581264496
2.515666667	-0.586032867
2.522333333	-0.587463379
2.529	-0.586986542
2.535666667	-0.587940216
2.542333333	-0.586509705
2.549	-0.584125519
2.555666667	-0.584125519
2.562333333	-0.586509705
2.569	-0.588417053
2.575666667	-0.586986542
2.582333333	-0.584125519
2.589	-0.581741333
2.595666667	-0.579833984
2.602333333	-0.57888031
2.609	-0.57888031
2.615666667	-0.581264496
2.622333333	-0.584125519
2.629	-0.58555603
2.635666667	-0.586509705
2.642333333	-0.586509705
2.649	-0.587463379
2.655666667	-0.589847565
2.662333333	-0.595092773
2.669	-0.600814819
2.675666667	-0.603675842
2.682333333	-0.603199005
2.689	-0.599861145
2.695666667	-0.596523285
2.702333333	-0.591278076
2.709	-0.586986542
2.715666667	-0.584602356
2.722333333	-0.586986542
2.729	-0.591754913
2.735666667	-0.596523285
2.742333333	-0.599861145
2.749	-0.603199005
2.755666667	-0.606536865
2.762333333	-0.608444214
2.769	-0.608921051
2.775666667	-0.610351563
2.782333333	-0.611782074
2.789	-0.612258911
2.795666667	-0.611782074
2.802333333	-0.611305237
2.809	-0.6108284
2.815666667	-0.608444214
2.822333333	-0.606536865
2.829	-0.605106354
2.835666667	-0.604629517
2.842333333	-0.605106354
2.849	-0.605583191
2.855666667	-0.606060028
2.862333333	-0.607013702
2.869	-0.608921051
2.875666667	-0.6108284
2.882333333	-0.613212585
2.889	-0.615119934
2.895666667	-0.616550446
2.902333333	-0.619888306
2.909	-0.623703003
2.915666667	-0.627040863
2.922333333	-0.628471375
2.929	-0.629901886
2.935666667	-0.631809235
2.942333333	-0.633239746
2.949	-0.633239746
2.955666667	-0.633716583
2.962333333	-0.635147095
2.969	-0.635623932
2.975666667	-0.636100769
2.982333333	-0.636577606
2.989	-0.637531281
2.995666667	-0.637054443
3.002333333	-0.637054443
3.009	-0.636100769
3.015666667	-0.634670258
3.022333333	-0.632286072
3.029	-0.63085556
3.035666667	-0.631332397
3.042333333	-0.633239746
3.049	-0.635623932
3.055666667	-0.638484955
3.062333333	-0.642776489
3.069	-0.645637512
3.075666667	-0.645160675
3.082333333	-0.643730164
3.089	-0.641822815
3.095666667	-0.639915466
3.102333333	-0.637531281
3.109	-0.635623932
3.115666667	-0.635147095
3.122333333	-0.636100769
3.129	-0.638961792
3.135666667	-0.643253326
3.142333333	-0.648021698
3.149	-0.650882721
3.155666667	-0.653266907
3.162333333	-0.65612793
3.169	-0.657558441
3.175666667	-0.658988953
3.182333333	-0.661373138
3.189	-0.66614151
3.195666667	-0.669956207
3.202333333	-0.66947937
3.209	-0.668048859
3.215666667	-0.667095184
3.222333333	-0.665187836
3.229	-0.661373138
3.235666667	-0.661373138
3.242333333	-0.664234161
3.249	-0.667095184
3.255666667	-0.668048859
3.262333333	-0.668048859
3.269	-0.667095184
3.275666667	-0.659942627
3.282333333	-0.652313232
3.289	-0.647068024
3.295666667	-0.642776489
3.302333333	-0.639438629
3.309	-0.636100769
3.315666667	-0.637531281
3.322333333	-0.641345978
3.329	-0.644207001
3.335666667	-0.647068024
3.342333333	-0.649929047
3.349	-0.654697418
3.355666667	-0.658512115
3.362333333	-0.661373138
3.369	-0.662326813
3.375666667	-0.660419464
3.382333333	-0.657081604
3.389	-0.654697418
3.395666667	-0.653266907
3.402333333	-0.652313232
3.409	-0.650882721
3.415666667	-0.650405884
3.422333333	-0.652313232
3.429	-0.655174255
3.435666667	-0.65612793
3.442333333	-0.653743744
3.449	-0.648975372
3.455666667	-0.643253326
3.462333333	-0.637054443
3.469	-0.63085556
3.475666667	-0.6275177
3.482333333	-0.6275177
3.489	-0.631332397
3.495666667	-0.635147095
3.502333333	-0.639438629
3.509	-0.642299652
3.515666667	-0.642776489
3.522333333	-0.643730164
3.529	-0.647068024
3.535666667	-0.651359558
3.542333333	-0.654220581
3.549	-0.654697418
3.555666667	-0.654220581
3.562333333	-0.65279007
3.569	-0.648498535
3.575666667	-0.644207001
3.582333333	-0.642299652
3.589	-0.641345978
3.595666667	-0.641345978
3.602333333	-0.641822815
3.609	-0.642299652
3.615666667	-0.642299652
3.622333333	-0.642299652
3.629	-0.642299652
3.635666667	-0.641345978
3.642333333	-0.637531281
3.649	-0.631809235
3.655666667	-0.625133514
3.662333333	-0.617980957
3.669	-0.610351563
3.675666667	-0.604152679
3.682333333	-0.599384308
3.689	-0.596523285
3.695666667	-0.594139099
3.702333333	-0.593662262
3.709	-0.595569611
3.715666667	-0.597000122
3.722333333	-0.597000122
3.729	-0.595569611
3.735666667	-0.594615936
3.742333333	-0.593185425
3.749	-0.589370728
3.755666667	-0.584602356
3.762333333	-0.580787659
3.769	-0.578403473
3.775666667	-0.574111938
3.782333333	-0.569343567
3.789	-0.563621521
3.795666667	-0.555992126
3.802333333	-0.545978546
3.809	-0.533103943
3.815666667	-0.519275665
3.822333333	-0.505447388
3.829	-0.490665436
3.835666667	-0.475406647
3.842333333	-0.458717346
3.849	-0.442028046
3.855666667	-0.425338745
3.862333333	-0.407218933
3.869	-0.389099121
3.875666667	-0.371932983
3.882333333	-0.357151031
3.889	-0.340461731
3.895666667	-0.321388245
3.902333333	-0.301361084
3.909	-0.280380249
3.915666667	-0.259876251
3.922333333	-0.240325928
3.929	-0.225067139
3.935666667	-0.215053558
3.942333333	-0.211238861
3.949	-0.212669373
3.955666667	-0.218868256
3.962333333	-0.231742859
3.969	-0.250339508
3.975666667	-0.271320343
3.982333333	-0.293254852
3.989	-0.315666199
3.995666667	-0.341415405
4.002333333	-0.36907196
4.009	-0.396251678
4.015666667	-0.420093536
4.022333333	-0.441551208
4.029	-0.460624695
4.035666667	-0.477790833
4.042333333	-0.492095947
4.049	-0.504970551
4.055666667	-0.52022934
4.062333333	-0.538349152
4.069	-0.555992126
4.075666667	-0.571727753
4.082333333	-0.584602356
4.089	-0.595569611
4.095666667	-0.602722168
4.102333333	-0.608921051
4.109	-0.616550446
4.115666667	-0.626564026
4.122333333	-0.637054443
4.129	-0.648498535
4.135666667	-0.65946579
4.142333333	-0.668525696
4.149	-0.67615509
4.155666667	-0.679969788
4.162333333	-0.681877136
4.169	-0.681877136
4.175666667	-0.680446625
4.182333333	-0.677585602
4.189	-0.671863556
4.195666667	-0.66614151
4.202333333	-0.659942627
4.209	-0.654697418
4.215666667	-0.652313232
4.222333333	-0.650405884
4.229	-0.650405884
4.235666667	-0.649929047
4.242333333	-0.650882721
4.249	-0.651836395
4.255666667	-0.649452209
4.262333333	-0.646114349
4.269	-0.643730164
4.275666667	-0.642299652
4.282333333	-0.638008118
4.289	-0.632286072
4.295666667	-0.628948212
4.302333333	-0.627994537
4.309	-0.627994537
4.315666667	-0.626564026
4.322333333	-0.623703003
4.329	-0.619411469
4.335666667	-0.612735748
4.342333333	-0.605106354
4.349	-0.597476959
4.355666667	-0.591278076
4.362333333	-0.587940216
4.369	-0.586509705
4.375666667	-0.584602356
4.382333333	-0.581741333
4.389	-0.577449799
4.395666667	-0.574111938
4.402333333	-0.571250916
4.409	-0.570774078
4.415666667	-0.572681427
4.422333333	-0.57554245
4.429	-0.578403473
4.435666667	-0.579357147
4.442333333	-0.57888031
4.449	-0.576019287
4.455666667	-0.573158264
4.462333333	-0.571250916
4.469	-0.570297241
4.475666667	-0.569343567
4.482333333	-0.567913055
4.489	-0.566482544
4.495666667	-0.566959381
4.502333333	-0.569820404
4.509	-0.574111938
4.515666667	-0.576972961
4.522333333	-0.57888031
4.529	-0.580787659
4.535666667	-0.581264496
4.542333333	-0.579357147
4.549	-0.573635101
4.555666667	-0.566482544
4.562333333	-0.561237335
4.569	-0.558376312
4.575666667	-0.554561615
4.582333333	-0.549316406
4.589	-0.542640686
4.595666667	-0.53691864
4.602333333	-0.533103943
4.609	-0.526428223
4.615666667	-0.52022934
4.622333333	-0.515460968
4.629	-0.515937805
4.635666667	-0.517368317
4.642333333	-0.516891479
4.649	-0.515460968
4.655666667	-0.511169434
4.662333333	-0.504493713
4.669	-0.494480133
4.675666667	-0.483989716
4.682333333	-0.474452972
4.689	-0.467300415
4.695666667	-0.465393066
4.702333333	-0.465869904
4.709	-0.466823578
4.715666667	-0.466823578
4.722333333	-0.464916229
4.729	-0.463485718
4.735666667	-0.461578369
4.742333333	-0.461101532
4.749	-0.462055206
4.755666667	-0.464439392
4.762333333	-0.466823578
4.769	-0.468730927
4.775666667	-0.469684601
4.782333333	-0.469684601
4.789	-0.468254089
4.795666667	-0.463485718
4.802333333	-0.457286835
4.809	-0.451564789
4.815666667	-0.445365906
4.822333333	-0.435829163
4.829	-0.425338745
4.835666667	-0.416755676
4.842333333	-0.411510468
4.849	-0.405311584
4.855666667	-0.396728516
4.862333333	-0.388622284
4.869	-0.380992889
4.875666667	-0.372409821
4.882333333	-0.358104706
4.889	-0.339508057
4.895666667	-0.318527222
4.902333333	-0.294208527
4.909	-0.26845932
4.915666667	-0.239372253
4.922333333	-0.20980835
4.929	-0.178337097
4.935666667	-0.141143799
4.942333333	-0.098228455
4.949	-0.047683716
4.955666667	0.009059906
4.962333333	0.075817108
4.969	0.151634216
4.975666667	0.235080719
4.982333333	0.325202942
4.989	0.419139862
4.995666667	0.516891479
5.002333333	0.615596771
5.009	0.717639923
5.015666667	0.820636749
5.022333333	0.921726227
5.029	1.019954681
5.035666667	1.113414764
5.042333333	1.201152802
5.049	1.278877258
5.055666667	1.345157623
5.062333333	1.402854919
5.069	1.456737518
5.075666667	1.508712769
5.082333333	1.556873322
5.089	1.601219177
5.095666667	1.643180847
5.102333333	1.684188843
5.109	1.724720001
5.115666667	1.762866974
5.122333333	1.799106598
5.129	1.834869385
5.135666667	1.86920166
5.142333333	1.898765564
5.149	1.923561096
5.155666667	1.945018768
5.162333333	1.962661743
5.169	1.976013184
5.175666667	1.983642578
5.182333333	1.986503601
5.189	1.981258392
5.195666667	1.967906952
5.202333333	1.946926117
5.209	1.920700073
5.215666667	1.888275146
5.222333333	1.851081848
5.229	1.81055069
5.235666667	1.769065857
5.242333333	1.725673676
5.249	1.679897308
5.255666667	1.634597778
5.262333333	1.589298248
5.269	1.542568207
5.275666667	1.493453979
5.282333333	1.440525055
5.289	1.384735107
5.295666667	1.327991486
5.302333333	1.272201538
5.309	1.217842102
5.315666667	1.163482666
5.322333333	1.110076904
5.329	1.055717468
5.335666667	1.000404358
5.342333333	0.942707062
5.349	0.88596344
5.355666667	0.831127167
5.362333333	0.778198242
5.369	0.728607178
5.375666667	0.681400299
5.382333333	0.635147095
5.389	0.587463379
5.395666667	0.5402565
5.402333333	0.494003296
5.409	0.44631958
5.415666667	0.39768219
5.422333333	0.350475311
5.429	0.305652618
5.435666667	0.261306763
5.442333333	0.215530396
5.449	0.172138214
5.455666667	0.133991241
5.462333333	0.101566315
5.469	0.072002411
5.475666667	0.045776367
5.482333333	0.022411346
5.489	0
5.495666667	-0.022888184
5.502333333	-0.04863739
5.509	-0.075817108
5.515666667	-0.102996826
5.522333333	-0.128269196
5.529	-0.151634216
5.535666667	-0.172615051
5.542333333	-0.191688538
5.549	-0.208854675
5.555666667	-0.224590302
5.562333333	-0.237941742
5.569	-0.249862671
5.575666667	-0.262260437
5.582333333	-0.273227692
5.589	-0.282764435
5.595666667	-0.288963318
5.602333333	-0.291824341
5.609	-0.292778015
5.615666667	-0.290870667
5.622333333	-0.289440155
5.629	-0.288486481
5.635666667	-0.289916992
5.642333333	-0.291824341
5.649	-0.292301178
5.655666667	-0.290393829
5.662333333	-0.284194946
5.669	-0.274658203
5.675666667	-0.263690948
5.682333333	-0.253200531
5.689	-0.244617462
5.695666667	-0.236988068
5.702333333	-0.229358673
5.709	-0.222682953
5.715666667	-0.21314621
5.722333333	-0.198841095
5.729	-0.18119812
5.735666667	-0.161170959
5.742333333	-0.142097473
5.749	-0.123023987
5.755666667	-0.104904175
5.762333333	-0.090122223
5.769	-0.078201294
5.775666667	-0.070095062
5.782333333	-0.063896179
5.789	-0.057697296
5.795666667	-0.051498413
5.802333333	-0.046253204
5.809	-0.043869019
5.815666667	-0.044822693
5.822333333	-0.044822693
5.829	-0.04529953
5.835666667	-0.047683716
5.842333333	-0.053882599
5.849	-0.060558319
5.855666667	-0.064849854
5.862333333	-0.069141388
5.869	-0.075817108
5.875666667	-0.083446503
5.882333333	-0.0872612
5.889	-0.088214874
5.895666667	-0.0872612
5.902333333	-0.085830688
5.909	-0.083446503
5.915666667	-0.080108643
5.922333333	-0.076770782
5.929	-0.073432922
5.935666667	-0.070571899
5.942333333	-0.067710876
5.949	-0.063896179
5.955666667	-0.059127808
5.962333333	-0.05197525
5.969	-0.04196167
5.975666667	-0.029563904
5.982333333	-0.017642975
5.989	-0.003814697
5.995666667	0.01335144
6.002333333	0.030040741
6.009	0.043869019
6.015666667	0.056743622
6.022333333	0.072002411
6.029	0.085353851
6.035666667	0.092506409
6.042333333	0.095844269
6.049	0.098705292
6.055666667	0.101566315
6.062333333	0.104904175
6.069	0.108718872
6.075666667	0.113964081
6.082333333	0.121593475
6.089	0.129699707
6.095666667	0.134944916
6.102333333	0.13589859
6.109	0.136375427
6.115666667	0.139713287
6.122333333	0.143051147
6.129	0.143051147
6.135666667	0.140190125
6.142333333	0.140666962
6.149	0.143527985
6.155666667	0.14591217
6.162333333	0.147342682
6.169	0.149726868
6.175666667	0.154018402
6.182333333	0.159740448
6.189	0.164985657
6.195666667	0.169277191
6.202333333	0.174045563
6.209	0.179767609
6.215666667	0.183582306
6.222333333	0.185489655
6.229	0.185012817
6.235666667	0.183582306
6.242333333	0.181674957
6.249	0.178337097
6.255666667	0.172615051
6.262333333	0.16450882
6.269	0.155448914
6.275666667	0.148773193
6.282333333	0.143051147
6.289	0.138282776
6.295666667	0.134468079
6.302333333	0.133514404
6.309	0.133037567
6.315666667	0.128746033
6.322333333	0.122070313
6.329	0.113010406
6.335666667	0.104427338
6.342333333	0.094413757
6.349	0.082969666
6.355666667	0.071048737
6.362333333	0.060558319
6.369	0.052928925
6.375666667	0.044822693
6.382333333	0.036239624
6.389	0.027656555
6.395666667	0.020027161
6.402333333	0.014305115
6.409	0.009536743
6.415666667	0.005722046
6.422333333	0.004768372
6.429	0.007629395
6.435666667	0.012874603
6.442333333	0.019073486
6.449	0.024795532
6.455666667	0.030517578
6.462333333	0.035762787
6.469	0.040531158
6.475666667	0.044345856
6.482333333	0.049591064
6.489	0.057697296
6.495666667	0.069141388
6.502333333	0.084877014
6.509	0.102043152
6.515666667	0.121593475
6.522333333	0.140190125
6.529	0.155925751
6.535666667	0.169754028
6.542333333	0.178813934
6.549	0.185012817
6.555666667	0.18787384
6.562333333	0.192642212
6.569	0.199317932
6.575666667	0.208377838
6.582333333	0.218868256
6.589	0.231266022
6.595666667	0.244140625
6.602333333	0.254631042
6.609	0.261306763
6.615666667	0.265598297
6.622333333	0.270366669
6.629	0.274181366
6.635666667	0.276088715
6.642333333	0.277519226
6.649	0.2784729
6.655666667	0.277996063
6.662333333	0.275611877
6.669	0.272274017
6.675666667	0.270843506
6.682333333	0.270843506
6.689	0.27179718
6.695666667	0.273227692
6.702333333	0.274658203
6.709	0.274658203
6.715666667	0.273227692
6.722333333	0.269412994
6.729	0.267028809
6.735666667	0.26845932
6.742333333	0.271320343
6.749	0.275611877
6.755666667	0.280380249
6.762333333	0.288486481
6.769	0.296592712
6.775666667	0.302314758
6.782333333	0.308990479
6.789	0.318050385
6.795666667	0.330924988
6.802333333	0.34570694
6.809	0.360488892
6.815666667	0.374317169
6.822333333	0.38766861
6.829	0.40102005
6.835666667	0.413894653
6.842333333	0.426292419
6.849	0.439167023
6.855666667	0.454425812
6.862333333	0.471591949
6.869	0.490188599
6.875666667	0.507354736
6.882333333	0.524044037
6.889	0.541210175
6.895666667	0.558853149
6.902333333	0.574588776
6.909	0.587463379
6.915666667	0.599384308
6.922333333	0.6108284
6.929	0.618934631
6.935666667	0.62417984
6.942333333	0.627994537
6.949	0.630378723
6.955666667	0.630378723
6.962333333	0.629425049
6.969	0.628471375
6.975666667	0.627994537
6.982333333	0.625133514
6.989	0.621795654
6.995666667	0.617980957
7.002333333	0.613212585
7.009	0.605583191
7.015666667	0.594615936
7.022333333	0.582695007
7.029	0.571727753
7.035666667	0.562667847
7.042333333	0.553131104
7.049	0.544071198
7.055666667	0.535011292
7.062333333	0.526428223
7.069	0.516414642
7.075666667	0.503063202
7.082333333	0.486850739
7.089	0.469207764
7.095666667	0.4529953
7.102333333	0.436306
7.109	0.417709351
7.115666667	0.397205353
7.122333333	0.376701355
7.129	0.358104706
7.135666667	0.340938568
7.142333333	0.324249268
7.149	0.307559967
7.155666667	0.290870667
7.162333333	0.273704529
7.169	0.255584717
7.175666667	0.236034393
7.182333333	0.21648407
7.189	0.200271606
7.195666667	0.186443329
7.202333333	0.173568726
7.209	0.161170959
7.215666667	0.147819519
7.222333333	0.133037567
7.229	0.117778778
7.235666667	0.103473663
7.242333333	0.092029572
7.249	0.081539154
7.255666667	0.072956085
7.262333333	0.064849854
7.269	0.056266785
7.275666667	0.046730042
7.282333333	0.036716461
7.289	0.028133392
7.295666667	0.020503998
7.302333333	0.014305115
7.309	0.01001358
7.315666667	0.005245209
7.322333333	-0.001907349
7.329	-0.010490417
7.335666667	-0.018119812
7.342333333	-0.024318695
7.349	-0.033378601
7.355666667	-0.04529953
7.362333333	-0.056743622
7.369	-0.065326691
7.375666667	-0.074863434
7.382333333	-0.087738037
7.389	-0.10061264
7.395666667	-0.110626221
7.402333333	-0.117778778
7.409	-0.127792358
7.415666667	-0.139713287
7.422333333	-0.150680542
7.429	-0.159263611
7.435666667	-0.167369843
7.442333333	-0.176429749
7.449	-0.185966492
7.455666667	-0.195503235
7.462333333	-0.207424164
7.469	-0.220775604
7.475666667	-0.232696533
7.482333333	-0.243663788
7.489	-0.253677368
7.495666667	-0.264167786
7.502333333	-0.272750854
7.509	-0.280380249
7.515666667	-0.289916992
7.522333333	-0.299930573
7.529	-0.308990479
7.535666667	-0.314235687
7.542333333	-0.31709671
7.549	-0.320911407
7.555666667	-0.324726105
7.562333333	-0.329017639
7.569	-0.335216522
7.575666667	-0.344276428
7.582333333	-0.353813171
7.589	-0.358581543
7.595666667	-0.360012054
7.602333333	-0.360965729
7.609	-0.361442566
7.615666667	-0.36239624
7.622333333	-0.364303589
7.629	-0.371456146
7.635666667	-0.381469727
7.642333333	-0.389099121
7.649	-0.392913818
7.655666667	-0.392913818
7.662333333	-0.390529633
7.669	-0.386238098
7.675666667	-0.381469727
7.682333333	-0.377178192
7.689	-0.378131866
7.695666667	-0.381469727
7.702333333	-0.386238098
7.709	-0.389099121
7.715666667	-0.391960144
7.722333333	-0.396728516
7.729	-0.400543213
7.735666667	-0.402450562
7.742333333	-0.40435791
7.749	-0.406742096
7.755666667	-0.408649445
7.762333333	-0.408649445
7.769	-0.408172607
7.775666667	-0.410556793
7.782333333	-0.414848328
7.789	-0.420570374
7.795666667	-0.424385071
7.802333333	-0.425815582
7.809	-0.426769257
7.815666667	-0.426292419
7.822333333	-0.422954559
7.829	-0.418663025
7.835666667	-0.416755676
7.842333333	-0.416278839
7.849	-0.414848328
7.855666667	-0.412940979
7.862333333	-0.411987305
7.869	-0.411510468
7.875666667	-0.410556793
7.882333333	-0.410556793
7.889	-0.413417816
7.895666667	-0.415325165
7.902333333	-0.413417816
7.909	-0.406265259
7.915666667	-0.397205353
7.922333333	-0.388145447
7.929	-0.379085541
7.935666667	-0.372886658
7.942333333	-0.370502472
7.949	-0.372886658
7.955666667	-0.376224518
7.962333333	-0.379562378
7.969	-0.380039215
7.975666667	-0.378131866
7.982333333	-0.374794006
7.989	-0.370979309
7.995666667	-0.36907196
8.002333333	-0.367164612
8.009	-0.3657341
8.015666667	-0.363826752
8.022333333	-0.36239624
8.029	-0.361442566
8.035666667	-0.361919403
8.042333333	-0.363349915
8.049	-0.366210938
8.055666667	-0.369548798
8.062333333	-0.373363495
8.069	-0.377178192
8.075666667	-0.380516052
8.082333333	-0.383853912
8.089	-0.385761261
8.095666667	-0.38766861
8.102333333	-0.389575958
8.109	-0.393390656
8.115666667	-0.396728516
8.122333333	-0.39768219
8.129	-0.397205353
8.135666667	-0.396251678
8.142333333	-0.395298004
8.149	-0.393390656
8.155666667	-0.392436981
8.162333333	-0.393390656
8.169	-0.396728516
8.175666667	-0.400066376
8.182333333	-0.40435791
8.189	-0.408172607
8.195666667	-0.409603119
8.202333333	-0.410556793
8.209	-0.411510468
8.215666667	-0.412940979
8.222333333	-0.414848328
8.229	-0.416755676
8.235666667	-0.417709351
8.242333333	-0.417232513
8.249	-0.415325165
8.255666667	-0.413417816
8.262333333	-0.409126282
8.269	-0.403404236
8.275666667	-0.397205353
8.282333333	-0.392436981
8.289	-0.386714935
8.295666667	-0.381469727
8.302333333	-0.376701355
8.309	-0.372886658
8.315666667	-0.368595123
8.322333333	-0.363349915
8.329	-0.357627869
8.335666667	-0.351905823
8.342333333	-0.346183777
8.349	-0.340938568
8.355666667	-0.337123871
8.362333333	-0.334739685
8.369	-0.331878662
8.375666667	-0.329971313
8.382333333	-0.328540802
8.389	-0.327587128
8.395666667	-0.325679779
8.402333333	-0.322818756
8.409	-0.319957733
8.415666667	-0.316619873
8.422333333	-0.312805176
8.429	-0.307559967
8.435666667	-0.302314758
8.442333333	-0.30040741
8.449	-0.301837921
8.455666667	-0.30708313
8.462333333	-0.31375885
8.469	-0.320911407
8.475666667	-0.327587128
8.482333333	-0.332355499
8.489	-0.335216522
8.495666667	-0.336170197
8.502333333	-0.335693359
8.509	-0.336170197
8.515666667	-0.338554382
8.522333333	-0.342845917
8.529	-0.348091125
8.535666667	-0.353813171
8.542333333	-0.361442566
8.549	-0.368595123
8.555666667	-0.375747681
8.562333333	-0.380516052
8.569	-0.38433075
8.575666667	-0.385761261
8.582333333	-0.386238098
8.589	-0.387191772
8.595666667	-0.389099121
8.602333333	-0.392913818
8.609	-0.396728516
8.615666667	-0.401496887
8.622333333	-0.404834747
8.629	-0.40769577
8.635666667	-0.411510468
8.642333333	-0.414848328
8.649	-0.418663025
8.655666667	-0.423908234
8.662333333	-0.430583954
8.669	-0.436306
8.675666667	-0.440597534
8.682333333	-0.443935394
8.689	-0.447273254
8.695666667	-0.448703766
8.702333333	-0.450134277
8.709	-0.450611115
8.715666667	-0.450611115
8.722333333	-0.447750092
8.729	-0.445365906
8.735666667	-0.444889069
8.742333333	-0.442504883
8.749	-0.438690186
8.755666667	-0.434398651
8.762333333	-0.432491302
8.769	-0.431537628
8.775666667	-0.431537628
8.782333333	-0.433444977
8.789	-0.437259674
8.795666667	-0.44298172
8.802333333	-0.449180603
8.809	-0.454425812
8.815666667	-0.458717346
8.822333333	-0.462532043
8.829	-0.467300415
8.835666667	-0.471591949
8.842333333	-0.474452972
8.849	-0.47492981
8.855666667	-0.473976135
8.862333333	-0.473499298
8.869	-0.473499298
8.875666667	-0.476837158
8.882333333	-0.481128693
8.889	-0.484466553
8.895666667	-0.487804413
8.902333333	-0.49161911
8.909	-0.493049622
8.915666667	-0.489234924
8.922333333	-0.484466553
8.929	-0.480651855
8.935666667	-0.480175018
8.942333333	-0.482559204
8.949	-0.486850739
8.955666667	-0.49495697
8.962333333	-0.505447388
8.969	-0.514507294
8.975666667	-0.519752502
8.982333333	-0.52022934
8.989	-0.519752502
8.995666667	-0.519275665
9.002333333	-0.521183014
9.009	-0.525951385
9.015666667	-0.531196594
9.022333333	-0.535488129
9.029	-0.536441803
9.035666667	-0.534057617
9.042333333	-0.528335571
9.049	-0.521183014
9.055666667	-0.515937805
9.062333333	-0.514984131
9.069	-0.517368317
9.075666667	-0.521183014
9.082333333	-0.524520874
9.089	-0.525474548
9.095666667	-0.523090363
9.102333333	-0.519275665
9.109	-0.516414642
9.115666667	-0.513076782
9.122333333	-0.509738922
9.129	-0.505447388
9.135666667	-0.502109528
9.142333333	-0.497817993
9.149	-0.492095947
9.155666667	-0.486373901
9.162333333	-0.481128693
9.169	-0.476837158
9.175666667	-0.471591949
9.182333333	-0.464916229
9.189	-0.456809998
9.195666667	-0.447750092
9.202333333	-0.439167023
9.209	-0.432491302
9.215666667	-0.427246094
9.222333333	-0.421524048
9.229	-0.41437149
9.235666667	-0.406742096
9.242333333	-0.398635864
9.249	-0.388622284
9.255666667	-0.374794006
9.262333333	-0.36239624
9.269	-0.35238266
9.275666667	-0.344276428
9.282333333	-0.337123871
9.289	-0.332355499
9.295666667	-0.328540802
9.302333333	-0.323295593
9.309	-0.31709671
9.315666667	-0.312805176
9.322333333	-0.31042099
9.329	-0.308990479
9.335666667	-0.30708313
9.342333333	-0.308036804
9.349	-0.31042099
9.355666667	-0.311851501
9.362333333	-0.311851501
9.369	-0.313282013
9.375666667	-0.316143036
9.382333333	-0.319480896
9.389	-0.324726105
9.395666667	-0.330924988
9.402333333	-0.336170197
9.409	-0.339508057
9.415666667	-0.34236908
9.422333333	-0.344753265
9.429	-0.346660614
9.435666667	-0.348091125
9.442333333	-0.349998474
9.449	-0.353336334
9.455666667	-0.358581543
9.462333333	-0.365257263
9.469	-0.370979309
9.475666667	-0.377178192
9.482333333	-0.384807587
9.489	-0.392913818
9.495666667	-0.399589539
9.502333333	-0.406265259
9.509	-0.412464142
9.515666667	-0.417232513
9.522333333	-0.419139862
9.529	-0.420570374
9.535666667	-0.423431396
9.542333333	-0.427722931
9.549	-0.432491302
9.555666667	-0.437736511
9.562333333	-0.442028046
9.569	-0.443458557
9.575666667	-0.44298172
9.582333333	-0.44298172
9.589	-0.443935394
9.595666667	-0.444412231
9.602333333	-0.44631958
9.609	-0.452041626
9.615666667	-0.460147858
9.622333333	-0.466346741
9.629	-0.470638275
9.635666667	-0.47492981
9.642333333	-0.478744507
9.649	-0.479221344
9.655666667	-0.474452972
9.662333333	-0.468254089
9.669	-0.462055206
9.675666667	-0.45633316
9.682333333	-0.448226929
9.689	-0.438213348
9.695666667	-0.425815582
9.702333333	-0.41103363
9.709	-0.392913818
9.715666667	-0.370025635
9.722333333	-0.343799591
9.729	-0.315189362
9.735666667	-0.283718109
9.742333333	-0.246524811
9.749	-0.202655792
9.755666667	-0.153064728
9.762333333	-0.099658966
9.769	-0.04196167
9.775666667	0.022411346
9.782333333	0.091075897
9.789	0.165939331
9.795666667	0.248908997
9.802333333	0.339984894
9.809	0.438213348
9.815666667	0.542163849
9.822333333	0.650405884
9.829	0.76341629
9.835666667	0.878810883
9.842333333	0.995635986
9.849	1.112937927
9.855666667	1.227378845
9.862333333	1.339435577
9.869	1.448631287
9.875666667	1.555919647
9.882333333	1.659870148
9.889	1.759529114
9.895666667	1.853942871
9.902333333	1.943588257
9.909	2.025604248
9.915666667	2.099990845
9.922333333	2.16293335
9.929	2.215385437
9.935666667	2.258300781
9.942333333	2.292633057
9.949	2.318382263
9.955666667	2.333641052
9.962333333	2.341270447
9.969	2.343177795
9.975666667	2.338409424
9.982333333	2.324581146
9.989	2.301692963
9.995666667	2.270698547
10.00233333	2.233028412
10.009	2.187728882
10.01566667	2.137184143
10.02233333	2.081871033
10.029	2.023696899
10.03566667	1.965999603
10.04233333	1.908779144
10.049	1.850605011
10.05566667	1.789569855
10.06233333	1.727104187
10.069	1.663208008
10.07566667	1.59740448
10.08233333	1.531124115
10.089	1.465797424
10.09566667	1.401901245
10.10233333	1.339912415
10.109	1.278877258
10.11566667	1.220226288
10.12233333	1.16109848
10.129	1.101493835
10.13566667	1.042366028
10.14233333	0.987529755
10.149	0.936031342
10.15566667	0.886917114
10.16233333	0.841140747
10.169	0.800609589
10.17566667	0.76341629
10.18233333	0.728607178
10.189	0.695228577
10.19566667	0.663280487
10.20233333	0.633716583
10.209	0.60749054
10.21566667	0.586509705
10.22233333	0.570774078
10.229	0.560283661
10.23566667	0.556468964
10.24233333	0.556945801
10.249	0.560760498
10.25566667	0.568389893
10.26233333	0.579833984
10.269	0.595092773
10.27566667	0.615119934
10.28233333	0.639915466
10.289	0.669956207
10.29566667	0.703811646
10.30233333	0.742435455
10.309	0.784873962
10.31566667	0.831127167
10.32233333	0.880241394
10.329	0.93126297
10.33566667	0.984668732
10.34233333	1.038074493
10.349	1.091003418
10.35566667	1.142024994
10.36233333	1.18970871
10.369	1.235485077
10.37566667	1.278400421
10.38233333	1.31893158
10.389	1.354217529
10.39566667	1.38425827
10.40233333	1.410484314
10.409	1.431465149
10.41566667	1.445770264
10.42233333	1.453399658
10.429	1.457691193
10.43566667	1.457214355
10.44233333	1.452445984
10.449	1.442909241
10.45566667	1.428604126
10.46233333	1.409053802
10.469	1.384735107
10.47566667	1.357078552
10.48233333	1.327991486
10.489	1.295089722
10.49566667	1.259803772
10.50233333	1.223564148
10.509	1.184940338
10.51566667	1.144886017
10.52233333	1.101493835
10.529	1.057624817
10.53566667	1.010417938
10.54233333	0.960350037
10.549	0.908374786
10.55566667	0.856399536
10.56233333	0.806808472
10.569	0.758647919
10.57566667	0.714302063
10.58233333	0.672340393
10.589	0.631809235
10.59566667	0.590801239
10.60233333	0.549793243
10.609	0.509738922
10.61566667	0.467777252
10.62233333	0.424861908
10.629	0.382900238
10.63566667	0.341415405
10.64233333	0.299930573
10.649	0.259399414
10.65566667	0.220298767
10.66233333	0.182628632
10.669	0.145435333
10.67566667	0.108242035
10.68233333	0.072479248
10.689	0.039100647
10.69566667	0.008106232
10.70233333	-0.022411346
10.709	-0.051021576
10.71566667	-0.075817108
10.72233333	-0.097751617
10.729	-0.11920929
10.73566667	-0.140666962
10.74233333	-0.161647797
10.749	-0.182151794
10.75566667	-0.203609467
10.76233333	-0.226974487
10.769	-0.251293182
10.77566667	-0.276565552
10.78233333	-0.300884247
10.789	-0.324249268
10.79566667	-0.344753265
10.80233333	-0.361919403
10.809	-0.376224518
10.81566667	-0.388622284
10.82233333	-0.398635864
10.829	-0.40769577
10.83566667	-0.415802002
10.84233333	-0.424861908
10.849	-0.436306
10.85566667	-0.448703766
10.86233333	-0.459671021
10.869	-0.468730927
10.87566667	-0.479698181
10.88233333	-0.492095947
10.889	-0.502586365
10.89566667	-0.510215759
10.90233333	-0.517368317
10.909	-0.525474548
10.91566667	-0.531673431
10.92233333	-0.535964966
10.929	-0.5402565
10.93566667	-0.545978546
10.94233333	-0.552654266
10.949	-0.559329987
10.95566667	-0.567436218
10.96233333	-0.575065613
10.969	-0.582695007
10.97566667	-0.58889389
10.98233333	-0.594139099
10.989	-0.598907471
10.99566667	-0.602722168
11.00233333	-0.607013702
11.009	-0.611305237
11.01566667	-0.615596771
11.02233333	-0.619411469
11.029	-0.62417984
11.03566667	-0.629901886
11.04233333	-0.635623932
11.049	-0.640869141
11.05566667	-0.645637512
11.06233333	-0.648021698
11.069	-0.649452209
11.07566667	-0.649452209
11.08233333	-0.648498535
11.089	-0.648021698
11.09566667	-0.649452209
11.10233333	-0.654697418
11.109	-0.662326813
11.11566667	-0.670909882
11.12233333	-0.677585602
11.129	-0.683784485
11.13566667	-0.688552856
11.14233333	-0.691413879
11.149	-0.692844391
11.15566667	-0.695228577
11.16233333	-0.6980896
11.169	-0.70142746
11.17566667	-0.705242157
11.18233333	-0.709056854
11.189	-0.712871552
11.19566667	-0.715255737
11.20233333	-0.717639923
11.209	-0.720500946
11.21566667	-0.722885132
11.22233333	-0.724315643
11.229	-0.725746155
11.23566667	-0.728130341
11.24233333	-0.731945038
11.249	-0.736236572
11.25566667	-0.741004944
11.26233333	-0.74338913
11.269	-0.743865967
11.27566667	-0.742912292
11.28233333	-0.744819641
11.289	-0.747680664
11.29566667	-0.751018524
11.30233333	-0.75674057
11.309	-0.767230988
11.31566667	-0.778198242
11.32233333	-0.7853508
11.329	-0.78868866
11.33566667	-0.791072845
11.34233333	-0.79202652
11.349	-0.792980194
11.35566667	-0.794887543
11.36233333	-0.798225403
11.369	-0.8020401
11.37566667	-0.805854797
11.38233333	-0.809669495
11.389	-0.811576843
11.39566667	-0.810623169
11.40233333	-0.807762146
11.409	-0.809192657
11.41566667	-0.812530518
11.42233333	-0.815868378
11.429	-0.818729401
11.43566667	-0.819683075
11.44233333	-0.819683075
11.449	-0.817775726
11.45566667	-0.814914703
11.46233333	-0.81205368
11.469	-0.809192657
11.47566667	-0.80871582
11.48233333	-0.810146332
11.489	-0.81205368
11.49566667	-0.813484192
11.50233333	-0.814914703
11.509	-0.816822052
11.51566667	-0.819683075
11.52233333	-0.822067261
11.529	-0.823974609
11.53566667	-0.826835632
11.54233333	-0.828742981
11.549	-0.83065033
11.55566667	-0.832557678
11.56233333	-0.835418701
11.569	-0.83732605
11.57566667	-0.83732605
11.58233333	-0.838279724
11.589	-0.841140747
11.59566667	-0.843524933
11.60233333	-0.844478607
11.609	-0.844955444
11.61566667	-0.846385956
11.62233333	-0.84733963
11.629	-0.844478607
11.63566667	-0.840187073
11.64233333	-0.834941864
11.649	-0.831127167
11.65566667	-0.827789307
11.66233333	-0.826358795
11.669	-0.825881958
11.67566667	-0.823974609
11.68233333	-0.821590424
11.689	-0.818729401
11.69566667	-0.815868378
11.70233333	-0.81205368
11.709	-0.809192657
11.71566667	-0.80871582
11.72233333	-0.810623169
11.729	-0.81205368
11.73566667	-0.811576843
11.74233333	-0.809192657
11.749	-0.804901123
11.75566667	-0.79870224
11.76233333	-0.78868866
11.769	-0.777244568
11.77566667	-0.767230988
11.78233333	-0.758647919
11.789	-0.749111176
11.79566667	-0.738620758
11.80233333	-0.727653503
11.809	-0.715255737
11.81566667	-0.696659088
11.82233333	-0.67281723
11.829	-0.644683838
11.83566667	-0.615119934
11.84233333	-0.581264496
11.849	-0.542640686
11.85566667	-0.502109528
11.86233333	-0.460624695
11.869	-0.417232513
11.87566667	-0.36907196
11.88233333	-0.316143036
11.889	-0.257492065
11.89566667	-0.190734863
11.90233333	-0.115394592
11.909	-0.030517578
11.91566667	0.061035156
11.92233333	0.156402588
11.929	0.254631042
11.93566667	0.35572052
11.94233333	0.460147858
11.949	0.570297241
11.95566667	0.684738159
11.96233333	0.806331635
11.969	0.932693481
11.97566667	1.06048584
11.98233333	1.188755035
11.989	1.315116882
11.99566667	1.441955566
12.00233333	1.567363739
12.009	1.6913414
12.01566667	1.813411713
12.02233333	1.933574677
12.029	2.050876617
12.03566667	2.163410187
12.04233333	2.270698547
12.049	2.371311188
12.05566667	2.463817596
12.06233333	2.546787262
12.069	2.620697021
12.07566667	2.684116364
12.08233333	2.737522125
12.089	2.780914307
12.09566667	2.813339233
12.10233333	2.835273743
12.109	2.844333649
12.11566667	2.843856812
12.12233333	2.833843231
12.129	2.816677094
12.13566667	2.79378891
12.14233333	2.765655518
12.149	2.734661102
12.15566667	2.699375153
12.16233333	2.659320831
12.169	2.611160278
12.17566667	2.555370331
12.18233333	2.493858337
12.189	2.42805481
12.19566667	2.356529236
12.20233333	2.283096313
12.209	2.209186554
12.21566667	2.135753632
12.22233333	2.061843872
12.229	1.987457275
12.23566667	1.913070679
12.24233333	1.836299896
12.249	1.758098602
12.25566667	1.679420471
12.26233333	1.6040802
12.269	1.529216766
12.27566667	1.452922821
12.28233333	1.378059387
12.289	1.307010651
12.29566667	1.238822937
12.30233333	1.172065735
12.309	1.104831696
12.31566667	1.038074493
12.32233333	0.971794128
12.329	0.904560089
12.33566667	0.834941864
12.34233333	0.762462616
12.349	0.692844391
12.35566667	0.626564026
12.36233333	0.56552887
12.369	0.506401062
12.37566667	0.450134277
12.38233333	0.398159027
12.389	0.346660614
12.39566667	0.294208527
12.40233333	0.241279602
12.409	0.194549561
12.41566667	0.151634216
12.42233333	0.111103058
12.429	0.074386597
12.43566667	0.040531158
12.44233333	0.00667572
12.449	-0.031471252
12.45566667	-0.070571899
12.46233333	-0.107765198
12.469	-0.144481659
12.47566667	-0.180244446
12.48233333	-0.214099884
12.489	-0.245094299
12.49566667	-0.274658203
12.50233333	-0.305652618
12.509	-0.335693359
12.51566667	-0.360965729
12.52233333	-0.382900238
12.529	-0.398159027
12.53566667	-0.408649445
12.54233333	-0.411987305
12.549	-0.411510468
12.55566667	-0.408172607
12.56233333	-0.402927399
12.569	-0.397205353
12.57566667	-0.389575958
12.58233333	-0.378131866
12.589	-0.35905838
12.59566667	-0.331878662
12.60233333	-0.295639038
12.609	-0.248908997
12.61566667	-0.190258026
12.62233333	-0.121593475
12.629	-0.041484833
12.63566667	0.052452087
12.64233333	0.164031982
12.649	0.295162201
12.65566667	0.448703766
12.66233333	0.627994537
12.669	0.834465027
12.67566667	1.07383728
12.68233333	1.349449158
12.689	1.667499542
12.69566667	2.032279968
12.70233333	2.450466156
12.709	2.9296875
12.71566667	3.473758698
12.72233333	4.085063934
12.729	4.768371582
12.73566667	5.531311035
12.74233333	6.381988525
12.749	7.325172424
12.75566667	8.369922638
12.76233333	9.525299072
12.769	10.80226898
12.77566667	12.20655441
12.78233333	13.74053955
12.789	15.40708542
12.79566667	17.21143723
12.80233333	19.15693283
12.809	21.24214172
12.81566667	23.46563339
12.82233333	25.826931
12.829	28.32460403
12.83566667	30.95388412
12.84233333	33.70666504
12.849	36.57245636
12.85566667	39.54029083
12.86233333	42.60110855
12.869	45.7406044
12.87566667	48.9397049
12.88233333	52.18172073
12.889	55.45091629
12.89566667	58.72631073
12.90233333	61.98596954
12.909	65.20938873
12.91566667	68.37463379
12.92233333	71.45452499
12.929	74.42474365
12.93566667	77.26573944
12.94233333	79.96225357
12.949	82.49616623
12.95566667	84.85126495
12.96233333	87.01562881
12.969	88.97829056
12.97566667	90.72685242
12.98233333	92.25559235
12.989	93.55449677
12.99566667	94.61832047
13.00233333	95.44897079
13.009	96.05169296
13.01566667	96.42744064
13.02233333	96.57478333
13.029	96.5051651
13.03566667	96.23003006
13.04233333	95.75891495
13.049	95.09754181
13.05566667	94.26116943
13.06233333	93.26696396
13.069	92.1292305
13.07566667	90.85988998
13.08233333	89.47086334
13.089	87.97597885
13.09566667	86.3866806
13.10233333	84.7120285
13.109	82.96203613
13.11566667	81.14624023
13.12233333	79.27751541
13.129	77.36968994
13.13566667	75.43325424
13.14233333	73.47822189
13.149	71.5098381
13.15566667	69.53382492
13.16233333	67.55781174
13.169	65.58704376
13.17566667	63.62295151
13.18233333	61.66744232
13.189	59.72766876
13.19566667	57.81126022
13.20233333	55.92298508
13.209	54.06284332
13.21566667	52.23274231
13.22233333	50.4360199
13.229	48.67219925
13.23566667	46.93937302
13.24233333	45.23563385
13.249	43.56479645
13.25566667	41.93067551
13.26233333	40.33470154
13.269	38.77639771
13.27566667	37.25576401
13.28233333	35.7708931
13.289	34.3208313
13.29566667	32.90605545
13.30233333	31.5284729
13.309	30.18665314
13.31566667	28.88202667
13.32233333	27.62079239
13.329	26.40151978
[truncated: 7,001 more rows]
