# Supplementary material for: Chemodiversity of Calophyllum inophyllum L. oil bioactive components related to their specific geographical distribution in the South Pacific region
Source: PeerJ. 2019 May 22;7:e6896. doi: 10.7717/peerj.6896 (PMC6535043; doi:10.7717/peerj.6896)
Supplement: Supplemental Information 4 — Time and absorbance values at 280 nm. The site and the number of the collected sample from French Polynesia are in the separate file names. [file peerj-07-6896-s004.zip › TUAMOTU_APATAKI_Z1_N58.csv]

0.000333333333333334	0.465869903564453
0.00116666666666667	0.477313995361328
0.002	0.450611114501953
0.00283333333333334	0.315189361572266
0.00366666666666667	0.369548797607422
0.0045	0.432014465332031
0.00533333333333334	0.438213348388672
0.00616666666666667	0.433921813964844
0.007	0.529289245605469
0.00783333333333334	0.554084777832032
0.00866666666666667	0.517845153808594
0.0095	0.594615936279297
0.0103333333333334	0.603675842285157
0.0111666666666667	0.563144683837891
0.012	0.542640686035157
0.0128333333333334	0.544548034667969
0.0136666666666667	0.48971176147461
0.0145	0.49734115600586
0.0153333333333334	0.559806823730469
0.0161666666666667	0.604629516601563
0.017	0.538825988769532
0.0178333333333334	0.524997711181641
0.0186666666666667	0.473976135253906
0.0195	0.38909912109375
0.0203333333333334	0.251293182373047
0.0211666666666667	0.237464904785156
0.022	0.295639038085938
0.0228333333333334	0.206470489501953
0.0236666666666667	0.258445739746094
0.0245	0.376224517822266
0.0253333333333334	0.519275665283203
0.0261666666666667	0.521659851074219
0.027	0.6866455078125
0.0278333333333334	0.582218170166016
0.0286666666666667	0.585079193115235
0.0295	0.469684600830078
0.0303333333333334	0.393867492675781
0.0311666666666667	0.371456146240235
0.032	0.42867660522461
0.0328333333333334	0.363826751708985
0.0336666666666667	0.374794006347656
0.0345	0.491142272949219
0.0353333333333334	0.526905059814453
0.0361666666666667	0.590801239013672
0.037	0.532150268554688
0.0378333333333334	0.559806823730469
0.0386666666666667	0.4730224609375
0.0395	0.455856323242188
0.0403333333333334	0.339508056640625
0.0411666666666667	0.469684600830078
0.042	0.454425811767578
0.0428333333333334	0.45156478881836
0.0436666666666667	0.412940979003906
0.0445	0.48208236694336
0.0453333333333334	0.407695770263672
0.0461666666666667	0.396728515625
0.047	0.414371490478516
0.0478333333333334	0.439167022705078
0.0486666666666667	0.387668609619141
0.0495	0.384330749511719
0.0503333333333334	0.426292419433594
0.0511666666666667	0.416755676269531
0.052	0.411033630371094
0.0528333333333334	0.529766082763672
0.0536666666666667	0.561237335205078
0.0545	0.530242919921875
0.0553333333333334	0.623226165771485
0.0561666666666667	0.560283660888672
0.057	0.529766082763672
0.0578333333333334	0.54931640625
0.0586666666666667	0.551223754882813
0.0595	0.500202178955078
0.0603333333333334	0.499725341796875
0.0611666666666667	0.498771667480469
0.062	0.519275665283203
0.0628333333333334	0.468254089355469
0.0636666666666667	0.416278839111328
0.0645	0.416755676269531
0.0653333333333334	0.351905822753906
0.0661666666666667	0.2899169921875
0.067	0.349521636962891
0.0678333333333334	0.354290008544922
0.0686666666666667	0.407218933105469
0.0695	0.432968139648438
0.0703333333333334	0.435352325439453
0.0711666666666667	0.376224517822266
0.072	0.376224517822266
0.0728333333333334	0.353336334228516
0.0736666666666667	0.312328338623047
0.0745	0.318527221679688
0.0753333333333334	0.357627868652344
0.0761666666666667	0.363349914550781
0.077	0.349521636962891
0.0778333333333334	0.454902648925781
0.0786666666666667	0.456333160400391
0.0795	0.426769256591797
0.0803333333333334	0.435352325439453
0.0811666666666667	0.397205352783203
0.082	0.328540802001953
0.0828333333333334	0.29134750366211
0.0836666666666667	0.378608703613281
0.0845	0.454425811767578
0.0853333333333334	0.455856323242188
0.0861666666666667	0.496387481689453
0.087	0.4425048828125
0.0878333333333334	0.432491302490235
0.0886666666666667	0.409126281738281
0.0895	0.470638275146485
0.0903333333333334	0.500202178955078
0.0911666666666667	0.48208236694336
0.092	0.418663024902344
0.0928333333333334	0.42104721069336
0.0936666666666667	0.369071960449219
0.0945	0.318050384521485
0.0953333333333334	0.357151031494141
0.0961666666666667	0.46539306640625
0.097	0.498771667480469
0.0978333333333334	0.49734115600586
0.0986666666666667	0.554561614990235
0.0995	0.586986541748047
0.100333333333334	0.506877899169922
0.101166666666667	0.419139862060547
0.102	0.391483306884766
0.102833333333334	0.406265258789063
0.103666666666667	0.298023223876953
0.1045	0.274658203125
0.105333333333334	0.354290008544922
0.106166666666667	0.35238265991211
0.107	0.297069549560547
0.107833333333334	0.369071960449219
0.108666666666667	0.401973724365235
0.1095	0.342369079589844
0.110333333333334	0.370025634765625
0.111166666666667	0.429153442382813
0.112	0.427722930908203
0.112833333333334	0.4730224609375
0.113666666666667	0.512123107910157
0.1145	0.55837631225586
0.115333333333334	0.486850738525391
0.116166666666667	0.436782836914063
0.117	0.34475326538086
0.117833333333334	0.337600708007813
0.118666666666667	0.248432159423828
0.1195	0.286579132080078
0.120333333333334	0.325679779052735
0.121166666666667	0.317573547363281
0.122	0.307559967041016
0.122833333333334	0.418663024902344
0.123666666666667	0.401020050048828
0.1245	0.476360321044922
0.125333333333334	0.555992126464844
0.126166666666667	0.669479370117188
0.127	0.588417053222657
0.127833333333334	0.61941146850586
0.128666666666667	0.521183013916016
0.1295	0.522136688232422
0.130333333333334	0.479221343994141
0.131166666666667	0.432968139648438
0.132	0.378131866455078
0.132833333333334	0.453472137451172
0.133666666666667	0.372409820556641
0.1345	0.437736511230469
0.135333333333334	0.425815582275391
0.136166666666667	0.432968139648438
0.137	0.446319580078125
0.137833333333334	0.498771667480469
0.138666666666667	0.540256500244141
0.1395	0.587940216064453
0.140333333333334	0.479698181152344
0.141166666666667	0.455379486083985
0.142	0.455856323242188
0.142833333333334	0.399589538574219
0.143666666666667	0.277042388916016
0.1445	0.339031219482422
0.145333333333334	0.300407409667969
0.146166666666667	0.28228759765625
0.147	0.276565551757813
0.147833333333334	0.39052963256836
0.148666666666667	0.331878662109375
0.1495	0.339508056640625
0.150333333333334	0.400543212890625
0.151166666666667	0.407695770263672
0.152	0.323772430419922
0.152833333333334	0.365734100341797
0.153666666666667	0.280380249023438
0.1545	0.324726104736328
0.155333333333334	0.286579132080078
0.156166666666667	0.406265258789063
0.157	0.491142272949219
0.157833333333334	0.541210174560547
0.158666666666667	0.506877899169922
0.1595	0.578880310058594
0.160333333333334	0.489234924316406
0.161166666666667	0.45156478881836
0.162	0.524520874023438
0.162833333333334	0.475883483886719
0.163666666666667	0.492572784423828
0.1645	0.631332397460938
0.165333333333334	0.623226165771485
0.166166666666667	0.58889389038086
0.167	0.617027282714844
0.167833333333334	0.678062438964844
0.168666666666667	0.560760498046875
0.1695	0.48828125
0.170333333333334	0.525951385498047
0.171166666666667	0.500679016113282
0.172	0.452518463134766
0.172833333333334	0.54931640625
0.173666666666667	0.648021697998047
0.1745	0.5645751953125
0.175333333333334	0.58746337890625
0.176166666666667	0.529766082763672
0.177	0.451087951660156
0.177833333333334	0.396251678466797
0.178666666666667	0.467300415039063
0.1795	0.576972961425782
0.180333333333334	0.548362731933594
0.181166666666667	0.571727752685547
0.182	0.557422637939453
0.182833333333334	0.505447387695313
0.183666666666667	0.454902648925781
0.1845	0.440120697021485
0.185333333333334	0.369071960449219
0.186166666666667	0.441551208496094
0.187	0.473976135253906
0.187833333333334	0.551700592041016
0.188666666666667	0.616073608398438
0.1895	0.599384307861328
0.190333333333334	0.532150268554688
0.191166666666667	0.532627105712891
0.192	0.462532043457031
0.192833333333334	0.599384307861328
0.193666666666667	0.559806823730469
0.1945	0.609874725341797
0.195333333333334	0.658512115478516
0.196166666666667	0.579833984375
0.197	0.545501708984375
0.197833333333334	0.550270080566407
0.198666666666667	0.429630279541016
0.1995	0.409126281738281
0.200333333333334	0.422477722167969
0.201166666666667	0.394344329833985
0.202	0.405311584472656
0.202833333333334	0.44393539428711
0.203666666666667	0.399589538574219
0.2045	0.399112701416016
0.205333333333334	0.438690185546875
0.206166666666667	0.430107116699219
0.207	0.412940979003906
0.207833333333334	0.399112701416016
0.208666666666667	0.407218933105469
0.2095	0.414848327636719
0.210333333333334	0.363826751708985
0.211166666666667	0.325202941894531
0.212	0.406265258789063
0.212833333333334	0.469684600830078
0.213666666666667	0.432491302490235
0.2145	0.513076782226563
0.215333333333334	0.573158264160157
0.216166666666667	0.545978546142578
0.217	0.522136688232422
0.217833333333334	0.53548812866211
0.218666666666667	0.549793243408203
0.2195	0.527381896972657
0.220333333333334	0.452995300292969
0.221166666666667	0.37527084350586
0.222	0.349521636962891
0.222833333333334	0.299453735351563
0.223666666666667	0.309944152832031
0.2245	0.387668609619141
0.225333333333334	0.389575958251953
0.226166666666667	0.415325164794922
0.227	0.472068786621094
0.227833333333334	0.441551208496094
0.228666666666667	0.44393539428711
0.2295	0.468254089355469
0.230333333333334	0.432491302490235
0.231166666666667	0.40435791015625
0.232	0.456809997558594
0.232833333333334	0.404834747314453
0.233666666666667	0.428199768066406
0.2345	0.468254089355469
0.235333333333334	0.461101531982422
0.236166666666667	0.370025634765625
0.237	0.355720520019531
0.237833333333334	0.423908233642578
0.238666666666667	0.490188598632813
0.2395	0.521659851074219
0.240333333333334	0.589370727539063
0.241166666666667	0.621318817138672
0.242	0.556468963623047
0.242833333333334	0.539302825927735
0.243666666666667	0.545501708984375
0.2445	0.555038452148438
0.245333333333334	0.524044036865235
0.246166666666667	0.549793243408203
0.247	0.524997711181641
0.247833333333334	0.424385070800781
0.248666666666667	0.412464141845703
0.2495	0.452995300292969
0.250333333333334	0.390052795410156
0.251166666666667	0.363349914550781
0.252	0.467300415039063
0.252833333333334	0.473499298095703
0.253666666666667	0.426769256591797
0.2545	0.445842742919922
0.255333333333334	0.476360321044922
0.256166666666667	0.36001205444336
0.257	0.347137451171875
0.257833333333334	0.492572784423828
0.258666666666667	0.505924224853516
0.2595	0.523090362548828
0.260333333333334	0.627517700195313
0.261166666666667	0.669479370117188
0.262	0.692367553710938
0.262833333333334	0.636577606201172
0.263666666666667	0.55694580078125
0.2645	0.560760498046875
0.265333333333334	0.487804412841797
0.266166666666667	0.357151031494141
0.267	0.40435791015625
0.267833333333334	0.432014465332031
0.268666666666667	0.409126281738281
0.2695	0.474929809570313
0.270333333333334	0.447750091552735
0.271166666666667	0.514984130859375
0.272	0.536918640136719
0.272833333333334	0.514507293701172
0.273666666666667	0.468730926513672
0.2745	0.586986541748047
0.275333333333334	0.557422637939453
0.276166666666667	0.505924224853516
0.277	0.542163848876953
0.277833333333334	0.555515289306641
0.278666666666667	0.580787658691407
0.2795	0.548362731933594
0.280333333333334	0.61178207397461
0.281166666666667	0.577449798583985
0.282	0.542163848876953
0.282833333333334	0.491619110107422
0.283666666666667	0.530719757080078
0.2845	0.494956970214844
0.285333333333334	0.56600570678711
0.286166666666667	0.641345977783203
0.287	0.63323974609375
0.287833333333334	0.620841979980469
0.288666666666667	0.690460205078125
0.2895	0.6256103515625
0.290333333333334	0.601768493652344
0.291166666666667	0.599861145019532
0.292	0.476360321044922
0.292833333333334	0.422477722167969
0.293666666666667	0.40578842163086
0.2945	0.401496887207031
0.295333333333334	0.380516052246094
0.296166666666667	0.437259674072266
0.297	0.410556793212891
0.297833333333334	0.409603118896485
0.298666666666667	0.442028045654297
0.2995	0.440120697021485
0.300333333333334	0.481605529785156
0.301166666666667	0.451087951660156
0.302	0.565528869628907
0.302833333333334	0.474929809570313
0.303666666666667	0.441551208496094
0.3045	0.390052795410156
0.305333333333334	0.468730926513672
0.306166666666667	0.385284423828125
0.307	0.431060791015625
0.307833333333334	0.484466552734375
0.308666666666667	0.579357147216797
0.3095	0.535964965820313
0.310333333333334	0.499248504638672
0.311166666666667	0.550270080566407
0.312	0.522136688232422
0.312833333333334	0.501155853271485
0.313666666666667	0.534534454345703
0.3145	0.589370727539063
0.315333333333334	0.5340576171875
0.316166666666667	0.519275665283203
0.317	0.471591949462891
0.317833333333334	0.44393539428711
0.318666666666667	0.414848327636719
0.3195	0.49591064453125
0.320333333333334	0.486373901367188
0.321166666666667	0.537872314453125
0.322	0.5340576171875
0.322833333333334	0.526905059814453
0.323666666666667	0.555992126464844
0.3245	0.524997711181641
0.325333333333334	0.472545623779297
0.326166666666667	0.389575958251953
0.327	0.43630599975586
0.327833333333334	0.467777252197266
0.328666666666667	0.494956970214844
0.3295	0.497817993164063
0.330333333333334	0.518798828125
0.331166666666667	0.504016876220703
0.332	0.531673431396485
0.332833333333334	0.483989715576172
0.333666666666667	0.525951385498047
0.3345	0.528335571289063
0.335333333333334	0.55074691772461
0.336166666666667	0.542163848876953
0.337	0.542640686035157
0.337833333333334	0.593662261962891
0.338666666666667	0.575065612792969
0.3395	0.6103515625
0.340333333333334	0.564098358154297
0.341166666666667	0.517368316650391
0.342	0.512123107910157
0.342833333333334	0.555038452148438
0.343666666666667	0.470161437988281
0.3445	0.481128692626953
0.345333333333334	0.525951385498047
0.346166666666667	0.528812408447266
0.347	0.511646270751953
0.347833333333334	0.545978546142578
0.348666666666667	0.567913055419922
0.3495	0.580787658691407
0.350333333333334	0.411510467529297
0.351166666666667	0.376701354980469
0.352	0.281810760498047
0.352833333333334	0.263214111328125
0.353666666666667	0.399112701416016
0.3545	0.410556793212891
0.355333333333334	0.447273254394531
0.356166666666667	0.373363494873047
0.357	0.388145446777344
0.357833333333334	0.311374664306641
0.358666666666667	0.309467315673828
0.3595	0.32806396484375
0.360333333333334	0.493526458740235
0.361166666666667	0.453472137451172
0.362	0.543594360351563
0.362833333333334	0.5035400390625
0.363666666666667	0.514030456542969
0.3645	0.436782836914063
0.365333333333334	0.414371490478516
0.366166666666667	0.388145446777344
0.367	0.514507293701172
0.367833333333334	0.536441802978516
0.368666666666667	0.541210174560547
0.3695	0.573158264160157
0.370333333333334	0.582695007324219
0.371166666666667	0.530719757080078
0.372	0.452995300292969
0.372833333333334	0.449180603027344
0.373666666666667	0.457286834716797
0.3745	0.419139862060547
0.375333333333334	0.477313995361328
0.376166666666667	0.459671020507813
0.377	0.56600570678711
0.377833333333334	0.568389892578125
0.378666666666667	0.620365142822266
0.3795	0.679969787597657
0.380333333333334	0.618934631347657
0.381166666666667	0.492095947265625
0.382	0.509262084960938
0.382833333333334	0.431537628173828
0.383666666666667	0.378131866455078
0.3845	0.449180603027344
0.385333333333334	0.545978546142578
0.386166666666667	0.5035400390625
0.387	0.531673431396485
0.387833333333334	0.545501708984375
0.388666666666667	0.561714172363282
0.3895	0.492095947265625
0.390333333333334	0.46539306640625
0.391166666666667	0.453948974609375
0.392	0.43630599975586
0.392833333333334	0.519275665283203
0.393666666666667	0.54168701171875
0.3945	0.579357147216797
0.395333333333334	0.58746337890625
0.396166666666667	0.574588775634766
0.397	0.416755676269531
0.397833333333334	0.496864318847656
0.398666666666667	0.524044036865235
0.3995	0.566482543945313
0.400333333333334	0.586986541748047
0.401166666666667	0.631809234619141
0.402	0.606060028076172
0.402833333333334	0.622272491455078
0.403666666666667	0.576972961425782
0.4045	0.59652328491211
0.405333333333334	0.651836395263672
0.406166666666667	0.616550445556641
0.407	0.614166259765625
0.407833333333334	0.675201416015625
0.408666666666667	0.692367553710938
0.4095	0.657081604003907
0.410333333333334	0.720500946044922
0.411166666666667	0.664710998535157
0.412	0.66518783569336
0.412833333333334	0.554561614990235
0.413666666666667	0.51116943359375
0.4145	0.433921813964844
0.415333333333334	0.414371490478516
0.416166666666667	0.326633453369141
0.417	0.380039215087891
0.417833333333334	0.351428985595703
0.418666666666667	0.388145446777344
0.4195	0.422000885009766
0.420333333333334	0.427722930908203
0.421166666666667	0.448703765869141
0.422	0.460624694824219
0.422833333333334	0.43630599975586
0.423666666666667	0.437736511230469
0.4245	0.503063201904297
0.425333333333334	0.524520874023438
0.426166666666667	0.576496124267578
0.427	0.554561614990235
0.427833333333334	0.51259994506836
0.428666666666667	0.523090362548828
0.4295	0.505924224853516
0.430333333333334	0.436782836914063
0.431166666666667	0.452041625976563
0.432	0.504493713378907
0.432833333333334	0.511646270751953
0.433666666666667	0.518321990966797
0.4345	0.528812408447266
0.435333333333334	0.532627105712891
0.436166666666667	0.57220458984375
0.437	0.576019287109375
0.437833333333334	0.615596771240235
0.438666666666667	0.631332397460938
0.4395	0.638484954833985
0.440333333333334	0.517368316650391
0.441166666666667	0.489234924316406
0.442	0.450611114501953
0.442833333333334	0.397682189941406
0.443666666666667	0.425338745117188
0.4445	0.463962554931641
0.445333333333334	0.410556793212891
0.446166666666667	0.414848327636719
0.447	0.501155853271485
0.447833333333334	0.432014465332031
0.448666666666667	0.499725341796875
0.4495	0.567436218261719
0.450333333333334	0.608444213867188
0.451166666666667	0.614643096923828
0.452	0.647544860839844
0.452833333333334	0.623703002929688
0.453666666666667	0.605106353759766
0.4545	0.455856323242188
0.455333333333334	0.412940979003906
0.456166666666667	0.410556793212891
0.457	0.336170196533203
0.457833333333334	0.350475311279297
0.458666666666667	0.379085540771485
0.4595	0.403881072998047
0.460333333333334	0.446796417236328
0.461166666666667	0.517845153808594
0.462	0.454425811767578
0.462833333333334	0.428199768066406
0.463666666666667	0.339508056640625
0.4645	0.262737274169922
0.465333333333334	0.212669372558594
0.466166666666667	0.271797180175781
0.467	0.353336334228516
0.467833333333334	0.432491302490235
0.468666666666667	0.52642822265625
0.4695	0.578403472900391
0.470333333333334	0.58126449584961
0.471166666666667	0.468730926513672
0.472	0.410079956054688
0.472833333333334	0.383853912353516
0.473666666666667	0.323295593261719
0.4745	0.304222106933594
0.475333333333334	0.316143035888672
0.476166666666667	0.45919418334961
0.477	0.386238098144531
0.477833333333334	0.425338745117188
0.478666666666667	0.472545623779297
0.4795	0.578403472900391
0.480333333333334	0.573158264160157
0.481166666666667	0.619888305664063
0.482	0.597476959228516
0.482833333333334	0.519275665283203
0.483666666666667	0.480175018310547
0.4845	0.387191772460938
0.485333333333334	0.366687774658203
0.486166666666667	0.356197357177735
0.487	0.375747680664063
0.487833333333334	0.357627868652344
0.488666666666667	0.380992889404297
0.4895	0.463962554931641
0.490333333333334	0.420570373535156
0.491166666666667	0.459671020507813
0.492	0.517368316650391
0.492833333333334	0.472545623779297
0.493666666666667	0.506401062011719
0.4945	0.570297241210938
0.495333333333334	0.63467025756836
0.496166666666667	0.57220458984375
0.497	0.621795654296875
0.497833333333334	0.64229965209961
0.498666666666667	0.576019287109375
0.4995	0.476360321044922
0.500333333333334	0.462055206298828
0.501166666666667	0.414848327636719
0.502	0.305652618408203
0.502833333333334	0.361919403076172
0.503666666666667	0.388622283935547
0.5045	0.441074371337891
0.505333333333334	0.48971176147461
0.506166666666667	0.547885894775391
0.507	0.542640686035157
0.507833333333334	0.499725341796875
0.508666666666667	0.600814819335938
0.5095	0.565052032470703
0.510333333333334	0.517845153808594
0.511166666666667	0.561237335205078
0.512	0.61178207397461
0.512833333333334	0.529289245605469
0.513666666666667	0.484466552734375
0.5145	0.477313995361328
0.515333333333334	0.42104721069336
0.516166666666667	0.385761260986328
0.517	0.403881072998047
0.517833333333334	0.516414642333985
0.518666666666667	0.563144683837891
0.5195	0.557899475097657
0.520333333333334	0.591754913330078
0.521166666666667	0.601768493652344
0.522	0.435829162597656
0.522833333333334	0.300884246826172
0.523666666666667	0.320911407470703
0.5245	0.286579132080078
0.525333333333334	0.205039978027344
0.526166666666667	0.304222106933594
0.527	0.412464141845703
0.527833333333334	0.36001205444336
0.528666666666667	0.392436981201172
0.5295	0.45156478881836
0.530333333333334	0.452518463134766
0.531166666666667	0.40578842163086
0.532	0.463008880615235
0.532833333333334	0.466346740722656
0.533666666666667	0.458717346191406
0.5345	0.545024871826172
0.535333333333334	0.635147094726563
0.536166666666667	0.630378723144532
0.537	0.669479370117188
0.537833333333334	0.628471374511719
0.538666666666667	0.494956970214844
0.5395	0.457286834716797
0.540333333333334	0.430107116699219
0.541166666666667	0.370502471923828
0.542	0.378131866455078
0.542833333333334	0.463485717773438
0.543666666666667	0.515937805175782
0.5445	0.467777252197266
0.545333333333334	0.601768493652344
0.546166666666667	0.568389892578125
0.547	0.538349151611328
0.547833333333334	0.438213348388672
0.548666666666667	0.492095947265625
0.5495	0.296592712402344
0.550333333333334	0.263214111328125
0.551166666666667	0.245094299316406
0.552	0.355720520019531
0.552833333333334	0.362396240234375
0.553666666666667	0.483989715576172
0.5545	0.572681427001953
0.555333333333334	0.521659851074219
0.556166666666667	0.394344329833985
0.557	0.319480895996094
0.557833333333334	0.264644622802735
0.558666666666667	0.326156616210938
0.5595	0.424385070800781
0.560333333333334	0.416755676269531
0.561166666666667	0.489234924316406
0.562	0.555992126464844
0.562833333333334	0.558853149414063
0.563666666666667	0.51116943359375
0.5645	0.524520874023438
0.565333333333334	0.535011291503907
0.566166666666667	0.504493713378907
0.567	0.486373901367188
0.567833333333334	0.532627105712891
0.568666666666667	0.430583953857422
0.5695	0.397682189941406
0.570333333333334	0.470161437988281
0.571166666666667	0.486373901367188
0.572	0.439167022705078
0.572833333333334	0.52022933959961
0.573666666666667	0.55074691772461
0.5745	0.481605529785156
0.575333333333334	0.440597534179688
0.576166666666667	0.432968139648438
0.577	0.430107116699219
0.577833333333334	0.397682189941406
0.578666666666667	0.399589538574219
0.5795	0.393390655517578
0.580333333333334	0.473976135253906
0.581166666666667	0.499248504638672
0.582	0.416278839111328
0.582833333333334	0.443458557128906
0.583666666666667	0.493049621582031
0.5845	0.437736511230469
0.585333333333334	0.413894653320313
0.586166666666667	0.524044036865235
0.587	0.588417053222657
0.587833333333334	0.581741333007813
0.588666666666667	0.605106353759766
0.5895	0.628471374511719
0.590333333333334	0.622272491455078
0.591166666666667	0.446319580078125
0.592	0.46539306640625
0.592833333333334	0.453948974609375
0.593666666666667	0.494003295898438
0.5945	0.615119934082032
0.595333333333334	0.5645751953125
0.596166666666667	0.54168701171875
0.597	0.521183013916016
0.597833333333334	0.530719757080078
0.598666666666667	0.512123107910157
0.5995	0.597953796386719
0.600333333333334	0.573158264160157
0.601166666666667	0.557899475097657
0.602	0.524997711181641
0.602833333333334	0.503063201904297
0.603666666666667	0.528335571289063
0.6045	0.511646270751953
0.605333333333334	0.571250915527344
0.606166666666667	0.518798828125
0.607	0.557422637939453
0.607833333333334	0.424861907958985
0.608666666666667	0.447750091552735
0.6095	0.484943389892578
0.610333333333334	0.449657440185547
0.611166666666667	0.457763671875
0.612	0.514030456542969
0.612833333333334	0.48208236694336
0.613666666666667	0.432491302490235
0.6145	0.489234924316406
0.615333333333334	0.474929809570313
0.616166666666667	0.450611114501953
0.617	0.420570373535156
0.617833333333334	0.383853912353516
0.618666666666667	0.329017639160156
0.6195	0.351905822753906
0.620333333333334	0.33712387084961
0.621166666666667	0.422477722167969
0.622	0.445842742919922
0.622833333333334	0.463962554931641
0.623666666666667	0.430583953857422
0.6245	0.491619110107422
0.625333333333334	0.390052795410156
0.626166666666667	0.369548797607422
0.627	0.433921813964844
0.627833333333334	0.470161437988281
0.628666666666667	0.510215759277344
0.6295	0.558853149414063
0.630333333333334	0.620365142822266
0.631166666666667	0.596046447753907
0.632	0.54931640625
0.632833333333334	0.43630599975586
0.633666666666667	0.436782836914063
0.6345	0.340938568115235
0.635333333333334	0.32806396484375
0.636166666666667	0.325202941894531
0.637	0.371932983398438
0.637833333333334	0.313758850097656
0.638666666666667	0.360488891601563
0.6395	0.380039215087891
0.640333333333334	0.391006469726563
0.641166666666667	0.368595123291016
0.642	0.384330749511719
0.642833333333334	0.353813171386719
0.643666666666667	0.405311584472656
0.6445	0.356197357177735
0.645333333333334	0.372886657714844
0.646166666666667	0.435352325439453
0.647	0.464916229248047
0.647833333333334	0.444889068603516
0.648666666666667	0.531673431396485
0.6495	0.601291656494141
0.650333333333334	0.631332397460938
0.651166666666667	0.601291656494141
0.652	0.551223754882813
0.652833333333334	0.488758087158203
0.653666666666667	0.45156478881836
0.6545	0.464439392089844
0.655333333333334	0.524997711181641
0.656166666666667	0.56600570678711
0.657	0.619888305664063
0.657833333333334	0.679492950439453
0.658666666666667	0.593662261962891
0.6595	0.570297241210938
0.660333333333334	0.573158264160157
0.661166666666667	0.505447387695313
0.662	0.442028045654297
0.662833333333334	0.561237335205078
0.663666666666667	0.512123107910157
0.6645	0.492572784423828
0.665333333333334	0.521183013916016
0.666166666666667	0.43630599975586
0.667	0.420570373535156
0.667833333333334	0.453472137451172
0.668666666666667	0.49734115600586
0.6695	0.499248504638672
0.670333333333334	0.518321990966797
0.671166666666667	0.47445297241211
0.672	0.440597534179688
0.672833333333334	0.464916229248047
0.673666666666667	0.445842742919922
0.6745	0.455856323242188
0.675333333333334	0.54311752319336
0.676166666666667	0.590324401855469
0.677	0.604629516601563
0.677833333333334	0.608444213867188
0.678666666666667	0.654220581054688
0.6795	0.662803649902344
0.680333333333334	0.662803649902344
0.681166666666667	0.601768493652344
0.682	0.605583190917969
0.682833333333334	0.561714172363282
0.683666666666667	0.466346740722656
0.6845	0.42724609375
0.685333333333334	0.4730224609375
0.686166666666667	0.42724609375
0.687	0.42867660522461
0.687833333333334	0.416278839111328
0.688666666666667	0.381946563720703
0.6895	0.362873077392578
0.690333333333334	0.388622283935547
0.691166666666667	0.400543212890625
0.692	0.374317169189453
0.692833333333334	0.4425048828125
0.693666666666667	0.50497055053711
0.6945	0.507831573486328
0.695333333333334	0.463962554931641
0.696166666666667	0.54931640625
0.697	0.496864318847656
0.697833333333334	0.529289245605469
0.698666666666667	0.495433807373047
0.6995	0.460624694824219
0.700333333333334	0.46539306640625
0.701166666666667	0.496864318847656
0.702	0.476360321044922
0.702833333333334	0.494956970214844
0.703666666666667	0.564098358154297
0.7045	0.548839569091797
0.705333333333334	0.525474548339844
0.706166666666667	0.53548812866211
0.707	0.522613525390625
0.707833333333334	0.539779663085938
0.708666666666667	0.501155853271485
0.7095	0.480175018310547
0.710333333333334	0.502109527587891
0.711166666666667	0.570297241210938
0.712	0.613212585449219
0.712833333333334	0.575542449951172
0.713666666666667	0.58126449584961
0.7145	0.457286834716797
0.715333333333334	0.434398651123047
0.716166666666667	0.440597534179688
0.717	0.508785247802735
0.717833333333334	0.518321990966797
0.718666666666667	0.517368316650391
0.7195	0.471591949462891
0.720333333333334	0.473499298095703
0.721166666666667	0.416278839111328
0.722	0.412940979003906
0.722833333333334	0.488758087158203
0.723666666666667	0.510215759277344
0.7245	0.540733337402344
0.725333333333334	0.617504119873047
0.726166666666667	0.629901885986328
0.727	0.63323974609375
0.727833333333334	0.599384307861328
0.728666666666667	0.629901885986328
0.7295	0.622272491455078
0.730333333333334	0.618457794189453
0.731166666666667	0.584125518798828
0.732	0.633716583251953
0.732833333333334	0.577449798583985
0.733666666666667	0.509738922119141
0.7345	0.496864318847656
0.735333333333334	0.460624694824219
0.736166666666667	0.475406646728516
0.737	0.551223754882813
0.737833333333334	0.524044036865235
0.738666666666667	0.506401062011719
0.7395	0.491619110107422
0.740333333333334	0.477313995361328
0.741166666666667	0.429630279541016
0.742	0.479698181152344
0.742833333333334	0.520706176757813
0.743666666666667	0.519752502441407
0.7445	0.472545623779297
0.745333333333334	0.529289245605469
0.746166666666667	0.484466552734375
0.747	0.449657440185547
0.747833333333334	0.481605529785156
0.748666666666667	0.501632690429688
0.7495	0.418186187744141
0.750333333333334	0.51116943359375
0.751166666666667	0.516891479492188
0.752	0.527381896972657
0.752833333333334	0.54931640625
0.753666666666667	0.538349151611328
0.7545	0.555992126464844
0.755333333333334	0.537872314453125
0.756166666666667	0.460624694824219
0.757	0.457286834716797
0.757833333333334	0.391483306884766
0.758666666666667	0.472545623779297
0.7595	0.485420227050781
0.760333333333334	0.571727752685547
0.761166666666667	0.618934631347657
0.762	0.731945037841797
0.762833333333334	0.71096420288086
0.763666666666667	0.7476806640625
0.7645	0.684261322021485
0.765333333333334	0.638484954833985
0.766166666666667	0.551223754882813
0.767	0.502586364746094
0.767833333333334	0.388145446777344
0.768666666666667	0.414848327636719
0.7695	0.372886657714844
0.770333333333334	0.43630599975586
0.771166666666667	0.390052795410156
0.772	0.547409057617188
0.772833333333334	0.551223754882813
0.773666666666667	0.569343566894532
0.7745	0.473499298095703
0.775333333333334	0.533580780029297
0.776166666666667	0.471591949462891
0.777	0.422954559326172
0.777833333333334	0.449180603027344
0.778666666666667	0.544071197509766
0.7795	0.504016876220703
0.780333333333334	0.469207763671875
0.781166666666667	0.561237335205078
0.782	0.532627105712891
0.782833333333334	0.494003295898438
0.783666666666667	0.475406646728516
0.7845	0.453472137451172
0.785333333333334	0.428199768066406
0.786166666666667	0.3814697265625
0.787	0.375747680664063
0.787833333333334	0.370979309082031
0.788666666666667	0.338077545166016
0.7895	0.37384033203125
0.790333333333334	0.41341781616211
0.791166666666667	0.42867660522461
0.792	0.446796417236328
0.792833333333334	0.513553619384766
0.793666666666667	0.486850738525391
0.7945	0.505924224853516
0.795333333333334	0.507831573486328
0.796166666666667	0.476360321044922
0.797	0.456809997558594
0.797833333333334	0.504016876220703
0.798666666666667	0.509738922119141
0.7995	0.422000885009766
0.800333333333334	0.517845153808594
0.801166666666667	0.461578369140625
0.802	0.363826751708985
0.802833333333334	0.424861907958985
0.803666666666667	0.465869903564453
0.8045	0.416278839111328
0.805333333333334	0.507354736328125
0.806166666666667	0.533580780029297
0.807	0.472068786621094
0.807833333333334	0.562667846679688
0.808666666666667	0.624179840087891
0.8095	0.600337982177735
0.810333333333334	0.621795654296875
0.811166666666667	0.584602355957032
0.812	0.517845153808594
0.812833333333334	0.500202178955078
0.813666666666667	0.500202178955078
0.8145	0.440120697021485
0.815333333333334	0.449180603027344
0.816166666666667	0.460624694824219
0.817	0.430583953857422
0.817833333333334	0.52785873413086
0.818666666666667	0.561714172363282
0.8195	0.551223754882813
0.820333333333334	0.639438629150391
0.821166666666667	0.569343566894532
0.822	0.545501708984375
0.822833333333334	0.553131103515625
0.823666666666667	0.523090362548828
0.8245	0.460147857666016
0.825333333333334	0.444889068603516
0.826166666666667	0.48208236694336
0.827	0.41341781616211
0.827833333333334	0.401496887207031
0.828666666666667	0.412464141845703
0.8295	0.385761260986328
0.830333333333334	0.340938568115235
0.831166666666667	0.386714935302735
0.832	0.350475311279297
0.832833333333334	0.359535217285156
0.833666666666667	0.40578842163086
0.8345	0.45919418334961
0.835333333333334	0.453472137451172
0.836166666666667	0.522613525390625
0.837	0.542640686035157
0.837833333333334	0.55694580078125
0.838666666666667	0.492095947265625
0.8395	0.460147857666016
0.840333333333334	0.431060791015625
0.841166666666667	0.48208236694336
0.842	0.403881072998047
0.842833333333334	0.46682357788086
0.843666666666667	0.569820404052735
0.8445	0.568389892578125
0.845333333333334	0.485420227050781
0.846166666666667	0.506401062011719
0.847	0.502109527587891
0.847833333333334	0.45156478881836
0.848666666666667	0.390052795410156
0.8495	0.425815582275391
0.850333333333334	0.462532043457031
0.851166666666667	0.504493713378907
0.852	0.550270080566407
0.852833333333334	0.550270080566407
0.853666666666667	0.512123107910157
0.8545	0.435352325439453
0.855333333333334	0.390052795410156
0.856166666666667	0.366687774658203
0.857	0.380992889404297
0.857833333333334	0.387668609619141
0.858666666666667	0.430107116699219
0.8595	0.494003295898438
0.860333333333334	0.513553619384766
0.861166666666667	0.535964965820313
0.862	0.534534454345703
0.862833333333334	0.596046447753907
0.863666666666667	0.547409057617188
0.8645	0.565052032470703
0.865333333333334	0.575065612792969
0.866166666666667	0.60415267944336
0.867	0.576496124267578
0.867833333333334	0.487804412841797
0.868666666666667	0.454425811767578
0.8695	0.49591064453125
0.870333333333334	0.586509704589844
0.871166666666667	0.572681427001953
0.872	0.621318817138672
0.872833333333334	0.630378723144532
0.873666666666667	0.562667846679688
0.8745	0.533580780029297
0.875333333333334	0.593185424804688
0.876166666666667	0.659942626953125
0.877	0.589847564697266
0.877833333333334	0.604629516601563
0.878666666666667	0.626087188720703
0.8795	0.6103515625
0.880333333333334	0.567436218261719
0.881166666666667	0.599861145019532
0.882	0.649452209472657
0.882833333333334	0.651836395263672
0.883666666666667	0.62704086303711
0.8845	0.57220458984375
0.885333333333334	0.690937042236328
0.886166666666667	0.658512115478516
0.887	0.596046447753907
0.887833333333334	0.574588775634766
0.888666666666667	0.675201416015625
0.8895	0.568866729736328
0.890333333333334	0.534534454345703
0.891166666666667	0.561237335205078
0.892	0.58746337890625
0.892833333333334	0.523090362548828
0.893666666666667	0.514507293701172
0.8945	0.519275665283203
0.895333333333334	0.508308410644532
0.896166666666667	0.452041625976563
0.897	0.525474548339844
0.897833333333334	0.579833984375
0.898666666666667	0.562191009521485
0.8995	0.568389892578125
0.900333333333334	0.622272491455078
0.901166666666667	0.586509704589844
0.902	0.565052032470703
0.902833333333334	0.571727752685547
0.903666666666667	0.531196594238282
0.9045	0.504016876220703
0.905333333333334	0.546932220458985
0.906166666666667	0.540733337402344
0.907	0.462532043457031
0.907833333333334	0.532150268554688
0.908666666666667	0.494956970214844
0.9095	0.444889068603516
0.910333333333334	0.46539306640625
0.911166666666667	0.554084777832032
0.912	0.380516052246094
0.912833333333334	0.383853912353516
0.913666666666667	0.456333160400391
0.9145	0.477790832519531
0.915333333333334	0.499725341796875
0.916166666666667	0.650405883789063
0.917	0.681877136230469
0.917833333333334	0.55074691772461
0.918666666666667	0.54311752319336
0.9195	0.5035400390625
0.920333333333334	0.496387481689453
0.921166666666667	0.505924224853516
0.922	0.491619110107422
0.922833333333334	0.452518463134766
0.923666666666667	0.563144683837891
0.9245	0.593662261962891
0.925333333333334	0.549793243408203
0.926166666666667	0.607013702392578
0.927	0.646591186523438
0.927833333333334	0.596046447753907
0.928666666666667	0.476360321044922
0.9295	0.463485717773438
0.930333333333334	0.524997711181641
0.931166666666667	0.475406646728516
0.932	0.45156478881836
0.932833333333334	0.515937805175782
0.933666666666667	0.643253326416016
0.9345	0.585079193115235
0.935333333333334	0.539779663085938
0.936166666666667	0.527381896972657
0.937	0.472068786621094
0.937833333333334	0.386238098144531
0.938666666666667	0.39815902709961
0.9395	0.477790832519531
0.940333333333334	0.475883483886719
0.941166666666667	0.524044036865235
0.942	0.566959381103516
0.942833333333334	0.560283660888672
0.943666666666667	0.592708587646485
0.9445	0.628948211669922
0.945333333333334	0.685691833496094
0.946166666666667	0.669479370117188
0.947	0.685691833496094
0.947833333333334	0.552177429199219
0.948666666666667	0.473976135253906
0.9495	0.43487548828125
0.950333333333334	0.408172607421875
0.951166666666667	0.415802001953125
0.952	0.562191009521485
0.952833333333334	0.604629516601563
0.953666666666667	0.642776489257813
0.9545	0.643730163574219
0.955333333333334	0.523567199707032
0.956166666666667	0.465869903564453
0.957	0.485420227050781
0.957833333333334	0.329971313476563
0.958666666666667	0.411033630371094
0.9595	0.57220458984375
0.960333333333334	0.491619110107422
0.961166666666667	0.476360321044922
0.962	0.527381896972657
0.962833333333334	0.417709350585938
0.963666666666667	0.34332275390625
0.9645	0.387191772460938
0.965333333333334	0.382423400878906
0.966166666666667	0.341892242431641
0.967	0.456333160400391
0.967833333333334	0.481128692626953
0.968666666666667	0.436782836914063
0.9695	0.469207763671875
0.970333333333334	0.554084777832032
0.971166666666667	0.510215759277344
0.972	0.486373901367188
0.972833333333334	0.54311752319336
0.973666666666667	0.591754913330078
0.9745	0.608444213867188
0.975333333333334	0.644207000732422
0.976166666666667	0.607013702392578
0.977	0.659465789794922
0.977833333333334	0.587940216064453
0.978666666666667	0.571727752685547
0.9795	0.559806823730469
0.980333333333334	0.534534454345703
0.981166666666667	0.519752502441407
0.982	0.57363510131836
0.982833333333334	0.499248504638672
0.983666666666667	0.385284423828125
0.9845	0.464916229248047
0.985333333333334	0.473499298095703
0.986166666666667	0.42104721069336
0.987	0.443458557128906
0.987833333333334	0.4425048828125
0.988666666666667	0.376224517822266
0.9895	0.3662109375
0.990333333333334	0.372409820556641
0.991166666666667	0.394344329833985
0.992	0.442981719970703
0.992833333333334	0.508785247802735
0.993666666666667	0.470638275146485
0.9945	0.478744506835938
0.995333333333334	0.506401062011719
0.996166666666667	0.468730926513672
0.997	0.456333160400391
0.997833333333334	0.4730224609375
0.998666666666667	0.486373901367188
0.9995	0.526905059814453
1.00033333333334	0.5950927734375
1.00116666666667	0.631332397460938
1.002	0.513553619384766
1.00283333333334	0.498771667480469
1.00366666666667	0.441074371337891
1.0045	0.420093536376953
1.00533333333334	0.396728515625
1.00616666666667	0.472545623779297
1.007	0.42104721069336
1.00783333333334	0.456333160400391
1.00866666666667	0.359058380126953
1.0095	0.347614288330078
1.01033333333334	0.370979309082031
1.01116666666667	0.431060791015625
1.012	0.380992889404297
1.01283333333334	0.563144683837891
1.01366666666667	0.54168701171875
1.0145	0.554084777832032
1.01533333333334	0.525474548339844
1.01616666666667	0.530242919921875
1.017	0.491142272949219
1.01783333333334	0.58126449584961
1.01866666666667	0.584125518798828
1.0195	0.609397888183594
1.02033333333334	0.60272216796875
1.02116666666667	0.48828125
1.022	0.459671020507813
1.02283333333334	0.441551208496094
1.02366666666667	0.493049621582031
1.0245	0.536918640136719
1.02533333333334	0.523567199707032
1.02616666666667	0.476360321044922
1.027	0.513553619384766
1.02783333333334	0.383853912353516
1.02866666666667	0.319004058837891
1.0295	0.395774841308594
1.03033333333334	0.455379486083985
1.03116666666667	0.42867660522461
1.032	0.410556793212891
1.03283333333334	0.465869903564453
1.03366666666667	0.455856323242188
1.0345	0.364780426025391
1.03533333333334	0.433444976806641
1.03616666666667	0.481128692626953
1.037	0.488758087158203
1.03783333333334	0.518321990966797
1.03866666666667	0.498294830322266
1.0395	0.517368316650391
1.04033333333334	0.589370727539063
1.04116666666667	0.496387481689453
1.042	0.426769256591797
1.04283333333334	0.483512878417969
1.04366666666667	0.384807586669922
1.0445	0.32186508178711
1.04533333333334	0.363349914550781
1.04616666666667	0.36764144897461
1.047	0.348091125488281
1.04783333333334	0.317096710205078
1.04866666666667	0.361919403076172
1.0495	0.372409820556641
1.05033333333334	0.489234924316406
1.05116666666667	0.509262084960938
1.052	0.508308410644532
1.05283333333334	0.488758087158203
1.05366666666667	0.533103942871094
1.0545	0.524520874023438
1.05533333333334	0.5035400390625
1.05616666666667	0.54931640625
1.057	0.576496124267578
1.05783333333334	0.613689422607422
1.05866666666667	0.498771667480469
1.0595	0.521659851074219
1.06033333333334	0.51116943359375
1.06116666666667	0.479698181152344
1.062	0.408649444580078
1.06283333333334	0.479698181152344
1.06366666666667	0.472545623779297
1.0645	0.516414642333985
1.06533333333334	0.514030456542969
1.06616666666667	0.592231750488282
1.067	0.607490539550782
1.06783333333334	0.574111938476563
1.06866666666667	0.591278076171875
1.0695	0.569820404052735
1.07033333333334	0.453472137451172
1.07116666666667	0.420570373535156
1.072	0.456333160400391
1.07283333333334	0.446796417236328
1.07366666666667	0.468254089355469
1.0745	0.519275665283203
1.07533333333334	0.499725341796875
1.07616666666667	0.534534454345703
1.077	0.515460968017578
1.07783333333334	0.510215759277344
1.07866666666667	0.46539306640625
1.0795	0.497817993164063
1.08033333333334	0.45156478881836
1.08116666666667	0.468730926513672
1.082	0.460624694824219
1.08283333333334	0.548839569091797
1.08366666666667	0.580787658691407
1.0845	0.566959381103516
1.08533333333334	0.614643096923828
1.08616666666667	0.55074691772461
1.087	0.461101531982422
1.08783333333334	0.474929809570313
1.08866666666667	0.546455383300782
1.0895	0.504493713378907
1.09033333333334	0.58126449584961
1.09116666666667	0.623703002929688
1.092	0.577926635742188
1.09283333333334	0.520706176757813
1.09366666666667	0.485897064208985
1.0945	0.479221343994141
1.09533333333334	0.492095947265625
1.09616666666667	0.486373901367188
1.097	0.504016876220703
1.09783333333334	0.651359558105469
1.09866666666667	0.669956207275391
1.0995	0.705718994140625
1.10033333333334	0.657081604003907
1.10116666666667	0.669956207275391
1.102	0.497817993164063
1.10283333333334	0.513553619384766
1.10366666666667	0.495433807373047
1.1045	0.476360321044922
1.10533333333334	0.475883483886719
1.10616666666667	0.528335571289063
1.107	0.52642822265625
1.10783333333334	0.455856323242188
1.10866666666667	0.49591064453125
1.1095	0.444889068603516
1.11033333333334	0.408172607421875
1.11116666666667	0.349521636962891
1.112	0.388622283935547
1.11283333333334	0.42104721069336
1.11366666666667	0.391483306884766
1.1145	0.401973724365235
1.11533333333334	0.423908233642578
1.11616666666667	0.402927398681641
1.117	0.429153442382813
1.11783333333334	0.532150268554688
1.11866666666667	0.518798828125
1.1195	0.515460968017578
1.12033333333334	0.582695007324219
1.12116666666667	0.501155853271485
1.122	0.487804412841797
1.12283333333334	0.542640686035157
1.12366666666667	0.565052032470703
1.1245	0.531196594238282
1.12533333333334	0.527381896972657
1.12616666666667	0.518798828125
1.127	0.513553619384766
1.12783333333334	0.48065185546875
1.12866666666667	0.459671020507813
1.1295	0.46682357788086
1.13033333333334	0.461101531982422
1.13116666666667	0.444412231445313
1.132	0.494956970214844
1.13283333333334	0.491619110107422
1.13366666666667	0.518321990966797
1.1345	0.464439392089844
1.13533333333334	0.401496887207031
1.13616666666667	0.309944152832031
1.137	0.310897827148438
1.13783333333334	0.331401824951172
1.13866666666667	0.324249267578125
1.1395	0.293731689453125
1.14033333333334	0.340938568115235
1.14116666666667	0.28371810913086
1.142	0.271320343017578
1.14283333333334	0.348567962646485
1.14366666666667	0.441551208496094
1.1445	0.494003295898438
1.14533333333334	0.628471374511719
1.14616666666667	0.713348388671875
1.147	0.706195831298828
1.14783333333334	0.665664672851563
1.14866666666667	0.573158264160157
1.1495	0.521659851074219
1.15033333333334	0.497817993164063
1.15116666666667	0.528812408447266
1.152	0.51116943359375
1.15283333333334	0.552654266357422
1.15366666666667	0.631332397460938
1.1545	0.513553619384766
1.15533333333334	0.510692596435547
1.15616666666667	0.486373901367188
1.157	0.551700592041016
1.15783333333334	0.458717346191406
1.15866666666667	0.580310821533203
1.1595	0.490188598632813
1.16033333333334	0.565052032470703
1.16116666666667	0.501632690429688
1.162	0.493049621582031
1.16283333333334	0.396728515625
1.16366666666667	0.457763671875
1.1645	0.429630279541016
1.16533333333334	0.485420227050781
1.16616666666667	0.438213348388672
1.167	0.468730926513672
1.16783333333334	0.49591064453125
1.16866666666667	0.559806823730469
1.1695	0.52022933959961
1.17033333333334	0.600814819335938
1.17116666666667	0.654220581054688
1.172	0.630855560302735
1.17283333333334	0.574588775634766
1.17366666666667	0.636577606201172
1.1745	0.601291656494141
1.17533333333334	0.509738922119141
1.17616666666667	0.47445297241211
1.177	0.441551208496094
1.17783333333334	0.401496887207031
1.17866666666667	0.431060791015625
1.1795	0.501632690429688
1.18033333333334	0.577926635742188
1.18116666666667	0.58746337890625
1.182	0.612258911132813
1.18283333333334	0.63467025756836
1.18366666666667	0.589847564697266
1.1845	0.446319580078125
1.18533333333334	0.513553619384766
1.18616666666667	0.457286834716797
1.187	0.393390655517578
1.18783333333334	0.417709350585938
1.18866666666667	0.519752502441407
1.1895	0.5035400390625
1.19033333333334	0.570774078369141
1.19116666666667	0.594615936279297
1.192	0.659465789794922
1.19283333333334	0.544071197509766
1.19366666666667	0.596046447753907
1.1945	0.618457794189453
1.19533333333334	0.599384307861328
1.19616666666667	0.586509704589844
1.197	0.744342803955078
1.19783333333334	0.674247741699219
1.19866666666667	0.592231750488282
1.1995	0.54311752319336
1.20033333333334	0.531673431396485
1.20116666666667	0.505924224853516
1.202	0.562191009521485
1.20283333333334	0.580787658691407
1.20366666666667	0.622272491455078
1.2045	0.629425048828125
1.20533333333334	0.564098358154297
1.20616666666667	0.507831573486328
1.207	0.4730224609375
1.20783333333334	0.501632690429688
1.20866666666667	0.487327575683594
1.2095	0.489234924316406
1.21033333333334	0.52642822265625
1.21116666666667	0.639438629150391
1.212	0.604629516601563
1.21283333333334	0.601768493652344
1.21366666666667	0.639915466308594
1.2145	0.56600570678711
1.21533333333334	0.457763671875
1.21616666666667	0.502109527587891
1.217	0.435829162597656
1.21783333333334	0.39052963256836
1.21866666666667	0.406265258789063
1.2195	0.432491302490235
1.22033333333334	0.450611114501953
1.22116666666667	0.509262084960938
1.222	0.563621520996094
1.22283333333334	0.553131103515625
1.22366666666667	0.579357147216797
1.2245	0.55837631225586
1.22533333333334	0.592708587646485
1.22616666666667	0.568389892578125
1.227	0.636100769042969
1.22783333333334	0.597476959228516
1.22866666666667	0.55074691772461
1.2295	0.507831573486328
1.23033333333334	0.523090362548828
1.23116666666667	0.562191009521485
1.232	0.470638275146485
1.23283333333334	0.501632690429688
1.23366666666667	0.520706176757813
1.2345	0.479221343994141
1.23533333333334	0.3509521484375
1.23616666666667	0.473499298095703
1.237	0.544071197509766
1.23783333333334	0.511646270751953
1.23866666666667	0.534534454345703
1.2395	0.527381896972657
1.24033333333334	0.461101531982422
1.24116666666667	0.351428985595703
1.242	0.373363494873047
1.24283333333334	0.3814697265625
1.24366666666667	0.370502471923828
1.2445	0.406742095947266
1.24533333333334	0.42867660522461
1.24616666666667	0.369071960449219
1.247	0.393867492675781
1.24783333333334	0.471115112304688
1.24866666666667	0.471591949462891
1.2495	0.552654266357422
1.25033333333334	0.608444213867188
1.25116666666667	0.575542449951172
1.252	0.58126449584961
1.25283333333334	0.592708587646485
1.25366666666667	0.537395477294922
1.2545	0.513553619384766
1.25533333333334	0.522613525390625
1.25616666666667	0.556468963623047
1.257	0.524997711181641
1.25783333333334	0.514507293701172
1.25866666666667	0.484466552734375
1.2595	0.502109527587891
1.26033333333334	0.45013427734375
1.26116666666667	0.476360321044922
1.262	0.5035400390625
1.26283333333334	0.59652328491211
1.26366666666667	0.527381896972657
1.2645	0.591278076171875
1.26533333333334	0.606536865234375
1.26616666666667	0.61178207397461
1.267	0.629425048828125
1.26783333333334	0.766754150390625
1.26866666666667	0.700473785400391
1.2695	0.604629516601563
1.27033333333334	0.580787658691407
1.27116666666667	0.512123107910157
1.272	0.407218933105469
1.27283333333334	0.44393539428711
1.27366666666667	0.475883483886719
1.2745	0.512123107910157
1.27533333333334	0.516414642333985
1.27616666666667	0.626087188720703
1.277	0.608921051025391
1.27783333333334	0.685214996337891
1.27866666666667	0.701904296875
1.2795	0.680923461914063
1.28033333333334	0.613212585449219
1.28116666666667	0.649452209472657
1.282	0.667095184326172
1.28283333333334	0.615119934082032
1.28366666666667	0.630855560302735
1.2845	0.645637512207032
1.28533333333334	0.659942626953125
1.28616666666667	0.588417053222657
1.287	0.682353973388672
1.28783333333334	0.716686248779297
1.28866666666667	0.692367553710938
1.2895	0.651836395263672
1.29033333333334	0.636577606201172
1.29116666666667	0.568389892578125
1.292	0.544548034667969
1.29283333333334	0.54311752319336
1.29366666666667	0.446796417236328
1.2945	0.469207763671875
1.29533333333334	0.430583953857422
1.29616666666667	0.426292419433594
1.297	0.37527084350586
1.29783333333334	0.446319580078125
1.29866666666667	0.435352325439453
1.2995	0.396251678466797
1.30033333333334	0.432014465332031
1.30116666666667	0.491619110107422
1.302	0.500202178955078
1.30283333333334	0.525951385498047
1.30366666666667	0.631332397460938
1.3045	0.63323974609375
1.30533333333334	0.64992904663086
1.30616666666667	0.629901885986328
1.307	0.633716583251953
1.30783333333334	0.555515289306641
1.30866666666667	0.504493713378907
1.3095	0.369548797607422
1.31033333333334	0.446796417236328
1.31116666666667	0.402450561523438
1.312	0.462055206298828
1.31283333333334	0.499248504638672
1.31366666666667	0.570774078369141
1.3145	0.503063201904297
1.31533333333334	0.514984130859375
1.31616666666667	0.517845153808594
1.317	0.443458557128906
1.31783333333334	0.373363494873047
1.31866666666667	0.323772430419922
1.3195	0.396728515625
1.32033333333334	0.393390655517578
1.32116666666667	0.492572784423828
1.322	0.597476959228516
1.32283333333334	0.584602355957032
1.32366666666667	0.490188598632813
1.3245	0.48971176147461
1.32533333333334	0.44393539428711
1.32616666666667	0.341415405273438
1.327	0.418186187744141
1.32783333333334	0.575065612792969
1.32866666666667	0.597476959228516
1.3295	0.55837631225586
1.33033333333334	0.691413879394532
1.33116666666667	0.67281723022461
1.332	0.55074691772461
1.33283333333334	0.491142272949219
1.33366666666667	0.494480133056641
1.3345	0.449657440185547
1.33533333333334	0.458717346191406
1.33616666666667	0.466346740722656
1.337	0.466346740722656
1.33783333333334	0.401020050048828
1.33866666666667	0.405311584472656
1.3395	0.453948974609375
1.34033333333334	0.350475311279297
1.34116666666667	0.45919418334961
1.342	0.512123107910157
1.34283333333334	0.530719757080078
1.34366666666667	0.506401062011719
1.3445	0.582695007324219
1.34533333333334	0.437259674072266
1.34616666666667	0.531673431396485
1.347	0.531196594238282
1.34783333333334	0.549793243408203
1.34866666666667	0.586032867431641
1.3495	0.532150268554688
1.35033333333334	0.43630599975586
1.35116666666667	0.439167022705078
1.352	0.411033630371094
1.35283333333334	0.385284423828125
1.35366666666667	0.467777252197266
1.3545	0.499248504638672
1.35533333333334	0.494480133056641
1.35616666666667	0.437259674072266
1.357	0.427722930908203
1.35783333333334	0.444412231445313
1.35866666666667	0.42724609375
1.3595	0.385761260986328
1.36033333333334	0.415325164794922
1.36116666666667	0.445842742919922
1.362	0.457286834716797
1.36283333333334	0.453948974609375
1.36366666666667	0.502109527587891
1.3645	0.445842742919922
1.36533333333334	0.486373901367188
1.36616666666667	0.44393539428711
1.367	0.545024871826172
1.36783333333334	0.507831573486328
1.36866666666667	0.554561614990235
1.3695	0.486373901367188
1.37033333333334	0.536441802978516
1.37116666666667	0.407695770263672
1.372	0.347137451171875
1.37283333333334	0.379085540771485
1.37366666666667	0.435829162597656
1.3745	0.377655029296875
1.37533333333334	0.425338745117188
1.37616666666667	0.476360321044922
1.377	0.41341781616211
1.37783333333334	0.440120697021485
1.37866666666667	0.505447387695313
1.3795	0.525951385498047
1.38033333333334	0.528812408447266
1.38116666666667	0.575542449951172
1.382	0.513076782226563
1.38283333333334	0.483036041259766
1.38366666666667	0.489234924316406
1.3845	0.577449798583985
1.38533333333334	0.60272216796875
1.38616666666667	0.593662261962891
1.387	0.610828399658203
1.38783333333334	0.590801239013672
1.38866666666667	0.544548034667969
1.3895	0.585079193115235
1.39033333333334	0.546932220458985
1.39116666666667	0.538825988769532
1.392	0.552654266357422
1.39283333333334	0.514030456542969
1.39366666666667	0.468254089355469
1.3945	0.494003295898438
1.39533333333334	0.530719757080078
1.39616666666667	0.527381896972657
1.397	0.533103942871094
1.39783333333334	0.512123107910157
1.39866666666667	0.577449798583985
1.3995	0.517368316650391
1.40033333333334	0.537395477294922
1.40116666666667	0.55074691772461
1.402	0.580310821533203
1.40283333333334	0.539779663085938
1.40366666666667	0.554084777832032
1.4045	0.542640686035157
1.40533333333334	0.53548812866211
1.40616666666667	0.508308410644532
1.407	0.571727752685547
1.40783333333334	0.560283660888672
1.40866666666667	0.56600570678711
1.4095	0.612258911132813
1.41033333333334	0.542640686035157
1.41116666666667	0.458240509033203
1.412	0.494003295898438
1.41283333333334	0.512123107910157
1.41366666666667	0.40578842163086
1.4145	0.471115112304688
1.41533333333334	0.530719757080078
1.41616666666667	0.52022933959961
1.417	0.452518463134766
1.41783333333334	0.52785873413086
1.41866666666667	0.5035400390625
1.4195	0.441551208496094
1.42033333333334	0.356197357177735
1.42116666666667	0.422954559326172
1.422	0.395298004150391
1.42283333333334	0.322818756103516
1.42366666666667	0.323772430419922
1.4245	0.416278839111328
1.42533333333334	0.3814697265625
1.42616666666667	0.340938568115235
1.427	0.484466552734375
1.42783333333334	0.498294830322266
1.42866666666667	0.491142272949219
1.4295	0.483989715576172
1.43033333333334	0.576496124267578
1.43116666666667	0.639438629150391
1.432	0.604629516601563
1.43283333333334	0.558853149414063
1.43366666666667	0.599861145019532
1.4345	0.620841979980469
1.43533333333334	0.509738922119141
1.43616666666667	0.563144683837891
1.437	0.55694580078125
1.43783333333334	0.535964965820313
1.43866666666667	0.45919418334961
1.4395	0.415802001953125
1.44033333333334	0.449657440185547
1.44116666666667	0.438690185546875
1.442	0.331878662109375
1.44283333333334	0.339984893798828
1.44366666666667	0.329017639160156
1.4445	0.295639038085938
1.44533333333334	0.339508056640625
1.44616666666667	0.47445297241211
1.447	0.452041625976563
1.44783333333334	0.48971176147461
1.44866666666667	0.576972961425782
1.4495	0.522136688232422
1.45033333333334	0.444412231445313
1.45116666666667	0.5340576171875
1.452	0.604629516601563
1.45283333333334	0.481128692626953
1.45366666666667	0.488758087158203
1.4545	0.562191009521485
1.45533333333334	0.526905059814453
1.45616666666667	0.536441802978516
1.457	0.590324401855469
1.45783333333334	0.608921051025391
1.45866666666667	0.586986541748047
1.4595	0.568389892578125
1.46033333333334	0.591754913330078
1.46116666666667	0.48971176147461
1.462	0.528335571289063
1.46283333333334	0.593662261962891
1.46366666666667	0.635147094726563
1.4645	0.539779663085938
1.46533333333334	0.591278076171875
1.46616666666667	0.620841979980469
1.467	0.509738922119141
1.46783333333334	0.509262084960938
1.46866666666667	0.535964965820313
1.4695	0.566482543945313
1.47033333333334	0.475406646728516
1.47116666666667	0.505447387695313
1.472	0.474929809570313
1.47283333333334	0.44393539428711
1.47366666666667	0.451087951660156
1.4745	0.502586364746094
1.47533333333334	0.52022933959961
1.47616666666667	0.503063201904297
1.477	0.421524047851563
1.47783333333334	0.37384033203125
1.47866666666667	0.30517578125
1.4795	0.341415405273438
1.48033333333334	0.380516052246094
1.48116666666667	0.422954559326172
1.482	0.539779663085938
1.48283333333334	0.65755844116211
1.48366666666667	0.602245330810547
1.4845	0.487804412841797
1.48533333333334	0.544548034667969
1.48616666666667	0.477313995361328
1.487	0.410556793212891
1.48783333333334	0.361442565917969
1.48866666666667	0.457763671875
1.4895	0.446796417236328
1.49033333333334	0.374317169189453
1.49116666666667	0.383377075195313
1.492	0.549793243408203
1.49283333333334	0.538349151611328
1.49366666666667	0.561714172363282
1.4945	0.636100769042969
1.49533333333334	0.587940216064453
1.49616666666667	0.517368316650391
1.497	0.529289245605469
1.49783333333334	0.52022933959961
1.49866666666667	0.487804412841797
1.4995	0.510215759277344
1.50033333333334	0.514030456542969
1.50116666666667	0.559806823730469
1.502	0.557899475097657
1.50283333333334	0.507354736328125
1.50366666666667	0.540733337402344
1.5045	0.523567199707032
1.50533333333334	0.480175018310547
1.50616666666667	0.440120697021485
1.507	0.452041625976563
1.50783333333334	0.442028045654297
1.50866666666667	0.366687774658203
1.5095	0.340938568115235
1.51033333333334	0.470161437988281
1.51116666666667	0.599861145019532
1.512	0.640392303466797
1.51283333333334	0.689983367919922
1.51366666666667	0.684261322021485
1.5145	0.65755844116211
1.51533333333334	0.638961791992188
1.51616666666667	0.567913055419922
1.517	0.555038452148438
1.51783333333334	0.558853149414063
1.51866666666667	0.524044036865235
1.5195	0.41961669921875
1.52033333333334	0.419139862060547
1.52116666666667	0.444412231445313
1.522	0.462055206298828
1.52283333333334	0.487804412841797
1.52366666666667	0.473976135253906
1.5245	0.517845153808594
1.52533333333334	0.494480133056641
1.52616666666667	0.41341781616211
1.527	0.396251678466797
1.52783333333334	0.431060791015625
1.52866666666667	0.408172607421875
1.5295	0.396728515625
1.53033333333334	0.47445297241211
1.53116666666667	0.426292419433594
1.532	0.422954559326172
1.53283333333334	0.403404235839844
1.53366666666667	0.379085540771485
1.5345	0.38909912109375
1.53533333333334	0.409603118896485
1.53616666666667	0.411033630371094
1.537	0.447273254394531
1.53783333333334	0.51259994506836
1.53866666666667	0.54311752319336
1.5395	0.528335571289063
1.54033333333334	0.471115112304688
1.54116666666667	0.496864318847656
1.542	0.542163848876953
1.54283333333334	0.474929809570313
1.54366666666667	0.426769256591797
1.5445	0.544071197509766
1.54533333333334	0.523567199707032
1.54616666666667	0.414371490478516
1.547	0.425338745117188
1.54783333333334	0.42104721069336
1.54866666666667	0.43630599975586
1.5495	0.435829162597656
1.55033333333334	0.423431396484375
1.55116666666667	0.402927398681641
1.552	0.424385070800781
1.55283333333334	0.329971313476563
1.55366666666667	0.385284423828125
1.5545	0.449657440185547
1.55533333333334	0.526905059814453
1.55616666666667	0.629901885986328
1.557	0.705718994140625
1.55783333333334	0.620841979980469
1.55866666666667	0.613212585449219
1.5595	0.620365142822266
1.56033333333334	0.535011291503907
1.56116666666667	0.441074371337891
1.562	0.559329986572266
1.56283333333334	0.550270080566407
1.56366666666667	0.539779663085938
1.5645	0.475883483886719
1.56533333333334	0.487327575683594
1.56616666666667	0.308036804199219
1.567	0.299930572509766
1.56783333333334	0.261306762695313
1.56866666666667	0.285625457763672
1.5695	0.300884246826172
1.57033333333334	0.363349914550781
1.57116666666667	0.368595123291016
1.572	0.391006469726563
1.57283333333334	0.45156478881836
1.57366666666667	0.537872314453125
1.5745	0.59652328491211
1.57533333333334	0.591278076171875
1.57616666666667	0.527381896972657
1.577	0.614166259765625
1.57783333333334	0.53548812866211
1.57866666666667	0.481128692626953
1.5795	0.537395477294922
1.58033333333334	0.637531280517578
1.58116666666667	0.527381896972657
1.582	0.635147094726563
1.58283333333334	0.6561279296875
1.58366666666667	0.559329986572266
1.5845	0.534534454345703
1.58533333333334	0.505447387695313
1.58616666666667	0.452041625976563
1.587	0.521183013916016
1.58783333333334	0.545501708984375
1.58866666666667	0.494003295898438
1.5895	0.467300415039063
1.59033333333334	0.529766082763672
1.59116666666667	0.457286834716797
1.592	0.505447387695313
1.59283333333334	0.509262084960938
1.59366666666667	0.584125518798828
1.5945	0.461101531982422
1.59533333333334	0.46682357788086
1.59616666666667	0.478267669677735
1.597	0.42867660522461
1.59783333333334	0.422000885009766
1.59866666666667	0.529766082763672
1.5995	0.51259994506836
1.60033333333334	0.483512878417969
1.60116666666667	0.54311752319336
1.602	0.609397888183594
1.60283333333334	0.522613525390625
1.60366666666667	0.475883483886719
1.6045	0.521183013916016
1.60533333333334	0.562191009521485
1.60616666666667	0.542163848876953
1.607	0.601291656494141
1.60783333333334	0.614166259765625
1.60866666666667	0.50497055053711
1.6095	0.462532043457031
1.61033333333334	0.483036041259766
1.61116666666667	0.403404235839844
1.612	0.494480133056641
1.61283333333334	0.521183013916016
1.61366666666667	0.482559204101563
1.6145	0.389575958251953
1.61533333333334	0.448226928710938
1.61616666666667	0.452518463134766
1.617	0.38909912109375
1.61783333333334	0.459671020507813
1.61866666666667	0.496864318847656
1.6195	0.338554382324219
1.62033333333334	0.267505645751953
1.62116666666667	0.359058380126953
1.622	0.364303588867188
1.62283333333334	0.349521636962891
1.62366666666667	0.520706176757813
1.6245	0.568866729736328
1.62533333333334	0.500679016113282
1.62616666666667	0.450611114501953
1.627	0.519275665283203
1.62783333333334	0.510215759277344
1.62866666666667	0.510692596435547
1.6295	0.59652328491211
1.63033333333334	0.560760498046875
1.63116666666667	0.458717346191406
1.632	0.468730926513672
1.63283333333334	0.359058380126953
1.63366666666667	0.364303588867188
1.6345	0.428199768066406
1.63533333333334	0.477790832519531
1.63616666666667	0.484466552734375
1.637	0.541210174560547
1.63783333333334	0.488758087158203
1.63866666666667	0.532150268554688
1.6395	0.589847564697266
1.64033333333334	0.537395477294922
1.64116666666667	0.655174255371094
1.642	0.697135925292969
1.64283333333334	0.645637512207032
1.64366666666667	0.597476959228516
1.6445	0.616550445556641
1.64533333333334	0.535964965820313
1.64616666666667	0.509738922119141
1.647	0.485897064208985
1.64783333333334	0.431537628173828
1.64866666666667	0.404834747314453
1.6495	0.347614288330078
1.65033333333334	0.401496887207031
1.65116666666667	0.405311584472656
1.652	0.380516052246094
1.65283333333334	0.331878662109375
1.65366666666667	0.435829162597656
1.6545	0.397205352783203
1.65533333333334	0.446319580078125
1.65616666666667	0.524520874023438
1.657	0.577449798583985
1.65783333333334	0.555515289306641
1.65866666666667	0.558853149414063
1.6595	0.490188598632813
1.66033333333334	0.450611114501953
1.66116666666667	0.508785247802735
1.662	0.538349151611328
1.66283333333334	0.549793243408203
1.66366666666667	0.57363510131836
1.6645	0.617027282714844
1.66533333333334	0.513553619384766
1.66616666666667	0.391006469726563
[truncated: 69,725 more rows]
