# Supplementary material for: Chemodiversity of Calophyllum inophyllum L. oil bioactive components related to their specific geographical distribution in the South Pacific region
Source: PeerJ. 2019 May 22;7:e6896. doi: 10.7717/peerj.6896 (PMC6535043; doi:10.7717/peerj.6896)
Supplement: Supplemental Information 4 — Time and absorbance values at 280 nm. The site and the number of the collected sample from French Polynesia are in the separate file names. [file peerj-07-6896-s004.zip › Tuamotu_Fakarava_z1_N121.CSV]

0.000666666666666667	-1.57451629638672
0.0015	-1.64604187011719
0.00233333333333334	-1.66845321655274
0.00316666666666667	-1.61838531494141
0.004	-1.62172317504883
0.00483333333333334	-1.76572799682617
0.00566666666666667	-1.7547607421875
0.0065	-1.61981582641602
0.00733333333333334	-1.7542839050293
0.00816666666666667	-1.68180465698242
0.009	-1.60694122314453
0.00983333333333334	-1.49250030517578
0.0106666666666667	-1.48105621337891
0.0115	-1.45816802978516
0.0123333333333334	-1.46579742431641
0.0131666666666667	-1.39951705932617
0.014	-1.38092041015625
0.0148333333333334	-1.39808654785156
0.0156666666666667	-1.38044357299805
0.0165	-1.42621994018555
0.0173333333333334	-1.50203704833985
0.0181666666666667	-1.53064727783203
0.019	-1.556396484375
0.0198333333333334	-1.54161453247071
0.0206666666666667	-1.49726867675781
0.0215	-1.40571594238281
0.0223333333333334	-1.45101547241211
0.0231666666666667	-1.41239166259766
0.024	-1.46532058715821
0.0248333333333334	-1.53541564941406
0.0256666666666667	-1.68609619140625
0.0265	-1.68561935424805
0.0273333333333334	-1.69992446899414
0.0281666666666667	-1.68132781982422
0.029	-1.62029266357422
0.0298333333333334	-1.5254020690918
0.0306666666666667	-1.46055221557617
0.0315	-1.46102905273438
0.0323333333333334	-1.47294998168946
0.0331666666666667	-1.50871276855469
0.034	-1.51109695434571
0.0348333333333334	-1.6169548034668
0.0356666666666667	-1.60646438598633
0.0365	-1.61314010620117
0.0373333333333334	-1.60455703735352
0.0381666666666667	-1.68275833129883
0.039	-1.63412094116211
0.0398333333333334	-1.6469955444336
0.0406666666666667	-1.58023834228516
0.0415	-1.7085075378418
0.0423333333333334	-1.70087814331055
0.0431666666666667	-1.77383422851563
0.044	-1.81150436401367
0.0448333333333334	-1.85203552246094
0.0456666666666667	-1.74808502197266
0.0465	-1.62887573242188
0.0473333333333334	-1.62124633789063
0.0481666666666667	-1.62744522094727
0.049	-1.6469955444336
0.0498333333333334	-1.58405303955078
0.0506666666666667	-1.59311294555664
0.0515	-1.50012969970703
0.0523333333333334	-1.36184692382813
0.0531666666666667	-1.37376785278321
0.054	-1.46484375
0.0548333333333334	-1.53732299804688
0.0556666666666667	-1.73616409301758
0.0565	-1.82294845581055
0.0573333333333334	-1.78194046020508
0.0581666666666667	-1.69181823730469
0.059	-1.71995162963867
0.0598333333333334	-1.59549713134766
0.0606666666666667	-1.58739089965821
0.0615	-1.55258178710938
0.0623333333333334	-1.59835815429688
0.0631666666666667	-1.51348114013672
0.064	-1.46532058715821
0.0648333333333334	-1.50680541992188
0.0656666666666667	-1.56068801879883
0.0665	-1.53589248657227
0.0673333333333334	-1.59645080566406
0.0681666666666667	-1.65987014770508
0.069	-1.58071517944336
0.0698333333333334	-1.55878067016602
0.0706666666666667	-1.56688690185547
0.0715	-1.61409378051758
0.0723333333333334	-1.59072875976563
0.0731666666666667	-1.67989730834961
0.074	-1.73377990722656
0.0748333333333334	-1.76095962524414
0.0756666666666667	-1.72996520996094
0.0765	-1.75714492797852
0.0773333333333334	-1.74999237060547
0.0781666666666667	-1.79147720336914
0.079	-1.77192687988281
0.0798333333333334	-1.71947479248047
0.0806666666666667	-1.71518325805664
0.0815	-1.69181823730469
0.0823333333333333	-1.72662734985352
0.0831666666666667	-1.83820724487305
0.084	-1.90162658691406
0.0848333333333334	-1.8758773803711
0.0856666666666667	-1.91116333007813
0.0865	-1.83153152465821
0.0873333333333334	-1.74283981323242
0.0881666666666667	-1.68085098266602
0.089	-1.68752670288086
0.0898333333333334	-1.67131423950196
0.0906666666666667	-1.62601470947266
0.0915	-1.61218643188477
0.0923333333333334	-1.70469284057617
0.0931666666666667	-1.65557861328125
0.094	-1.64651870727539
0.0948333333333334	-1.60646438598633
0.0956666666666667	-1.63745880126953
0.0965	-1.65081024169922
0.0973333333333334	-1.67703628540039
0.0981666666666667	-1.72901153564453
0.099	-1.85728073120117
0.0998333333333334	-1.86586380004883
0.100666666666667	-1.85155868530274
0.1015	-1.85394287109375
0.102333333333334	-1.88875198364258
0.103166666666667	-1.78146362304688
0.104	-1.73187255859375
0.104833333333334	-1.68609619140625
0.105666666666667	-1.73568725585938
0.1065	-1.68943405151367
0.107333333333334	-1.80530548095703
0.108166666666667	-1.88064575195313
0.109	-1.82580947875977
0.109833333333334	-1.84059143066406
0.110666666666667	-1.83439254760742
0.1115	-1.76048278808594
0.112333333333334	-1.71661376953125
0.113166666666667	-1.70230865478516
0.114	-1.63841247558594
0.114833333333334	-1.64175033569336
0.115666666666667	-1.65319442749024
0.1165	-1.60264968872071
0.117333333333334	-1.68609619140625
0.118166666666667	-1.7085075378418
0.119	-1.71470642089844
0.119833333333334	-1.67226791381836
0.120666666666667	-1.73521041870117
0.1215	-1.74236297607422
0.122333333333334	-1.64556503295899
0.123166666666667	-1.6164779663086
0.124	-1.71804428100586
0.124833333333334	-1.77621841430664
0.125666666666667	-1.79338455200196
0.1265	-1.85823440551758
0.127333333333334	-1.76334381103516
0.128166666666667	-1.71041488647461
0.129	-1.63412094116211
0.129833333333334	-1.65271759033203
0.130666666666667	-1.64318084716797
0.1315	-1.68323516845703
0.132333333333334	-1.67274475097656
0.133166666666667	-1.74093246459961
0.134	-1.75952911376953
0.134833333333334	-1.79433822631836
0.135666666666667	-1.88255310058594
0.1365	-1.90830230712891
0.137333333333334	-1.86777114868164
0.138166666666667	-1.85728073120117
0.139	-1.87492370605469
0.139833333333334	-1.86920166015625
0.140666666666667	-1.84488296508789
0.1415	-1.84440612792969
0.142333333333334	-1.78003311157227
0.143166666666667	-1.79767608642578
0.144	-1.80482864379883
0.144833333333334	-1.79338455200196
0.145666666666667	-1.81150436401367
0.1465	-1.87206268310547
0.147333333333334	-1.94501876831055
0.148166666666667	-1.92308425903321
0.149	-1.98745727539063
0.149833333333334	-2.02369689941406
0.150666666666667	-2.00653076171875
0.1515	-1.86777114868164
0.152333333333334	-1.88255310058594
0.153166666666667	-1.85680389404297
0.154	-1.75142288208008
0.154833333333334	-1.71566009521485
0.155666666666667	-1.70660018920899
0.1565	-1.71089172363281
0.157333333333334	-1.73807144165039
0.158166666666667	-1.80625915527344
0.159	-1.87397003173828
0.159833333333334	-2.04801559448242
0.160666666666667	-2.03609466552735
0.1615	-2.10189819335938
0.162333333333334	-2.01129913330078
0.163166666666667	-2.00462341308594
0.164	-1.92642211914063
0.164833333333334	-1.93500518798828
0.165666666666667	-1.82914733886719
0.1665	-1.83820724487305
0.167333333333334	-1.75905227661133
0.168166666666667	-1.72996520996094
0.169	-1.68848037719727
0.169833333333334	-1.75333023071289
0.170666666666667	-1.79576873779297
0.1715	-1.90496444702149
0.172333333333334	-1.9221305847168
0.173166666666667	-1.97076797485352
0.174	-1.88493728637696
0.174833333333334	-1.98841094970703
0.175666666666667	-1.93881988525391
0.1765	-1.88541412353516
0.177333333333334	-1.94215774536133
0.178166666666667	-1.91307067871094
0.179	-1.82008743286133
0.179833333333334	-1.78289413452149
0.180666666666667	-1.77574157714844
0.1815	-1.71756744384766
0.182333333333334	-1.79195404052735
0.183166666666667	-1.88064575195313
0.184	-1.93262100219727
0.184833333333334	-2.00605392456055
0.185666666666667	-2.01606750488281
0.1865	-1.97982788085938
0.187333333333334	-1.92117691040039
0.188166666666667	-1.89447402954102
0.189	-1.79052352905274
0.189833333333334	-1.89352035522461
0.190666666666667	-1.98554992675781
0.1915	-1.92594528198242
0.192333333333334	-2.02035903930664
0.193166666666667	-2.04801559448242
0.194	-1.87969207763672
0.194833333333334	-1.861572265625
0.195666666666667	-1.94883346557617
0.1965	-1.87492370605469
0.197333333333334	-1.92117691040039
0.198166666666667	-1.96409225463867
0.199	-1.91354751586914
0.199833333333334	-1.81674957275391
0.200666666666667	-1.72901153564453
0.2015	-1.7848014831543
0.202333333333334	-1.84202194213867
0.203166666666667	-1.90114974975586
0.204	-2.02560424804688
0.204833333333334	-2.04801559448242
0.205666666666667	-2.01940536499024
0.2065	-2.00510025024414
0.207333333333334	-2.08568572998047
0.208166666666667	-2.00986862182617
0.209	-2.04086303710938
0.209833333333334	-1.97458267211914
0.210666666666667	-1.89447402954102
0.2115	-1.79195404052735
0.212333333333334	-1.77049636840821
0.213166666666667	-1.75905227661133
0.214	-1.74713134765625
0.214833333333334	-1.89018249511719
0.215666666666667	-1.8763542175293
0.2165	-2.04563140869141
0.217333333333334	-2.11143493652344
0.218166666666667	-2.20823287963867
0.219	-2.18439102172852
0.219833333333334	-2.21872329711914
0.220666666666667	-2.07948684692383
0.2215	-2.04801559448242
0.222333333333334	-2.02751159667969
0.223166666666667	-1.89495086669922
0.224	-1.89256668090821
0.224833333333334	-1.86586380004883
0.225666666666667	-1.89733505249024
0.2265	-1.91831588745117
0.227333333333334	-1.98507308959961
0.228166666666667	-1.96075439453125
0.229	-1.96456909179688
0.229833333333334	-1.9369125366211
0.230666666666667	-1.88589096069336
0.2315	-1.90353393554688
0.232333333333334	-1.91402435302735
0.233166666666667	-1.95550918579102
0.234	-1.97649002075196
0.234833333333334	-1.96361541748047
0.235666666666667	-1.94835662841797
0.2365	-1.90258026123047
0.237333333333334	-1.87921524047852
0.238166666666667	-1.87110900878906
0.239	-1.94787979125977
0.239833333333334	-1.99270248413086
0.240666666666667	-2.00843811035156
0.2415	-1.9679069519043
0.242333333333334	-1.9674301147461
0.243166666666667	-2.01034545898438
0.244	-1.94644927978516
0.244833333333334	-1.98841094970703
0.245666666666667	-2.00176239013672
0.2465	-1.97982788085938
0.247333333333334	-1.90448760986328
0.248166666666667	-1.89828872680664
0.249	-1.92928314208985
0.249833333333334	-2.03180313110352
0.250666666666667	-1.97649002075196
0.2515	-1.89352035522461
0.252333333333334	-1.94263458251953
0.253166666666667	-1.85155868530274
0.254	-1.82342529296875
0.254833333333334	-1.85203552246094
0.255666666666667	-1.8305778503418
0.2565	-1.91783905029297
0.257333333333334	-1.91307067871094
0.258166666666667	-1.86491012573242
0.259	-1.9073486328125
0.259833333333334	-2.01272964477539
0.260666666666667	-1.96409225463867
0.2615	-2.0442008972168
0.262333333333334	-2.10905075073242
0.263166666666667	-2.01272964477539
0.264	-2.01225280761719
0.264833333333334	-1.92832946777344
0.265666666666667	-1.91926956176758
0.2665	-1.80912017822266
0.267333333333334	-1.85632705688477
0.268166666666667	-1.86300277709961
0.269	-1.84965133666992
0.269833333333334	-1.8148422241211
0.270666666666667	-1.91974639892578
0.2715	-2.00223922729492
0.272333333333334	-2.04944610595703
0.273166666666667	-2.13289260864258
0.274	-2.18772888183594
0.274833333333334	-2.15339660644531
0.275666666666667	-2.08282470703125
0.2765	-2.03418731689453
0.277333333333334	-2.01272964477539
0.278166666666667	-1.90019607543946
0.279	-1.85489654541016
0.279833333333334	-1.89971923828125
0.280666666666667	-1.93119049072266
0.2815	-1.9073486328125
0.282333333333334	-1.99127197265625
0.283166666666667	-2.07567214965821
0.284	-2.00176239013672
0.284833333333334	-1.96695327758789
0.285666666666667	-1.94883346557617
0.2865	-1.87444686889649
0.287333333333334	-1.8310546875
0.288166666666667	-1.97458267211914
0.289	-1.93500518798828
0.289833333333334	-1.9989013671875
0.290666666666667	-2.07757949829102
0.2915	-2.03800201416016
0.292333333333334	-1.98125839233399
0.293166666666667	-2.03609466552735
0.294	-2.01559066772461
0.294833333333334	-1.98078155517578
0.295666666666667	-1.97839736938477
0.2965	-2.06804275512696
0.297333333333334	-2.10380554199219
0.298166666666667	-1.98221206665039
0.299	-1.97935104370117
0.299833333333334	-2.14672088623047
0.300666666666667	-1.98221206665039
0.3015	-1.90448760986328
0.302333333333334	-2.044677734375
0.303166666666667	-2.11668014526367
0.304	-1.99127197265625
0.304833333333334	-2.11238861083985
0.305666666666667	-2.11191177368164
0.3065	-2.11524963378906
0.307333333333334	-1.9683837890625
0.308166666666667	-2.00843811035156
0.309	-1.94740295410156
0.309833333333334	-1.92975997924805
0.310666666666667	-1.86538696289063
0.3115	-1.95789337158203
0.312333333333334	-1.88159942626953
0.313166666666667	-1.96647644042969
0.314	-2.03323364257813
0.314833333333334	-2.0747184753418
0.315666666666667	-2.08806991577149
0.3165	-2.12383270263672
0.317333333333334	-1.96647644042969
0.318166666666667	-1.91545486450196
0.319	-1.93309783935547
0.319833333333334	-1.97458267211914
0.320666666666667	-1.97362899780274
0.3215	-2.10094451904297
0.322333333333334	-2.12860107421875
0.323166666666667	-2.16388702392578
0.324	-2.16865539550781
0.324833333333334	-2.21347808837891
0.325666666666667	-2.24542617797852
0.3265	-2.23970413208008
0.327333333333334	-2.23684310913086
0.328166666666667	-2.15387344360352
0.329	-2.16007232666016
0.329833333333334	-2.17628479003906
0.330666666666667	-2.11906433105469
0.3315	-2.15005874633789
0.332333333333334	-2.23064422607422
0.333166666666667	-2.25019454956055
0.334	-2.19202041625977
0.334833333333334	-2.27975845336914
0.335666666666667	-2.20775604248047
0.3365	-2.1810531616211
0.337333333333334	-2.14290618896485
0.338166666666667	-2.05039978027344
0.339	-2.04753875732422
0.339833333333334	-2.0594596862793
0.340666666666667	-1.90401077270508
0.3415	-1.90830230712891
0.342333333333334	-2.00366973876953
0.343166666666667	-1.91211700439453
0.344	-1.84822082519531
0.344833333333334	-2.05183029174805
0.345666666666667	-2.0599365234375
0.3465	-2.09379196166992
0.347333333333334	-2.19154357910156
0.348166666666667	-2.23207473754883
0.349	-2.17485427856446
0.349833333333334	-2.23445892333985
0.350666666666667	-2.26593017578125
0.3515	-2.25448608398438
0.352333333333334	-2.25400924682617
0.353166666666667	-2.28452682495117
0.354	-2.2268295288086
0.354833333333334	-2.18248367309571
0.355666666666667	-2.16197967529297
0.3565	-2.23350524902344
0.357333333333334	-2.1815299987793
0.358166666666667	-2.14242935180664
0.359	-2.09331512451172
0.359833333333334	-2.12860107421875
0.360666666666667	-2.08711624145508
0.3615	-2.15005874633789
0.362333333333334	-2.14910507202149
0.363166666666667	-2.09331512451172
0.364	-2.07614898681641
0.364833333333334	-2.03323364257813
0.365666666666667	-1.98745727539063
0.3665	-1.98125839233399
0.367333333333334	-2.0289421081543
0.368166666666667	-2.02178955078125
0.369	-2.00223922729492
0.369833333333334	-2.04515457153321
0.370666666666667	-2.11715698242188
0.3715	-2.13670730590821
0.372333333333334	-2.07090377807617
0.373166666666667	-2.0899772644043
0.374	-2.02655792236328
0.374833333333334	-1.9063949584961
0.375666666666667	-1.94931030273438
0.3765	-2.08044052124024
0.377333333333334	-2.10189819335938
0.378166666666667	-2.18391418457031
0.379	-2.30550765991211
0.379833333333334	-2.23398208618164
0.380666666666667	-2.19011306762696
0.3815	-2.20155715942383
0.382333333333334	-2.08902359008789
0.383166666666667	-2.08425521850586
0.384	-2.14815139770508
0.384833333333334	-2.14195251464844
0.385666666666667	-2.13861465454102
0.3865	-2.14099884033203
0.387333333333334	-2.06089019775391
0.388166666666667	-2.02703475952149
0.389	-1.99747085571289
0.389833333333334	-1.98459625244141
0.390666666666667	-1.99747085571289
0.3915	-2.04515457153321
0.392333333333334	-2.03847885131836
0.393166666666667	-2.01177597045899
0.394	-2.04658508300781
0.394833333333334	-2.08663940429688
0.395666666666667	-2.12907791137696
0.3965	-2.16722488403321
0.397333333333334	-2.15911865234375
0.398166666666667	-2.11906433105469
0.399	-2.1204948425293
0.399833333333334	-2.07853317260742
0.400666666666667	-2.09665298461914
0.4015	-2.12860107421875
0.402333333333334	-2.0437240600586
0.403166666666667	-2.11811065673828
0.404	-2.17103958129883
0.404833333333334	-2.07662582397461
0.405666666666667	-2.15005874633789
0.4065	-2.28261947631836
0.407333333333334	-2.15911865234375
0.408166666666667	-2.07996368408203
0.409	-2.08759307861328
0.409833333333334	-2.09093093872071
0.410666666666667	-2.06184387207031
0.4115	-2.16150283813477
0.412333333333334	-2.20441818237305
0.413166666666667	-2.24018096923828
0.414	-2.30073928833008
0.414833333333334	-2.32553482055664
0.415666666666667	-2.22253799438477
0.4165	-2.17914581298828
0.417333333333334	-2.18009948730469
0.418166666666667	-2.11191177368164
0.419	-1.98698043823242
0.419833333333334	-2.02083587646485
0.420666666666667	-2.11095809936524
0.4215	-2.16197967529297
0.422333333333334	-2.08663940429688
0.423166666666667	-2.18057632446289
0.424	-2.1963119506836
0.424833333333334	-2.1209716796875
0.425666666666667	-2.0599365234375
0.4265	-2.07948684692383
0.427333333333334	-2.02226638793946
0.428166666666667	-1.99651718139649
0.429	-2.01559066772461
0.429833333333334	-2.02369689941406
0.430666666666667	-2.07948684692383
0.4315	-2.08902359008789
0.432333333333334	-2.07948684692383
0.433166666666667	-2.06756591796875
0.434	-2.06804275512696
0.434833333333334	-2.12144851684571
0.435666666666667	-2.1810531616211
0.4365	-2.20060348510742
0.437333333333334	-2.23779678344727
0.438166666666667	-2.33793258666992
0.439	-2.25830078125
0.439833333333334	-2.25448608398438
0.440666666666667	-2.20203399658203
0.4415	-2.18248367309571
0.442333333333334	-2.0895004272461
0.443166666666667	-2.06518173217774
0.444	-2.06756591796875
0.444833333333334	-2.18391418457031
0.445666666666667	-2.17580795288086
0.4465	-2.21061706542969
0.447333333333334	-2.33173370361328
0.448166666666667	-2.32172012329102
0.449	-2.25830078125
0.449833333333334	-2.26688385009766
0.450666666666667	-2.27022171020508
0.4515	-2.17771530151367
0.452333333333334	-2.20012664794922
0.453166666666667	-2.22253799438477
0.454	-2.28071212768555
0.454833333333334	-2.27117538452149
0.455666666666667	-2.34079360961914
0.4565	-2.27689743041992
0.457333333333334	-2.2425651550293
0.458166666666667	-2.32362747192383
0.459	-2.27689743041992
0.459833333333334	-2.18391418457031
0.460666666666667	-2.2420883178711
0.4615	-2.29787826538086
0.462333333333334	-2.17485427856446
0.463166666666667	-2.32267379760742
0.464	-2.31552124023438
0.464833333333334	-2.37083435058594
0.465666666666667	-2.3488998413086
0.4665	-2.40898132324219
0.467333333333334	-2.33793258666992
0.468166666666667	-2.41899490356446
0.469	-2.36272811889649
0.469833333333334	-2.37894058227539
0.470666666666667	-2.15768814086914
0.4715	-2.07376480102539
0.472333333333334	-2.03323364257813
0.473166666666667	-2.05516815185547
0.474	-2.05802917480469
0.474833333333334	-2.30121612548828
0.475666666666667	-2.32553482055664
0.4765	-2.3345947265625
0.477333333333334	-2.31170654296875
0.478166666666667	-2.23255157470703
0.479	-2.25973129272461
0.479833333333334	-2.26402282714844
0.480666666666667	-2.25019454956055
0.4815	-2.28404998779297
0.482333333333334	-2.33268737792969
0.483166666666667	-2.23588943481446
0.484	-2.24637985229492
0.484833333333334	-2.28595733642578
0.485666666666667	-2.28166580200196
0.4865	-2.26593017578125
0.487333333333334	-2.24828720092774
0.488166666666667	-2.21061706542969
0.489	-2.14719772338867
0.489833333333334	-2.13670730590821
0.490666666666667	-2.15435028076172
0.4915	-2.15768814086914
0.492333333333334	-2.18677520751953
0.493166666666667	-2.13384628295899
0.494	-2.10809707641602
0.494833333333334	-2.17723846435547
0.495666666666667	-2.18963623046875
0.4965	-2.20918655395508
0.497333333333334	-2.23445892333985
0.498166666666667	-2.28452682495117
0.499	-2.25067138671875
0.499833333333334	-2.22826004028321
0.500666666666667	-2.23064422607422
0.5015	-2.3488998413086
0.502333333333334	-2.31218338012696
0.503166666666667	-2.28214263916016
0.504	-2.39658355712891
0.504833333333334	-2.37655639648438
0.505666666666667	-2.29310989379883
0.5065	-2.25496292114258
0.507333333333334	-2.30979919433594
0.508166666666667	-2.17103958129883
0.509	-2.25019454956055
0.509833333333334	-2.30693817138672
0.510666666666667	-2.40135192871094
0.5115	-2.24685668945313
0.512333333333334	-2.2268295288086
0.513166666666667	-2.21633911132813
0.514	-2.14338302612305
0.514833333333334	-2.07376480102539
0.515666666666667	-2.10189819335938
0.5165	-2.16150283813477
0.517333333333334	-2.11000442504883
0.518166666666667	-2.21776962280274
0.519	-2.26211547851563
0.519833333333334	-2.43520736694336
0.520666666666667	-2.40087509155274
0.5215	-2.43139266967774
0.522333333333334	-2.39658355712891
0.523166666666667	-2.3798942565918
0.524	-2.36129760742188
0.524833333333334	-2.32553482055664
0.525666666666667	-2.22253799438477
0.5265	-2.1963119506836
0.527333333333334	-2.15005874633789
0.528166666666667	-2.10618972778321
0.529	-2.25114822387696
0.529833333333334	-2.3193359375
0.530666666666667	-2.33078002929688
0.5315	-2.3493766784668
0.532333333333334	-2.41136550903321
0.533166666666667	-2.32172012329102
0.534	-2.35223770141602
0.534833333333334	-2.36225128173828
0.535666666666667	-2.41518020629883
0.5365	-2.36225128173828
0.537333333333334	-2.35414505004883
0.538166666666667	-2.46238708496094
0.539	-2.50720977783203
0.539833333333334	-2.47335433959961
0.540666666666667	-2.43806838989258
0.5415	-2.55966186523438
0.542333333333334	-2.3951530456543
0.543166666666667	-2.37894058227539
0.544	-2.39038467407227
0.544833333333334	-2.44760513305664
0.545666666666667	-2.19345092773438
0.5465	-2.20632553100586
0.547333333333334	-2.19440460205078
0.548166666666667	-2.23922729492188
0.549	-2.26783752441406
0.549833333333334	-2.51817703247071
0.550666666666667	-2.42424011230469
0.5515	-2.32696533203125
0.552333333333334	-2.28023529052735
0.553166666666667	-2.27642059326172
0.554	-2.21490859985352
0.554833333333334	-2.32553482055664
0.555666666666667	-2.34651565551758
0.5565	-2.31981277465821
0.557333333333334	-2.22301483154297
0.558166666666667	-2.32648849487305
0.559	-2.20441818237305
0.559833333333334	-2.27546691894531
0.560666666666667	-2.29597091674805
0.5615	-2.21967697143555
0.562333333333334	-2.17151641845703
0.563166666666667	-2.30789184570313
0.564	-2.2883415222168
0.564833333333334	-2.2735595703125
0.565666666666667	-2.38370895385742
0.5665	-2.35605239868164
0.567333333333334	-2.33316421508789
0.568166666666667	-2.33936309814453
0.569	-2.31981277465821
0.569833333333334	-2.34699249267578
0.570666666666667	-2.42996215820313
0.5715	-2.42280960083008
0.572333333333334	-2.39610671997071
0.573166666666667	-2.46000289916992
0.574	-2.4867057800293
0.574833333333334	-2.47430801391602
0.575666666666667	-2.4557113647461
0.5765	-2.46906280517578
0.577333333333334	-2.43425369262696
0.578166666666667	-2.2735595703125
0.579	-2.14052200317383
0.579833333333334	-2.13861465454102
0.580666666666667	-2.05469131469727
0.5815	-2.044677734375
0.582333333333334	-2.1505355834961
0.583166666666667	-2.3188591003418
0.584	-2.39038467407227
0.584833333333334	-2.50864028930664
0.585666666666667	-2.43330001831055
0.5865	-2.46191024780274
0.587333333333334	-2.42710113525391
0.588166666666667	-2.30836868286133
0.589	-2.29454040527344
0.589833333333334	-2.3031234741211
0.590666666666667	-2.27594375610352
0.5915	-2.2730827331543
0.592333333333334	-2.32505798339844
0.593166666666667	-2.3345947265625
0.594	-2.33983993530274
0.594833333333334	-2.40182876586914
0.595666666666667	-2.37655639648438
0.5965	-2.35176086425781
0.597333333333334	-2.39706039428711
0.598166666666667	-2.43377685546875
0.599	-2.42042541503906
0.599833333333334	-2.38752365112305
0.600666666666667	-2.42376327514649
0.6015	-2.34460830688477
0.602333333333334	-2.40612030029297
0.603166666666667	-2.34174728393555
0.604	-2.42280960083008
0.604833333333334	-2.38084793090821
0.605666666666667	-2.37655639648438
0.6065	-2.37703323364258
0.607333333333334	-2.44712829589844
0.608166666666667	-2.35891342163086
0.609	-2.4099349975586
0.609833333333334	-2.33554840087891
0.610666666666667	-2.38513946533203
0.6115	-2.3488998413086
0.612333333333334	-2.45475769042969
0.613166666666667	-2.43902206420899
0.614	-2.5625228881836
0.614833333333334	-2.48289108276367
0.615666666666667	-2.49814987182617
0.6165	-2.37751007080078
0.617333333333334	-2.32696533203125
0.618166666666667	-2.32219696044922
0.619	-2.35033035278321
0.619833333333334	-2.39324569702149
0.620666666666667	-2.43568420410156
0.6215	-2.5019645690918
0.622333333333334	-2.4256706237793
0.623166666666667	-2.44474411010742
0.624	-2.39801406860352
0.624833333333334	-2.36272811889649
0.625666666666667	-2.44760513305664
0.6265	-2.52532958984375
0.627333333333334	-2.49242782592774
0.628166666666667	-2.46381759643555
0.629	-2.48003005981446
0.629833333333334	-2.32410430908203
0.630666666666667	-2.39419937133789
0.6315	-2.36797332763672
0.632333333333334	-2.36082077026367
0.633166666666667	-2.4404525756836
0.634	-2.54201889038086
0.634833333333334	-2.4256706237793
0.635666666666667	-2.53438949584961
0.6365	-2.53677368164063
0.637333333333334	-2.49624252319336
0.638166666666667	-2.46429443359375
0.639	-2.55966186523438
0.639833333333334	-2.4261474609375
0.640666666666667	-2.45904922485352
0.6415	-2.5320053100586
0.642333333333334	-2.55346298217774
0.643166666666667	-2.50005722045899
0.644	-2.50768661499024
0.644833333333334	-2.48050689697266
0.645666666666667	-2.41470336914063
0.6465	-2.39801406860352
0.647333333333334	-2.42185592651367
0.648166666666667	-2.53105163574219
0.649	-2.56586074829102
0.649833333333334	-2.53677368164063
0.650666666666667	-2.53629684448242
0.6515	-2.51865386962891
0.652333333333334	-2.55107879638672
0.653166666666667	-2.53772735595703
0.654	-2.52914428710938
0.654833333333334	-2.43854522705078
0.655666666666667	-2.36320495605469
0.6565	-2.27832794189453
0.657333333333334	-2.26354598999024
0.658166666666667	-2.25496292114258
0.659	-2.28214263916016
0.659833333333334	-2.31170654296875
0.660666666666667	-2.34317779541016
0.6615	-2.39706039428711
0.662333333333334	-2.42376327514649
0.663166666666667	-2.46715545654297
0.664	-2.58207321166992
0.664833333333334	-2.55584716796875
0.665666666666667	-2.56109237670899
0.6665	-2.56156921386719
0.667333333333334	-2.60114669799805
0.668166666666667	-2.44140625
0.669	-2.49290466308594
0.669833333333334	-2.49528884887696
0.670666666666667	-2.45094299316406
0.6715	-2.50101089477539
0.672333333333334	-2.69746780395508
0.673166666666667	-2.67696380615235
0.674	-2.69269943237305
0.674833333333334	-2.76994705200196
0.675666666666667	-2.70223617553711
0.6765	-2.57396697998047
0.677333333333334	-2.52294540405274
0.678166666666667	-2.48241424560547
0.679	-2.54917144775391
0.679833333333334	-2.60639190673828
0.680666666666667	-2.59447097778321
0.6815	-2.67505645751953
0.682333333333334	-2.72798538208008
0.683166666666667	-2.56729125976563
0.684	-2.48289108276367
0.684833333333334	-2.51102447509766
0.685666666666667	-2.60400772094727
0.6865	-2.59113311767578
0.687333333333334	-2.72750854492188
0.688166666666667	-2.79045104980469
0.689	-2.81333923339844
0.689833333333334	-2.68602371215821
0.690666666666667	-2.69126892089844
0.6915	-2.65216827392578
0.692333333333334	-2.6545524597168
0.693166666666667	-2.65550613403321
0.694	-2.6092529296875
0.694833333333334	-2.5787353515625
0.695666666666667	-2.54154205322266
0.6965	-2.48813629150391
0.697333333333334	-2.37894058227539
0.698166666666667	-2.3341178894043
0.699	-2.35366821289063
0.699833333333334	-2.42328643798828
0.700666666666667	-2.42042541503906
0.7015	-2.52246856689453
0.702333333333334	-2.65645980834961
0.703166666666667	-2.65169143676758
0.704	-2.70414352416992
0.704833333333334	-2.74085998535156
0.705666666666667	-2.76279449462891
0.7065	-2.68793106079102
0.707333333333334	-2.71797180175781
0.708166666666667	-2.58779525756836
0.709	-2.61926651000977
0.709833333333334	-2.61068344116211
0.710666666666667	-2.67124176025391
0.7115	-2.60353088378906
0.712333333333334	-2.64978408813477
0.713166666666667	-2.60972976684571
0.714	-2.58922576904297
0.714833333333334	-2.57110595703125
0.715666666666667	-2.6235580444336
0.7165	-2.68268585205078
0.717333333333334	-2.74419784545899
0.718166666666667	-2.7766227722168
0.719	-2.75945663452149
0.719833333333334	-2.74324417114258
0.720666666666667	-2.72321701049805
0.7215	-2.685546875
0.722333333333334	-2.74896621704102
0.723166666666667	-2.79998779296875
0.724	-2.79378890991211
0.724833333333334	-2.80189514160156
0.725666666666667	-2.838134765625
0.7265	-2.78615951538086
0.727333333333334	-2.69794464111328
0.728166666666667	-2.70175933837891
0.729	-2.70128250122071
0.729833333333334	-2.76851654052735
0.730666666666667	-2.70748138427735
0.7315	-2.76947021484375
0.732333333333334	-2.89011001586914
0.733166666666667	-2.74467468261719
0.734	-2.69746780395508
0.734833333333334	-2.75945663452149
0.735666666666667	-2.78949737548828
0.7365	-2.67314910888672
0.737333333333334	-2.83241271972656
0.738166666666667	-2.76327133178711
0.739	-2.75897979736328
0.739833333333334	-2.71272659301758
0.740666666666667	-2.71272659301758
0.7415	-2.69508361816406
0.742333333333334	-2.61735916137696
0.743166666666667	-2.59447097778321
0.744	-2.58541107177735
0.744833333333334	-2.49433517456055
0.745666666666667	-2.53343582153321
0.7465	-2.60210037231446
0.747333333333334	-2.59828567504883
0.748166666666667	-2.57492065429688
0.749	-2.69794464111328
0.749833333333334	-2.58255004882813
0.750666666666667	-2.61783599853516
0.7515	-2.6082992553711
0.752333333333334	-2.61211395263672
0.753166666666667	-2.56013870239258
0.754	-2.66885757446289
0.754833333333334	-2.68888473510742
0.755666666666667	-2.64787673950196
0.7565	-2.64024734497071
0.757333333333334	-2.71892547607422
0.758166666666667	-2.76899337768555
0.759	-2.68840789794922
0.759833333333334	-2.78949737548828
0.760666666666667	-2.93254852294922
0.7615	-2.85053253173828
0.762333333333334	-2.7761459350586
0.763166666666667	-2.84624099731446
0.764	-2.80857086181641
0.764833333333334	-2.72560119628906
0.765666666666667	-2.79760360717774
0.7665	-2.8223991394043
0.767333333333334	-2.90012359619141
0.768166666666667	-2.91538238525391
0.769	-2.95114517211914
0.769833333333334	-2.97021865844727
0.770666666666667	-2.87485122680664
0.7715	-2.82764434814453
0.772333333333334	-2.82669067382813
0.773166666666667	-2.84004211425781
0.774	-2.76708602905274
0.774833333333334	-2.82669067382813
0.775666666666667	-2.82096862792969
0.7765	-2.81000137329102
0.777333333333334	-2.82430648803711
0.778166666666667	-2.82907485961914
0.779	-2.74276733398438
0.779833333333334	-2.81047821044922
0.780666666666667	-2.89392471313477
0.7815	-2.77137756347656
0.782333333333334	-2.7618408203125
0.783166666666667	-2.85625457763672
0.784	-2.6698112487793
0.784833333333334	-2.63547897338867
0.785666666666667	-2.72798538208008
0.7865	-2.72321701049805
0.787333333333334	-2.74515151977539
0.788166666666667	-2.87818908691406
0.789	-2.88105010986328
0.789833333333334	-2.87485122680664
0.790666666666667	-3.02600860595703
0.7915	-2.98023223876953
0.792333333333334	-2.97355651855469
0.793166666666667	-2.92396545410156
0.794	-2.87723541259766
0.794833333333334	-2.72130966186524
0.795666666666667	-2.77900695800781
0.7965	-2.74372100830078
0.797333333333334	-2.79855728149414
0.798166666666667	-2.81333923339844
0.799	-2.80904769897461
0.799833333333334	-2.83050537109375
0.800666666666667	-2.77423858642578
0.8015	-2.79808044433594
0.802333333333334	-2.79998779296875
0.803166666666667	-2.75135040283203
0.804	-2.75993347167969
0.804833333333334	-2.7308464050293
0.805666666666667	-2.74181365966797
0.8065	-2.67791748046875
0.807333333333334	-2.81095504760742
0.808166666666667	-2.77471542358399
0.809	-2.87199020385742
0.809833333333334	-2.9139518737793
0.810666666666667	-2.99072265625
0.8115	-3.05938720703125
0.812333333333334	-3.02553176879883
0.813166666666667	-3.04508209228516
0.814	-2.93779373168946
0.814833333333334	-2.96688079833985
0.815666666666667	-2.94637680053711
0.8165	-2.97880172729492
0.817333333333334	-2.96497344970703
0.818166666666667	-2.94542312622071
0.819	-2.9897689819336
0.819833333333334	-2.95782089233399
0.820666666666667	-2.95019149780274
0.8215	-2.9449462890625
0.822333333333334	-2.99501419067383
0.823166666666667	-2.95495986938477
0.824	-2.95639038085938
0.824833333333334	-2.95162200927735
0.825666666666667	-2.97832489013672
0.8265	-2.99215316772461
0.827333333333334	-3.02839279174805
0.828166666666667	-3.03077697753906
0.829	-3.07226181030274
0.829833333333334	-3.08990478515625
0.830666666666667	-3.15618515014649
0.8315	-3.11756134033203
0.832333333333334	-3.13806533813477
0.833166666666667	-3.16143035888672
0.834	-3.15237045288086
0.834833333333334	-3.07750701904297
0.835666666666667	-3.08942794799805
0.8365	-2.99882888793946
0.837333333333334	-2.91252136230469
0.838166666666667	-2.89201736450196
0.839	-2.88581848144531
0.839833333333334	-2.92062759399414
0.840666666666667	-2.97403335571289
0.8415	-2.96497344970703
0.842333333333334	-2.96735763549805
0.843166666666667	-2.96449661254883
0.844	-2.96354293823242
0.844833333333334	-2.97927856445313
0.845666666666667	-3.07273864746094
0.8465	-3.11136245727539
0.847333333333334	-3.15046310424805
0.848166666666667	-3.16572189331055
0.849	-3.16858291625977
0.849833333333334	-3.08513641357422
0.850666666666667	-3.02743911743164
0.8515	-2.94160842895508
0.852333333333334	-2.97307968139649
0.853166666666667	-2.98595428466797
0.854	-3.09228897094727
0.854833333333334	-3.15189361572266
0.855666666666667	-3.16572189331055
0.8565	-3.17859649658203
0.857333333333334	-3.1733512878418
0.858166666666667	-3.0660629272461
0.859	-3.05891036987305
0.859833333333334	-3.11422348022461
0.860666666666667	-3.08036804199219
0.8615	-3.06987762451172
0.862333333333334	-3.15284729003906
0.863166666666667	-3.0813217163086
0.864	-3.00741195678711
0.864833333333334	-2.95400619506836
0.865666666666667	-2.90441513061524
0.8665	-2.90250778198242
0.867333333333334	-2.9754638671875
0.868166666666667	-3.07941436767578
0.869	-3.07798385620117
0.869833333333334	-3.06558609008789
0.870666666666667	-3.06558609008789
0.8715	-3.13186645507813
0.872333333333334	-3.10945510864258
0.873166666666667	-3.16667556762696
0.874	-3.18527221679688
0.874833333333334	-3.2339096069336
0.875666666666667	-3.16572189331055
0.8765	-3.143310546875
0.877333333333334	-3.16715240478516
0.878166666666667	-3.16858291625977
0.879	-3.10564041137696
0.879833333333334	-3.11565399169922
0.880666666666667	-3.09896469116211
0.8815	-2.97975540161133
0.882333333333334	-3.04841995239258
0.883166666666667	-3.10134887695313
0.884	-3.1275749206543
0.884833333333334	-3.11851501464844
0.885666666666667	-3.18336486816406
0.8865	-3.15332412719727
0.887333333333334	-3.12852859497071
0.888166666666667	-3.13663482666016
0.889	-3.12089920043946
0.889833333333334	-3.14188003540039
0.890666666666667	-3.19814682006836
0.8915	-3.20625305175781
0.892333333333334	-3.11565399169922
0.893166666666667	-3.15523147583008
0.894	-3.0660629272461
0.894833333333334	-3.11040878295899
0.895666666666667	-3.05223464965821
0.8965	-3.12376022338867
0.897333333333334	-3.19099426269531
0.898166666666667	-3.25870513916016
0.899	-3.18336486816406
0.899833333333334	-3.21149826049805
0.900666666666667	-3.19910049438477
0.9015	-3.1580924987793
0.902333333333334	-3.20529937744141
0.903166666666667	-3.24106216430664
0.904	-3.15952301025391
0.904833333333334	-3.11565399169922
0.905666666666667	-3.06177139282227
0.9065	-3.00168991088867
0.907333333333334	-2.98357009887696
0.908166666666667	-3.10945510864258
0.909	-3.16286087036133
0.909833333333334	-3.20100784301758
0.910666666666667	-3.24726104736328
0.9115	-3.23677062988281
0.912333333333334	-3.24106216430664
0.913166666666667	-3.25918197631836
0.914	-3.29780578613281
0.914833333333334	-3.24201583862305
0.915666666666667	-3.2796859741211
0.9165	-3.27014923095703
0.917333333333334	-3.24153900146485
0.918166666666667	-3.25298309326172
0.919	-3.24869155883789
0.919833333333334	-3.24392318725586
0.920666666666667	-3.16858291625977
0.9215	-3.13758850097656
0.922333333333334	-3.1280517578125
0.923166666666667	-3.16047668457031
0.924	-3.06463241577149
0.924833333333334	-3.06415557861328
0.925666666666667	-3.06224822998047
0.9265	-3.03936004638672
0.927333333333334	-3.00121307373047
0.928166666666667	-3.11708450317383
0.929	-3.19147109985352
0.929833333333334	-3.18765640258789
0.930666666666667	-3.23534011840821
0.9315	-3.20482254028321
0.932333333333334	-3.13901901245117
0.933166666666667	-3.16715240478516
0.934	-3.25059890747071
0.934833333333334	-3.21578979492188
0.935666666666667	-3.25345993041992
0.9365	-3.26108932495117
0.937333333333334	-3.28111648559571
0.938166666666667	-3.20863723754883
0.939	-3.2491683959961
0.939833333333334	-3.26728820800781
0.940666666666667	-3.25202941894531
0.9415	-3.14998626708985
0.942333333333334	-3.16095352172852
0.943166666666667	-3.10564041137696
0.944	-3.20625305175781
0.944833333333334	-3.20768356323242
0.945666666666667	-3.2644271850586
0.9465	-3.24583053588867
0.947333333333334	-3.29256057739258
0.948166666666667	-3.24869155883789
0.949	-3.30209732055664
0.949833333333334	-3.2343864440918
0.950666666666667	-3.23152542114258
0.9515	-3.22008132934571
0.952333333333334	-3.19766998291016
0.953166666666667	-3.16858291625977
0.954	-3.13043594360352
0.954833333333334	-3.21483612060547
0.955666666666667	-3.20148468017578
0.9565	-3.19814682006836
0.957333333333334	-3.2038688659668
0.958166666666667	-3.28540802001953
0.959	-3.29256057739258
0.959833333333334	-3.24821472167969
0.960666666666667	-3.25584411621094
0.9615	-3.30591201782227
0.962333333333334	-3.32164764404297
0.963166666666667	-3.2649040222168
0.964	-3.29399108886719
0.964833333333334	-3.33023071289063
0.965666666666667	-3.21817398071289
0.9665	-3.265380859375
0.967333333333334	-3.37648391723633
0.968166666666667	-3.35073471069336
0.969	-3.29637527465821
0.969833333333334	-3.32736968994141
0.970666666666667	-3.27587127685547
0.9715	-3.15904617309571
0.972333333333334	-3.21817398071289
0.973166666666667	-3.27920913696289
0.974	-3.39508056640625
0.974833333333334	-3.40890884399414
0.975666666666667	-3.47280502319336
0.9765	-3.52811813354492
0.977333333333334	-3.51762771606446
0.978166666666667	-3.49950790405274
0.979	-3.53431701660156
0.979833333333334	-3.50189208984375
0.980666666666667	-3.41272354125977
0.9815	-3.37696075439453
0.982333333333334	-3.31306457519531
0.983166666666667	-3.30877304077149
0.984	-3.3564567565918
0.984833333333334	-3.33309173583985
0.985666666666667	-3.38077545166016
0.9865	-3.39078903198242
0.987333333333334	-3.35216522216797
0.988166666666667	-3.39746475219727
0.989	-3.48711013793946
0.989833333333334	-3.48806381225586
0.990666666666667	-3.57294082641602
0.9915	-3.55291366577149
0.992333333333334	-3.49664688110352
0.993166666666667	-3.51238250732422
0.994	-3.4170150756836
0.994833333333334	-3.37553024291992
0.995666666666667	-3.39221954345703
0.9965	-3.37791442871094
0.997333333333334	-3.31687927246094
0.998166666666667	-3.4475326538086
0.999	-3.42082977294922
0.999833333333334	-3.43132019042969
1.00066666666667	-3.47566604614258
1.0015	-3.53240966796875
1.00233333333334	-3.40890884399414
1.00316666666667	-3.40557098388672
1.004	-3.41653823852539
1.00483333333334	-3.29256057739258
1.00566666666667	-3.32117080688477
1.0065	-3.37505340576172
1.00733333333334	-3.39603424072266
1.00816666666667	-3.40890884399414
1.009	-3.448486328125
1.00983333333334	-3.40557098388672
1.01066666666667	-3.36742401123047
1.0115	-3.36647033691406
1.01233333333334	-3.40414047241211
1.01316666666667	-3.47661972045899
1.014	-3.43513488769531
1.01483333333334	-3.54480743408203
1.01566666666667	-3.70121002197266
1.0165	-3.58963012695313
1.01733333333334	-3.56101989746094
1.01816666666667	-3.57627868652344
1.019	-3.51333618164063
1.01983333333334	-3.31974029541016
1.02066666666667	-3.30543518066406
1.0215	-3.27777862548828
1.02233333333334	-3.30257415771485
1.02316666666667	-3.26013565063477
1.024	-3.29303741455078
1.02483333333334	-3.30781936645508
1.02566666666667	-3.27491760253906
1.0265	-3.21340560913086
1.02733333333334	-3.28254699707031
1.02816666666667	-3.24487686157227
1.029	-3.20816040039063
1.02983333333334	-3.25632095336914
1.03066666666667	-3.26824188232422
1.0315	-3.18479537963867
1.03233333333334	-3.26871871948242
1.03316666666667	-3.29971313476563
1.034	-3.3259391784668
1.03483333333334	-3.29303741455078
1.03566666666667	-3.29875946044922
1.0365	-3.2649040222168
1.03733333333334	-3.30114364624024
1.03816666666667	-3.35025787353516
1.039	-3.46755981445313
1.03983333333334	-3.47614288330078
1.04066666666667	-3.45563888549805
1.0415	-3.53622436523438
1.04233333333334	-3.43084335327149
1.04316666666667	-3.31830978393555
1.044	-3.37505340576172
1.04483333333334	-3.38459014892578
1.04566666666667	-3.3559799194336
1.0465	-3.37553024291992
1.04733333333334	-3.48520278930664
1.04816666666667	-3.38888168334961
1.049	-3.39841842651367
1.04983333333334	-3.32736968994141
1.05066666666667	-3.32117080688477
1.0515	-3.21340560913086
1.05233333333334	-3.25584411621094
1.05316666666667	-3.19957733154297
1.054	-3.20148468017578
1.05483333333334	-3.22246551513672
1.05566666666667	-3.28159332275391
1.0565	-3.34739685058594
1.05733333333334	-3.25250625610352
1.05816666666667	-3.31974029541016
1.059	-3.39031219482422
1.05983333333334	-3.35168838500977
1.06066666666667	-3.32212448120117
1.0615	-3.4637451171875
1.06233333333334	-3.45993041992188
1.06316666666667	-3.40652465820313
1.064	-3.43561172485352
1.06483333333334	-3.45087051391602
1.06566666666667	-3.51572036743164
1.0665	-3.4785270690918
1.06733333333334	-3.48091125488281
1.06816666666667	-3.45993041992188
1.069	-3.48520278930664
1.06983333333334	-3.3564567565918
1.07066666666667	-3.32403182983399
1.0715	-3.32307815551758
1.07233333333334	-3.27491760253906
1.07316666666667	-3.27587127685547
1.074	-3.29351425170899
1.07483333333334	-3.25298309326172
1.07566666666667	-3.26871871948242
1.0765	-3.3559799194336
1.07733333333334	-3.24869155883789
1.07816666666667	-3.34501266479492
1.079	-3.4174919128418
1.07983333333334	-3.37600708007813
1.08066666666667	-3.36408615112305
1.0815	-3.3869743347168
1.08233333333334	-3.25202941894531
1.08316666666667	-3.25775146484375
1.084	-3.19480895996094
1.08483333333334	-3.12995910644531
1.08566666666667	-3.17096710205078
1.0865	-3.25441360473633
1.08733333333334	-3.25679779052735
1.08816666666667	-3.30114364624024
1.089	-3.38983535766602
1.08983333333334	-3.36742401123047
1.09066666666667	-3.27110290527344
1.0915	-3.265380859375
1.09233333333334	-3.23343276977539
1.09316666666667	-3.13711166381836
1.094	-3.143310546875
1.09483333333334	-3.14569473266602
1.09566666666667	-3.13472747802735
1.0965	-3.12042236328125
1.09733333333334	-3.15141677856446
1.09816666666667	-3.13377380371094
1.099	-3.1576156616211
1.09983333333334	-3.11326980590821
1.10066666666667	-3.19623947143555
1.1015	-3.24535369873047
1.10233333333334	-3.265380859375
1.10316666666667	-3.28779220581055
1.104	-3.32784652709961
1.10483333333334	-3.30638885498047
1.10566666666667	-3.34978103637696
1.1065	-3.34978103637696
1.10733333333334	-3.3717155456543
1.10816666666667	-3.38172912597656
1.109	-3.39698791503906
1.10983333333334	-3.36503982543946
1.11066666666667	-3.32927703857422
1.1115	-3.33786010742188
1.11233333333334	-3.32069396972656
1.11316666666667	-3.27873229980469
1.114	-3.25632095336914
1.11483333333334	-3.29780578613281
1.11566666666667	-3.22914123535156
1.1165	-3.32260131835938
1.11733333333334	-3.29637527465821
1.11816666666667	-3.23295593261719
1.119	-3.23343276977539
1.11983333333334	-3.28350067138672
1.12066666666667	-3.22341918945313
1.1215	-3.29065322875977
1.12233333333334	-3.28683853149414
1.12316666666667	-3.22055816650391
1.124	-3.24344635009766
1.12483333333334	-3.15475463867188
1.12566666666667	-3.13186645507813
1.1265	-3.21245193481446
1.12733333333334	-3.25441360473633
1.12816666666667	-3.26108932495117
1.129	-3.35884094238281
1.12983333333334	-3.31592559814453
1.13066666666667	-3.32736968994141
1.1315	-3.30972671508789
1.13233333333334	-3.19290161132813
1.13316666666667	-3.08847427368164
1.134	-3.07607650756836
1.13483333333334	-3.0665397644043
1.13566666666667	-3.08561325073242
1.1365	-3.04985046386719
1.13733333333334	-3.16619873046875
1.13816666666667	-3.20005416870117
1.139	-3.05461883544922
1.13983333333334	-3.06797027587891
1.14066666666667	-3.22961807250977
1.1415	-3.17430496215821
1.14233333333334	-3.15570831298828
1.14316666666667	-3.25965881347656
1.144	-3.23629379272461
1.14483333333334	-3.1423568725586
1.14566666666667	-3.07750701904297
1.1465	-3.09371948242188
1.14733333333334	-3.04031372070313
1.14816666666667	-3.02457809448242
1.149	-3.08513641357422
1.14983333333334	-3.12232971191406
1.15066666666667	-3.10516357421875
1.1515	-3.20053100585938
1.15233333333334	-3.18431854248047
1.15316666666667	-3.1123161315918
1.154	-3.20720672607422
1.15483333333334	-3.24392318725586
1.15566666666667	-3.18193435668946
1.1565	-3.14521789550781
1.15733333333334	-3.2033920288086
1.15816666666667	-3.10325622558594
1.159	-3.0660629272461
1.15983333333334	-3.11803817749024
1.16066666666667	-3.20768356323242
1.1615	-3.11899185180664
1.16233333333334	-3.12852859497071
1.16316666666667	-3.16905975341797
1.164	-3.04555892944336
1.16483333333334	-2.97927856445313
1.16566666666667	-3.06463241577149
1.1665	-3.1585693359375
1.16733333333334	-3.19910049438477
1.16816666666667	-3.19528579711914
1.169	-3.24106216430664
1.16983333333334	-3.26061248779297
1.17066666666667	-3.18336486816406
1.1715	-3.24487686157227
1.17233333333334	-3.35359573364258
1.17316666666667	-3.30972671508789
1.174	-3.27062606811524
1.17483333333334	-3.32021713256836
1.17566666666667	-3.2196044921875
1.1765	-3.20577621459961
1.17733333333334	-3.18956375122071
1.17816666666667	-3.10087203979492
1.179	-3.0202865600586
1.17983333333334	-2.93302536010742
1.18066666666667	-2.92205810546875
1.1815	-2.91824340820313
1.18233333333334	-2.99358367919922
1.18316666666667	-3.00073623657227
1.184	-3.1423568725586
1.18483333333334	-3.1280517578125
1.18566666666667	-3.08990478515625
1.1865	-3.082275390625
1.18733333333334	-3.13615798950196
1.18816666666667	-3.06129455566406
1.189	-3.06129455566406
1.18983333333334	-3.10945510864258
1.19066666666667	-3.1118392944336
1.1915	-3.07893753051758
1.19233333333334	-3.09371948242188
1.19316666666667	-3.13615798950196
1.194	-3.27444076538086
1.19483333333334	-3.30972671508789
1.19566666666667	-3.26776504516602
1.1965	-3.16047668457031
1.19733333333334	-3.06272506713867
1.19816666666667	-2.99119949340821
1.199	-3.0207633972168
1.19983333333334	-3.04985046386719
1.20066666666667	-3.14044952392578
1.2015	-3.11851501464844
1.20233333333334	-3.04079055786133
1.20316666666667	-2.96115875244141
1.204	-2.98070907592774
1.20483333333334	-2.91919708251953
1.20566666666667	-2.98309326171875
1.2065	-2.98833847045899
1.20733333333334	-2.97975540161133
1.20816666666667	-2.99787521362305
1.209	-3.03459167480469
1.20983333333334	-3.08513641357422
1.21066666666667	-3.21292877197266
1.2115	-3.23152542114258
1.21233333333334	-3.21722030639649
1.21316666666667	-3.22055816650391
1.214	-3.09324264526367
1.21483333333334	-2.95400619506836
1.21566666666667	-2.83622741699219
1.2165	-2.78186798095703
1.21733333333334	-2.8071403503418
1.21816666666667	-2.81286239624024
1.219	-2.84767150878906
1.21983333333334	-2.91824340820313
1.22066666666667	-2.95495986938477
1.2215	-2.90918350219727
1.22233333333334	-3.00025939941406
1.22316666666667	-3.07369232177735
1.224	-3.11517715454102
1.22483333333334	-3.08418273925781
1.22566666666667	-3.04317474365235
1.2265	-3.00836563110352
1.22733333333334	-2.96163558959961
1.22816666666667	-2.97212600708008
1.229	-3.06177139282227
1.22983333333334	-3.02505493164063
1.23066666666667	-3.06749343872071
1.2315	-3.02505493164063
1.23233333333334	-3.04794311523438
1.23316666666667	-2.89344787597656
1.234	-2.93445587158203
1.23483333333334	-2.86388397216797
1.23566666666667	-2.81715393066406
1.2365	-2.80380249023438
1.23733333333334	-2.94828414916992
1.23816666666667	-2.92205810546875
1.239	-2.97355651855469
1.23983333333334	-3.10039520263672
1.24066666666667	-3.03840637207031
1.2415	-2.97164916992188
1.24233333333334	-3.0202865600586
1.24316666666667	-2.98023223876953
1.244	-2.99787521362305
1.24483333333334	-3.07655334472656
1.24566666666667	-3.11708450317383
1.2465	-3.16905975341797
1.24733333333334	-3.14569473266602
1.24816666666667	-3.04651260375977
1.249	-2.98595428466797
1.24983333333334	-2.90489196777344
1.25066666666667	-2.81047821044922
1.2515	-2.86293029785156
1.25233333333334	-2.81047821044922
1.25316666666667	-2.87103652954102
1.254	-2.90918350219727
1.25483333333334	-2.9439926147461
1.25566666666667	-2.86579132080078
1.2565	-2.95877456665039
1.25733333333334	-2.93636322021485
1.25816666666667	-2.8839111328125
1.259	-2.89201736450196
1.25983333333334	-3.05843353271485
1.26066666666667	-3.10134887695313
1.2615	-3.04508209228516
1.26233333333334	-3.0508041381836
1.26316666666667	-3.05652618408203
1.264	-2.91156768798828
1.26483333333334	-2.82430648803711
1.26566666666667	-2.83050537109375
1.2665	-2.94208526611328
1.26733333333334	-2.84624099731446
1.26816666666667	-2.87675857543946
1.269	-2.87818908691406
1.26983333333334	-2.84051895141602
1.27066666666667	-2.82478332519531
1.2715	-2.94017791748047
1.27233333333334	-2.95066833496094
1.27316666666667	-2.9134750366211
1.274	-3.04889678955078
1.27483333333334	-2.98166275024414
1.27566666666667	-3.07750701904297
1.2765	-3.05318832397461
1.27733333333334	-3.18384170532227
1.27816666666667	-3.14664840698242
1.279	-3.19814682006836
1.27983333333334	-3.09181213378906
1.28066666666667	-3.12471389770508
1.2815	-2.93779373168946
1.28233333333334	-2.87580490112305
1.28316666666667	-2.87580490112305
1.284	-2.84481048583985
1.28483333333334	-2.82812118530274
1.28566666666667	-2.86531448364258
1.2865	-2.93254852294922
1.28733333333334	-2.92539596557617
1.28816666666667	-2.95543670654297
1.289	-2.90012359619141
1.28983333333334	-3.00121307373047
1.29066666666667	-2.98118591308594
1.2915	-2.88963317871094
1.29233333333334	-2.79474258422852
1.29316666666667	-2.91156768798828
1.294	-2.8228759765625
1.29483333333334	-2.73418426513672
1.29566666666667	-2.76041030883789
1.2965	-2.87675857543946
1.29733333333334	-2.84910202026367
1.29816666666667	-2.86483764648438
1.299	-2.9439926147461
1.29983333333334	-2.98070907592774
1.30066666666667	-2.92301177978516
1.3015	-2.83193588256836
1.30233333333334	-2.89344787597656
1.30316666666667	-2.78472900390625
1.304	-2.78806686401367
1.30483333333334	-2.84290313720703
1.30566666666667	-2.8681755065918
1.3065	-2.79521942138672
1.30733333333334	-2.90250778198242
1.30816666666667	-2.85387039184571
1.309	-2.82049179077149
1.30983333333334	-2.90584564208985
1.31066666666667	-2.97784805297852
1.3115	-2.9597282409668
1.31233333333334	-2.99692153930664
1.31316666666667	-2.99453735351563
1.314	-3.00741195678711
1.31483333333334	-2.95686721801758
1.31566666666667	-3.00836563110352
1.3165	-2.93874740600586
1.31733333333334	-2.89678573608399
1.31816666666667	-2.90584564208985
1.319	-3.021240234375
1.31983333333334	-2.98833847045899
1.32066666666667	-3.04651260375977
1.3215	-3.09038162231446
1.32233333333334	-3.01980972290039
1.32316666666667	-2.89297103881836
1.324	-2.85053253173828
1.32483333333334	-2.90298461914063
1.32566666666667	-2.91490554809571
1.3265	-2.9449462890625
1.32733333333334	-2.97021865844727
1.32816666666667	-3.0059814453125
1.329	-2.93779373168946
1.32983333333334	-2.92444229125977
1.33066666666667	-2.93493270874024
1.3315	-2.90393829345703
1.33233333333334	-2.90250778198242
1.33316666666667	-2.90822982788086
1.334	-2.89583206176758
1.33483333333334	-2.87628173828125
1.33566666666667	-3.06320190429688
1.3365	-2.96831130981446
1.33733333333334	-3.01313400268555
1.33816666666667	-3.01933288574219
1.339	-2.99739837646485
1.33983333333334	-2.81810760498047
1.34066666666667	-2.88963317871094
1.3415	-2.85720825195313
1.34233333333334	-2.93016433715821
1.34316666666667	-2.8533935546875
1.344	-2.85720825195313
1.34483333333334	-2.81286239624024
1.34566666666667	-2.79283523559571
1.3465	-2.78139114379883
1.34733333333334	-2.83193588256836
1.34816666666667	-2.90679931640625
1.349	-2.93016433715821
1.34983333333334	-3.00884246826172
1.35066666666667	-2.99739837646485
1.3515	-2.94065475463867
1.35233333333334	-2.95305252075196
1.35316666666667	-3.00788879394531
1.354	-2.94065475463867
1.35483333333334	-2.89201736450196
1.35566666666667	-2.98929214477539
1.3565	-2.838134765625
1.35733333333334	-2.79951095581055
1.35816666666667	-2.77185440063477
1.359	-2.78615951538086
1.35983333333334	-2.8066635131836
1.36066666666667	-2.89154052734375
1.3615	-2.94160842895508
1.36233333333334	-2.94923782348633
1.36316666666667	-2.97117233276367
1.364	-2.86483764648438
1.36483333333334	-2.8681755065918
1.36566666666667	-2.71177291870117
1.3665	-2.69031524658203
1.36733333333334	-2.62975692749024
1.36816666666667	-2.70700454711914
1.369	-2.63023376464844
1.36983333333334	-2.77471542358399
1.37066666666667	-2.83432006835938
1.3715	-2.80857086181641
1.37233333333334	-2.85816192626953
1.37316666666667	-2.93970108032227
1.374	-2.86865234375
1.37483333333334	-2.81333923339844
1.37566666666667	-2.90346145629883
1.3765	-2.83002853393555
1.37733333333334	-2.82382965087891
1.37816666666667	-2.83384323120117
1.379	-2.87961959838867
1.37983333333334	-2.84099578857422
1.38066666666667	-2.81953811645508
1.3815	-2.80046463012696
1.38233333333334	-2.83956527709961
1.38316666666667	-2.85577774047852
1.384	-2.85196304321289
1.38483333333334	-2.91824340820313
1.38566666666667	-2.97880172729492
1.3865	-2.93350219726563
1.38733333333334	-2.98643112182617
1.38816666666667	-2.98070907592774
1.389	-2.9296875
1.38983333333334	-2.78663635253906
1.39066666666667	-2.80570983886719
1.3915	-2.72893905639649
1.39233333333334	-2.70271301269531
1.39316666666667	-2.74372100830078
1.394	-2.86579132080078
1.39483333333334	-2.87580490112305
1.39566666666667	-2.78091430664063
1.3965	-2.79474258422852
1.39733333333334	-2.82859802246094
1.39816666666667	-2.79521942138672
1.399	-2.82430648803711
1.39983333333334	-2.95543670654297
1.40066666666667	-3.04937362670899
1.4015	-3.00025939941406
1.40233333333334	-2.93493270874024
1.40316666666667	-2.91252136230469
1.404	-2.97069549560547
1.40483333333334	-2.81620025634766
1.40566666666667	-2.84624099731446
1.4065	-2.97021865844727
1.40733333333334	-2.96449661254883
1.40816666666667	-2.87342071533203
1.409	-3.05271148681641
1.40983333333334	-2.97117233276367
1.41066666666667	-2.93350219726563
1.4115	-2.94351577758789
1.41233333333334	-2.97307968139649
1.41316666666667	-2.87628173828125
1.414	-2.88724899291992
1.41483333333334	-2.91728973388672
1.41566666666667	-2.92539596557617
1.4165	-2.9296875
1.41733333333334	-2.80189514160156
1.41816666666667	-2.89535522460938
1.419	-2.82669067382813
1.41983333333334	-2.75564193725586
1.42066666666667	-2.73370742797852
1.4215	-2.83050537109375
1.42233333333334	-2.84910202026367
1.42316666666667	-2.86483764648438
1.424	-2.85577774047852
1.42483333333334	-2.78234481811524
1.42566666666667	-2.85053253173828
1.4265	-2.74372100830078
1.42733333333334	-2.77042388916016
1.42816666666667	-2.81047821044922
1.429	-2.91061401367188
1.42983333333334	-2.8228759765625
1.43066666666667	-2.838134765625
1.4315	-2.86149978637696
1.43233333333334	-2.93636322021485
1.43316666666667	-2.87199020385742
1.434	-2.81953811645508
1.43483333333334	-2.78139114379883
1.43566666666667	-2.777099609375
1.4365	-2.71797180175781
1.43733333333334	-2.73513793945313
1.43816666666667	-2.80094146728516
1.439	-2.90298461914063
1.43983333333334	-2.89678573608399
1.44066666666667	-2.9745101928711
1.4415	-2.95734405517578
1.44233333333334	-2.98547744750977
1.44316666666667	-2.93254852294922
1.444	-2.96878814697266
1.44483333333334	-2.9139518737793
1.44566666666667	-2.96163558959961
1.4465	-2.9296875
1.44733333333334	-2.96735763549805
1.44816666666667	-2.85911560058594
1.449	-2.88534164428711
1.44983333333334	-2.84099578857422
1.45066666666667	-2.90393829345703
1.4515	-2.86579132080078
1.45233333333334	-2.92015075683594
1.45316666666667	-2.86960601806641
1.454	-2.87866592407227
1.45483333333334	-2.8228759765625
1.45566666666667	-2.71463394165039
1.4565	-2.79521942138672
1.45733333333334	-2.72464752197266
1.45816666666667	-2.75278091430664
1.459	-2.8076171875
1.45983333333334	-2.8223991394043
1.46066666666667	-2.74419784545899
1.4615	-2.75135040283203
1.46233333333334	-2.76517868041992
1.46316666666667	-2.74848937988281
1.464	-2.73180007934571
1.46483333333334	-2.71415710449219
1.46566666666667	-2.73990631103516
1.4665	-2.6240348815918
1.46733333333334	-2.58350372314453
1.46816666666667	-2.65741348266602
1.469	-2.67219543457031
1.46983333333334	-2.62451171875
1.47066666666667	-2.75564193725586
1.4715	-2.8066635131836
1.47233333333334	-2.85816192626953
1.47316666666667	-2.85959243774414
1.474	-2.93397903442383
1.47483333333334	-2.83002853393555
1.47566666666667	-2.85148620605469
1.4765	-2.87103652954102
1.47733333333334	-2.84433364868164
1.47816666666667	-2.86722183227539
1.479	-3.00741195678711
1.47983333333334	-2.93016433715821
1.48066666666667	-2.85196304321289
1.4815	-2.81858444213867
1.48233333333334	-2.7313232421875
1.48316666666667	-2.68840789794922
1.484	-2.78615951538086
1.48483333333334	-2.79426574707031
1.48566666666667	-2.71654129028321
1.4865	-2.80332565307617
1.48733333333334	-2.81190872192383
1.48816666666667	-2.7461051940918
1.489	-2.81095504760742
1.48983333333334	-2.92730331420899
1.49066666666667	-2.93874740600586
1.4915	-2.86674499511719
1.49233333333334	-2.81906127929688
1.49316666666667	-2.78520584106446
1.494	-2.75230407714844
1.49483333333334	-2.73513793945313
1.49566666666667	-2.67744064331055
1.4965	-2.72035598754883
1.49733333333334	-2.72130966186524
1.49816666666667	-2.69365310668946
1.499	-2.70128250122071
1.49983333333334	-2.7923583984375
1.50066666666667	-2.716064453125
1.5015	-2.69842147827149
1.50233333333334	-2.74944305419922
1.50316666666667	-2.82478332519531
1.504	-2.87246704101563
1.50483333333334	-2.89440155029297
1.50566666666667	-2.97927856445313
1.5065	-2.95114517211914
1.50733333333334	-2.8376579284668
1.50816666666667	-2.80046463012696
1.509	-2.90346145629883
1.50983333333334	-2.83861160278321
1.51066666666667	-2.96831130981446
1.5115	-3.05032730102539
1.51233333333334	-2.99453735351563
1.51316666666667	-2.83861160278321
1.514	-2.79664993286133
1.51483333333334	-2.62498855590821
1.51566666666667	-2.6540756225586
1.5165	-2.59590148925781
1.51733333333334	-2.67314910888672
1.51816666666667	-2.72607803344727
1.519	-2.81190872192383
1.51983333333334	-2.71272659301758
1.52066666666667	-2.8219223022461
1.5215	-2.80237197875977
1.52233333333334	-2.84051895141602
1.52316666666667	-2.84004211425781
1.524	-2.86722183227539
1.52483333333334	-2.7914047241211
1.52566666666667	-2.85816192626953
1.5265	-2.78520584106446
1.52733333333334	-2.74229049682617
1.52816666666667	-2.72607803344727
1.529	-2.78854370117188
1.52983333333334	-2.82812118530274
1.53066666666667	-2.81190872192383
1.5315	-2.83670425415039
1.53233333333334	-2.81286239624024
1.53316666666667	-2.88438796997071
1.534	-2.7923583984375
1.53483333333334	-2.85911560058594
1.53566666666667	-2.9296875
1.5365	-2.9902458190918
1.53733333333334	-3.0050277709961
1.53816666666667	-3.0055046081543
1.539	-2.98643112182617
1.53983333333334	-2.94065475463867
1.54066666666667	-2.94589996337891
1.5415	-2.84004211425781
1.54233333333334	-2.92682647705078
1.54316666666667	-2.99596786499024
1.544	-3.00216674804688
1.54483333333334	-2.93159484863281
1.54566666666667	-3.01265716552735
1.5465	-2.93397903442383
1.54733333333334	-2.77566909790039
1.54816666666667	-2.71797180175781
1.549	-2.80618667602539
1.54983333333334	-2.73513793945313
1.55066666666667	-2.81906127929688
1.5515	-2.92015075683594
1.55233333333334	-2.90107727050781
1.55316666666667	-2.89011001586914
1.554	-2.91252136230469
1.55483333333334	-2.76422500610352
1.55566666666667	-2.70938873291016
1.5565	-2.7008056640625
1.55733333333334	-2.7461051940918
1.55816666666667	-2.77757644653321
1.559	-2.89726257324219
1.55983333333334	-2.90918350219727
1.56066666666667	-3.02457809448242
1.5615	-2.88152694702149
1.56233333333334	-2.83336639404297
1.56316666666667	-2.78806686401367
1.564	-2.78854370117188
1.56483333333334	-2.68173217773438
1.56566666666667	-2.72846221923828
1.5665	-2.64787673950196
1.56733333333334	-2.68697738647461
1.56816666666667	-2.75516510009766
1.569	-2.8071403503418
1.56983333333334	-2.80952453613281
1.57066666666667	-2.91919708251953
1.5715	-2.84957885742188
1.57233333333334	-2.75373458862305
1.57316666666667	-2.72703170776367
1.574	-2.73609161376953
1.57483333333334	-2.75754928588867
1.57566666666667	-2.79617309570313
1.5765	-2.87628173828125
1.57733333333334	-2.88581848144531
1.57816666666667	-2.85577774047852
1.579	-2.77900695800781
1.57983333333334	-2.74801254272461
1.58066666666667	-2.70795822143555
1.5815	-2.73990631103516
1.58233333333334	-2.78329849243164
1.58316666666667	-2.70891189575196
1.584	-2.67171859741211
1.58483333333334	-2.77423858642578
1.58566666666667	-2.78282165527344
1.5865	-2.74372100830078
1.58733333333334	-2.90727615356446
1.58816666666667	-2.98166275024414
1.589	-2.84194946289063
1.58983333333334	-2.75182723999024
1.59066666666667	-2.80332565307617
1.5915	-2.7608871459961
1.59233333333334	-2.79998779296875
1.59316666666667	-2.84481048583985
1.594	-2.92253494262696
1.59483333333334	-2.94733047485352
1.59566666666667	-2.87914276123047
1.5965	-2.89630889892578
1.59733333333334	-2.86340713500977
1.59816666666667	-2.81906127929688
1.599	-2.777099609375
1.59983333333334	-2.79521942138672
1.60066666666667	-2.6998519897461
1.6015	-2.78043746948242
1.60233333333334	-2.82001495361328
1.60316666666667	-2.82764434814453
1.604	-2.88534164428711
1.60483333333334	-2.98309326171875
1.60566666666667	-2.9444694519043
1.6065	-2.95257568359375
1.60733333333334	-3.02505493164063
1.60816666666667	-3.07941436767578
1.609	-3.03077697753906
1.60983333333334	-3.06987762451172
1.61066666666667	-2.98595428466797
1.6115	-2.96163558959961
1.61233333333334	-2.86388397216797
1.61316666666667	-2.92730331420899
1.614	-2.91299819946289
1.61483333333334	-3.06129455566406
1.61566666666667	-3.01551818847656
1.6165	-3.01504135131836
1.61733333333334	-2.9745101928711
1.61816666666667	-2.90489196777344
1.619	-2.93827056884766
1.61983333333334	-2.95829772949219
1.62066666666667	-3.01933288574219
1.6215	-3.05366516113281
1.62233333333334	-3.08895111083985
1.62316666666667	-3.00836563110352
1.624	-3.03077697753906
1.62483333333334	-2.9444694519043
1.62566666666667	-2.9444694519043
1.6265	-2.99549102783203
1.62733333333334	-3.00979614257813
1.62816666666667	-2.96878814697266
1.629	-3.03363800048828
1.62983333333334	-3.0975341796875
1.63066666666667	-3.10802459716797
1.6315	-3.04317474365235
1.63233333333334	-2.99310684204102
1.63316666666667	-2.97641754150391
1.634	-2.87866592407227
1.63483333333334	-2.85434722900391
1.63566666666667	-2.88534164428711
1.6365	-2.92301177978516
1.63733333333334	-2.9449462890625
1.63816666666667	-2.9597282409668
1.639	-2.96401977539063
1.63983333333334	-2.9292106628418
1.64066666666667	-3.00359725952149
1.6415	-2.94542312622071
1.64233333333334	-2.89487838745117
1.64316666666667	-2.93064117431641
1.644	-2.90393829345703
1.64483333333334	-2.68936157226563
1.64566666666667	-2.71844863891602
1.6465	-2.72274017333985
1.64733333333334	-2.63118743896485
1.64816666666667	-2.67648696899414
1.649	-2.75707244873047
1.64983333333334	-2.77423858642578
1.65066666666667	-2.85482406616211
1.6515	-2.8219223022461
1.65233333333334	-2.82621383666992
1.65316666666667	-2.98118591308594
1.654	-3.07130813598633
1.65483333333334	-3.01313400268555
1.65566666666667	-3.08322906494141
1.6565	-3.09324264526367
1.65733333333334	-3.0055046081543
1.65816666666667	-2.93636322021485
1.659	-3.03220748901367
1.65983333333334	-3.04460525512696
1.66066666666667	-3.08799743652344
1.6615	-3.06510925292969
1.66233333333334	-3.00645828247071
1.66316666666667	-2.89964675903321
1.664	-2.89726257324219
1.66483333333334	-2.87485122680664
1.66566666666667	-2.87628173828125
1.6665	-2.87342071533203
[truncated: 69,663 more rows]
