# Supplementary material for: Chemodiversity of Calophyllum inophyllum L. oil bioactive components related to their specific geographical distribution in the South Pacific region
Source: PeerJ. 2019 May 22;7:e6896. doi: 10.7717/peerj.6896 (PMC6535043; doi:10.7717/peerj.6896)
Supplement: Supplemental Information 4 — Time and absorbance values at 280 nm. The site and the number of the collected sample from French Polynesia are in the separate file names. [file peerj-07-6896-s004.zip › TUAMOTU_FAKARAVA_Z1_N122.csv]

0.003	0.0476837158203125
0.00966666666666667	0.139236450195313
0.0163333333333334	0.161170959472656
0.023	0.0538825988769532
0.0296666666666667	-0.133514404296875
0.0363333333333334	-0.316143035888672
0.043	-0.419139862060547
0.0496666666666667	-0.479221343994141
0.0563333333333334	-0.523090362548828
0.063	-0.556468963623047
0.0696666666666667	-0.58126449584961
0.0763333333333334	-0.600814819335938
0.083	-0.617027282714844
0.0896666666666667	-0.632762908935547
0.0963333333333334	-0.649452209472657
0.103	-0.662326812744141
0.109666666666667	-0.669956207275391
0.116333333333334	-0.671863555908203
0.123	-0.672340393066407
0.129666666666667	-0.671863555908203
0.136333333333334	-0.671863555908203
0.143	-0.674247741699219
0.149666666666667	-0.679492950439453
0.156333333333334	-0.6866455078125
0.163	-0.69427490234375
0.169666666666667	-0.699520111083985
0.176333333333334	-0.700950622558594
0.183	-0.698089599609375
0.189666666666667	-0.694751739501953
0.196333333333334	-0.693798065185547
0.203	-0.693798065185547
0.209666666666667	-0.69427490234375
0.216333333333334	-0.69427490234375
0.223	-0.696182250976563
0.229666666666667	-0.698089599609375
0.236333333333334	-0.699996948242188
0.243	-0.704765319824219
0.249666666666667	-0.71096420288086
0.256333333333334	-0.7171630859375
0.263	-0.722885131835938
0.269666666666667	-0.728130340576172
0.276333333333334	-0.730037689208985
0.283	-0.727653503417969
0.289666666666667	-0.723838806152344
0.296333333333334	-0.723361968994141
0.303	-0.727176666259766
0.309666666666667	-0.729560852050782
0.316333333333334	-0.730037689208985
0.323	-0.730991363525391
0.329666666666667	-0.730991363525391
0.336333333333334	-0.730037689208985
0.343	-0.726699829101563
0.349666666666667	-0.724315643310547
0.356333333333334	-0.721931457519532
0.363	-0.720500946044922
0.369666666666667	-0.721454620361328
0.376333333333334	-0.721454620361328
0.383	-0.720500946044922
0.389666666666667	-0.719070434570313
0.396333333333334	-0.720500946044922
0.403	-0.724315643310547
0.409666666666667	-0.72622299194336
0.416333333333334	-0.728130340576172
0.423	-0.731945037841797
0.429666666666667	-0.736236572265625
0.436333333333334	-0.739574432373047
0.443	-0.74148178100586
0.449666666666667	-0.743389129638672
0.456333333333334	-0.745296478271485
0.463	-0.745773315429688
0.469666666666667	-0.7476806640625
0.476333333333334	-0.749588012695313
0.483	-0.751972198486328
0.489666666666667	-0.754833221435547
0.496333333333334	-0.758171081542969
0.503	-0.762462615966797
0.509666666666667	-0.765323638916016
0.516333333333334	-0.767707824707032
0.523	-0.77056884765625
0.529666666666667	-0.774860382080078
0.536333333333334	-0.780582427978516
0.543	-0.786781311035157
0.549666666666667	-0.79488754272461
0.556333333333334	-0.801563262939453
0.563	-0.805854797363281
0.569666666666667	-0.8087158203125
0.576333333333334	-0.812053680419922
0.583	-0.813484191894531
0.589666666666667	-0.812053680419922
0.596333333333334	-0.811100006103516
0.603	-0.812530517578125
0.609666666666667	-0.81634521484375
0.616333333333334	-0.819206237792969
0.623	-0.821590423583985
0.629666666666667	-0.824928283691406
0.636333333333334	-0.828742980957031
0.643	-0.829696655273438
0.649666666666667	-0.827312469482422
0.656333333333334	-0.824451446533203
0.663	-0.822544097900391
0.669666666666667	-0.822067260742188
0.676333333333334	-0.823020935058594
0.683	-0.825881958007813
0.689666666666667	-0.832080841064453
0.696333333333334	-0.838279724121094
0.703	-0.843048095703125
0.709666666666667	-0.847339630126953
0.716333333333334	-0.850200653076172
0.723	-0.853061676025391
0.729666666666667	-0.856399536132813
0.736333333333334	-0.861644744873047
0.743	-0.866413116455078
0.749666666666667	-0.870704650878906
0.756333333333334	-0.874042510986328
0.763	-0.87738037109375
0.769666666666667	-0.878334045410156
0.776333333333334	-0.87738037109375
0.783	-0.877857208251953
0.789666666666667	-0.882625579833985
0.796333333333334	-0.889778137207031
0.803	-0.895977020263672
0.809666666666667	-0.904083251953125
0.816333333333334	-0.911235809326172
0.823	-0.91695785522461
0.829666666666667	-0.918388366699219
0.836333333333334	-0.917434692382813
0.843	-0.914096832275391
0.849666666666667	-0.90932846069336
0.856333333333334	-0.905036926269531
0.863	-0.905513763427735
0.869666666666667	-0.910282135009766
0.876333333333334	-0.918388366699219
0.883	-0.928401947021485
0.889666666666667	-0.938892364501953
0.896333333333334	-0.948905944824219
0.903	-0.954627990722656
0.909666666666667	-0.956535339355469
0.916333333333334	-0.95510482788086
0.923	-0.952720642089844
0.929666666666667	-0.950336456298828
0.936333333333334	-0.949382781982422
0.943	-0.950813293457031
0.949666666666667	-0.952243804931641
0.956333333333334	-0.95367431640625
0.963	-0.954627990722656
0.969666666666667	-0.955581665039063
0.976333333333334	-0.957489013671875
0.983	-0.958442687988281
0.989666666666667	-0.960350036621094
0.996333333333334	-0.965118408203125
1.003	-0.970840454101563
1.00966666666667	-0.976085662841797
1.01633333333334	-0.981330871582031
1.023	-0.98562240600586
1.02966666666667	-0.989437103271485
1.03633333333334	-0.992298126220703
1.043	-0.994205474853516
1.04966666666667	-0.996589660644531
1.05633333333334	-0.998973846435547
1.063	-1.00231170654297
1.06966666666667	-1.00564956665039
1.07633333333334	-1.00898742675781
1.083	-1.01089477539063
1.08966666666667	-1.01041793823242
1.09633333333334	-1.01041793823242
1.103	-1.01137161254883
1.10966666666667	-1.01327896118164
1.11633333333334	-1.01470947265625
1.123	-1.01757049560547
1.12966666666667	-1.02376937866211
1.13633333333334	-1.03139877319336
1.143	-1.03998184204102
1.14966666666667	-1.04904174804688
1.15633333333334	-1.05953216552735
1.163	-1.07097625732422
1.16966666666667	-1.08146667480469
1.17633333333334	-1.08861923217774
1.183	-1.09195709228516
1.18966666666667	-1.09148025512696
1.19633333333334	-1.09052658081055
1.203	-1.09195709228516
1.20966666666667	-1.09720230102539
1.21633333333334	-1.10435485839844
1.223	-1.11055374145508
1.22966666666667	-1.11675262451172
1.23633333333334	-1.12247467041016
1.243	-1.12676620483399
1.24966666666667	-1.12724304199219
1.25633333333334	-1.12438201904297
1.263	-1.12390518188477
1.26966666666667	-1.1281967163086
1.27633333333334	-1.13582611083985
1.283	-1.14202499389649
1.28966666666667	-1.14631652832031
1.29633333333334	-1.15013122558594
1.303	-1.15203857421875
1.30966666666667	-1.15108489990235
1.31633333333334	-1.14727020263672
1.323	-1.14631652832031
1.32966666666667	-1.14917755126953
1.33633333333334	-1.15442276000977
1.343	-1.16014480590821
1.34966666666667	-1.16395950317383
1.35633333333334	-1.16920471191406
1.363	-1.17254257202149
1.36966666666667	-1.1744499206543
1.37633333333334	-1.17540359497071
1.383	-1.17635726928711
1.38966666666667	-1.17921829223633
1.39633333333334	-1.18207931518555
1.403	-1.18446350097656
1.40966666666667	-1.18494033813477
1.41633333333334	-1.18398666381836
1.423	-1.18160247802735
1.42966666666667	-1.17921829223633
1.43633333333334	-1.17683410644531
1.443	-1.17635726928711
1.44966666666667	-1.17874145507813
1.45633333333334	-1.18398666381836
1.463	-1.19352340698242
1.46966666666667	-1.2054443359375
1.47633333333334	-1.21641159057617
1.483	-1.22308731079102
1.48966666666667	-1.22737884521485
1.49633333333334	-1.23071670532227
1.503	-1.2354850769043
1.50966666666667	-1.24216079711914
1.51633333333334	-1.25217437744141
1.523	-1.26504898071289
1.52966666666667	-1.27887725830078
1.53633333333334	-1.29175186157227
1.543	-1.30033493041992
1.54966666666667	-1.30128860473633
1.55633333333334	-1.29985809326172
1.563	-1.29985809326172
1.56966666666667	-1.30224227905274
1.57633333333334	-1.30414962768555
1.583	-1.30605697631836
1.58966666666667	-1.31082534790039
1.59633333333334	-1.31654739379883
1.603	-1.32226943969727
1.60966666666667	-1.32560729980469
1.61633333333334	-1.33037567138672
1.623	-1.33657455444336
1.62966666666667	-1.34325027465821
1.63633333333334	-1.34801864624024
1.643	-1.35135650634766
1.64966666666667	-1.35564804077149
1.65633333333334	-1.3580322265625
1.663	-1.35898590087891
1.66966666666667	-1.35850906372071
1.67633333333334	-1.35850906372071
1.683	-1.3580322265625
1.68966666666667	-1.35517120361328
1.69633333333334	-1.35231018066406
1.703	-1.35087966918946
1.70966666666667	-1.34944915771485
1.71633333333334	-1.34849548339844
1.723	-1.35087966918946
1.72966666666667	-1.35564804077149
1.73633333333334	-1.36041641235352
1.743	-1.36232376098633
1.74966666666667	-1.36518478393555
1.75633333333334	-1.36852264404297
1.763	-1.37090682983399
1.76966666666667	-1.37186050415039
1.77633333333334	-1.37376785278321
1.783	-1.37805938720703
1.78966666666667	-1.38235092163086
1.79633333333334	-1.38664245605469
1.803	-1.3885498046875
1.80966666666667	-1.39045715332031
1.81633333333334	-1.39045715332031
1.823	-1.39093399047852
1.82966666666667	-1.39141082763672
1.83633333333334	-1.3885498046875
1.843	-1.38425827026367
1.84966666666667	-1.38044357299805
1.85633333333334	-1.37901306152344
1.863	-1.37901306152344
1.86966666666667	-1.37996673583985
1.87633333333334	-1.38282775878906
1.883	-1.38568878173828
1.88966666666667	-1.38902664184571
1.89633333333334	-1.39331817626953
1.903	-1.39617919921875
1.90966666666667	-1.39665603637696
1.91633333333334	-1.39760971069336
1.923	-1.40094757080078
1.92966666666667	-1.4028549194336
1.93633333333334	-1.40380859375
1.943	-1.40380859375
1.94966666666667	-1.40666961669922
1.95633333333334	-1.40953063964844
1.963	-1.40953063964844
1.96966666666667	-1.40810012817383
1.97633333333334	-1.40571594238281
1.983	-1.40523910522461
1.98966666666667	-1.40666961669922
1.99633333333334	-1.40953063964844
2.003	-1.41239166259766
2.00966666666667	-1.41763687133789
2.01633333333334	-1.42526626586914
2.023	-1.43051147460938
2.02966666666667	-1.43194198608399
2.03633333333334	-1.43241882324219
2.043	-1.4333724975586
2.04966666666667	-1.4333724975586
2.05633333333334	-1.43289566040039
2.063	-1.43289566040039
2.06966666666667	-1.43527984619141
2.07633333333334	-1.43957138061524
2.083	-1.44386291503906
2.08966666666667	-1.45006179809571
2.09633333333334	-1.45673751831055
2.103	-1.46198272705078
2.10966666666667	-1.46627426147461
2.11633333333334	-1.46961212158203
2.123	-1.47342681884766
2.12966666666667	-1.47724151611328
2.13633333333334	-1.48153305053711
2.143	-1.48630142211914
2.14966666666667	-1.49202346801758
2.15633333333334	-1.49774551391602
2.163	-1.50299072265625
2.16966666666667	-1.50680541992188
2.17633333333334	-1.51157379150391
2.183	-1.51491165161133
2.18966666666667	-1.51920318603516
2.19633333333334	-1.5249252319336
2.203	-1.53446197509766
2.20966666666667	-1.54590606689453
2.21633333333334	-1.55735015869141
2.223	-1.56974792480469
2.22966666666667	-1.58166885375977
2.23633333333334	-1.59215927124024
2.243	-1.60074234008789
2.24966666666667	-1.60789489746094
2.25633333333334	-1.61552429199219
2.263	-1.62315368652344
2.26966666666667	-1.62982940673828
2.27633333333334	-1.63650512695313
2.283	-1.64365768432617
2.28966666666667	-1.65081024169922
2.29633333333334	-1.65700912475586
2.303	-1.6622543334961
2.30966666666667	-1.66749954223633
2.31633333333334	-1.67322158813477
2.323	-1.67703628540039
2.32966666666667	-1.68085098266602
2.33633333333334	-1.68609619140625
2.343	-1.69515609741211
2.34966666666667	-1.70373916625977
2.35633333333334	-1.71089172363281
2.363	-1.71709060668946
2.36966666666667	-1.7242431640625
2.37633333333334	-1.73187255859375
2.383	-1.7385482788086
2.38966666666667	-1.74570083618164
2.39633333333334	-1.75523757934571
2.403	-1.76477432250977
2.40966666666667	-1.77097320556641
2.41633333333334	-1.77288055419922
2.423	-1.77383422851563
2.42966666666667	-1.77764892578125
2.43633333333334	-1.78337097167969
2.443	-1.79052352905274
2.44966666666667	-1.79767608642578
2.45633333333334	-1.80768966674805
2.463	-1.8157958984375
2.46966666666667	-1.82199478149414
2.47633333333334	-1.82533264160156
2.483	-1.82819366455078
2.48966666666667	-1.83200836181641
2.49633333333334	-1.83582305908203
2.503	-1.84154510498047
2.50966666666667	-1.84726715087891
2.51633333333334	-1.85346603393555
2.523	-1.85775756835938
2.52966666666667	-1.8610954284668
2.53633333333334	-1.86347961425781
2.543	-1.86491012573242
2.54966666666667	-1.86824798583985
2.55633333333334	-1.87253952026367
2.563	-1.87826156616211
2.56966666666667	-1.88446044921875
2.57633333333334	-1.8916130065918
2.583	-1.89781188964844
2.58966666666667	-1.89876556396485
2.59633333333334	-1.89685821533203
2.603	-1.89685821533203
2.60966666666667	-1.90114974975586
2.61633333333334	-1.90496444702149
2.623	-1.90830230712891
2.62966666666667	-1.91116333007813
2.63633333333334	-1.91545486450196
2.643	-1.91831588745117
2.64966666666667	-1.91640853881836
2.65633333333334	-1.91259384155274
2.663	-1.90877914428711
2.66966666666667	-1.9073486328125
2.67633333333334	-1.9063949584961
2.683	-1.9063949584961
2.68966666666667	-1.90782546997071
2.69633333333334	-1.91402435302735
2.703	-1.92356109619141
2.70966666666667	-1.93357467651367
2.71633333333334	-1.94072723388672
2.723	-1.94311141967774
2.72966666666667	-1.94215774536133
2.73633333333334	-1.93929672241211
2.743	-1.9373893737793
2.74966666666667	-1.9373893737793
2.75633333333334	-1.93977355957031
2.763	-1.94501876831055
2.76966666666667	-1.9521713256836
2.77633333333334	-1.95980072021485
2.783	-1.96456909179688
2.78966666666667	-1.9674301147461
2.79633333333334	-1.97124481201172
2.803	-1.97839736938477
2.80966666666667	-1.98698043823242
2.81633333333334	-1.99317932128906
2.823	-1.9984245300293
2.82966666666667	-2.00414657592774
2.83633333333334	-2.01177597045899
2.843	-2.01702117919922
2.84966666666667	-2.02226638793946
2.85633333333334	-2.03132629394531
2.863	-2.04181671142578
2.86966666666667	-2.04896926879883
2.87633333333334	-2.05039978027344
2.883	-2.05039978027344
2.88966666666667	-2.05039978027344
2.89633333333334	-2.04896926879883
2.903	-2.04706192016602
2.90966666666667	-2.04753875732422
2.91633333333334	-2.05183029174805
2.923	-2.05755233764649
2.92966666666667	-2.06279754638672
2.93633333333334	-2.06518173217774
2.943	-2.06661224365235
2.94966666666667	-2.06708908081055
2.95633333333334	-2.06804275512696
2.963	-2.07042694091797
2.96966666666667	-2.07376480102539
2.97633333333334	-2.07996368408203
2.983	-2.08902359008789
2.98966666666667	-2.09903717041016
2.99633333333334	-2.10905075073242
3.003	-2.11906433105469
3.00966666666667	-2.12907791137696
3.01633333333334	-2.13670730590821
3.023	-2.13956832885742
3.02966666666667	-2.13956832885742
3.03633333333334	-2.14242935180664
3.043	-2.14672088623047
3.04966666666667	-2.14958190917969
3.05633333333334	-2.15482711791992
3.063	-2.16341018676758
3.06966666666667	-2.17628479003906
3.07633333333334	-2.18820571899414
3.083	-2.19869613647461
3.08966666666667	-2.20632553100586
3.09633333333334	-2.21109390258789
3.103	-2.21490859985352
3.10966666666667	-2.21681594848633
3.11633333333334	-2.21872329711914
3.123	-2.22015380859375
3.12966666666667	-2.22396850585938
3.13633333333334	-2.23064422607422
3.143	-2.23922729492188
3.14966666666667	-2.24590301513672
3.15633333333334	-2.24924087524414
3.163	-2.25067138671875
3.16966666666667	-2.25210189819336
3.17633333333334	-2.25257873535156
3.183	-2.25305557250977
3.18966666666667	-2.25305557250977
3.19633333333334	-2.25257873535156
3.203	-2.25305557250977
3.20966666666667	-2.25257873535156
3.21633333333334	-2.25162506103516
3.223	-2.25019454956055
3.22966666666667	-2.25067138671875
3.23633333333334	-2.25448608398438
3.243	-2.25830078125
3.24966666666667	-2.25925445556641
3.25633333333334	-2.26116180419922
3.263	-2.26259231567383
3.26966666666667	-2.26211547851563
3.27633333333334	-2.2573471069336
3.283	-2.25114822387696
3.28966666666667	-2.24590301513672
3.29633333333334	-2.23922729492188
3.303	-2.22873687744141
3.30966666666667	-2.21729278564453
3.31633333333334	-2.20584869384766
3.323	-2.19249725341797
3.32966666666667	-2.17580795288086
3.33633333333334	-2.16102600097656
3.343	-2.14910507202149
3.34966666666667	-2.1352767944336
3.35633333333334	-2.11763381958008
3.363	-2.09951400756836
3.36966666666667	-2.08330154418946
3.37633333333334	-2.06613540649414
3.383	-2.04563140869141
3.38966666666667	-2.02751159667969
3.39633333333334	-2.01416015625
3.403	-2.00557708740235
3.40966666666667	-1.99651718139649
3.41633333333334	-1.98841094970703
3.423	-1.98221206665039
3.42966666666667	-1.97839736938477
3.43633333333334	-1.97839736938477
3.443	-1.98030471801758
3.44966666666667	-1.98411941528321
3.45633333333334	-1.99174880981446
3.463	-2.00033187866211
3.46966666666667	-2.01034545898438
3.47633333333334	-2.01749801635742
3.483	-2.02274322509766
3.48966666666667	-2.0284652709961
3.49633333333334	-2.03466415405274
3.503	-2.04324722290039
3.50966666666667	-2.05135345458985
3.51633333333334	-2.0589828491211
3.523	-2.06518173217774
3.52966666666667	-2.06851959228516
3.53633333333334	-2.06947326660156
3.543	-2.06851959228516
3.54966666666667	-2.06804275512696
3.55633333333334	-2.06804275512696
3.563	-2.06851959228516
3.56966666666667	-2.07185745239258
3.57633333333334	-2.07757949829102
3.583	-2.08377838134766
3.58966666666667	-2.08663940429688
3.59633333333334	-2.0899772644043
3.603	-2.09474563598633
3.60966666666667	-2.09903717041016
3.61633333333334	-2.09951400756836
3.623	-2.09712982177735
3.62966666666667	-2.09474563598633
3.63633333333334	-2.0895004272461
3.643	-2.08234786987305
3.64966666666667	-2.07281112670899
3.65633333333334	-2.06470489501953
3.663	-2.05659866333008
3.66966666666667	-2.04944610595703
3.67633333333334	-2.04277038574219
3.683	-2.03752517700196
3.68966666666667	-2.03227996826172
3.69633333333334	-2.02751159667969
3.703	-2.02322006225586
3.70966666666667	-2.01845169067383
3.71633333333334	-2.01463699340821
3.723	-2.00986862182617
3.72966666666667	-2.00510025024414
3.73633333333334	-1.99985504150391
3.743	-1.99604034423828
3.74966666666667	-1.99127197265625
3.75633333333334	-1.98459625244141
3.763	-1.97458267211914
3.76966666666667	-1.96313858032227
3.77633333333334	-1.95074081420899
3.783	-1.93834304809571
3.78966666666667	-1.92594528198242
3.79633333333334	-1.91593170166016
3.803	-1.90925598144531
3.80966666666667	-1.90305709838867
3.81633333333334	-1.89399719238281
3.823	-1.88112258911133
3.82966666666667	-1.86395645141602
3.83633333333334	-1.84106826782227
3.843	-1.8153190612793
3.84966666666667	-1.79052352905274
3.85633333333334	-1.76572799682617
3.863	-1.74188613891602
3.86966666666667	-1.71756744384766
3.87633333333334	-1.69754028320313
3.883	-1.6779899597168
3.88966666666667	-1.65510177612305
3.89633333333334	-1.62887573242188
3.903	-1.60026550292969
3.90966666666667	-1.57356262207031
3.91633333333334	-1.54781341552735
3.923	-1.52397155761719
3.92966666666667	-1.50299072265625
3.93633333333334	-1.48582458496094
3.943	-1.47390365600586
3.94966666666667	-1.46770477294922
3.95633333333334	-1.46722793579102
3.963	-1.46865844726563
3.96966666666667	-1.47008895874024
3.97633333333334	-1.47199630737305
3.983	-1.47390365600586
3.98966666666667	-1.47676467895508
3.99633333333334	-1.47819519042969
4.003	-1.4801025390625
4.00966666666667	-1.48248672485352
4.01633333333334	-1.48391723632813
4.023	-1.48582458496094
4.02966666666667	-1.48820877075196
4.03633333333334	-1.49106979370117
4.043	-1.49583816528321
4.04966666666667	-1.50108337402344
4.05633333333334	-1.50728225708008
4.063	-1.51205062866211
4.06966666666667	-1.51443481445313
4.07633333333334	-1.51252746582031
4.083	-1.50442123413086
4.08966666666667	-1.49011611938477
4.09633333333334	-1.47342681884766
4.103	-1.45578384399414
4.10966666666667	-1.43575668334961
4.11633333333334	-1.41334533691406
4.123	-1.39141082763672
4.12966666666667	-1.373291015625
4.13633333333334	-1.3570785522461
4.143	-1.33991241455078
4.14966666666667	-1.31940841674805
4.15633333333334	-1.29318237304688
4.163	-1.26123428344727
4.16966666666667	-1.22594833374024
4.17633333333334	-1.18732452392578
4.183	-1.1439323425293
4.18966666666667	-1.09624862670899
4.19633333333334	-1.04570388793946
4.203	-0.993728637695313
4.20966666666667	-0.936985015869141
4.21633333333334	-0.875473022460938
4.223	-0.815868377685547
4.22966666666667	-0.758171081542969
4.23633333333334	-0.704288482666016
4.243	-0.652313232421875
4.24966666666667	-0.60415267944336
4.25633333333334	-0.560283660888672
4.263	-0.522613525390625
4.26966666666667	-0.494480133056641
4.27633333333334	-0.478744506835938
4.283	-0.475406646728516
4.28966666666667	-0.484466552734375
4.29633333333334	-0.505447387695313
4.303	-0.534534454345703
4.30966666666667	-0.56600570678711
4.31633333333334	-0.597000122070313
4.323	-0.630855560302735
4.32966666666667	-0.669479370117188
4.33633333333334	-0.713348388671875
4.343	-0.761032104492188
4.34966666666667	-0.813007354736328
4.35633333333334	-0.866889953613281
4.363	-0.918865203857422
4.36966666666667	-0.967025756835938
4.37633333333334	-1.01137161254883
4.383	-1.05428695678711
4.38966666666667	-1.0976791381836
4.39633333333334	-1.14297866821289
4.403	-1.18780136108399
4.40966666666667	-1.22928619384766
4.41633333333334	-1.26743316650391
4.423	-1.30271911621094
4.42966666666667	-1.33514404296875
4.43633333333334	-1.36566162109375
4.443	-1.39808654785156
4.44966666666667	-1.43194198608399
4.45633333333334	-1.46341323852539
4.463	-1.48963928222656
4.46966666666667	-1.51300430297852
4.47633333333334	-1.53684616088867
4.483	-1.56116485595703
4.48966666666667	-1.58309936523438
4.49633333333334	-1.60264968872071
4.503	-1.62076950073242
4.50966666666667	-1.63936614990235
4.51633333333334	-1.65510177612305
4.523	-1.66559219360352
4.52966666666667	-1.67417526245117
4.53633333333334	-1.68323516845703
4.543	-1.69229507446289
4.54966666666667	-1.69849395751953
4.55633333333334	-1.69706344604492
4.563	-1.69134140014649
4.56966666666667	-1.68418884277344
4.57633333333334	-1.678466796875
4.583	-1.67131423950196
4.58966666666667	-1.66463851928711
4.59633333333334	-1.66368484497071
4.603	-1.66749954223633
4.60966666666667	-1.67369842529297
4.61633333333334	-1.67655944824219
4.623	-1.6775131225586
4.62966666666667	-1.67894363403321
4.63633333333334	-1.67942047119141
4.643	-1.67894363403321
4.64966666666667	-1.678466796875
4.65633333333334	-1.68132781982422
4.663	-1.68466567993164
4.66966666666667	-1.68752670288086
4.67633333333334	-1.69038772583008
4.683	-1.69420242309571
4.68966666666667	-1.69897079467774
4.69633333333334	-1.70278549194336
4.703	-1.7080307006836
4.70966666666667	-1.71422958374024
4.71633333333334	-1.71947479248047
4.723	-1.7242431640625
4.72966666666667	-1.72948837280274
4.73633333333334	-1.73759460449219
4.743	-1.74665451049805
4.74966666666667	-1.7538070678711
4.75633333333334	-1.75857543945313
4.763	-1.76286697387696
4.76966666666667	-1.76715850830078
4.77633333333334	-1.77049636840821
4.783	-1.77383422851563
4.78966666666667	-1.77812576293946
4.79633333333334	-1.7848014831543
4.803	-1.79243087768555
4.80966666666667	-1.79719924926758
4.81633333333334	-1.79719924926758
4.823	-1.79481506347656
4.82966666666667	-1.79100036621094
4.83633333333334	-1.78670883178711
4.843	-1.78050994873047
4.84966666666667	-1.77192687988281
4.85633333333334	-1.76095962524414
4.863	-1.74808502197266
4.86966666666667	-1.73187255859375
4.87633333333334	-1.71041488647461
4.883	-1.68228149414063
4.88966666666667	-1.6474723815918
4.89633333333334	-1.60551071166992
4.903	-1.5559196472168
4.90966666666667	-1.49822235107422
4.91633333333334	-1.43146514892578
4.923	-1.35850906372071
4.92966666666667	-1.28030776977539
4.93633333333334	-1.19590759277344
4.943	-1.10149383544922
4.94966666666667	-0.996112823486328
4.95633333333334	-0.876903533935547
4.963	-0.741004943847657
4.96966666666667	-0.586032867431641
4.97633333333334	-0.410556793212891
4.983	-0.217437744140625
4.98966666666667	-0.00762939453125
4.99633333333334	0.213623046875
5.003	0.442981719970703
5.00966666666667	0.67901611328125
5.01633333333334	0.918865203857422
5.023	1.1587142944336
5.02966666666667	1.39379501342774
5.03633333333334	1.62076950073242
5.043	1.83773040771485
5.04966666666667	2.03800201416016
5.05633333333334	2.21681594848633
5.063	2.37464904785156
5.06966666666667	2.51388549804688
5.07633333333334	2.63786315917969
5.083	2.74753570556641
5.08966666666667	2.84719467163086
5.09633333333334	2.93827056884766
5.103	3.021240234375
5.10966666666667	3.09896469116211
5.11633333333334	3.17573547363281
5.123	3.25155258178711
5.12966666666667	3.32307815551758
5.13633333333334	3.39269638061524
5.143	3.4637451171875
5.14966666666667	3.53574752807617
5.15633333333334	3.60393524169922
5.163	3.66449356079102
5.16966666666667	3.71408462524414
5.17633333333334	3.75032424926758
5.183	3.77225875854492
5.18966666666667	3.77893447875977
5.19633333333334	3.76749038696289
5.203	3.74031066894531
5.20966666666667	3.69834899902344
5.21633333333334	3.63969802856446
5.223	3.56101989746094
5.22966666666667	3.46422195434571
5.23633333333334	3.35788726806641
5.243	3.24630737304688
5.24966666666667	3.13329696655274
5.25633333333334	3.01980972290039
5.263	2.90584564208985
5.26966666666667	2.78997421264649
5.27633333333334	2.66838073730469
5.283	2.53725051879883
5.28966666666667	2.39801406860352
5.29633333333334	2.25496292114258
5.303	2.11429595947266
5.30966666666667	1.97315216064453
5.31633333333334	1.82914733886719
5.323	1.68371200561524
5.32966666666667	1.5411376953125
5.33633333333334	1.40047073364258
5.343	1.25503540039063
5.34966666666667	1.10578536987305
5.35633333333334	0.958442687988281
5.363	0.81634521484375
5.36966666666667	0.67901611328125
5.37633333333334	0.544071197509766
5.383	0.411510467529297
5.38966666666667	0.283241271972656
5.39633333333334	0.158786773681641
5.403	0.0362396240234375
5.40966666666667	-0.0858306884765625
5.41633333333334	-0.206470489501953
5.423	-0.323295593261719
5.42966666666667	-0.431537628173828
5.43633333333334	-0.5340576171875
5.443	-0.632286071777344
5.44966666666667	-0.72622299194336
5.45633333333334	-0.81634521484375
5.463	-0.902175903320313
5.46966666666667	-0.988483428955078
5.47633333333334	-1.07431411743164
5.483	-1.15823745727539
5.48966666666667	-1.23882293701172
5.49633333333334	-1.31511688232422
5.503	-1.38711929321289
5.50966666666667	-1.45387649536133
5.51633333333334	-1.51872634887696
5.523	-1.58357620239258
5.52966666666667	-1.64508819580078
5.53633333333334	-1.70326232910156
5.543	-1.76048278808594
5.54966666666667	-1.81674957275391
5.55633333333334	-1.86872482299805
5.563	-1.91402435302735
5.56966666666667	-1.95550918579102
5.57633333333334	-1.99460983276367
5.583	-2.0289421081543
5.58966666666667	-2.05707550048828
5.59633333333334	-2.07948684692383
5.603	-2.09856033325196
5.60966666666667	-2.11572647094727
5.61633333333334	-2.13003158569336
5.623	-2.13956832885742
5.62966666666667	-2.14433670043946
5.63633333333334	-2.14672088623047
5.643	-2.14719772338867
5.64966666666667	-2.14719772338867
5.65633333333334	-2.14576721191406
5.663	-2.14290618896485
5.66966666666667	-2.13718414306641
5.67633333333334	-2.12860107421875
5.683	-2.11763381958008
5.68966666666667	-2.10142135620117
5.69633333333334	-2.08044052124024
5.703	-2.05659866333008
5.70966666666667	-2.03514099121094
5.71633333333334	-2.0136833190918
5.723	-1.98888778686524
5.72966666666667	-1.96027755737305
5.73633333333334	-1.92928314208985
5.743	-1.89685821533203
5.74966666666667	-1.861572265625
5.75633333333334	-1.82437896728516
5.763	-1.78575515747071
5.76966666666667	-1.74808502197266
5.77633333333334	-1.71422958374024
5.783	-1.68275833129883
5.78966666666667	-1.65224075317383
5.79633333333334	-1.62076950073242
5.803	-1.59072875976563
5.80966666666667	-1.56450271606446
5.81633333333334	-1.54209136962891
5.823	-1.52206420898438
5.82966666666667	-1.50537490844727
5.83633333333334	-1.49250030517578
5.843	-1.48248672485352
5.84966666666667	-1.47056579589844
5.85633333333334	-1.45530700683594
5.863	-1.43766403198242
5.86966666666667	-1.4181137084961
5.87633333333334	-1.39856338500977
5.883	-1.37424468994141
5.88966666666667	-1.34515762329102
5.89633333333334	-1.30891799926758
5.903	-1.26457214355469
5.90966666666667	-1.20878219604492
5.91633333333334	-1.14059448242188
5.923	-1.06143951416016
5.92966666666667	-0.96893310546875
5.93633333333334	-0.861644744873047
5.943	-0.734329223632813
5.94966666666667	-0.58746337890625
5.95633333333334	-0.418186187744141
5.963	-0.229358673095703
5.96966666666667	-0.0238418579101563
5.97633333333334	0.1983642578125
5.983	0.438213348388672
5.98966666666667	0.697612762451172
5.99633333333334	0.974178314208985
6.003	1.2660026550293
6.00966666666667	1.5707015991211
6.01633333333334	1.88302993774414
6.023	2.19535827636719
6.02966666666667	2.5014877319336
6.03633333333334	2.79808044433594
6.043	3.08322906494141
6.04966666666667	3.35502624511719
6.05633333333334	3.61299514770508
6.063	3.85332107543946
6.06966666666667	4.07457351684571
6.07633333333334	4.27436828613281
6.083	4.45318222045899
6.08966666666667	4.61244583129883
6.09633333333334	4.75168228149414
6.103	4.87279891967774
6.10966666666667	4.9734115600586
6.11633333333334	5.05638122558594
6.123	5.12027740478516
6.12966666666667	5.16557693481446
6.13633333333334	5.19514083862305
6.143	5.20849227905274
6.14966666666667	5.20896911621094
6.15633333333334	5.19704818725586
6.163	5.17416000366211
6.16966666666667	5.1412582397461
6.17633333333334	5.09834289550782
6.183	5.04541397094727
6.18966666666667	4.98056411743164
6.19633333333334	4.90283966064453
6.203	4.81462478637696
6.20966666666667	4.71878051757813
6.21633333333334	4.61769104003906
6.223	4.51040267944336
6.22966666666667	4.40073013305664
6.23633333333334	4.29105758666992
6.243	4.17709350585938
6.24966666666667	4.05597686767578
6.25633333333334	3.92818450927735
6.263	3.79705429077149
6.26966666666667	3.66353988647461
6.27633333333334	3.52573394775391
6.283	3.38459014892578
6.28966666666667	3.24106216430664
6.29633333333334	3.09610366821289
6.303	2.95019149780274
6.30966666666667	2.80332565307617
6.31633333333334	2.65741348266602
6.323	2.51436233520508
6.32966666666667	2.37464904785156
6.33633333333334	2.23684310913086
6.343	2.09712982177735
6.34966666666667	1.953125
6.35633333333334	1.80816650390625
6.363	1.66416168212891
6.36966666666667	1.52254104614258
6.37633333333334	1.38473510742188
6.383	1.2507438659668
6.38966666666667	1.12438201904297
6.39633333333334	1.00374221801758
6.403	0.887870788574219
6.40966666666667	0.776290893554688
6.41633333333334	0.669002532958985
6.423	0.566482543945313
6.42966666666667	0.46682357788086
6.43633333333334	0.368118286132813
6.443	0.272274017333985
6.44966666666667	0.178813934326172
6.45633333333334	0.087738037109375
6.463	0
6.46966666666667	-0.0820159912109375
6.47633333333334	-0.157356262207031
6.483	-0.227928161621094
6.48966666666667	-0.292301177978516
6.49633333333334	-0.350475311279297
6.503	-0.404834747314453
6.50966666666667	-0.458717346191406
6.51633333333334	-0.51116943359375
6.523	-0.559806823730469
6.52966666666667	-0.606536865234375
6.53633333333334	-0.652313232421875
6.543	-0.692367553710938
6.54966666666667	-0.727176666259766
6.55633333333334	-0.75531005859375
6.563	-0.780582427978516
6.56966666666667	-0.804901123046875
6.57633333333334	-0.828266143798828
6.583	-0.852584838867188
6.58966666666667	-0.877857208251953
6.59633333333334	-0.904560089111328
6.603	-0.931739807128906
6.60966666666667	-0.957965850830078
6.61633333333334	-0.983715057373047
6.623	-1.007080078125
6.62966666666667	-1.02901458740235
6.63633333333334	-1.04808807373047
6.643	-1.0671615600586
6.64966666666667	-1.08671188354492
6.65633333333334	-1.10673904418946
6.663	-1.13153457641602
6.66966666666667	-1.15966796875
6.67633333333334	-1.19256973266602
6.683	-1.22737884521485
6.68966666666667	-1.26314163208008
6.69633333333334	-1.29747390747071
6.703	-1.32894515991211
6.70966666666667	-1.35946273803711
6.71633333333334	-1.38711929321289
6.723	-1.41191482543946
6.72966666666667	-1.43623352050781
6.73633333333334	-1.46293640136719
6.743	-1.49154663085938
6.74966666666667	-1.51872634887696
6.75633333333334	-1.54352188110352
6.763	-1.56354904174805
6.76966666666667	-1.57880783081055
6.77633333333334	-1.5864372253418
6.783	-1.5864372253418
6.78966666666667	-1.57928466796875
6.79633333333334	-1.56879425048828
6.803	-1.55925750732422
6.80966666666667	-1.54829025268555
6.81633333333334	-1.53446197509766
6.823	-1.51586532592774
6.82966666666667	-1.49250030517578
6.83633333333334	-1.46293640136719
6.843	-1.42288208007813
6.84966666666667	-1.3723373413086
6.85633333333334	-1.31320953369141
6.863	-1.24692916870117
6.86966666666667	-1.17349624633789
6.87633333333334	-1.09052658081055
6.883	-0.99945068359375
6.88966666666667	-0.90169906616211
6.89633333333334	-0.796794891357422
6.903	-0.683784484863282
6.90966666666667	-0.566482543945313
6.91633333333334	-0.447750091552735
6.923	-0.32806396484375
6.92966666666667	-0.206470489501953
6.93633333333334	-0.08392333984375
6.943	0.0362396240234375
6.94966666666667	0.153541564941406
6.95633333333334	0.267982482910156
6.963	0.376224517822266
6.96966666666667	0.475883483886719
6.97633333333334	0.566959381103516
6.983	0.650405883789063
6.98966666666667	0.72479248046875
6.99633333333334	0.789165496826172
7.003	0.843048095703125
7.00966666666667	0.888824462890625
7.01633333333334	0.925540924072266
7.023	0.953197479248047
7.02966666666667	0.971317291259766
7.03633333333334	0.981330871582031
7.043	0.98419189453125
7.04966666666667	0.978946685791016
7.05633333333334	0.965118408203125
7.063	0.940322875976563
7.06966666666667	0.907421112060547
7.07633333333334	0.867366790771485
7.083	0.821590423583985
7.08966666666667	0.768661499023438
7.09633333333334	0.710487365722657
7.103	0.648021697998047
7.10966666666667	0.584602355957032
7.11633333333334	0.517368316650391
7.123	0.446796417236328
7.12966666666667	0.374317169189453
7.13633333333334	0.300884246826172
7.143	0.226020812988281
7.14966666666667	0.149726867675781
7.15633333333334	0.0720024108886719
7.163	-0.00667572021484375
7.16966666666667	-0.0882148742675781
7.17633333333334	-0.171661376953125
7.183	-0.252723693847656
7.18966666666667	-0.330448150634766
7.19633333333334	-0.404834747314453
7.203	-0.476360321044922
7.20966666666667	-0.544071197509766
7.21633333333334	-0.609874725341797
7.223	-0.677585601806641
7.22966666666667	-0.746250152587891
7.23633333333334	-0.813961029052735
7.243	-0.87881088256836
7.24966666666667	-0.939369201660156
7.25633333333334	-0.997543334960938
7.263	-1.05476379394531
7.26966666666667	-1.11198425292969
7.27633333333334	-1.16872787475586
7.283	-1.22594833374024
7.28966666666667	-1.28269195556641
7.29633333333334	-1.33705139160156
7.303	-1.38616561889649
7.30966666666667	-1.43289566040039
7.31633333333334	-1.47819519042969
7.323	-1.52444839477539
7.32966666666667	-1.5716552734375
7.33633333333334	-1.61933898925781
7.343	-1.66463851928711
7.34966666666667	-1.70612335205078
7.35633333333334	-1.74570083618164
7.363	-1.7843246459961
7.36966666666667	-1.82104110717774
7.37633333333334	-1.85489654541016
7.383	-1.88970565795899
7.38966666666667	-1.92689895629883
7.39633333333334	-1.96695327758789
7.403	-2.00796127319336
7.40966666666667	-2.04896926879883
7.41633333333334	-2.0899772644043
7.423	-2.13050842285156
7.42966666666667	-2.17103958129883
7.43633333333334	-2.21061706542969
7.443	-2.24924087524414
7.44966666666667	-2.28643417358399
7.45633333333334	-2.32219696044922
7.463	-2.35891342163086
7.46966666666667	-2.39706039428711
7.47633333333334	-2.43568420410156
7.483	-2.47383117675781
7.48966666666667	-2.51197814941406
7.49633333333334	-2.55298614501953
7.503	-2.593994140625
7.50966666666667	-2.63023376464844
7.51633333333334	-2.66313552856446
7.523	-2.69317626953125
7.52966666666667	-2.72274017333985
7.53633333333334	-2.74991989135742
7.543	-2.7761459350586
7.54966666666667	-2.80189514160156
7.55633333333334	-2.82526016235352
7.563	-2.84576416015625
7.56966666666667	-2.86340713500977
7.57633333333334	-2.87961959838867
7.583	-2.89535522460938
7.58966666666667	-2.91252136230469
7.59633333333334	-2.93016433715821
7.603	-2.94542312622071
7.60966666666667	-2.96068191528321
7.61633333333334	-2.97689437866211
7.623	-2.99215316772461
7.62966666666667	-3.00455093383789
7.63633333333334	-3.01551818847656
7.643	-3.02791595458985
7.64966666666667	-3.03983688354492
7.65633333333334	-3.05318832397461
7.663	-3.06749343872071
7.66966666666667	-3.08465957641602
7.67633333333334	-3.10516357421875
7.683	-3.12614440917969
7.68966666666667	-3.14664840698242
7.69633333333334	-3.16762924194336
7.703	-3.18670272827149
7.70966666666667	-3.204345703125
7.71633333333334	-3.2191276550293
7.723	-3.23581695556641
7.72966666666667	-3.25584411621094
7.73633333333334	-3.27873229980469
7.743	-3.30209732055664
7.74966666666667	-3.3259391784668
7.75633333333334	-3.35121154785156
7.763	-3.37743759155274
7.76966666666667	-3.40127944946289
7.77633333333334	-3.42035293579102
7.783	-3.43704223632813
7.78966666666667	-3.45516204833985
7.79633333333334	-3.47375869750977
7.803	-3.49140167236328
7.80966666666667	-3.50761413574219
7.81633333333334	-3.5238265991211
7.823	-3.53765487670899
7.82966666666667	-3.54766845703125
7.83633333333334	-3.5548210144043
7.843	-3.56197357177735
7.84966666666667	-3.57103347778321
7.85633333333334	-3.57913970947266
7.863	-3.58772277832031
7.86966666666667	-3.59535217285156
7.87633333333334	-3.6001205444336
7.883	-3.6005973815918
7.88966666666667	-3.59344482421875
7.89633333333334	-3.58390808105469
7.903	-3.57198715209961
7.90966666666667	-3.56006622314453
7.91633333333334	-3.54671478271485
7.923	-3.53097915649414
7.92966666666667	-3.51381301879883
7.93633333333334	-3.49473953247071
7.943	-3.47471237182617
7.94966666666667	-3.45277786254883
7.95633333333334	-3.43132019042969
7.963	-3.40986251831055
7.96966666666667	-3.3869743347168
7.97633333333334	-3.36265563964844
7.983	-3.33642959594727
7.98966666666667	-3.30734252929688
7.99633333333334	-3.27682495117188
8.003	-3.24583053588867
8.00966666666667	-3.2191276550293
8.01633333333334	-3.19671630859375
8.023	-3.18002700805664
8.02966666666667	-3.16619873046875
8.03633333333334	-3.15332412719727
8.043	-3.14092636108399
8.04966666666667	-3.12995910644531
8.05633333333334	-3.12280654907227
8.063	-3.11899185180664
8.06966666666667	-3.11756134033203
8.07633333333334	-3.11851501464844
8.083	-3.12328338623047
8.08966666666667	-3.13234329223633
8.09633333333334	-3.13997268676758
8.103	-3.14617156982422
8.10966666666667	-3.15332412719727
8.11633333333334	-3.16238403320313
8.123	-3.173828125
8.12966666666667	-3.18574905395508
8.13633333333334	-3.19957733154297
8.143	-3.21531295776367
8.14966666666667	-3.23152542114258
8.15633333333334	-3.24630737304688
8.163	-3.26013565063477
8.16966666666667	-3.27348709106446
8.17633333333334	-3.28397750854492
8.183	-3.29351425170899
8.18966666666667	-3.30400466918946
8.19633333333334	-3.31735610961914
8.20300000000001	-3.33118438720703
8.20966666666667	-3.34358215332031
8.21633333333334	-3.35693359375
8.223	-3.36885452270508
8.22966666666667	-3.37886810302735
8.23633333333334	-3.387451171875
8.243	-3.39651107788086
8.24966666666667	-3.40604782104492
8.25633333333334	-3.41272354125977
8.263	-3.41796875
8.26966666666667	-3.42416763305664
8.27633333333334	-3.42941284179688
8.283	-3.4332275390625
8.28966666666667	-3.43656539916992
8.29633333333334	-3.43942642211914
8.303	-3.44562530517578
8.30966666666667	-3.45277786254883
8.31633333333334	-3.46040725708008
8.323	-3.46660614013672
8.32966666666667	-3.47185134887696
8.33633333333334	-3.4780502319336
8.343	-3.48567962646485
8.34966666666667	-3.49521636962891
8.35633333333334	-3.50522994995117
8.36300000000001	-3.51572036743164
8.36966666666667	-3.52573394775391
8.37633333333334	-3.53527069091797
8.383	-3.54623794555664
8.38966666666667	-3.55672836303711
8.39633333333334	-3.56721878051758
8.403	-3.57770919799805
8.40966666666667	-3.58772277832031
8.41633333333334	-3.59773635864258
8.423	-3.60393524169922
8.42966666666667	-3.60870361328125
8.43633333333334	-3.61490249633789
8.443	-3.62539291381836
8.44966666666667	-3.64017486572266
8.45633333333334	-3.65638732910156
8.463	-3.67450714111328
8.46966666666667	-3.6921501159668
8.47633333333334	-3.70883941650391
8.483	-3.72457504272461
8.48966666666667	-3.74078750610352
8.49633333333334	-3.75890731811524
8.503	-3.77798080444336
8.50966666666667	-3.79753112792969
8.51633333333334	-3.81803512573242
8.52300000000001	-3.84140014648438
8.52966666666667	-3.86714935302735
8.53633333333334	-3.89528274536133
8.543	-3.92293930053711
8.54966666666667	-3.94916534423828
8.55633333333334	-3.97539138793946
8.563	-4.00018692016602
8.56966666666667	-4.02212142944336
8.57633333333334	-4.04024124145508
8.583	-4.05597686767578
8.58966666666667	-4.07266616821289
8.59633333333334	-4.0888786315918
8.603	-4.1046142578125
8.60966666666667	-4.11844253540039
8.61633333333334	-4.12988662719727
8.623	-4.13990020751953
8.62966666666667	-4.1499137878418
8.63633333333334	-4.15992736816406
8.643	-4.16755676269531
8.64966666666667	-4.17375564575196
8.65633333333334	-4.18138504028321
8.663	-4.18996810913086
8.66966666666667	-4.19855117797852
8.67633333333334	-4.20427322387696
8.683	-4.2104721069336
8.68966666666667	-4.21810150146485
8.69633333333334	-4.22477722167969
8.703	-4.22954559326172
8.70966666666667	-4.23479080200196
8.71633333333334	-4.2414665222168
8.723	-4.25052642822266
8.72966666666667	-4.25863265991211
8.73633333333334	-4.26816940307617
8.743	-4.27818298339844
8.74966666666667	-4.28915023803711
8.75633333333334	-4.30011749267578
8.763	-4.31060791015625
8.76966666666667	-4.32205200195313
8.77633333333334	-4.33492660522461
8.783	-4.34970855712891
8.78966666666667	-4.36782836914063
8.79633333333334	-4.38785552978516
8.803	-4.40645217895508
8.80966666666667	-4.42314147949219
8.81633333333334	-4.43840026855469
8.823	-4.45365905761719
8.82966666666667	-4.46891784667969
8.83633333333334	-4.48417663574219
8.843	-4.49943542480469
8.84966666666667	-4.5156478881836
8.85633333333334	-4.53376770019531
8.863	-4.55236434936524
8.86966666666667	-4.56809997558594
8.87633333333334	-4.58192825317383
8.883	-4.59384918212891
8.88966666666667	-4.60863113403321
8.89633333333334	-4.62484359741211
8.903	-4.64057922363281
8.90966666666667	-4.65440750122071
8.91633333333334	-4.66680526733399
8.923	-4.67967987060547
8.92966666666667	-4.69160079956055
8.93633333333334	-4.70256805419922
8.943	-4.71067428588867
8.94966666666667	-4.71639633178711
8.95633333333334	-4.72164154052735
8.963	-4.72736358642578
8.96966666666667	-4.73403930664063
8.97633333333334	-4.74023818969727
8.983	-4.74596023559571
8.98966666666667	-4.75072860717774
8.99633333333334	-4.75549697875977
9.003	-4.7607421875
9.00966666666667	-4.76408004760742
9.01633333333334	-4.76646423339844
9.023	-4.76932525634766
9.02966666666667	-4.7750473022461
9.03633333333334	-4.78363037109375
9.043	-4.7907829284668
9.04966666666667	-4.79841232299805
9.05633333333334	-4.80461120605469
9.063	-4.80842590332031
9.06966666666667	-4.80985641479492
9.07633333333334	-4.81128692626953
9.083	-4.81128692626953
9.08966666666667	-4.80699539184571
9.09633333333334	-4.79888916015625
9.103	-4.7907829284668
9.10966666666667	-4.78315353393555
9.11633333333334	-4.77313995361328
9.123	-4.7602653503418
9.12966666666667	-4.74309921264649
9.13633333333334	-4.72211837768555
9.143	-4.69207763671875
9.14966666666667	-4.65488433837891
9.15633333333334	-4.61006164550781
9.163	-4.55856323242188
9.16966666666667	-4.5013427734375
9.17633333333334	-4.43887710571289
9.183	-4.37259674072266
9.18966666666667	-4.29916381835938
9.19633333333334	-4.21524047851563
9.203	-4.12130355834961
9.20966666666667	-4.01639938354492
9.21633333333334	-3.90148162841797
9.223	-3.77464294433594
9.22966666666667	-3.63826751708985
9.23633333333334	-3.49569320678711
9.243	-3.34548950195313
9.24966666666667	-3.1890869140625
9.25633333333334	-3.02553176879883
9.263	-2.85720825195313
9.26966666666667	-2.6850700378418
9.27633333333334	-2.51007080078125
9.283	-2.3345947265625
9.28966666666667	-2.16054916381836
9.29633333333334	-1.99031829833985
9.303	-1.82533264160156
9.30966666666667	-1.66511535644531
9.31633333333334	-1.51109695434571
9.323	-1.36375427246094
9.32966666666667	-1.22785568237305
9.33633333333334	-1.10387802124024
9.343	-0.990867614746094
9.34966666666667	-0.892162322998047
9.35633333333334	-0.808238983154297
9.363	-0.74005126953125
9.36966666666667	-0.685214996337891
9.37633333333334	-0.643730163574219
9.383	-0.615596771240235
9.38966666666667	-0.598907470703125
9.39633333333334	-0.594139099121094
9.403	-0.60272216796875
9.40966666666667	-0.623703002929688
9.41633333333334	-0.65755844116211
9.423	-0.703811645507813
9.42966666666667	-0.761508941650391
9.43633333333334	-0.82540512084961
9.443	-0.89406967163086
9.44966666666667	-0.967979431152344
9.45633333333334	-1.04713439941406
9.463	-1.13105773925781
9.46966666666667	-1.21879577636719
9.47633333333334	-1.312255859375
9.483	-1.40905380249024
9.48966666666667	-1.50442123413086
9.49633333333334	-1.59692764282227
9.503	-1.68561935424805
9.50966666666667	-1.77240371704102
9.51633333333334	-1.85441970825196
9.523	-1.93262100219727
9.52966666666667	-2.01082229614258
9.53633333333334	-2.08854675292969
9.543	-2.1662712097168
9.54966666666667	-2.2425651550293
9.55633333333334	-2.32076644897461
9.563	-2.40135192871094
9.56966666666667	-2.48003005981446
9.57633333333334	-2.55584716796875
9.583	-2.62975692749024
9.58966666666667	-2.70175933837891
9.59633333333334	-2.76994705200196
9.603	-2.83288955688477
9.60966666666667	-2.89344787597656
9.61633333333334	-2.95448303222656
9.623	-3.01599502563477
9.62966666666667	-3.07798385620117
9.63633333333334	-3.13949584960938
9.643	-3.20243835449219
9.64966666666667	-3.2649040222168
9.65633333333334	-3.32403182983399
9.663	-3.38220596313477
9.66966666666667	-3.43990325927735
9.67633333333334	-3.49664688110352
9.683	-3.54862213134766
9.68966666666667	-3.59630584716797
9.69633333333334	-3.64255905151367
9.70300000000001	-3.68499755859375
9.70966666666667	-3.72362136840821
9.71633333333334	-3.76033782958985
9.723	-3.79753112792969
9.72966666666667	-3.83377075195313
9.73633333333334	-3.86619567871094
9.743	-3.89385223388672
9.74966666666667	-3.91578674316406
9.75633333333334	-3.93056869506836
9.763	-3.93867492675781
9.76966666666667	-3.94248962402344
9.77633333333334	-3.94058227539063
9.78300000000001	-3.93247604370117
9.78966666666667	-3.91769409179688
9.79633333333334	-3.89623641967774
9.803	-3.86810302734375
9.80966666666667	-3.8299560546875
9.81633333333334	-3.78179550170899
9.823	-3.72076034545899
9.82966666666667	-3.64828109741211
9.83633333333334	-3.56245040893555
9.843	-3.46422195434571
9.84966666666667	-3.35311889648438
9.85633333333334	-3.22914123535156
9.86300000000001	-3.09324264526367
9.86966666666667	-2.9449462890625
9.87633333333334	-2.78568267822266
9.883	-2.61592864990235
9.88966666666667	-2.43759155273438
9.89633333333334	-2.25162506103516
9.903	-2.05802917480469
9.90966666666667	-1.85728073120117
9.91633333333334	-1.65176391601563
9.923	-1.44386291503906
9.92966666666667	-1.2359619140625
9.93633333333334	-1.02996826171875
9.94300000000001	-0.829696655273438
9.94966666666667	-0.638008117675782
9.95633333333334	-0.457763671875
9.963	-0.287055969238281
9.96966666666667	-0.129222869873047
9.97633333333334	0.0152587890625
9.983	0.144481658935547
9.98966666666667	0.257968902587891
9.99633333333334	0.356197357177735
10.003	0.435352325439453
10.0096666666667	0.49591064453125
10.0163333333334	0.537872314453125
10.023	0.562667846679688
10.0296666666667	0.569820404052735
10.0363333333334	0.560760498046875
10.043	0.537395477294922
10.0496666666667	0.500679016113282
10.0563333333334	0.45013427734375
10.063	0.385284423828125
10.0696666666667	0.308990478515625
10.0763333333334	0.22268295288086
10.083	0.129222869873047
10.0896666666667	0.0276565551757813
10.0963333333334	-0.0815391540527344
10.103	-0.195026397705078
10.1096666666667	-0.310897827148438
10.1163333333334	-0.432491302490235
10.123	-0.558853149414063
10.1296666666667	-0.688552856445313
10.1363333333334	-0.818252563476563
10.143	-0.948429107666016
10.1496666666667	-1.07812881469727
10.1563333333334	-1.2044906616211
10.163	-1.33037567138672
10.1696666666667	-1.45530700683594
10.1763333333334	-1.57880783081055
10.183	-1.69992446899414
10.1896666666667	-1.81913375854492
10.1963333333334	-1.93643569946289
10.203	-2.04896926879883
10.2096666666667	-2.15435028076172
10.2163333333334	-2.25400924682617
10.223	-2.35080718994141
10.2296666666667	-2.44569778442383
10.2363333333334	-2.53629684448242
10.243	-2.62260437011719
10.2496666666667	-2.70509719848633
10.2563333333334	-2.78472900390625
10.263	-2.85863876342774
10.2696666666667	-2.92682647705078
10.2763333333334	-2.98833847045899
10.283	-3.04460525512696
10.2896666666667	-3.09467315673828
10.2963333333334	-3.13806533813477
10.303	-3.17525863647461
10.3096666666667	-3.20529937744141
10.3163333333334	-3.22818756103516
10.323	-3.24153900146485
10.3296666666667	-3.24630737304688
10.3363333333334	-3.24392318725586
10.343	-3.2343864440918
10.3496666666667	-3.21817398071289
10.3563333333334	-3.19433212280274
10.363	-3.16619873046875
10.3696666666667	-3.13568115234375
10.3763333333334	-3.10039520263672
10.383	-3.05891036987305
10.3896666666667	-3.01313400268555
10.3963333333334	-2.96688079833985
10.403	-2.91824340820313
10.4096666666667	-2.86579132080078
10.4163333333334	-2.81238555908203
10.423	-2.76041030883789
10.4296666666667	-2.70938873291016
10.4363333333334	-2.65836715698242
10.443	-2.6092529296875
10.4496666666667	-2.5634765625
10.4563333333334	-2.52151489257813
10.463	-2.48527526855469
10.4696666666667	-2.4561882019043
10.4763333333334	-2.43425369262696
10.483	-2.42042541503906
10.4896666666667	-2.41279602050781
10.4963333333334	-2.41374969482422
10.503	-2.41994857788086
10.5096666666667	-2.43282318115235
10.5163333333334	-2.45428085327149
10.523	-2.48384475708008
10.5296666666667	-2.52056121826172
10.5363333333334	-2.5634765625
10.543	-2.61402130126953
10.5496666666667	-2.6698112487793
10.5563333333334	-2.72893905639649
10.563	-2.79092788696289
10.5696666666667	-2.85673141479492
10.5763333333334	-2.92682647705078
10.583	-2.99930572509766
10.5896666666667	-3.07321548461914
10.5963333333334	-3.14950942993164
10.603	-3.22628021240235
10.6096666666667	-3.30543518066406
10.6163333333334	-3.38554382324219
10.623	-3.46517562866211
10.6296666666667	-3.54480743408203
10.6363333333334	-3.62348556518555
10.643	-3.70216369628906
10.6496666666667	-3.77845764160156
10.6563333333334	-3.85332107543946
10.663	-3.92675399780274
10.6696666666667	-3.99875640869141
10.6763333333334	-4.06932830810547
10.683	-4.13942337036133
10.6896666666667	-4.20951843261719
10.6963333333334	-4.27818298339844
10.703	-4.34494018554688
10.7096666666667	-4.41074371337891
10.7163333333334	-4.47463989257813
10.723	-4.53710556030274
10.7296666666667	-4.59766387939453
10.7363333333334	-4.65536117553711
10.743	-4.70876693725586
10.7496666666667	-4.75883483886719
10.7563333333334	-4.8065185546875
10.763	-4.85324859619141
10.7696666666667	-4.89950180053711
10.7763333333334	-4.94527816772461
10.783	-4.99105453491211
10.7896666666667	-5.03683090209961
10.7963333333334	-5.08165359497071
10.803	-5.12313842773438
10.8096666666667	-5.16176223754883
10.8163333333334	-5.19752502441407
10.823	-5.22994995117188
10.8296666666667	-5.25951385498047
10.8363333333334	-5.28621673583985
10.843	-5.31291961669922
10.8496666666667	-5.3400993347168
10.8563333333334	-5.36632537841797
10.863	-5.39159774780274
10.8696666666667	-5.41782379150391
10.8763333333334	-5.44500350952149
10.883	-5.47027587890625
10.8896666666667	-5.4922103881836
10.8963333333334	-5.50985336303711
10.903	-5.52511215209961
10.9096666666667	-5.5389404296875
10.9163333333334	-5.54943084716797
10.923	-5.55562973022461
10.9296666666667	-5.55706024169922
10.9363333333334	-5.55610656738282
10.943	-5.55276870727539
10.9496666666667	-5.54561614990235
10.9563333333334	-5.53417205810547
10.963	-5.51986694335938
10.9696666666667	-5.50603866577149
10.9763333333334	-5.49364089965821
10.983	-5.48505783081055
10.9896666666667	-5.48267364501953
10.9963333333334	-5.48505783081055
11.003	-5.49077987670899
11.0096666666667	-5.49888610839844
11.0163333333334	-5.50937652587891
11.023	-5.51891326904297
11.0296666666667	-5.52463531494141
11.0363333333334	-5.52749633789063
11.043	-5.53083419799805
11.0496666666667	-5.53607940673828
11.0563333333334	-5.54084777832032
11.063	-5.54561614990235
11.0696666666667	-5.55038452148438
11.0763333333334	-5.55467605590821
11.083	-5.55801391601563
11.0896666666667	-5.55801391601563
11.0963333333334	-5.55658340454102
11.103	-5.5532455444336
11.1096666666667	-5.54800033569336
11.1163333333334	-5.54323196411133
11.123	-5.5389404296875
11.1296666666667	-5.53560256958008
11.1363333333334	-5.53226470947266
11.143	-5.52940368652344
11.1496666666667	-5.52654266357422
11.1563333333334	-5.52463531494141
11.163	-5.52511215209961
11.1696666666667	-5.52845001220703
11.1763333333334	-5.53369522094727
11.183	-5.53941726684571
11.1896666666667	-5.54704666137696
11.1963333333334	-5.55706024169922
11.203	-5.5694580078125
11.2096666666667	-5.58090209960938
11.2163333333334	-5.59282302856446
11.223	-5.60617446899414
11.2296666666667	-5.62143325805664
11.2363333333334	-5.63812255859375
11.243	-5.65385818481446
11.2496666666667	-5.67007064819336
11.2563333333334	-5.68819046020508
11.263	-5.706787109375
11.2696666666667	-5.72347640991211
11.2763333333334	-5.73921203613282
11.283	-5.75447082519532
11.2896666666667	-5.76925277709961
11.2963333333334	-5.7821273803711
11.303	-5.79309463500977
11.3096666666667	-5.80358505249024
11.3163333333334	-5.8126449584961
11.323	-5.82075119018555
11.3296666666667	-5.8279037475586
11.3363333333334	-5.83648681640625
11.343	-5.84697723388672
11.3496666666667	-5.859375
11.3563333333334	-5.87224960327149
11.363	-5.88369369506836
11.3696666666667	-5.89179992675782
11.3763333333334	-5.89179992675782
11.383	-5.88178634643555
11.3896666666667	-5.86318969726563
11.3963333333334	-5.83887100219727
11.403	-5.80644607543946
11.4096666666667	-5.76353073120117
11.4163333333334	-5.69963455200196
11.423	-5.59186935424805
11.4296666666667	-5.40018081665039
11.4363333333334	-5.07164001464844
11.443	-4.57429885864258
11.4496666666667	-3.92198562622071
11.4563333333334	-3.18384170532227
11.463	-2.45189666748047
11.4696666666667	-1.80244445800781
11.4763333333334	-1.29461288452149
11.483	-0.9613037109375
11.4896666666667	-0.791549682617188
11.4963333333334	-0.726699829101563
11.503	-0.704288482666016
11.5096666666667	-0.690460205078125
11.5163333333334	-0.678539276123047
11.523	-0.669479370117188
11.5296666666667	-0.665664672851563
11.5363333333334	-0.667095184326172
11.543	-0.670433044433594
11.5496666666667	-0.671863555908203
11.5563333333334	-0.670433044433594
11.563	-0.664710998535157
11.5696666666667	-0.657081604003907
11.5763333333334	-0.648021697998047
11.583	-0.638008117675782
11.5896666666667	-0.627994537353516
11.5963333333334	-0.61941146850586
11.603	-0.615119934082032
11.6096666666667	-0.613212585449219
11.6163333333334	-0.614643096923828
11.623	-0.618934631347657
11.6296666666667	-0.624179840087891
11.6363333333334	-0.627517700195313
11.643	-0.628471374511719
11.6496666666667	-0.629425048828125
11.6563333333334	-0.629901885986328
11.663	-0.626564025878907
11.6696666666667	-0.621795654296875
11.6763333333334	-0.61798095703125
11.683	-0.617027282714844
11.6896666666667	-0.61798095703125
11.6963333333334	-0.618934631347657
11.703	-0.619888305664063
11.7096666666667	-0.608444213867188
11.7163333333334	-0.569820404052735
11.723	-0.500679016113282
11.7296666666667	-0.4119873046875
11.7363333333334	-0.3204345703125
11.743	-0.231742858886719
11.7496666666667	-0.158786773681641
11.7563333333334	-0.113964080810547
11.763	-0.0987052917480469
11.7696666666667	-0.102996826171875
11.7763333333334	-0.112056732177735
11.783	-0.121116638183594
11.7896666666667	-0.130176544189453
11.7963333333334	-0.13875961303711
11.803	-0.14495849609375
11.8096666666667	-0.147342681884766
11.8163333333334	-0.149250030517578
11.823	-0.15401840209961
11.8296666666667	-0.160694122314453
11.8363333333334	-0.1678466796875
11.843	-0.175952911376953
11.8496666666667	-0.184059143066406
11.8563333333334	-0.190258026123047
11.863	-0.194072723388672
11.8696666666667	-0.195503234863281
11.8763333333334	-0.195503234863281
11.883	-0.195503234863281
11.8896666666667	-0.195503234863281
11.8963333333334	-0.193595886230469
11.903	-0.188350677490235
11.9096666666667	-0.180721282958985
11.9163333333334	-0.168800354003906
11.923	-0.150203704833985
11.9296666666667	-0.12350082397461
11.9363333333334	-0.0901222229003906
11.943	-0.0476837158203125
11.9496666666667	0.00476837158203125
11.9563333333334	0.0638961791992188
11.963	0.124931335449219
11.9696666666667	0.185489654541016
11.9763333333334	0.248432159423828
11.983	0.311851501464844
11.9896666666667	0.378131866455078
11.9963333333334	0.452995300292969
12.003	0.539779663085938
12.0096666666667	0.638008117675782
12.0163333333334	0.747203826904297
12.023	0.866889953613281
12.0296666666667	0.994682312011719
12.0363333333334	1.1286735534668
12.043	1.26981735229492
12.0496666666667	1.4181137084961
12.0563333333334	1.57308578491211
12.063	1.73282623291016
12.0696666666667	1.89685821533203
12.0763333333334	2.06375122070313
12.083	2.23207473754883
12.0896666666667	2.40230560302735
12.0963333333334	2.57492065429688
12.103	2.74896621704102
12.1096666666667	2.92444229125977
12.1163333333334	3.0975341796875
12.123	3.265380859375
12.1296666666667	3.42416763305664
12.1363333333334	3.570556640625
12.143	3.70359420776367
12.1496666666667	3.82232666015625
12.1563333333334	3.92913818359375
12.163	4.02688980102539
12.1696666666667	4.11415100097656
12.1763333333334	4.19282913208008
12.183	4.26244735717774
12.1896666666667	4.31966781616211
12.1963333333334	4.36258316040039
12.203	4.38976287841797
12.2096666666667	4.40549850463867
12.2163333333334	4.4093132019043
12.223	4.40216064453125
12.2296666666667	4.38547134399414
12.2363333333334	4.35876846313477
12.243	4.32300567626953
12.2496666666667	4.27532196044922
12.2563333333334	4.21571731567383
12.263	4.14466857910156
12.2696666666667	4.06360626220703
12.2763333333334	3.97586822509766
12.283	3.88193130493164
12.2896666666667	3.78704071044922
12.2963333333334	3.69405746459961
12.303	3.60345840454102
12.3096666666667	3.51476669311524
12.3163333333334	3.42464447021485
12.323	3.33118438720703
12.3296666666667	3.23009490966797
12.3363333333334	3.12042236328125
12.343	3.00312042236328
12.3496666666667	2.8839111328125
12.3563333333334	2.76613235473633
12.363	2.65169143676758
12.3696666666667	2.54106521606446
12.3763333333334	2.43091583251953
12.383	2.32124328613281
12.3896666666667	2.21347808837891
12.3963333333334	2.10905075073242
12.403	2.00796127319336
12.4096666666667	1.91211700439453
12.4163333333334	1.82342529296875
12.423	1.74045562744141
12.4296666666667	1.6622543334961
12.4363333333334	1.58739089965821
12.443	1.51395797729492
12.4496666666667	1.44004821777344
12.4563333333334	1.36375427246094
12.463	1.28841400146485
12.4696666666667	1.21307373046875
12.4763333333334	1.13487243652344
12.483	1.05476379394531
12.4896666666667	0.977039337158203
12.4963333333334	0.904083251953125
12.503	0.835418701171875
12.5096666666667	0.77056884765625
12.5163333333334	0.712394714355469
12.523	0.659942626953125
12.5296666666667	0.61178207397461
12.5363333333334	0.5645751953125
12.543	0.517368316650391
12.5496666666667	0.471591949462891
12.5563333333334	0.42724609375
12.563	0.387191772460938
12.5696666666667	0.350475311279297
12.5763333333334	0.32186508178711
12.583	0.303268432617188
12.5896666666667	0.295639038085938
12.5963333333334	0.299930572509766
12.603	0.315666198730469
12.6096666666667	0.344276428222656
12.6163333333334	0.387191772460938
12.623	0.445842742919922
12.6296666666667	0.522136688232422
12.6363333333334	0.616073608398438
12.643	0.733375549316407
12.6496666666667	0.880241394042969
12.6563333333334	1.06096267700196
12.663	1.27887725830078
12.6696666666667	1.53636932373047
12.6763333333334	1.84106826782227
12.683	2.20012664794922
12.6896666666667	2.62165069580078
12.6963333333334	3.11374664306641
12.703	3.68785858154297
12.7096666666667	4.35686111450196
12.7163333333334	5.13315200805664
12.723	6.03055953979492
12.7296666666667	7.0638656616211
12.7363333333334	8.25309753417969
12.743	9.61971282958985
12.7496666666667	11.1846923828125
12.7563333333334	12.9685401916504
12.763	14.9946212768555
12.7696666666667	17.2924995422363
12.7763333333334	19.8917388916016
12.783	22.8195190429688
12.7896666666667	26.1068344116211
12.7963333333334	29.7837257385254
12.803	33.8840484619141
12.8096666666667	38.4340286254883
12.8163333333334	43.4589385986328
12.823	48.9840507507324
12.8296666666667	55.0379753112793
12.8363333333334	61.6445541381836
12.843	68.8219070434571
12.8496666666667	76.5829086303711
12.8563333333334	84.9351882934571
12.863	93.8816070556641
12.8696666666667	103.41739654541
12.8763333333334	113.531589508057
12.883	124.20129776001
12.8896666666667	135.398387908936
12.8963333333334	147.086143493653
12.903	159.22212600708
12.9096666666667	171.748161315918
12.9163333333334	184.599399566651
12.923	197.705745697022
12.9296666666667	210.990428924561
12.9363333333334	224.370002746582
12.943	237.759113311768
12.9496666666667	251.068592071533
12.9563333333334	264.203548431397
12.963	277.073860168457
12.9696666666667	289.59321975708
12.9763333333334	301.682472229004
12.983	313.25626373291
12.9896666666667	324.241638183594
12.9963333333334	334.572792053223
13.003	344.188213348389
13.0096666666667	353.02209854126
13.0163333333334	361.014842987061
13.023	368.127822875977
13.0296666666667	374.326705932617
13.0363333333334	379.59098815918
13.043	383.907794952393
13.0496666666667	387.280941009522
13.0563333333334	389.723300933838
13.063	391.244888305664
13.0696666666667	391.869068145752
13.0763333333334	391.62826538086
13.083	390.562534332276
13.0896666666667	388.708591461182
13.0963333333334	386.110782623291
13.103	382.823467254639
13.1096666666667	378.895282745362
13.1163333333334	374.375820159912
13.123	369.312286376953
13.1296666666667	363.758087158203
13.1363333333334	357.765674591065
13.143	351.388454437256
13.1496666666667	344.676017761231
13.1563333333334	337.675571441651
13.163	330.441474914551
13.1696666666667	323.025226593018
13.1763333333334	315.464973449707
13.183	307.789325714112
13.1896666666667	300.028324127197
13.1963333333334	292.20724105835
13.203	284.34705734253
13.2096666666667	276.46541595459
13.2163333333334	268.5866355896
13.223	260.734081268311
13.2296666666667	252.9296875
13.2363333333334	245.194435119629
13.243	237.543106079102
13.2496666666667	229.986667633057
13.2563333333334	222.531318664551
13.263	215.188026428223
13.2696666666667	207.963943481446
13.2763333333334	200.865745544434
13.283	193.894863128662
13.2896666666667	187.058925628662
13.2963333333334	180.362224578858
13.303	173.807144165039
13.3096666666667	167.396545410156
13.3163333333334	161.129951477051
13.323	155.01070022583
13.3296666666667	149.039268493653
[truncated: 7,000 more rows]
