# Supplementary material for: Chemodiversity of Calophyllum inophyllum L. oil bioactive components related to their specific geographical distribution in the South Pacific region
Source: PeerJ. 2019 May 22;7:e6896. doi: 10.7717/peerj.6896 (PMC6535043; doi:10.7717/peerj.6896)
Supplement: Supplemental Information 4 — Time and absorbance values at 280 nm. The site and the number of the collected sample from French Polynesia are in the separate file names. [file peerj-07-6896-s004.zip › Tuamotu_Rangiroa_z1_N64.CSV]

0.000166666666666667	0.269412994384766
0.001	0.261783599853516
0.00183333333333334	0.290870666503906
0.00266666666666667	0.308990478515625
0.0035	0.374317169189453
0.00433333333333334	0.371932983398438
0.00516666666666667	0.393867492675781
0.006	0.364780426025391
0.00683333333333334	0.21505355834961
0.00766666666666667	0.145435333251953
0.0085	0.110626220703125
0.00933333333333334	0.107288360595703
0.0101666666666667	0.0591278076171875
0.011	0.243186950683594
0.0118333333333334	0.270366668701172
0.0126666666666667	0.369071960449219
0.0135	0.349521636962891
0.0143333333333334	0.416755676269531
0.0151666666666667	0.356674194335938
0.016	0.344276428222656
0.0168333333333334	0.302314758300781
0.0176666666666667	0.3204345703125
0.0185	0.32949447631836
0.0193333333333334	0.267982482910156
0.0201666666666667	0.262260437011719
0.021	0.250339508056641
0.0218333333333334	0.181674957275391
0.0226666666666667	0.0662803649902344
0.0235	0.0882148742675781
0.0243333333333334	0.0400543212890625
0.0251666666666667	0.0514984130859375
0.026	0.0371932983398438
0.0268333333333334	0.102043151855469
0.0276666666666667	0.121116638183594
0.0285	0.159263610839844
0.0293333333333334	0.0834465026855469
0.0301666666666667	0.0896453857421875
0.031	0.141143798828125
0.0318333333333334	0.0982284545898438
0.0326666666666667	0.0815391540527344
0.0335	0.223636627197266
0.0343333333333334	0.379085540771485
0.0351666666666667	0.361442565917969
0.036	0.400066375732422
0.0368333333333334	0.442028045654297
0.0376666666666667	0.303745269775391
0.0385	0.210762023925781
0.0393333333333334	0.188350677490235
0.0401666666666667	0.195503234863281
0.041	0.156402587890625
0.0418333333333334	0.19073486328125
0.0426666666666667	0.183582305908203
0.0435	0.127792358398438
0.0443333333333334	0.0944137573242188
0.0451666666666667	-0.0257492065429688
0.046	0.0019073486328125
0.0468333333333334	-0.00095367431640625
0.0476666666666667	0.200748443603516
0.0485	0.218868255615235
0.0493333333333334	0.351428985595703
0.0501666666666667	0.277042388916016
0.051	0.29754638671875
0.0518333333333334	0.168800354003906
0.0526666666666667	0.182151794433594
0.0535	0.220775604248047
0.0543333333333334	0.257968902587891
0.0551666666666667	0.188827514648438
0.056	0.191211700439453
0.0568333333333334	0.264644622802735
0.0576666666666667	0.218868255615235
0.0585	0.227451324462891
0.0593333333333334	0.256538391113281
0.0601666666666667	0.215530395507813
0.061	0.182628631591797
0.0618333333333334	0.0710487365722657
0.0626666666666667	0.148296356201172
0.0635	0.192642211914063
0.0643333333333334	0.250339508056641
0.0651666666666667	0.194549560546875
0.066	0.301837921142578
0.0668333333333333	0.2288818359375
0.0676666666666667	0.317573547363281
0.0685	0.432968139648438
0.0693333333333334	0.487804412841797
0.0701666666666667	0.487804412841797
0.071	0.54168701171875
0.0718333333333334	0.454425811767578
0.0726666666666667	0.294685363769531
0.0735	0.347137451171875
0.0743333333333334	0.44393539428711
0.0751666666666667	0.438690185546875
0.076	0.38909912109375
0.0768333333333334	0.408649444580078
0.0776666666666667	0.30660629272461
0.0785	0.188350677490235
0.0793333333333334	0.0939369201660156
0.0801666666666667	0.104427337646485
0.081	0.230789184570313
0.0818333333333334	0.197887420654297
0.0826666666666667	0.149726867675781
0.0835	0.252723693847656
0.0843333333333334	0.1678466796875
0.0851666666666667	0.0667572021484375
0.086	0.10824203491211
0.0868333333333334	0.156402587890625
0.0876666666666667	0.134468078613281
0.0885	0.22125244140625
0.0893333333333334	0.165939331054688
0.0901666666666667	0.217437744140625
0.091	0.337600708007813
0.0918333333333334	0.362396240234375
0.0926666666666667	0.437736511230469
0.0935	0.481605529785156
0.0943333333333334	0.434398651123047
0.0951666666666667	0.25177001953125
0.096	0.0848770141601563
0.0968333333333334	0.0452995300292969
0.0976666666666667	0.0119209289550781
0.0985	0.0238418579101563
0.0993333333333334	0.0567436218261719
0.100166666666667	0.228404998779297
0.101	0.174045562744141
0.101833333333334	0.142097473144531
0.102666666666667	0.130176544189453
0.1035	0.143527984619141
0.104333333333334	0.0858306884765625
0.105166666666667	0.13875961303711
0.106	0.268936157226563
0.106833333333334	0.284671783447266
0.107666666666667	0.32186508178711
0.1085	0.362873077392578
0.109333333333334	0.440120697021485
0.110166666666667	0.392913818359375
0.111	0.376701354980469
0.111833333333334	0.367164611816406
0.112666666666667	0.318527221679688
0.1135	0.293731689453125
0.114333333333334	0.324249267578125
0.115166666666667	0.32186508178711
0.116	0.422954559326172
0.116833333333334	0.515937805175782
0.117666666666667	0.353336334228516
0.1185	0.300407409667969
0.119333333333334	0.327110290527344
0.120166666666667	0.236988067626953
0.121	0.10061264038086
0.121833333333334	0.148296356201172
0.122666666666667	0.131607055664063
0.1235	0.118732452392578
0.124333333333334	0.130176544189453
0.125166666666667	0.139713287353516
0.126	0.158786773681641
0.126833333333334	0.190258026123047
0.127666666666667	0.22125244140625
0.1285	0.255107879638672
0.129333333333334	0.32186508178711
0.130166666666667	0.350475311279297
0.131	0.416278839111328
0.131833333333334	0.384330749511719
0.132666666666667	0.288486480712891
0.1335	0.21505355834961
0.134333333333334	0.332355499267578
0.135166666666667	0.262260437011719
0.136	0.264167785644531
0.136833333333334	0.366687774658203
0.137666666666667	0.477313995361328
0.1385	0.424861907958985
0.139333333333334	0.496864318847656
0.140166666666667	0.498294830322266
0.141	0.455379486083985
0.141833333333334	0.464439392089844
0.142666666666667	0.381946563720703
0.1435	0.333786010742188
0.144333333333334	0.318527221679688
0.145166666666667	0.348091125488281
0.146	0.32806396484375
0.146833333333334	0.326633453369141
0.147666666666667	0.35238265991211
0.1485	0.27608871459961
0.149333333333334	0.1678466796875
0.150166666666667	0.0391006469726563
0.151	0.0491142272949219
0.151833333333334	0.00476837158203125
0.152666666666667	0.00667572021484375
0.1535	0.13875961303711
0.154333333333334	0.210285186767578
0.155166666666667	0.226974487304688
0.156	0.313282012939453
0.156833333333334	0.519752502441407
0.157666666666667	0.3509521484375
0.1585	0.471115112304688
0.159333333333334	0.45013427734375
0.160166666666667	0.372409820556641
0.161	0.276565551757813
0.161833333333334	0.391006469726563
0.162666666666667	0.343799591064453
0.1635	0.43487548828125
0.164333333333334	0.418663024902344
0.165166666666667	0.353336334228516
0.166	0.391483306884766
0.166833333333334	0.340938568115235
0.167666666666667	0.331878662109375
0.1685	0.3204345703125
0.169333333333334	0.316143035888672
0.170166666666667	0.279426574707031
0.171	0.165462493896485
0.171833333333334	0.113010406494141
0.172666666666667	0.106334686279297
0.1735	0.0476837158203125
0.174333333333334	0.0519752502441407
0.175166666666667	0.231266021728516
0.176	0.3662109375
0.176833333333334	0.403404235839844
0.177666666666667	0.505924224853516
0.1785	0.418663024902344
0.179333333333334	0.35238265991211
0.180166666666667	0.365734100341797
0.181	0.312328338623047
0.181833333333334	0.274658203125
0.182666666666667	0.356197357177735
0.1835	0.270843505859375
0.184333333333334	0.127792358398438
0.185166666666667	0.171661376953125
0.186	0.172138214111328
0.186833333333334	0.234127044677735
0.187666666666667	0.28228759765625
0.1885	0.370979309082031
0.189333333333334	0.397205352783203
0.190166666666667	0.455856323242188
0.191	0.476837158203125
0.191833333333334	0.555992126464844
0.192666666666667	0.493049621582031
0.1935	0.432968139648438
0.194333333333334	0.325202941894531
0.195166666666667	0.20742416381836
0.196	0.175952911376953
0.196833333333334	0.150203704833985
0.197666666666667	0.147342681884766
0.1985	0.308990478515625
0.199333333333334	0.345230102539063
0.200166666666667	0.349998474121094
0.201	0.297069549560547
0.201833333333334	0.385761260986328
0.202666666666667	0.261306762695313
0.2035	0.248908996582031
0.204333333333334	0.241279602050781
0.205166666666667	0.219345092773438
0.206	0.0829696655273438
0.206833333333334	0.137805938720703
0.207666666666667	0.140666961669922
0.2085	0.144004821777344
0.209333333333334	0.193595886230469
0.210166666666667	0.256538391113281
0.211	0.26082992553711
0.211833333333334	0.283241271972656
0.212666666666667	0.23031234741211
0.2135	0.256061553955078
0.214333333333334	0.202178955078125
0.215166666666667	0.256538391113281
0.216	0.2593994140625
0.216833333333334	0.249862670898438
0.217666666666667	0.288963317871094
0.2185	0.332832336425781
0.219333333333334	0.269412994384766
0.220166666666667	0.299930572509766
0.221	0.379562377929688
0.221833333333334	0.281333923339844
0.222666666666667	0.325679779052735
0.2235	0.261783599853516
0.224333333333334	0.292301177978516
0.225166666666667	0.174522399902344
0.226	0.133514404296875
0.226833333333334	0.1220703125
0.227666666666667	0.161170959472656
0.2285	0.0476837158203125
0.229333333333334	0.147342681884766
0.230166666666667	0.29134750366211
0.231	0.273704528808594
0.231833333333334	0.231742858886719
0.232666666666667	0.275135040283203
0.2335	0.24557113647461
0.234333333333334	0.174045562744141
0.235166666666667	0.0982284545898438
0.236	0.128746032714844
0.236833333333334	0.095367431640625
0.237666666666667	0.0591278076171875
0.2385	0.0257492065429688
0.239333333333334	0.102996826171875
0.240166666666667	0.0944137573242188
0.241	0.105381011962891
0.241833333333334	0.111579895019531
0.242666666666667	0.212192535400391
0.2435	0.179767608642578
0.244333333333334	0.243186950683594
0.245166666666667	0.248432159423828
0.246	0.304222106933594
0.246833333333334	0.215530395507813
0.247666666666667	0.294208526611328
0.2485	0.351905822753906
0.249333333333334	0.377655029296875
0.250166666666667	0.447750091552735
0.251	0.522613525390625
0.251833333333334	0.514030456542969
0.252666666666667	0.458717346191406
0.2535	0.423908233642578
0.254333333333334	0.370025634765625
0.255166666666667	0.35238265991211
0.256	0.258922576904297
0.256833333333334	0.236988067626953
0.257666666666667	0.274658203125
0.2585	0.247955322265625
0.259333333333334	0.296115875244141
0.260166666666667	0.372409820556641
0.261	0.341892242431641
0.261833333333334	0.4119873046875
0.262666666666667	0.382423400878906
0.2635	0.47445297241211
0.264333333333334	0.518321990966797
0.265166666666667	0.555515289306641
0.266	0.427722930908203
0.266833333333334	0.420570373535156
0.267666666666667	0.246047973632813
0.2685	0.144481658935547
0.269333333333334	0.0438690185546875
0.270166666666667	0.137805938720703
0.271	0.220775604248047
0.271833333333334	0.196933746337891
0.272666666666667	0.152111053466797
0.2735	0.269889831542969
0.274333333333334	0.1983642578125
0.275166666666667	0.1373291015625
0.276	0.145912170410156
0.276833333333334	0.148296356201172
0.277666666666667	0.168323516845703
0.2785	0.216484069824219
0.279333333333334	0.32806396484375
0.280166666666667	0.410556793212891
0.281	0.492572784423828
0.281833333333334	0.456809997558594
0.282666666666667	0.450611114501953
0.2835	0.303745269775391
0.284333333333334	0.340461730957031
0.285166666666667	0.293254852294922
0.286	0.243663787841797
0.286833333333334	0.199317932128906
0.287666666666667	0.223636627197266
0.2885	0.165939331054688
0.289333333333334	0.289440155029297
0.290166666666667	0.336170196533203
0.291	0.292301177978516
0.291833333333334	0.391960144042969
0.292666666666667	0.370979309082031
0.2935	0.256538391113281
0.294333333333334	0.194072723388672
0.295166666666667	0.205516815185547
0.296	0.0791549682617188
0.296833333333334	0.122547149658203
0.297666666666667	0.129222869873047
0.2985	0.134468078613281
0.299333333333334	0.165462493896485
0.300166666666667	0.26082992553711
0.301	0.225543975830078
0.301833333333334	0.224113464355469
0.302666666666667	0.229835510253906
0.3035	0.166893005371094
0.304333333333334	0.190258026123047
0.305166666666667	0.0963211059570313
0.306	0.204563140869141
0.306833333333334	0.258445739746094
0.307666666666667	0.317096710205078
0.3085	0.190258026123047
0.309333333333334	0.287055969238281
0.310166666666667	0.111579895019531
0.311	0.127315521240235
0.311833333333334	0.119686126708985
0.312666666666667	0.186443328857422
0.3135	0.0939369201660156
0.314333333333334	0.216007232666016
0.315166666666667	0.223159790039063
0.316	0.23031234741211
0.316833333333334	0.106334686279297
0.317666666666667	0.102996826171875
0.3185	0.0376701354980469
0.319333333333334	-0.0700950622558594
0.320166666666667	-0.095367431640625
0.321	0.126838684082031
0.321833333333334	0.266075134277344
0.322666666666667	0.339031219482422
0.3235	0.472545623779297
0.324333333333334	0.465869903564453
0.325166666666667	0.391006469726563
0.326	0.290870666503906
0.326833333333334	0.245094299316406
0.327666666666667	0.215530395507813
0.3285	0.245094299316406
0.329333333333334	0.184059143066406
0.330166666666667	0.152111053466797
0.331	0.0967979431152344
0.331833333333334	0.116825103759766
0.332666666666667	0.128269195556641
0.3335	0.143051147460938
0.334333333333334	0.150203704833985
0.335166666666667	0.178813934326172
0.336	0.0562667846679688
0.336833333333334	0.00619888305664063
0.337666666666667	0.0295639038085938
0.3385	0.0844001770019531
0.339333333333334	0.0109672546386719
0.340166666666667	0.0729560852050782
0.341	0.168800354003906
0.341833333333334	0.150203704833985
0.342666666666667	0.187873840332031
0.3435	0.342369079589844
0.344333333333334	0.379085540771485
0.345166666666667	0.331401824951172
0.346	0.407695770263672
0.346833333333334	0.327587127685547
0.347666666666667	0.247001647949219
0.3485	0.247001647949219
0.349333333333334	0.307083129882813
0.350166666666667	0.214099884033203
0.351	0.211238861083985
0.351833333333334	0.308990478515625
0.352666666666667	0.211238861083985
0.3535	0.216007232666016
0.354333333333334	0.274658203125
0.355166666666667	0.323772430419922
0.356	0.213146209716797
0.356833333333334	0.201702117919922
0.357666666666667	0.120162963867188
0.3585	0.09918212890625
0.359333333333334	0.128269195556641
0.360166666666667	0.215530395507813
0.361	0.323295593261719
0.361833333333334	0.374317169189453
0.362666666666667	0.416755676269531
0.3635	0.409603118896485
0.364333333333334	0.403404235839844
0.365166666666667	0.248908996582031
0.366	0.22268295288086
0.366833333333334	0.105381011962891
0.367666666666667	0.0514984130859375
0.3685	0.0281333923339844
0.369333333333334	0.19216537475586
0.370166666666667	0.156879425048828
0.371	0.205516815185547
0.371833333333334	0.247001647949219
0.372666666666667	0.220775604248047
0.3735	0.114917755126953
0.374333333333334	0.16927719116211
0.375166666666667	0.149250030517578
0.376	0.137805938720703
0.376833333333334	0.208854675292969
0.377666666666667	0.293254852294922
0.3785	0.311851501464844
0.379333333333334	0.310897827148438
0.380166666666667	0.323772430419922
0.381	0.240325927734375
0.381833333333334	0.269412994384766
0.382666666666667	0.258445739746094
0.3835	0.269412994384766
0.384333333333334	0.259876251220703
0.385166666666667	0.307083129882813
0.386	0.252246856689453
0.386833333333334	0.252246856689453
0.387666666666667	0.266075134277344
0.3885	0.273704528808594
0.389333333333334	0.278949737548828
0.390166666666667	0.308513641357422
0.391	0.23651123046875
0.391833333333334	0.206947326660156
0.392666666666667	0.22268295288086
0.3935	0.20599365234375
0.394333333333334	0.159740447998047
0.395166666666667	0.162124633789063
0.396	0.127315521240235
0.396833333333334	0.150680541992188
0.397666666666667	0.165939331054688
0.3985	0.223159790039063
0.399333333333334	0.304698944091797
0.400166666666667	0.380992889404297
0.401	0.338554382324219
0.401833333333334	0.300407409667969
0.402666666666667	0.233173370361328
0.4035	0.194072723388672
0.404333333333334	0.146865844726563
0.405166666666667	0.201225280761719
0.406	0.19073486328125
0.406833333333334	0.266551971435547
0.407666666666667	0.236988067626953
0.4085	0.432968139648438
0.409333333333334	0.36001205444336
0.410166666666667	0.418186187744141
0.411	0.328540802001953
0.411833333333334	0.437736511230469
0.412666666666667	0.295639038085938
0.4135	0.31423568725586
0.414333333333334	0.240325927734375
0.415166666666667	0.266551971435547
0.416	0.190258026123047
0.416833333333334	0.204086303710938
0.417666666666667	0.215530395507813
0.4185	0.285148620605469
0.419333333333334	0.351428985595703
0.420166666666667	0.292301177978516
0.421	0.222206115722656
0.421833333333334	0.247478485107422
0.422666666666667	0.280857086181641
0.4235	0.265598297119141
0.424333333333334	0.272274017333985
0.425166666666667	0.304698944091797
0.426	0.287055969238281
0.426833333333334	0.23031234741211
0.427666666666667	0.257968902587891
0.4285	0.252723693847656
0.429333333333334	0.328540802001953
0.430166666666667	0.249385833740235
0.431	0.269412994384766
0.431833333333334	0.269889831542969
0.432666666666667	0.323772430419922
0.4335	0.308513641357422
0.434333333333334	0.354290008544922
0.435166666666667	0.369071960449219
0.436	0.388622283935547
0.436833333333334	0.386714935302735
0.437666666666667	0.444412231445313
0.4385	0.507831573486328
0.439333333333334	0.553131103515625
0.440166666666667	0.610828399658203
0.441	0.632762908935547
0.441833333333334	0.494956970214844
0.442666666666667	0.538825988769532
0.4435	0.454425811767578
0.444333333333334	0.318050384521485
0.445166666666667	0.277996063232422
0.446	0.280857086181641
0.446833333333334	0.17547607421875
0.447666666666667	0.134944915771485
0.4485	0.299930572509766
0.449333333333334	0.374317169189453
0.450166666666667	0.328540802001953
0.451	0.364780426025391
0.451833333333334	0.3662109375
0.452666666666667	0.252246856689453
0.4535	0.244617462158203
0.454333333333334	0.360488891601563
0.455166666666667	0.331878662109375
0.456	0.325679779052735
0.456833333333334	0.28371810913086
0.457666666666667	0.286579132080078
0.4585	0.247478485107422
0.459333333333334	0.250339508056641
0.460166666666667	0.341415405273438
0.461	0.375747680664063
0.461833333333334	0.372409820556641
0.462666666666667	0.406265258789063
0.4635	0.417232513427735
0.464333333333334	0.445842742919922
0.465166666666667	0.494480133056641
0.466	0.393390655517578
0.466833333333334	0.36001205444336
0.467666666666667	0.437736511230469
0.4685	0.349521636962891
0.469333333333334	0.313758850097656
0.470166666666667	0.446796417236328
0.471	0.508308410644532
0.471833333333334	0.406265258789063
0.472666666666667	0.380992889404297
0.4735	0.380039215087891
0.474333333333334	0.298023223876953
0.475166666666667	0.178813934326172
0.476	0.168323516845703
0.476833333333334	0.194072723388672
0.477666666666667	0.112056732177735
0.4785	0.0934600830078125
0.479333333333334	0.150680541992188
0.480166666666667	0.201225280761719
0.481	0.236034393310547
0.481833333333334	0.246047973632813
0.482666666666667	0.330924987792969
0.4835	0.33712387084961
0.484333333333334	0.34332275390625
0.485166666666667	0.252723693847656
0.486	0.278472900390625
0.486833333333334	0.155448913574219
0.487666666666667	0.1983642578125
0.4885	0.22268295288086
0.489333333333334	0.280380249023438
0.490166666666667	0.250339508056641
0.491	0.282764434814453
0.491833333333334	0.191211700439453
0.492666666666667	0.155448913574219
0.4935	0.181674957275391
0.494333333333334	0.205516815185547
0.495166666666667	0.246047973632813
0.496	0.256061553955078
0.496833333333334	0.201225280761719
0.497666666666667	0.127792358398438
0.4985	0.0424385070800781
0.499333333333334	0.0500679016113282
0.500166666666667	0.0548362731933594
0.501	0.105381011962891
0.501833333333334	0.177383422851563
0.502666666666667	0.270366668701172
0.5035	0.232219696044922
0.504333333333334	0.288963317871094
0.505166666666667	0.356197357177735
0.506	0.384807586669922
0.506833333333334	0.325202941894531
0.507666666666667	0.348091125488281
0.5085	0.309467315673828
0.509333333333334	0.227451324462891
0.510166666666667	0.249385833740235
0.511	0.288963317871094
0.511833333333334	0.336170196533203
0.512666666666667	0.338077545166016
0.5135	0.299930572509766
0.514333333333334	0.338077545166016
0.515166666666667	0.339984893798828
0.516	0.334262847900391
0.516833333333334	0.32186508178711
0.517666666666667	0.492572784423828
0.5185	0.463008880615235
0.519333333333334	0.496864318847656
0.520166666666667	0.446796417236328
0.521	0.416755676269531
0.521833333333334	0.2899169921875
0.522666666666667	0.218391418457031
0.5235	0.22125244140625
0.524333333333334	0.282764434814453
0.525166666666667	0.258445739746094
0.526	0.296592712402344
0.526833333333334	0.239849090576172
0.527666666666667	0.164508819580078
0.5285	0.117301940917969
0.529333333333334	0.211238861083985
0.530166666666667	0.204563140869141
0.531	0.274181365966797
0.531833333333334	0.363826751708985
0.532666666666667	0.438690185546875
0.5335	0.414371490478516
0.534333333333334	0.372886657714844
0.535166666666667	0.452041625976563
0.536	0.435352325439453
0.536833333333334	0.369548797607422
0.537666666666667	0.359535217285156
0.5385	0.429153442382813
0.539333333333334	0.402450561523438
0.540166666666667	0.458240509033203
0.541	0.501155853271485
0.541833333333334	0.49734115600586
0.542666666666667	0.376701354980469
0.5435	0.370502471923828
0.544333333333334	0.2899169921875
0.545166666666667	0.278949737548828
0.546	0.275611877441406
0.546833333333334	0.342845916748047
0.547666666666667	0.336170196533203
0.5485	0.315666198730469
0.549333333333334	0.266075134277344
0.550166666666667	0.185012817382813
0.551	0.130176544189453
0.551833333333334	0.0967979431152344
0.552666666666667	0.136375427246094
0.5535	0.106334686279297
0.554333333333334	0.216007232666016
0.555166666666667	0.279903411865235
0.556	0.253677368164063
0.556833333333334	0.291824340820313
0.557666666666667	0.370979309082031
0.5585	0.466346740722656
0.559333333333334	0.450611114501953
0.560166666666667	0.48065185546875
0.561	0.452041625976563
0.561833333333334	0.348091125488281
0.562666666666667	0.279903411865235
0.5635	0.311851501464844
0.564333333333334	0.243186950683594
0.565166666666667	0.266075134277344
0.566	0.423908233642578
0.566833333333334	0.387191772460938
0.567666666666667	0.386238098144531
0.5685	0.379562377929688
0.569333333333334	0.370502471923828
0.570166666666667	0.309944152832031
0.571	0.226497650146485
0.571833333333334	0.185966491699219
0.572666666666667	0.243663787841797
0.5735	0.188350677490235
0.574333333333334	0.140666961669922
0.575166666666667	0.161170959472656
0.576	0.227451324462891
0.576833333333334	0.202178955078125
0.577666666666667	0.120639801025391
0.5785	0.127315521240235
0.579333333333334	0.313758850097656
0.580166666666667	0.314712524414063
0.581	0.346183776855469
0.581833333333334	0.516891479492188
0.582666666666667	0.5340576171875
0.5835	0.40578842163086
0.584333333333334	0.422477722167969
0.585166666666667	0.447273254394531
0.586	0.353813171386719
0.586833333333334	0.345706939697266
0.587666666666667	0.402927398681641
0.5885	0.32186508178711
0.589333333333334	0.26082992553711
0.590166666666667	0.210762023925781
0.591	0.277996063232422
0.591833333333334	0.125885009765625
0.592666666666667	0.147342681884766
0.5935	0.147819519042969
0.594333333333334	0.24557113647461
0.595166666666667	0.167369842529297
0.596	0.232696533203125
0.596833333333334	0.18310546875
0.597666666666667	0.205516815185547
0.5985	0.178813934326172
0.599333333333334	0.123023986816406
0.600166666666667	0.091552734375
0.601	0.230789184570313
0.601833333333334	0.212192535400391
0.602666666666667	0.133991241455078
0.6035	0.203132629394531
0.604333333333334	0.280857086181641
0.605166666666667	0.25177001953125
0.606	0.296115875244141
0.606833333333334	0.514507293701172
0.607666666666667	0.560760498046875
0.6085	0.518798828125
0.609333333333334	0.477313995361328
0.610166666666667	0.48208236694336
0.611	0.380516052246094
0.611833333333334	0.399589538574219
0.612666666666667	0.471591949462891
0.6135	0.397205352783203
0.614333333333334	0.423431396484375
0.615166666666667	0.357151031494141
0.616	0.328540802001953
0.616833333333334	0.357627868652344
0.617666666666667	0.35858154296875
0.6185	0.275611877441406
0.619333333333334	0.30660629272461
0.620166666666667	0.206470489501953
0.621	0.140190124511719
0.621833333333334	0.226974487304688
0.622666666666667	0.206947326660156
0.6235	0.19216537475586
0.624333333333334	0.294208526611328
0.625166666666667	0.255584716796875
0.626	0.246047973632813
0.626833333333334	0.310420989990235
0.627666666666667	0.271320343017578
0.6285	0.310897827148438
0.629333333333334	0.307083129882813
0.630166666666667	0.264644622802735
0.631	0.211238861083985
0.631833333333334	0.316619873046875
0.632666666666667	0.228404998779297
0.6335	0.279903411865235
0.634333333333334	0.279903411865235
0.635166666666667	0.362873077392578
0.636	0.240325927734375
0.636833333333334	0.254154205322266
0.637666666666667	0.166893005371094
0.6385	0.157356262207031
0.639333333333334	0.227451324462891
0.640166666666667	0.293731689453125
0.641	0.274181365966797
0.641833333333334	0.342369079589844
0.642666666666667	0.375747680664063
0.6435	0.214099884033203
0.644333333333334	0.214099884033203
0.645166666666667	0.233650207519531
0.646	0.271797180175781
0.646833333333334	0.214576721191406
0.647666666666667	0.189781188964844
0.6485	0.181674957275391
0.649333333333334	0.144004821777344
0.650166666666667	0.0653266906738282
0.651	0.06866455078125
0.651833333333334	0.135421752929688
0.652666666666667	0.229358673095703
0.6535	0.327587127685547
0.654333333333334	0.368595123291016
0.655166666666667	0.417709350585938
0.656	0.364303588867188
0.656833333333334	0.290393829345703
0.657666666666667	0.283241271972656
0.6585	0.308513641357422
0.659333333333334	0.283241271972656
0.660166666666667	0.384330749511719
0.661	0.369071960449219
0.661833333333334	0.260353088378906
0.662666666666667	0.226020812988281
0.6635	0.178337097167969
0.664333333333334	0.192642211914063
0.665166666666667	0.177860260009766
0.666	0.254154205322266
0.666833333333334	0.29134750366211
0.667666666666667	0.435829162597656
0.6685	0.328540802001953
0.669333333333334	0.348091125488281
0.670166666666667	0.360965728759766
0.671	0.367164611816406
0.671833333333334	0.241756439208985
0.672666666666667	0.304222106933594
0.6735	0.233173370361328
0.674333333333334	0.177860260009766
0.675166666666667	0.2593994140625
0.676	0.235080718994141
0.676833333333334	0.230789184570313
0.677666666666667	0.311374664306641
0.6785	0.370979309082031
0.679333333333334	0.280380249023438
0.680166666666667	0.353336334228516
0.681	0.35858154296875
0.681833333333334	0.398635864257813
0.682666666666667	0.319480895996094
0.6835	0.289440155029297
0.684333333333334	0.279903411865235
0.685166666666667	0.191211700439453
0.686	0.0796318054199219
0.686833333333334	0.02288818359375
0.687666666666667	0.11444091796875
0.6885	0.175952911376953
0.689333333333334	0.257492065429688
0.690166666666667	0.262260437011719
0.691	0.357151031494141
0.691833333333334	0.266075134277344
0.692666666666667	0.232696533203125
0.6935	0.256538391113281
0.694333333333334	0.284194946289063
0.695166666666667	0.218868255615235
0.696	0.215530395507813
0.696833333333334	0.223159790039063
0.697666666666667	0.227451324462891
0.6985	0.282764434814453
0.699333333333334	0.321388244628906
0.700166666666667	0.421524047851563
0.701	0.360965728759766
0.701833333333334	0.371932983398438
0.702666666666667	0.301837921142578
0.7035	0.308036804199219
0.704333333333334	0.207901000976563
0.705166666666667	0.271320343017578
0.706	0.191688537597656
0.706833333333334	0.20742416381836
0.707666666666667	0.254631042480469
0.7085	0.278472900390625
0.709333333333334	0.319480895996094
0.710166666666667	0.3509521484375
0.711	0.391960144042969
0.711833333333334	0.348567962646485
0.712666666666667	0.330924987792969
0.7135	0.230789184570313
0.714333333333334	0.195026397705078
0.715166666666667	0.18310546875
0.716	0.222206115722656
0.716833333333334	0.146865844726563
0.717666666666667	0.154495239257813
0.7185	0.23031234741211
0.719333333333334	0.270366668701172
0.720166666666667	0.212192535400391
0.721	0.277519226074219
0.721833333333334	0.334262847900391
0.722666666666667	0.280857086181641
0.7235	0.249385833740235
0.724333333333334	0.235557556152344
0.725166666666667	0.272274017333985
0.726	0.149726867675781
0.726833333333334	0.168323516845703
0.727666666666667	0.121593475341797
0.7285	0.145912170410156
0.729333333333334	0.185012817382813
0.730166666666667	0.230789184570313
0.731	0.257015228271485
0.731833333333334	0.309944152832031
0.732666666666667	0.353336334228516
0.7335	0.317573547363281
0.734333333333334	0.326633453369141
0.735166666666667	0.200748443603516
0.736	0.194549560546875
0.736833333333334	0.172138214111328
0.737666666666667	0.16164779663086
0.7385	0.152587890625
0.739333333333334	0.293731689453125
0.740166666666667	0.335216522216797
0.741	0.325202941894531
0.741833333333334	0.407695770263672
0.742666666666667	0.463485717773438
0.7435	0.426292419433594
0.744333333333334	0.313282012939453
0.745166666666667	0.282764434814453
0.746	0.186920166015625
0.746833333333334	0.202655792236328
0.747666666666667	0.173091888427735
0.7485	0.313758850097656
0.749333333333334	0.373363494873047
0.750166666666667	0.35238265991211
0.751	0.318050384521485
0.751833333333334	0.304222106933594
0.752666666666667	0.235080718994141
0.7535	0.212192535400391
0.754333333333334	0.224590301513672
0.755166666666667	0.18453598022461
0.756	0.203609466552735
0.756833333333334	0.279426574707031
0.757666666666667	0.216960906982422
0.7585	0.244617462158203
0.759333333333334	0.226974487304688
0.760166666666667	0.250816345214844
0.761	0.125885009765625
0.761833333333334	0.0996589660644531
0.762666666666667	0.0600814819335938
0.7635	0.14495849609375
0.764333333333334	0.150203704833985
0.765166666666667	0.195980072021485
0.766	0.234127044677735
0.766833333333334	0.273227691650391
0.767666666666667	0.258445739746094
0.7685	0.233650207519531
0.769333333333334	0.180244445800781
0.770166666666667	0.243186950683594
0.771	0.288963317871094
0.771833333333334	0.323295593261719
0.772666666666667	0.303268432617188
0.7735	0.401973724365235
0.774333333333334	0.423908233642578
0.775166666666667	0.318527221679688
0.776	0.298023223876953
0.776833333333334	0.343799591064453
0.777666666666667	0.25320053100586
0.7785	0.229835510253906
0.779333333333334	0.237464904785156
0.780166666666667	0.255584716796875
0.781	0.197887420654297
0.781833333333334	0.258445739746094
0.782666666666667	0.260353088378906
0.7835	0.236988067626953
0.784333333333334	0.238895416259766
0.785166666666667	0.339984893798828
0.786	0.261306762695313
0.786833333333334	0.235080718994141
0.787666666666667	0.328540802001953
0.7885	0.277042388916016
0.789333333333334	0.247001647949219
0.790166666666667	0.285148620605469
0.791	0.348091125488281
0.791833333333334	0.301361083984375
0.792666666666667	0.357151031494141
0.7935	0.398635864257813
0.794333333333334	0.432014465332031
0.795166666666667	0.424861907958985
0.796	0.414371490478516
0.796833333333334	0.305652618408203
0.797666666666667	0.291824340820313
0.7985	0.305652618408203
0.799333333333334	0.247955322265625
0.800166666666667	0.181198120117188
0.801	0.133037567138672
0.801833333333334	0.18453598022461
0.802666666666667	0.155448913574219
0.8035	0.0948905944824219
0.804333333333334	0.290870666503906
0.805166666666667	0.374794006347656
0.806	0.320911407470703
0.806833333333334	0.343799591064453
0.807666666666667	0.363349914550781
0.8085	0.239372253417969
0.809333333333334	0.212192535400391
0.810166666666667	0.259876251220703
0.811	0.322341918945313
0.811833333333334	0.357627868652344
0.812666666666667	0.361442565917969
0.8135	0.41961669921875
0.814333333333334	0.40578842163086
0.815166666666667	0.295162200927735
0.816	0.304698944091797
0.816833333333334	0.273704528808594
0.817666666666667	0.288009643554688
0.8185	0.187397003173828
0.819333333333334	0.178813934326172
0.820166666666667	0.274658203125
0.821	0.302314758300781
0.821833333333334	0.403881072998047
0.822666666666667	0.511646270751953
0.8235	0.48828125
0.824333333333334	0.366687774658203
0.825166666666667	0.407218933105469
0.826	0.280380249023438
0.826833333333334	0.188350677490235
0.827666666666667	0.260353088378906
0.8285	0.280857086181641
0.829333333333334	0.236034393310547
0.830166666666667	0.28228759765625
0.831	0.275611877441406
0.831833333333334	0.223159790039063
0.832666666666667	0.228404998779297
0.8335	0.241756439208985
0.834333333333334	0.244617462158203
0.835166666666667	0.326156616210938
0.836	0.288486480712891
0.836833333333334	0.256538391113281
0.837666666666667	0.157356262207031
0.8385	0.214576721191406
0.839333333333334	0.229358673095703
0.840166666666667	0.30517578125
0.841	0.382423400878906
0.841833333333334	0.528812408447266
0.842666666666667	0.346660614013672
0.8435	0.294208526611328
0.844333333333334	0.281333923339844
0.845166666666667	0.180244445800781
0.846	0.148296356201172
0.846833333333334	0.196933746337891
0.847666666666667	0.0929832458496094
0.8485	0.10824203491211
0.849333333333334	0.158786773681641
0.850166666666667	0.2288818359375
0.851	0.248432159423828
0.851833333333334	0.292778015136719
0.852666666666667	0.285625457763672
0.8535	0.256538391113281
0.854333333333334	0.220775604248047
0.855166666666667	0.31423568725586
0.856	0.27608871459961
0.856833333333334	0.266551971435547
0.857666666666667	0.295639038085938
0.8585	0.269889831542969
0.859333333333334	0.206947326660156
0.860166666666667	0.287055969238281
0.861	0.32806396484375
0.861833333333334	0.334262847900391
0.862666666666667	0.278472900390625
0.8635	0.194549560546875
0.864333333333334	0.111579895019531
0.865166666666667	0.0638961791992188
0.866	0.0925064086914063
0.866833333333334	0.195026397705078
0.867666666666667	0.301837921142578
0.8685	0.309944152832031
0.869333333333334	0.354766845703125
0.870166666666667	0.373363494873047
0.871	0.316143035888672
0.871833333333334	0.284671783447266
0.872666666666667	0.369071960449219
0.8735	0.3509521484375
0.874333333333334	0.444412231445313
0.875166666666667	0.4730224609375
0.876	0.540256500244141
0.876833333333334	0.525951385498047
0.877666666666667	0.599861145019532
0.8785	0.535011291503907
0.879333333333334	0.557899475097657
0.880166666666667	0.416755676269531
0.881	0.346183776855469
0.881833333333334	0.195026397705078
0.882666666666667	0.166416168212891
0.8835	0.146865844726563
0.884333333333334	0.255584716796875
0.885166666666667	0.36764144897461
0.886	0.483036041259766
0.886833333333334	0.442028045654297
0.887666666666667	0.335693359375
0.8885	0.311374664306641
0.889333333333334	0.371456146240235
0.890166666666667	0.292301177978516
0.891	0.315189361572266
0.891833333333334	0.361919403076172
0.892666666666667	0.286579132080078
0.8935	0.144004821777344
0.894333333333334	0.0872611999511719
0.895166666666667	0.128269195556641
0.896	0.216484069824219
0.896833333333334	0.274181365966797
0.897666666666667	0.263690948486328
0.8985	0.436782836914063
0.899333333333334	0.324249267578125
0.900166666666667	0.30517578125
0.901	0.221729278564453
0.901833333333334	0.275611877441406
0.902666666666667	0.222206115722656
0.9035	0.304222106933594
0.904333333333334	0.328540802001953
0.905166666666667	0.411510467529297
0.906	0.444412231445313
0.906833333333334	0.507354736328125
0.907666666666667	0.452041625976563
0.9085	0.392436981201172
0.909333333333334	0.403404235839844
0.910166666666667	0.313282012939453
0.911	0.211238861083985
0.911833333333334	0.323772430419922
0.912666666666667	0.311851501464844
0.9135	0.216484069824219
0.914333333333334	0.302314758300781
0.915166666666667	0.284671783447266
0.916	0.235080718994141
0.916833333333334	0.170230865478516
0.917666666666667	0.236034393310547
0.9185	0.139713287353516
0.919333333333334	0.16164779663086
0.920166666666667	0.0514984130859375
0.921	0.080108642578125
0.921833333333334	0.136852264404297
0.922666666666667	0.0958442687988281
0.9235	0.143051147460938
0.924333333333334	0.255107879638672
0.925166666666667	0.313758850097656
0.926	0.322341918945313
0.926833333333334	0.447750091552735
0.927666666666667	0.422954559326172
0.9285	0.376224517822266
0.929333333333334	0.39052963256836
0.930166666666667	0.331878662109375
0.931	0.272274017333985
0.931833333333334	0.239372253417969
0.932666666666667	0.279426574707031
0.9335	0.338077545166016
0.934333333333334	0.322818756103516
0.935166666666667	0.351905822753906
0.936	0.308513641357422
0.936833333333334	0.213146209716797
0.937666666666667	0.197410583496094
0.9385	0.208854675292969
0.939333333333334	0.196456909179688
0.940166666666667	0.140190124511719
0.941	0.254631042480469
0.941833333333334	0.245094299316406
0.942666666666667	0.247478485107422
0.9435	0.1983642578125
0.944333333333334	0.307083129882813
0.945166666666667	0.215530395507813
0.946	0.174522399902344
0.946833333333334	0.23031234741211
0.947666666666667	0.339031219482422
0.9485	0.369548797607422
0.949333333333334	0.432968139648438
0.950166666666667	0.445842742919922
0.951	0.447750091552735
0.951833333333334	0.467777252197266
0.952666666666667	0.448226928710938
0.9535	0.396728515625
0.954333333333334	0.327110290527344
0.955166666666667	0.25320053100586
0.956	0.165462493896485
0.956833333333334	0.118732452392578
0.957666666666667	0.114917755126953
0.9585	0.176429748535156
0.959333333333334	0.229835510253906
0.960166666666667	0.259876251220703
0.961	0.307083129882813
0.961833333333334	0.340461730957031
0.962666666666667	0.301361083984375
0.9635	0.250339508056641
0.964333333333334	0.277996063232422
0.965166666666667	0.299453735351563
0.966	0.342369079589844
0.966833333333334	0.407695770263672
0.967666666666667	0.424861907958985
0.9685	0.424861907958985
0.969333333333334	0.416755676269531
0.970166666666667	0.44393539428711
0.971	0.500202178955078
0.971833333333334	0.498294830322266
0.972666666666667	0.433921813964844
0.9735	0.413894653320313
0.974333333333334	0.374794006347656
0.975166666666667	0.265121459960938
0.976	0.274181365966797
0.976833333333334	0.172615051269531
0.977666666666667	0.155925750732422
0.9785	0.201702117919922
0.979333333333334	0.210285186767578
0.980166666666667	0.156879425048828
0.981	0.250339508056641
0.981833333333334	0.299453735351563
0.982666666666667	0.252246856689453
0.9835	0.294685363769531
0.984333333333334	0.345230102539063
0.985166666666667	0.382423400878906
0.986	0.335693359375
0.986833333333334	0.267505645751953
0.987666666666667	0.165462493896485
0.9885	0.256061553955078
0.989333333333334	0.340461730957031
0.990166666666667	0.304698944091797
0.991	0.281810760498047
0.991833333333334	0.406265258789063
0.992666666666667	0.378131866455078
0.9935	0.29754638671875
0.994333333333334	0.435829162597656
0.995166666666667	0.425338745117188
0.996	0.424385070800781
0.996833333333334	0.366687774658203
0.997666666666667	0.403404235839844
0.9985	0.330924987792969
0.999333333333334	0.369071960449219
1.00016666666667	0.226497650146485
1.001	0.205516815185547
1.00183333333334	0.222206115722656
1.00266666666667	0.248908996582031
1.0035	0.326633453369141
1.00433333333334	0.425815582275391
1.00516666666667	0.377655029296875
1.006	0.332832336425781
1.00683333333334	0.242710113525391
1.00766666666667	0.123977661132813
1.0085	0.157356262207031
1.00933333333334	0.217437744140625
1.01016666666667	0.18453598022461
1.011	0.244140625
1.01183333333334	0.262737274169922
1.01266666666667	0.249862670898438
1.0135	0.261783599853516
1.01433333333334	0.32186508178711
1.01516666666667	0.316619873046875
1.016	0.335693359375
1.01683333333334	0.319004058837891
1.01766666666667	0.301837921142578
1.0185	0.304222106933594
1.01933333333334	0.307083129882813
1.02016666666667	0.366687774658203
1.021	0.341415405273438
1.02183333333334	0.317573547363281
1.02266666666667	0.322341918945313
1.0235	0.254154205322266
1.02433333333334	0.252723693847656
1.02516666666667	0.300884246826172
1.026	0.450611114501953
1.02683333333334	0.420570373535156
1.02766666666667	0.419139862060547
1.0285	0.338077545166016
1.02933333333334	0.326633453369141
1.03016666666667	0.223636627197266
1.031	0.189304351806641
1.03183333333334	0.242233276367188
1.03266666666667	0.195980072021485
1.0335	0.173568725585938
1.03433333333334	0.241279602050781
1.03516666666667	0.273704528808594
1.036	0.295162200927735
1.03683333333334	0.418663024902344
1.03766666666667	0.369548797607422
1.0385	0.3204345703125
1.03933333333334	0.351905822753906
1.04016666666667	0.455379486083985
1.041	0.468254089355469
1.04183333333334	0.35858154296875
1.04266666666667	0.303268432617188
1.0435	0.207901000976563
1.04433333333334	0.124931335449219
1.04516666666667	0.1373291015625
1.046	0.211238861083985
1.04683333333334	0.242710113525391
1.04766666666667	0.307083129882813
1.0485	0.241279602050781
1.04933333333334	0.126361846923828
1.05016666666667	0.18453598022461
1.051	0.214099884033203
1.05183333333334	0.214099884033203
1.05266666666667	0.214099884033203
1.0535	0.318527221679688
1.05433333333334	0.291824340820313
1.05516666666667	0.383377075195313
1.056	0.498771667480469
1.05683333333334	0.576019287109375
1.05766666666667	0.559329986572266
1.0585	0.601768493652344
1.05933333333334	0.452995300292969
1.06016666666667	0.386714935302735
1.061	0.264644622802735
1.06183333333334	0.293731689453125
1.06266666666667	0.23651123046875
1.0635	0.220775604248047
1.06433333333334	0.1678466796875
1.06516666666667	0.236988067626953
1.066	0.270366668701172
1.06683333333334	0.284194946289063
1.06766666666667	0.3662109375
1.0685	0.397205352783203
1.06933333333334	0.405311584472656
1.07016666666667	0.391006469726563
1.071	0.415325164794922
1.07183333333334	0.351428985595703
1.07266666666667	0.36001205444336
1.0735	0.38909912109375
1.07433333333334	0.342369079589844
1.07516666666667	0.319957733154297
1.076	0.288486480712891
1.07683333333334	0.31280517578125
1.07766666666667	0.310420989990235
1.0785	0.319480895996094
1.07933333333334	0.335216522216797
1.08016666666667	0.388622283935547
1.081	0.322818756103516
1.08183333333334	0.31423568725586
1.08266666666667	0.209331512451172
1.0835	0.196933746337891
1.08433333333334	0.179290771484375
1.08516666666667	0.213623046875
1.086	0.237464904785156
1.08683333333334	0.298023223876953
1.08766666666667	0.299453735351563
1.0885	0.297069549560547
1.08933333333334	0.230789184570313
1.09016666666667	0.234603881835938
1.091	0.201225280761719
1.09183333333334	0.247955322265625
1.09266666666667	0.220775604248047
1.0935	0.217914581298828
1.09433333333334	0.220298767089844
1.09516666666667	0.22125244140625
1.096	0.233650207519531
1.09683333333334	0.255107879638672
1.09766666666667	0.16927719116211
1.0985	0.173091888427735
1.09933333333334	0.231742858886719
1.10016666666667	0.227928161621094
1.101	0.194549560546875
1.10183333333334	0.336647033691406
1.10266666666667	0.277519226074219
1.1035	0.219821929931641
1.10433333333334	0.233650207519531
1.10516666666667	0.274181365966797
1.106	0.213146209716797
1.10683333333334	0.20742416381836
1.10766666666667	0.348091125488281
1.1085	0.342369079589844
1.10933333333334	0.258445739746094
1.11016666666667	0.327110290527344
1.111	0.301361083984375
1.11183333333334	0.208854675292969
1.11266666666667	0.180244445800781
1.1135	0.239849090576172
1.11433333333334	0.233173370361328
1.11516666666667	0.328540802001953
1.116	0.269412994384766
1.11683333333334	0.331401824951172
1.11766666666667	0.401496887207031
1.1185	0.334262847900391
1.11933333333334	0.340938568115235
1.12016666666667	0.312328338623047
1.121	0.202178955078125
1.12183333333334	0.220298767089844
1.12266666666667	0.308990478515625
1.1235	0.300407409667969
1.12433333333334	0.473976135253906
1.12516666666667	0.563621520996094
1.126	0.48828125
1.12683333333334	0.414371490478516
1.12766666666667	0.475406646728516
1.1285	0.422477722167969
1.12933333333334	0.351905822753906
1.13016666666667	0.396728515625
1.131	0.407695770263672
1.13183333333334	0.241756439208985
1.13266666666667	0.223159790039063
1.1335	0.295639038085938
1.13433333333334	0.236034393310547
1.13516666666667	0.206470489501953
1.136	0.35238265991211
1.13683333333334	0.315189361572266
1.13766666666667	0.259876251220703
1.1385	0.202178955078125
1.13933333333334	0.252723693847656
1.14016666666667	0.208854675292969
1.141	0.120162963867188
1.14183333333334	0.113010406494141
1.14266666666667	0.261783599853516
1.1435	0.288963317871094
1.14433333333334	0.233173370361328
1.14516666666667	0.360488891601563
1.146	0.396251678466797
1.14683333333334	0.512123107910157
1.14766666666667	0.485897064208985
1.1485	0.515460968017578
1.14933333333334	0.507831573486328
1.15016666666667	0.536918640136719
1.151	0.4119873046875
1.15183333333334	0.38290023803711
1.15266666666667	0.351905822753906
1.1535	0.380992889404297
1.15433333333334	0.30517578125
1.15516666666667	0.19216537475586
1.156	0.166893005371094
1.15683333333334	0.187873840332031
1.15766666666667	0.130176544189453
1.1585	0.185012817382813
1.15933333333334	0.254154205322266
1.16016666666667	0.30660629272461
1.161	0.258445739746094
1.16183333333334	0.248908996582031
1.16266666666667	0.172615051269531
1.1635	0.095367431640625
1.16433333333334	0.149726867675781
1.16516666666667	0.218391418457031
1.166	0.287532806396485
1.16683333333334	0.313758850097656
1.16766666666667	0.387668609619141
1.1685	0.267982482910156
1.16933333333334	0.288486480712891
1.17016666666667	0.265121459960938
1.171	0.281810760498047
1.17183333333334	0.262260437011719
1.17266666666667	0.331878662109375
1.1735	0.307083129882813
1.17433333333334	0.242710113525391
1.17516666666667	0.20742416381836
1.176	0.216960906982422
1.17683333333334	0.222206115722656
1.17766666666667	0.118255615234375
1.1785	0.213146209716797
1.17933333333334	0.293731689453125
1.18016666666667	0.284194946289063
1.181	0.317096710205078
1.18183333333334	0.407218933105469
1.18266666666667	0.408172607421875
1.1835	0.385284423828125
1.18433333333334	0.473976135253906
1.18516666666667	0.375747680664063
1.186	0.288009643554688
1.18683333333334	0.234603881835938
1.18766666666667	0.186443328857422
1.1885	0.06103515625
1.18933333333334	0.121116638183594
1.19016666666667	0.182151794433594
1.191	0.0772476196289063
1.19183333333334	0.0300407409667969
1.19266666666667	0.162601470947266
1.1935	0.102043151855469
1.19433333333334	0.11587142944336
1.19516666666667	0.16927719116211
1.196	0.260353088378906
1.19683333333334	0.194072723388672
1.19766666666667	0.260353088378906
1.1985	0.288009643554688
1.19933333333334	0.28228759765625
1.20016666666667	0.264644622802735
1.201	0.239849090576172
1.20183333333334	0.185966491699219
1.20266666666667	0.19216537475586
1.2035	0.277519226074219
1.20433333333334	0.298500061035156
1.20516666666667	0.308513641357422
1.206	0.370502471923828
1.20683333333334	0.348091125488281
1.20766666666667	0.286579132080078
1.2085	0.242710113525391
1.20933333333334	0.276565551757813
1.21016666666667	0.272274017333985
1.211	0.325202941894531
1.21183333333334	0.368595123291016
1.21266666666667	0.449657440185547
1.2135	0.439167022705078
1.21433333333334	0.414371490478516
1.21516666666667	0.318527221679688
1.216	0.371456146240235
1.21683333333334	0.249385833740235
1.21766666666667	0.282764434814453
1.2185	0.362873077392578
1.21933333333334	0.429630279541016
1.22016666666667	0.250816345214844
1.221	0.319480895996094
1.22183333333334	0.30517578125
1.22266666666667	0.290393829345703
1.2235	0.267505645751953
1.22433333333334	0.451087951660156
1.22516666666667	0.387191772460938
1.226	0.410556793212891
1.22683333333334	0.337600708007813
1.22766666666667	0.370025634765625
1.2285	0.281810760498047
1.22933333333334	0.370025634765625
1.23016666666667	0.353813171386719
1.231	0.212192535400391
1.23183333333334	0.248432159423828
1.23266666666667	0.368118286132813
1.2335	0.341892242431641
1.23433333333334	0.335693359375
1.23516666666667	0.439167022705078
1.236	0.362396240234375
1.23683333333334	0.311374664306641
1.23766666666667	0.312328338623047
1.2385	0.264167785644531
1.23933333333334	0.234127044677735
1.24016666666667	0.209331512451172
1.241	0.28371810913086
1.24183333333334	0.318527221679688
1.24266666666667	0.425338745117188
1.2435	0.461578369140625
1.24433333333334	0.432968139648438
1.24516666666667	0.220298767089844
1.246	0.177860260009766
1.24683333333334	0.168800354003906
1.24766666666667	0.281333923339844
1.2485	0.30660629272461
1.24933333333334	0.43487548828125
1.25016666666667	0.452995300292969
1.251	0.369548797607422
1.25183333333334	0.269889831542969
1.25266666666667	0.31280517578125
1.2535	0.216484069824219
1.25433333333334	0.222206115722656
1.25516666666667	0.195503234863281
1.256	0.228404998779297
1.25683333333334	0.233650207519531
1.25766666666667	0.324249267578125
1.2585	0.341415405273438
1.25933333333334	0.371932983398438
1.26016666666667	0.341892242431641
1.261	0.32949447631836
1.26183333333334	0.288963317871094
1.26266666666667	0.181674957275391
1.2635	0.150203704833985
1.26433333333334	0.212192535400391
1.26516666666667	0.207901000976563
1.266	0.254631042480469
1.26683333333334	0.287532806396485
1.26766666666667	0.331878662109375
1.2685	0.264644622802735
1.26933333333334	0.275135040283203
1.27016666666667	0.261306762695313
1.271	0.35858154296875
1.27183333333334	0.318050384521485
1.27266666666667	0.340461730957031
1.2735	0.234603881835938
1.27433333333334	0.221729278564453
1.27516666666667	0.278472900390625
1.276	0.233650207519531
1.27683333333334	0.234127044677735
1.27766666666667	0.308990478515625
1.2785	0.391483306884766
1.27933333333334	0.284671783447266
1.28016666666667	0.375747680664063
1.281	0.417709350585938
1.28183333333334	0.45013427734375
1.28266666666667	0.393390655517578
1.2835	0.409603118896485
1.28433333333334	0.463008880615235
1.28516666666667	0.323772430419922
1.286	0.226974487304688
1.28683333333334	0.177860260009766
1.28766666666667	0.118732452392578
1.2885	0.0681877136230469
1.28933333333334	0.224590301513672
1.29016666666667	0.257492065429688
1.291	0.203609466552735
1.29183333333334	0.219345092773438
1.29266666666667	0.188827514648438
1.2935	0.0824928283691406
1.29433333333334	0.131607055664063
1.29516666666667	0.209808349609375
1.296	0.158786773681641
1.29683333333334	0.172615051269531
1.29766666666667	0.193119049072266
1.2985	0.204086303710938
1.29933333333334	0.229835510253906
1.30016666666667	0.250339508056641
1.301	0.250816345214844
1.30183333333334	0.303745269775391
1.30266666666667	0.196933746337891
1.3035	0.117778778076172
1.30433333333334	0.1678466796875
1.30516666666667	0.196456909179688
1.306	0.219821929931641
1.30683333333334	0.367164611816406
1.30766666666667	0.3814697265625
1.3085	0.438213348388672
1.30933333333334	0.361919403076172
1.31016666666667	0.39815902709961
1.311	0.310897827148438
1.31183333333334	0.280857086181641
1.31266666666667	0.178813934326172
1.3135	0.21505355834961
1.31433333333334	0.168800354003906
1.31516666666667	0.272274017333985
1.316	0.385284423828125
1.31683333333334	0.45919418334961
1.31766666666667	0.496864318847656
1.3185	0.357151031494141
1.31933333333334	0.238418579101563
1.32016666666667	0.243186950683594
1.321	0.133991241455078
1.32183333333334	0.0696182250976563
1.32266666666667	0.202655792236328
1.3235	0.244617462158203
1.32433333333334	0.241279602050781
1.32516666666667	0.311851501464844
1.326	0.301361083984375
1.32683333333334	0.284194946289063
1.32766666666667	0.262260437011719
1.3285	0.271320343017578
1.32933333333334	0.204563140869141
1.33016666666667	0.238418579101563
1.331	0.182151794433594
1.33183333333334	0.202178955078125
1.33266666666667	0.158309936523438
1.3335	0.219345092773438
1.33433333333334	0.253677368164063
1.33516666666667	0.327587127685547
1.336	0.321388244628906
1.33683333333334	0.349521636962891
1.33766666666667	0.44393539428711
1.3385	0.406265258789063
1.33933333333334	0.406265258789063
1.34016666666667	0.444412231445313
1.341	0.422477722167969
1.34183333333334	0.37527084350586
1.34266666666667	0.435352325439453
1.3435	0.402927398681641
1.34433333333334	0.286579132080078
1.34516666666667	0.248908996582031
1.346	0.260353088378906
1.34683333333334	0.183582305908203
1.34766666666667	0.197887420654297
1.3485	0.334262847900391
1.34933333333334	0.301361083984375
1.35016666666667	0.199317932128906
1.351	0.227451324462891
1.35183333333334	0.139713287353516
1.35266666666667	0.0481605529785156
1.3535	0.134944915771485
1.35433333333334	0.225543975830078
1.35516666666667	0.238895416259766
1.356	0.359535217285156
1.35683333333334	0.43630599975586
1.35766666666667	0.35238265991211
1.3585	0.308990478515625
1.35933333333334	0.306129455566406
1.36016666666667	0.339031219482422
1.361	0.264167785644531
1.36183333333334	0.287055969238281
1.36266666666667	0.324249267578125
1.3635	0.377655029296875
1.36433333333334	0.3662109375
1.36516666666667	0.419139862060547
1.366	0.383377075195313
1.36683333333334	0.288009643554688
1.36766666666667	0.327587127685547
1.3685	0.288963317871094
1.36933333333334	0.267982482910156
1.37016666666667	0.243186950683594
1.371	0.227451324462891
1.37183333333334	0.193595886230469
1.37266666666667	0.184059143066406
1.3735	0.165939331054688
1.37433333333334	0.242710113525391
1.37516666666667	0.323295593261719
1.376	0.149726867675781
1.37683333333334	0.194549560546875
1.37766666666667	0.267505645751953
1.3785	0.370979309082031
1.37933333333334	0.412940979003906
1.38016666666667	0.553131103515625
1.381	0.446319580078125
1.38183333333334	0.429630279541016
1.38266666666667	0.418186187744141
1.3835	0.395298004150391
1.38433333333334	0.42724609375
1.38516666666667	0.494956970214844
1.386	0.508308410644532
1.38683333333334	0.475883483886719
1.38766666666667	0.412940979003906
1.3885	0.372886657714844
1.38933333333334	0.29134750366211
1.39016666666667	0.16164779663086
1.391	0.160694122314453
1.39183333333334	0.12350082397461
1.39266666666667	0.0314712524414063
1.3935	0.112056732177735
1.39433333333334	0.217437744140625
1.39516666666667	0.20742416381836
1.396	0.275611877441406
1.39683333333334	0.316143035888672
1.39766666666667	0.288009643554688
1.3985	0.271320343017578
1.39933333333334	0.24557113647461
1.40016666666667	0.281333923339844
1.401	0.316143035888672
1.40183333333334	0.340938568115235
1.40266666666667	0.361442565917969
1.4035	0.323295593261719
1.40433333333334	0.264644622802735
1.40516666666667	0.308036804199219
1.406	0.395298004150391
1.40683333333334	0.34475326538086
1.40766666666667	0.339508056640625
1.4085	0.321388244628906
1.40933333333334	0.20599365234375
1.41016666666667	0.150203704833985
1.411	0.184059143066406
1.41183333333334	0.299453735351563
1.41266666666667	0.473499298095703
1.4135	0.514030456542969
1.41433333333334	0.481605529785156
1.41516666666667	0.45919418334961
1.416	0.418663024902344
1.41683333333334	0.29754638671875
1.41766666666667	0.255584716796875
1.4185	0.123977661132813
1.41933333333334	0.209808349609375
1.42016666666667	0.195980072021485
1.421	0.218868255615235
1.42183333333334	0.300407409667969
1.42266666666667	0.423908233642578
1.4235	0.346183776855469
1.42433333333334	0.285625457763672
1.42516666666667	0.380039215087891
1.426	0.361442565917969
1.42683333333334	0.403881072998047
1.42766666666667	0.466346740722656
1.4285	0.441551208496094
1.42933333333334	0.318527221679688
1.43016666666667	0.309944152832031
1.431	0.220775604248047
1.43183333333334	0.189304351806641
1.43266666666667	0.182628631591797
1.4335	0.208854675292969
1.43433333333334	0.15401840209961
1.43516666666667	0.11587142944336
1.436	0.0896453857421875
1.43683333333334	0.162601470947266
1.43766666666667	0.140190124511719
1.4385	0.126838684082031
1.43933333333334	0.274181365966797
1.44016666666667	0.248908996582031
1.441	0.18310546875
1.44183333333334	0.158309936523438
1.44266666666667	0.221729278564453
1.4435	0.189304351806641
1.44433333333334	0.327587127685547
1.44516666666667	0.39052963256836
1.446	0.463962554931641
1.44683333333334	0.48208236694336
1.44766666666667	0.558853149414063
1.4485	0.389575958251953
1.44933333333334	0.375747680664063
1.45016666666667	0.326156616210938
1.451	0.273704528808594
1.45183333333334	0.153541564941406
1.45266666666667	0.194072723388672
1.4535	0.2593994140625
1.45433333333334	0.201225280761719
1.45516666666667	0.345706939697266
1.456	0.378608703613281
1.45683333333334	0.371456146240235
1.45766666666667	0.316619873046875
1.4585	0.383853912353516
1.45933333333334	0.317573547363281
1.46016666666667	0.219345092773438
1.461	0.263690948486328
1.46183333333334	0.248432159423828
1.46266666666667	0.247955322265625
1.4635	0.221729278564453
1.46433333333334	0.272274017333985
1.46516666666667	0.306129455566406
1.466	0.368118286132813
1.46683333333334	0.340938568115235
1.46766666666667	0.355243682861328
1.4685	0.459671020507813
1.46933333333334	0.402450561523438
1.47016666666667	0.321388244628906
1.471	0.280857086181641
1.47183333333334	0.264167785644531
1.47266666666667	0.26082992553711
1.4735	0.192642211914063
1.47433333333334	0.304698944091797
1.47516666666667	0.349998474121094
1.476	0.401020050048828
1.47683333333334	0.368595123291016
1.47766666666667	0.462055206298828
1.4785	0.313758850097656
1.47933333333334	0.263214111328125
1.48016666666667	0.185966491699219
1.481	0.137805938720703
1.48183333333334	0.139236450195313
1.48266666666667	0.136375427246094
1.4835	0.194549560546875
1.48433333333334	0.180721282958985
1.48516666666667	0.0867843627929688
1.486	0.0200271606445313
1.48683333333334	0.166416168212891
1.48766666666667	0.150203704833985
1.4885	0.141620635986328
1.48933333333334	0.29134750366211
1.49016666666667	0.3509521484375
1.491	0.278472900390625
1.49183333333334	0.234603881835938
1.49266666666667	0.34475326538086
1.4935	0.390052795410156
1.49433333333334	0.420570373535156
1.49516666666667	0.406742095947266
1.496	0.493526458740235
1.49683333333334	0.418186187744141
1.49766666666667	0.293731689453125
1.4985	0.244617462158203
1.49933333333334	0.22268295288086
1.50016666666667	0.214576721191406
1.501	0.274658203125
1.50183333333334	0.304698944091797
1.50266666666667	0.290870666503906
1.5035	0.395774841308594
1.50433333333334	0.350475311279297
1.50516666666667	0.265598297119141
1.506	0.2593994140625
1.50683333333334	0.252246856689453
1.50766666666667	0.136375427246094
1.5085	0.162601470947266
1.50933333333334	0.148296356201172
1.51016666666667	0.268936157226563
1.511	0.376224517822266
1.51183333333334	0.3814697265625
1.51266666666667	0.365734100341797
1.5135	0.404834747314453
1.51433333333334	0.191211700439453
1.51516666666667	0.0743865966796875
1.516	0.113010406494141
1.51683333333334	0.0605583190917969
1.51766666666667	-0.0281333923339844
1.5185	0.10824203491211
1.51933333333334	0.0996589660644531
1.52016666666667	0.0834465026855469
1.521	0.118732452392578
1.52183333333334	0.220775604248047
1.52266666666667	0.168800354003906
1.5235	0.144004821777344
1.52433333333334	0.124931335449219
1.52516666666667	0.15401840209961
1.526	0.140190124511719
1.52683333333334	0.168323516845703
1.52766666666667	0.246524810791016
1.5285	0.248908996582031
1.52933333333334	0.284194946289063
1.53016666666667	0.250339508056641
1.531	0.221729278564453
1.53183333333334	0.140190124511719
1.53266666666667	0.188827514648438
1.5335	0.228404998779297
1.53433333333334	0.307559967041016
1.53516666666667	0.30517578125
1.536	0.388622283935547
1.53683333333334	0.334739685058594
1.53766666666667	0.233173370361328
1.5385	0.25320053100586
1.53933333333334	0.271320343017578
1.54016666666667	0.192642211914063
1.541	0.16164779663086
1.54183333333334	0.225543975830078
1.54266666666667	0.161170959472656
1.5435	0.165939331054688
1.54433333333334	0.120162963867188
1.54516666666667	0.267505645751953
1.546	0.219345092773438
1.54683333333334	0.213623046875
1.54766666666667	0.199317932128906
1.5485	0.262260437011719
1.54933333333334	0.224113464355469
1.55016666666667	0.322341918945313
1.551	0.271797180175781
1.55183333333334	0.317096710205078
1.55266666666667	0.388145446777344
1.5535	0.318050384521485
1.55433333333334	0.131607055664063
1.55516666666667	0.134944915771485
1.556	0.141620635986328
1.55683333333334	0.0467300415039063
1.55766666666667	0.0734329223632813
1.5585	0.182151794433594
1.55933333333334	0.258445739746094
1.56016666666667	0.278472900390625
1.561	0.336170196533203
1.56183333333334	0.349521636962891
1.56266666666667	0.42867660522461
1.5635	0.4425048828125
1.56433333333334	0.274181365966797
1.56516666666667	0.360965728759766
1.566	0.36001205444336
1.56683333333334	0.30517578125
1.56766666666667	0.263214111328125
1.5685	0.375747680664063
1.56933333333334	0.288486480712891
1.57016666666667	0.30660629272461
1.571	0.385284423828125
1.57183333333334	0.458717346191406
1.57266666666667	0.393867492675781
1.5735	0.377178192138672
1.57433333333334	0.389575958251953
1.57516666666667	0.310420989990235
1.576	0.305652618408203
1.57683333333334	0.306129455566406
1.57766666666667	0.461578369140625
1.5785	0.386238098144531
1.57933333333334	0.360965728759766
1.58016666666667	0.252723693847656
1.581	0.35858154296875
1.58183333333334	0.223636627197266
1.58266666666667	0.282764434814453
1.5835	0.301361083984375
1.58433333333334	0.295162200927735
1.58516666666667	0.203132629394531
1.586	0.14638900756836
1.58683333333334	0.0958442687988281
1.58766666666667	0.181198120117188
1.5885	0.318050384521485
1.58933333333334	0.344276428222656
1.59016666666667	0.480175018310547
1.591	0.593185424804688
1.59183333333334	0.487804412841797
1.59266666666667	0.399589538574219
1.5935	0.447273254394531
1.59433333333334	0.444889068603516
1.59516666666667	0.29897689819336
1.596	0.374317169189453
1.59683333333334	0.33712387084961
1.59766666666667	0.329017639160156
1.5985	0.26845932006836
1.59933333333334	0.266075134277344
1.60016666666667	0.316619873046875
1.601	0.331878662109375
1.60183333333334	0.333786010742188
1.60266666666667	0.382423400878906
1.6035	0.487804412841797
1.60433333333334	0.356674194335938
1.60516666666667	0.323295593261719
1.606	0.219821929931641
1.60683333333334	0.168800354003906
1.60766666666667	0.148296356201172
1.6085	0.151634216308594
1.60933333333334	0.285625457763672
1.61016666666667	0.393390655517578
1.611	0.397205352783203
1.61183333333334	0.374317169189453
1.61266666666667	0.324726104736328
1.6135	0.332832336425781
1.61433333333334	0.280380249023438
1.61516666666667	0.310420989990235
1.616	0.320911407470703
1.61683333333334	0.339031219482422
1.61766666666667	0.216960906982422
1.6185	0.286102294921875
1.61933333333334	0.295639038085938
1.62016666666667	0.349044799804688
1.621	0.346660614013672
1.62183333333334	0.35858154296875
1.62266666666667	0.349044799804688
1.6235	0.234603881835938
1.62433333333334	0.135898590087891
1.62516666666667	0.164985656738281
1.626	0.185489654541016
1.62683333333334	0.150680541992188
1.62766666666667	0.164985656738281
1.6285	0.245094299316406
1.62933333333334	0.223636627197266
1.63016666666667	0.211238861083985
1.631	0.149250030517578
1.63183333333334	0.174522399902344
1.63266666666667	0.119209289550781
1.6335	0.177383422851563
1.63433333333334	0.200748443603516
1.63516666666667	0.167369842529297
1.636	0.11587142944336
1.63683333333334	0.137805938720703
1.63766666666667	0.0867843627929688
1.6385	0.101566314697266
1.63933333333334	0.221729278564453
1.64016666666667	0.352859497070313
1.641	0.302791595458985
1.64183333333334	0.326156616210938
1.64266666666667	0.367164611816406
1.6435	0.308990478515625
1.64433333333334	0.401020050048828
1.64516666666667	0.502109527587891
1.646	0.507354736328125
1.64683333333334	0.394821166992188
1.64766666666667	0.452041625976563
1.6485	0.23794174194336
1.64933333333334	0.11444091796875
1.65016666666667	0.0758171081542969
1.651	0.210285186767578
1.65183333333334	0.279903411865235
1.65266666666667	0.330924987792969
1.6535	0.424385070800781
1.65433333333334	0.464916229248047
1.65516666666667	0.358104705810547
1.656	0.287055969238281
1.65683333333334	0.348567962646485
1.65766666666667	0.299453735351563
1.6585	0.25177001953125
1.65933333333334	0.387668609619141
1.66016666666667	0.444412231445313
1.661	0.385761260986328
1.66183333333334	0.38290023803711
1.66266666666667	0.307559967041016
1.6635	0.269412994384766
1.66433333333334	0.231266021728516
1.66516666666667	0.293731689453125
1.666	0.380992889404297
[truncated: 69,669 more rows]
