# Supplementary material for: Chemodiversity of Calophyllum inophyllum L. oil bioactive components related to their specific geographical distribution in the South Pacific region
Source: PeerJ. 2019 May 22;7:e6896. doi: 10.7717/peerj.6896 (PMC6535043; doi:10.7717/peerj.6896)
Supplement: Supplemental Information 4 — Time and absorbance values at 280 nm. The site and the number of the collected sample from French Polynesia are in the separate file names. [file peerj-07-6896-s004.zip › Tuamotu_Rangiroa_z1_N88.CSV]

0.000166666666666667	0.425815582275391
0.001	0.326633453369141
0.00183333333333334	0.379562377929688
0.00266666666666667	0.378131866455078
0.0035	0.35858154296875
0.00433333333333334	0.359058380126953
0.00516666666666667	0.536441802978516
0.006	0.547409057617188
0.00683333333333334	0.536918640136719
0.00766666666666667	0.506877899169922
0.0085	0.492572784423828
0.00933333333333334	0.480175018310547
0.0101666666666667	0.438213348388672
0.011	0.451087951660156
0.0118333333333334	0.491142272949219
0.0126666666666667	0.495433807373047
0.0135	0.44393539428711
0.0143333333333334	0.522613525390625
0.0151666666666667	0.612735748291016
0.016	0.669956207275391
0.0168333333333334	0.721931457519532
0.0176666666666667	0.608921051025391
0.0185	0.597476959228516
0.0193333333333334	0.531673431396485
0.0201666666666667	0.492095947265625
0.021	0.481605529785156
0.0218333333333334	0.493049621582031
0.0226666666666667	0.40578842163086
0.0235	0.437259674072266
0.0243333333333334	0.416755676269531
0.0251666666666667	0.362873077392578
0.026	0.35238265991211
0.0268333333333334	0.347614288330078
0.0276666666666667	0.292301177978516
0.0285	0.2899169921875
0.0293333333333334	0.269889831542969
0.0301666666666667	0.30660629272461
0.031	0.362873077392578
0.0318333333333334	0.382423400878906
0.0326666666666667	0.406265258789063
0.0335	0.405311584472656
0.0343333333333334	0.471591949462891
0.0351666666666667	0.479221343994141
0.036	0.440120697021485
0.0368333333333334	0.439643859863281
0.0376666666666667	0.463962554931641
0.0385	0.507831573486328
0.0393333333333334	0.510215759277344
0.0401666666666667	0.518321990966797
0.041	0.603675842285157
0.0418333333333334	0.593662261962891
0.0426666666666667	0.483989715576172
0.0435	0.494480133056641
0.0443333333333334	0.500679016113282
0.0451666666666667	0.373363494873047
0.046	0.477790832519531
0.0468333333333334	0.462055206298828
0.0476666666666667	0.54311752319336
0.0485	0.559329986572266
0.0493333333333334	0.643253326416016
0.0501666666666667	0.601291656494141
0.051	0.621795654296875
0.0518333333333334	0.591754913330078
0.0526666666666667	0.615596771240235
0.0535	0.554561614990235
0.0543333333333334	0.491619110107422
0.0551666666666667	0.493526458740235
0.056	0.45919418334961
0.0568333333333334	0.48828125
0.0576666666666667	0.479698181152344
0.0585	0.53548812866211
0.0593333333333334	0.557422637939453
0.0601666666666667	0.476360321044922
0.061	0.391483306884766
0.0618333333333334	0.439643859863281
0.0626666666666667	0.447750091552735
0.0635	0.45013427734375
0.0643333333333334	0.580787658691407
0.0651666666666667	0.617027282714844
0.066	0.667095184326172
0.0668333333333333	0.799655914306641
0.0676666666666667	0.735282897949219
0.0685	0.63323974609375
0.0693333333333334	0.614166259765625
0.0701666666666667	0.561714172363282
0.071	0.380992889404297
0.0718333333333334	0.370502471923828
0.0726666666666667	0.341892242431641
0.0735	0.391960144042969
0.0743333333333334	0.322341918945313
0.0751666666666667	0.441551208496094
0.076	0.518798828125
0.0768333333333334	0.483989715576172
0.0776666666666667	0.55074691772461
0.0785	0.55837631225586
0.0793333333333334	0.422954559326172
0.0801666666666667	0.384330749511719
0.081	0.414371490478516
0.0818333333333334	0.441074371337891
0.0826666666666667	0.559806823730469
0.0835	0.600814819335938
0.0843333333333334	0.643730163574219
0.0851666666666667	0.721931457519532
0.086	0.616550445556641
0.0868333333333334	0.622749328613282
0.0876666666666667	0.62704086303711
0.0885	0.620365142822266
0.0893333333333334	0.634193420410157
0.0901666666666667	0.659465789794922
0.091	0.566959381103516
0.0918333333333334	0.640392303466797
0.0926666666666667	0.704765319824219
0.0935	0.68044662475586
0.0943333333333334	0.605106353759766
0.0951666666666667	0.58126449584961
0.096	0.542640686035157
0.0968333333333334	0.543594360351563
0.0976666666666667	0.52022933959961
0.0985	0.453472137451172
0.0993333333333334	0.459671020507813
0.100166666666667	0.422954559326172
0.101	0.321388244628906
0.101833333333334	0.32949447631836
0.102666666666667	0.45919418334961
0.1035	0.497817993164063
0.104333333333334	0.524520874023438
0.105166666666667	0.476837158203125
0.106	0.422000885009766
0.106833333333334	0.376701354980469
0.107666666666667	0.456809997558594
0.1085	0.406742095947266
0.109333333333334	0.579833984375
0.110166666666667	0.669479370117188
0.111	0.620365142822266
0.111833333333334	0.57363510131836
0.112666666666667	0.523567199707032
0.1135	0.414371490478516
0.114333333333334	0.407695770263672
0.115166666666667	0.426769256591797
0.116	0.399589538574219
0.116833333333334	0.388145446777344
0.117666666666667	0.397682189941406
0.1185	0.423908233642578
0.119333333333334	0.461101531982422
0.120166666666667	0.401973724365235
0.121	0.502109527587891
0.121833333333334	0.473976135253906
0.122666666666667	0.42104721069336
0.1235	0.476360321044922
0.124333333333334	0.595569610595703
0.125166666666667	0.498771667480469
0.126	0.48971176147461
0.126833333333334	0.502109527587891
0.127666666666667	0.509738922119141
0.1285	0.385284423828125
0.129333333333334	0.462055206298828
0.130166666666667	0.439167022705078
0.131	0.429630279541016
0.131833333333334	0.414848327636719
0.132666666666667	0.403881072998047
0.1335	0.435829162597656
0.134333333333334	0.552177429199219
0.135166666666667	0.592708587646485
0.136	0.48208236694336
0.136833333333334	0.479698181152344
0.137666666666667	0.44393539428711
0.1385	0.401020050048828
0.139333333333334	0.361919403076172
0.140166666666667	0.430107116699219
0.141	0.54311752319336
0.141833333333334	0.515937805175782
0.142666666666667	0.596046447753907
0.1435	0.629901885986328
0.144333333333334	0.570774078369141
0.145166666666667	0.45013427734375
0.146	0.464916229248047
0.146833333333334	0.394821166992188
0.147666666666667	0.394344329833985
0.1485	0.458240509033203
0.149333333333334	0.490665435791016
0.150166666666667	0.489234924316406
0.151	0.446319580078125
0.151833333333334	0.434398651123047
0.152666666666667	0.483512878417969
0.1535	0.505924224853516
0.154333333333334	0.58126449584961
0.155166666666667	0.582695007324219
0.156	0.576972961425782
0.156833333333334	0.452518463134766
0.157666666666667	0.48828125
0.1585	0.445365905761719
0.159333333333334	0.424861907958985
0.160166666666667	0.48828125
0.161	0.585556030273438
0.161833333333334	0.614166259765625
0.162666666666667	0.647068023681641
0.1635	0.727176666259766
0.164333333333334	0.699996948242188
0.165166666666667	0.658512115478516
0.166	0.690937042236328
0.166833333333334	0.580787658691407
0.167666666666667	0.507354736328125
0.1685	0.525951385498047
0.169333333333334	0.475883483886719
0.170166666666667	0.425338745117188
0.171	0.547885894775391
0.171833333333334	0.568866729736328
0.172666666666667	0.454902648925781
0.1735	0.48828125
0.174333333333334	0.548362731933594
0.175166666666667	0.519275665283203
0.176	0.51259994506836
0.176833333333334	0.659465789794922
0.177666666666667	0.701904296875
0.1785	0.691890716552735
0.179333333333334	0.6866455078125
0.180166666666667	0.728130340576172
0.181	0.669479370117188
0.181833333333334	0.638961791992188
0.182666666666667	0.543594360351563
0.1835	0.563144683837891
0.184333333333334	0.577926635742188
0.185166666666667	0.546455383300782
0.186	0.628948211669922
0.186833333333334	0.69427490234375
0.187666666666667	0.655651092529297
0.1885	0.70333480834961
0.189333333333334	0.68807601928711
0.190166666666667	0.69427490234375
0.191	0.639438629150391
0.191833333333334	0.650882720947266
0.192666666666667	0.63467025756836
0.1935	0.689983367919922
0.194333333333334	0.703811645507813
0.195166666666667	0.759124755859375
0.196	0.681877136230469
0.196833333333334	0.696659088134766
0.197666666666667	0.714778900146485
0.1985	0.673770904541016
0.199333333333334	0.614643096923828
0.200166666666667	0.775337219238282
0.201	0.68807601928711
0.201833333333334	0.567436218261719
0.202666666666667	0.567436218261719
0.2035	0.585556030273438
0.204333333333334	0.494956970214844
0.205166666666667	0.474929809570313
0.206	0.609874725341797
0.206833333333334	0.525474548339844
0.207666666666667	0.521183013916016
0.2085	0.559806823730469
0.209333333333334	0.620365142822266
0.210166666666667	0.569343566894532
0.211	0.5950927734375
0.211833333333334	0.564098358154297
0.212666666666667	0.575065612792969
0.2135	0.496387481689453
0.214333333333334	0.515937805175782
0.215166666666667	0.557422637939453
0.216	0.639915466308594
0.216833333333334	0.640392303466797
0.217666666666667	0.64992904663086
0.2185	0.699043273925782
0.219333333333334	0.724315643310547
0.220166666666667	0.714778900146485
0.221	0.687599182128907
0.221833333333334	0.626564025878907
0.222666666666667	0.55694580078125
0.2235	0.503063201904297
0.224333333333334	0.535011291503907
0.225166666666667	0.452995300292969
0.226	0.591754913330078
0.226833333333334	0.522613525390625
0.227666666666667	0.525474548339844
0.2285	0.442981719970703
0.229333333333334	0.549793243408203
0.230166666666667	0.546455383300782
0.231	0.622749328613282
0.231833333333334	0.640869140625
0.232666666666667	0.646591186523438
0.2335	0.638484954833985
0.234333333333334	0.614166259765625
0.235166666666667	0.67138671875
0.236	0.659942626953125
0.236833333333334	0.717639923095703
0.237666666666667	0.537395477294922
0.2385	0.564098358154297
0.239333333333334	0.515460968017578
0.240166666666667	0.52642822265625
0.241	0.555992126464844
0.241833333333334	0.726699829101563
0.242666666666667	0.738620758056641
0.2435	0.72622299194336
0.244333333333334	0.644683837890625
0.245166666666667	0.680923461914063
0.246	0.680923461914063
0.246833333333334	0.667095184326172
0.247666666666667	0.646114349365235
0.2485	0.735759735107422
0.249333333333334	0.54168701171875
0.250166666666667	0.43630599975586
0.251	0.383853912353516
0.251833333333334	0.334739685058594
0.252666666666667	0.360965728759766
0.2535	0.453472137451172
0.254333333333334	0.620841979980469
0.255166666666667	0.700473785400391
0.256	0.805377960205078
0.256833333333334	0.874996185302735
0.257666666666667	0.823974609375
0.2585	0.720024108886719
0.259333333333334	0.66375732421875
0.260166666666667	0.523090362548828
0.261	0.338554382324219
0.261833333333334	0.334739685058594
0.262666666666667	0.349521636962891
0.2635	0.28228759765625
0.264333333333334	0.372886657714844
0.265166666666667	0.441074371337891
0.266	0.453948974609375
0.266833333333334	0.474929809570313
0.267666666666667	0.5950927734375
0.2685	0.55694580078125
0.269333333333334	0.528335571289063
0.270166666666667	0.638484954833985
0.271	0.621795654296875
0.271833333333334	0.587940216064453
0.272666666666667	0.638484954833985
0.2735	0.662803649902344
0.274333333333334	0.610828399658203
0.275166666666667	0.690937042236328
0.276	0.720977783203125
0.276833333333334	0.731468200683594
0.277666666666667	0.861167907714844
0.2785	0.784873962402344
0.279333333333334	0.666618347167969
0.280166666666667	0.627994537353516
0.281	0.569343566894532
0.281833333333334	0.518321990966797
0.282666666666667	0.538825988769532
0.2835	0.57220458984375
0.284333333333334	0.684738159179688
0.285166666666667	0.709056854248047
0.286	0.648021697998047
0.286833333333334	0.677585601806641
0.287666666666667	0.777721405029297
0.2885	0.596046447753907
0.289333333333334	0.525951385498047
0.290166666666667	0.61178207397461
0.291	0.630378723144532
0.291833333333334	0.483989715576172
0.292666666666667	0.58746337890625
0.2935	0.740528106689453
0.294333333333334	0.659465789794922
0.295166666666667	0.681400299072266
0.296	0.629425048828125
0.296833333333334	0.609874725341797
0.297666666666667	0.552654266357422
0.2985	0.528335571289063
0.299333333333334	0.597000122070313
0.300166666666667	0.761032104492188
0.301	0.795364379882813
0.301833333333334	0.710010528564453
0.302666666666667	0.800132751464844
0.3035	0.696659088134766
0.304333333333334	0.625133514404297
0.305166666666667	0.54311752319336
0.306	0.515937805175782
0.306833333333334	0.508308410644532
0.307666666666667	0.52022933959961
0.3085	0.52642822265625
0.309333333333334	0.589370727539063
0.310166666666667	0.68807601928711
0.311	0.672340393066407
0.311833333333334	0.711917877197266
0.312666666666667	0.715255737304688
0.3135	0.66375732421875
0.314333333333334	0.621318817138672
0.315166666666667	0.52022933959961
0.316	0.496387481689453
0.316833333333334	0.511646270751953
0.317666666666667	0.557899475097657
0.3185	0.57363510131836
0.319333333333334	0.697612762451172
0.320166666666667	0.68807601928711
0.321	0.652790069580078
0.321833333333334	0.668048858642578
0.322666666666667	0.677585601806641
0.3235	0.544548034667969
0.324333333333334	0.593662261962891
0.325166666666667	0.607490539550782
0.326	0.565052032470703
0.326833333333334	0.624179840087891
0.327666666666667	0.735282897949219
0.3285	0.632286071777344
0.329333333333334	0.625133514404297
0.330166666666667	0.708103179931641
0.331	0.588417053222657
0.331833333333334	0.584602355957032
0.332666666666667	0.676155090332032
0.3335	0.691890716552735
0.334333333333334	0.66375732421875
0.335166666666667	0.651836395263672
0.336	0.634193420410157
0.336833333333334	0.585556030273438
0.337666666666667	0.532627105712891
0.3385	0.432968139648438
0.339333333333334	0.492095947265625
0.340166666666667	0.393390655517578
0.341	0.435352325439453
0.341833333333334	0.41961669921875
0.342666666666667	0.460624694824219
0.3435	0.449657440185547
0.344333333333334	0.479221343994141
0.345166666666667	0.431537628173828
0.346	0.530242919921875
0.346833333333334	0.518798828125
0.347666666666667	0.58746337890625
0.3485	0.613212585449219
0.349333333333334	0.630855560302735
0.350166666666667	0.567436218261719
0.351	0.597953796386719
0.351833333333334	0.592708587646485
0.352666666666667	0.666618347167969
0.3535	0.688552856445313
0.354333333333334	0.664710998535157
0.355166666666667	0.636100769042969
0.356	0.660896301269532
0.356833333333334	0.522136688232422
0.357666666666667	0.452995300292969
0.3585	0.49734115600586
0.359333333333334	0.498294830322266
0.360166666666667	0.404834747314453
0.361	0.460624694824219
0.361833333333334	0.467777252197266
0.362666666666667	0.551223754882813
0.3635	0.563621520996094
0.364333333333334	0.648021697998047
0.365166666666667	0.653743743896485
0.366	0.737667083740235
0.366833333333334	0.735282897949219
0.367666666666667	0.774860382080078
0.3685	0.745296478271485
0.369333333333334	0.764846801757813
0.370166666666667	0.718116760253907
0.371	0.674247741699219
0.371833333333334	0.555992126464844
0.372666666666667	0.576019287109375
0.3735	0.613212585449219
0.374333333333334	0.626087188720703
0.375166666666667	0.61798095703125
0.376	0.6103515625
0.376833333333334	0.599384307861328
0.377666666666667	0.607013702392578
0.3785	0.592708587646485
0.379333333333334	0.52642822265625
0.380166666666667	0.653266906738282
0.381	0.641822814941407
0.381833333333334	0.65755844116211
0.382666666666667	0.679969787597657
0.3835	0.757217407226563
0.384333333333334	0.71859359741211
0.385166666666667	0.66518783569336
0.386	0.644207000732422
0.386833333333334	0.614643096923828
0.387666666666667	0.576972961425782
0.3885	0.546455383300782
0.389333333333334	0.592708587646485
0.390166666666667	0.598430633544922
0.391	0.565528869628907
0.391833333333334	0.588417053222657
0.392666666666667	0.634193420410157
0.3935	0.64992904663086
0.394333333333334	0.652790069580078
0.395166666666667	0.777244567871094
0.396	0.761508941650391
0.396833333333334	0.717639923095703
0.397666666666667	0.654220581054688
0.3985	0.629901885986328
0.399333333333334	0.509738922119141
0.400166666666667	0.530242919921875
0.401	0.608444213867188
0.401833333333334	0.53548812866211
0.402666666666667	0.49591064453125
0.4035	0.530242919921875
0.404333333333334	0.453948974609375
0.405166666666667	0.408172607421875
0.406	0.606536865234375
0.406833333333334	0.59652328491211
0.407666666666667	0.557422637939453
0.4085	0.545501708984375
0.409333333333334	0.496864318847656
0.410166666666667	0.435829162597656
0.411	0.524997711181641
0.411833333333334	0.54931640625
0.412666666666667	0.687599182128907
0.4135	0.667572021484375
0.414333333333334	0.599384307861328
0.415166666666667	0.5035400390625
0.416	0.559329986572266
0.416833333333334	0.475406646728516
0.417666666666667	0.504493713378907
0.4185	0.494956970214844
0.419333333333334	0.425815582275391
0.420166666666667	0.345230102539063
0.421	0.353813171386719
0.421833333333334	0.345706939697266
0.422666666666667	0.372886657714844
0.4235	0.469207763671875
0.424333333333334	0.48208236694336
0.425166666666667	0.493526458740235
0.426	0.462532043457031
0.426833333333334	0.545978546142578
0.427666666666667	0.523090362548828
0.4285	0.569343566894532
0.429333333333334	0.61178207397461
0.430166666666667	0.6866455078125
0.431	0.667095184326172
0.431833333333334	0.705242156982422
0.432666666666667	0.668048858642578
0.4335	0.614643096923828
0.434333333333334	0.669479370117188
0.435166666666667	0.599384307861328
0.436	0.612258911132813
0.436833333333334	0.570774078369141
0.437666666666667	0.701427459716797
0.4385	0.693798065185547
0.439333333333334	0.681400299072266
0.440166666666667	0.675678253173828
0.441	0.715255737304688
0.441833333333334	0.513553619384766
0.442666666666667	0.48208236694336
0.4435	0.456809997558594
0.444333333333334	0.432968139648438
0.445166666666667	0.437736511230469
0.446	0.525951385498047
0.446833333333334	0.507831573486328
0.447666666666667	0.642776489257813
0.4485	0.594615936279297
0.449333333333334	0.552654266357422
0.450166666666667	0.4730224609375
0.451	0.379085540771485
0.451833333333334	0.288963317871094
0.452666666666667	0.370025634765625
0.4535	0.472068786621094
0.454333333333334	0.565052032470703
0.455166666666667	0.6103515625
0.456	0.669002532958985
0.456833333333334	0.567913055419922
0.457666666666667	0.586032867431641
0.4585	0.54311752319336
0.459333333333334	0.55074691772461
0.460166666666667	0.492095947265625
0.461	0.605583190917969
0.461833333333334	0.554561614990235
0.462666666666667	0.532150268554688
0.4635	0.532627105712891
0.464333333333334	0.565052032470703
0.465166666666667	0.531673431396485
0.466	0.493526458740235
0.466833333333334	0.513553619384766
0.467666666666667	0.54311752319336
0.4685	0.615119934082032
0.469333333333334	0.62704086303711
0.470166666666667	0.495433807373047
0.471	0.554084777832032
0.471833333333334	0.540733337402344
0.472666666666667	0.48828125
0.4735	0.422954559326172
0.474333333333334	0.55837631225586
0.475166666666667	0.441551208496094
0.476	0.539779663085938
0.476833333333334	0.426769256591797
0.477666666666667	0.571250915527344
0.4785	0.545978546142578
0.479333333333334	0.603199005126953
0.480166666666667	0.549793243408203
0.481	0.575065612792969
0.481833333333334	0.455856323242188
0.482666666666667	0.439643859863281
0.4835	0.496864318847656
0.484333333333334	0.457286834716797
0.485166666666667	0.549793243408203
0.486	0.609397888183594
0.486833333333334	0.598907470703125
0.487666666666667	0.593662261962891
0.4885	0.612735748291016
0.489333333333334	0.569820404052735
0.490166666666667	0.555038452148438
0.491	0.595569610595703
0.491833333333334	0.537872314453125
0.492666666666667	0.563144683837891
0.4935	0.685691833496094
0.494333333333334	0.763416290283203
0.495166666666667	0.841617584228516
0.496	0.899314880371094
0.496833333333334	0.962257385253906
0.497666666666667	0.880718231201172
0.4985	0.80108642578125
0.499333333333334	0.760555267333985
0.500166666666667	0.795364379882813
0.501	0.722885131835938
0.501833333333334	0.745773315429688
0.502666666666667	0.68044662475586
0.5035	0.606060028076172
0.504333333333334	0.485897064208985
0.505166666666667	0.42867660522461
0.506	0.417232513427735
0.506833333333334	0.412940979003906
0.507666666666667	0.455379486083985
0.5085	0.6256103515625
0.509333333333334	0.669479370117188
0.510166666666667	0.58889389038086
0.511	0.604629516601563
0.511833333333334	0.646114349365235
0.512666666666667	0.617504119873047
0.5135	0.460147857666016
0.514333333333334	0.533580780029297
0.515166666666667	0.575065612792969
0.516	0.607490539550782
0.516833333333334	0.545024871826172
0.517666666666667	0.72622299194336
0.5185	0.754833221435547
0.519333333333334	0.814437866210938
0.520166666666667	0.881195068359375
0.521	0.796794891357422
0.521833333333334	0.749588012695313
0.522666666666667	0.67901611328125
0.5235	0.614643096923828
0.524333333333334	0.486850738525391
0.525166666666667	0.493049621582031
0.526	0.467300415039063
0.526833333333334	0.431060791015625
0.527666666666667	0.441551208496094
0.5285	0.487327575683594
0.529333333333334	0.523567199707032
0.530166666666667	0.617504119873047
0.531	0.690460205078125
0.531833333333334	0.631332397460938
0.532666666666667	0.602245330810547
0.5335	0.557899475097657
0.534333333333334	0.48208236694336
0.535166666666667	0.42724609375
0.536	0.4425048828125
0.536833333333334	0.399112701416016
0.537666666666667	0.433444976806641
0.5385	0.527381896972657
0.539333333333334	0.510215759277344
0.540166666666667	0.534534454345703
0.541	0.54311752319336
0.541833333333334	0.554561614990235
0.542666666666667	0.494480133056641
0.5435	0.484943389892578
0.544333333333334	0.559329986572266
0.545166666666667	0.605583190917969
0.546	0.625133514404297
0.546833333333334	0.577926635742188
0.547666666666667	0.645637512207032
0.5485	0.647068023681641
0.549333333333334	0.628948211669922
0.550166666666667	0.664234161376953
0.551	0.644207000732422
0.551833333333334	0.627994537353516
0.552666666666667	0.630855560302735
0.5535	0.665664672851563
0.554333333333334	0.627994537353516
0.555166666666667	0.690460205078125
0.556	0.616073608398438
0.556833333333334	0.535964965820313
0.557666666666667	0.523090362548828
0.5585	0.541210174560547
0.559333333333334	0.494003295898438
0.560166666666667	0.570774078369141
0.561	0.551700592041016
0.561833333333334	0.524520874023438
0.562666666666667	0.565528869628907
0.5635	0.544071197509766
0.564333333333334	0.603675842285157
0.565166666666667	0.706195831298828
0.566	0.641822814941407
0.566833333333334	0.552177429199219
0.567666666666667	0.63467025756836
0.5685	0.629425048828125
0.569333333333334	0.596046447753907
0.570166666666667	0.666618347167969
0.571	0.671863555908203
0.571833333333334	0.666141510009766
0.572666666666667	0.658512115478516
0.5735	0.58126449584961
0.574333333333334	0.618457794189453
0.575166666666667	0.6866455078125
0.576	0.646114349365235
0.576833333333334	0.568866729736328
0.577666666666667	0.532627105712891
0.5785	0.536918640136719
0.579333333333334	0.491142272949219
0.580166666666667	0.498771667480469
0.581	0.519275665283203
0.581833333333334	0.629901885986328
0.582666666666667	0.628948211669922
0.5835	0.574111938476563
0.584333333333334	0.613212585449219
0.585166666666667	0.654220581054688
0.586	0.687599182128907
0.586833333333334	0.639438629150391
0.587666666666667	0.676631927490235
0.5885	0.693798065185547
0.589333333333334	0.600814819335938
0.590166666666667	0.580310821533203
0.591	0.684261322021485
0.591833333333334	0.754833221435547
0.592666666666667	0.843524932861328
0.5935	0.885486602783203
0.594333333333334	0.848770141601563
0.595166666666667	0.766754150390625
0.596	0.7781982421875
0.596833333333334	0.667095184326172
0.597666666666667	0.64229965209961
0.5985	0.676155090332032
0.599333333333334	0.609874725341797
0.600166666666667	0.55837631225586
0.601	0.473976135253906
0.601833333333334	0.606536865234375
0.602666666666667	0.586032867431641
0.6035	0.650882720947266
0.604333333333334	0.728130340576172
0.605166666666667	0.781059265136719
0.606	0.708103179931641
0.606833333333334	0.66375732421875
0.607666666666667	0.700950622558594
0.6085	0.626087188720703
0.609333333333334	0.661373138427735
0.610166666666667	0.690460205078125
0.611	0.635147094726563
0.611833333333334	0.629901885986328
0.612666666666667	0.637531280517578
0.6135	0.681877136230469
0.614333333333334	0.683784484863282
0.615166666666667	0.763893127441407
0.616	0.818729400634766
0.616833333333334	0.84829330444336
0.617666666666667	0.765323638916016
0.6185	0.792980194091797
0.619333333333334	0.749588012695313
0.620166666666667	0.679492950439453
0.621	0.58126449584961
0.621833333333334	0.571250915527344
0.622666666666667	0.452995300292969
0.6235	0.483989715576172
0.624333333333334	0.450611114501953
0.625166666666667	0.395774841308594
0.626	0.539302825927735
0.626833333333334	0.55837631225586
0.627666666666667	0.666141510009766
0.6285	0.64849853515625
0.629333333333334	0.771522521972657
0.630166666666667	0.682830810546875
0.631	0.651359558105469
0.631833333333334	0.630378723144532
0.632666666666667	0.691890716552735
0.6335	0.71096420288086
0.634333333333334	0.708103179931641
0.635166666666667	0.701904296875
0.636	0.747203826904297
0.636833333333334	0.664234161376953
0.637666666666667	0.729560852050782
0.6385	0.754356384277344
0.639333333333334	0.716209411621094
0.640166666666667	0.617504119873047
0.641	0.701904296875
0.641833333333334	0.6103515625
0.642666666666667	0.577926635742188
0.6435	0.74911117553711
0.644333333333334	0.751972198486328
0.645166666666667	0.759601593017578
0.646	0.704288482666016
0.646833333333334	0.704288482666016
0.647666666666667	0.669479370117188
0.6485	0.652790069580078
0.649333333333334	0.59652328491211
0.650166666666667	0.612735748291016
0.651	0.6561279296875
0.651833333333334	0.578880310058594
0.652666666666667	0.575065612792969
0.6535	0.575065612792969
0.654333333333334	0.65755844116211
0.655166666666667	0.54311752319336
0.656	0.55837631225586
0.656833333333334	0.55837631225586
0.657666666666667	0.600337982177735
0.6585	0.61941146850586
0.659333333333334	0.652313232421875
0.660166666666667	0.660419464111328
0.661	0.675678253173828
0.661833333333334	0.650882720947266
0.662666666666667	0.608921051025391
0.6635	0.640392303466797
0.664333333333334	0.741004943847657
0.665166666666667	0.725269317626953
0.666	0.751972198486328
0.666833333333334	0.72479248046875
0.667666666666667	0.639438629150391
0.6685	0.494956970214844
0.669333333333334	0.451087951660156
0.670166666666667	0.439167022705078
0.671	0.408172607421875
0.671833333333334	0.463485717773438
0.672666666666667	0.61178207397461
0.6735	0.533103942871094
0.674333333333334	0.491619110107422
0.675166666666667	0.490665435791016
0.676	0.57220458984375
0.676833333333334	0.498294830322266
0.677666666666667	0.544548034667969
0.6785	0.613212585449219
0.679333333333334	0.627517700195313
0.680166666666667	0.622749328613282
0.681	0.617027282714844
0.681833333333334	0.666141510009766
0.682666666666667	0.661849975585938
0.6835	0.674724578857422
0.684333333333334	0.609874725341797
0.685166666666667	0.605583190917969
0.686	0.654220581054688
0.686833333333334	0.538349151611328
0.687666666666667	0.483036041259766
0.6885	0.447750091552735
0.689333333333334	0.475883483886719
0.690166666666667	0.323295593261719
0.691	0.402927398681641
0.691833333333334	0.4119873046875
0.692666666666667	0.46539306640625
0.6935	0.504493713378907
0.694333333333334	0.71859359741211
0.695166666666667	0.843524932861328
0.696	0.916481018066406
0.696833333333334	1.01137161254883
0.697666666666667	0.946998596191406
0.6985	0.828742980957031
0.699333333333334	0.698089599609375
0.700166666666667	0.635623931884766
0.701	0.585556030273438
0.701833333333334	0.583171844482422
0.702666666666667	0.673770904541016
0.7035	0.714778900146485
0.704333333333334	0.781536102294922
0.705166666666667	0.8392333984375
0.706	0.826835632324219
0.706833333333334	0.845432281494141
0.707666666666667	0.79345703125
0.7085	0.718116760253907
0.709333333333334	0.642776489257813
0.710166666666667	0.598907470703125
0.711	0.553131103515625
0.711833333333334	0.527381896972657
0.712666666666667	0.484943389892578
0.7135	0.518798828125
0.714333333333334	0.569343566894532
0.715166666666667	0.517368316650391
0.716	0.576496124267578
0.716833333333334	0.721454620361328
0.717666666666667	0.691413879394532
0.7185	0.678062438964844
0.719333333333334	0.715732574462891
0.720166666666667	0.758171081542969
0.721	0.738143920898438
0.721833333333334	0.669002532958985
0.722666666666667	0.720500946044922
0.7235	0.734329223632813
0.724333333333334	0.762462615966797
0.725166666666667	0.701427459716797
0.726	0.715255737304688
0.726833333333334	0.735282897949219
0.727666666666667	0.623703002929688
0.7285	0.641822814941407
0.729333333333334	0.695228576660157
0.730166666666667	0.758647918701172
0.731	0.784873962402344
0.731833333333334	0.838756561279297
0.732666666666667	0.745296478271485
0.7335	0.762462615966797
0.734333333333334	0.6561279296875
0.735166666666667	0.607013702392578
0.736	0.653266906738282
0.736833333333334	0.638961791992188
0.737666666666667	0.551700592041016
0.7385	0.590801239013672
0.739333333333334	0.640869140625
0.740166666666667	0.538349151611328
0.741	0.575065612792969
0.741833333333334	0.618934631347657
0.742666666666667	0.601291656494141
0.7435	0.523567199707032
0.744333333333334	0.585556030273438
0.745166666666667	0.423908233642578
0.746	0.46539306640625
0.746833333333334	0.433444976806641
0.747666666666667	0.390052795410156
0.7485	0.401973724365235
0.749333333333334	0.5950927734375
0.750166666666667	0.5035400390625
0.751	0.568866729736328
0.751833333333334	0.583171844482422
0.752666666666667	0.692367553710938
0.7535	0.675678253173828
0.754333333333334	0.72479248046875
0.755166666666667	0.770092010498047
0.756	0.752925872802735
0.756833333333334	0.697612762451172
0.757666666666667	0.607490539550782
0.7585	0.666618347167969
0.759333333333334	0.678539276123047
0.760166666666667	0.735282897949219
0.761	0.626087188720703
0.761833333333334	0.569343566894532
0.762666666666667	0.484466552734375
0.7635	0.403881072998047
0.764333333333334	0.41961669921875
0.765166666666667	0.524997711181641
0.766	0.58889389038086
0.766833333333334	0.597476959228516
0.767666666666667	0.699043273925782
0.7685	0.708580017089844
0.769333333333334	0.772953033447266
0.770166666666667	0.800609588623047
0.771	0.75674057006836
0.771833333333334	0.761985778808594
0.772666666666667	0.680923461914063
0.7735	0.641345977783203
0.774333333333334	0.631809234619141
0.775166666666667	0.65755844116211
0.776	0.607490539550782
0.776833333333334	0.576972961425782
0.777666666666667	0.53548812866211
0.7785	0.542163848876953
0.779333333333334	0.620841979980469
0.780166666666667	0.697135925292969
0.781	0.786781311035157
0.781833333333334	0.734329223632813
0.782666666666667	0.74148178100586
0.7835	0.798702239990235
0.784333333333334	0.734806060791016
0.785166666666667	0.752449035644532
0.786	0.70333480834961
0.786833333333334	0.705718994140625
0.787666666666667	0.561714172363282
0.7885	0.529289245605469
0.789333333333334	0.534534454345703
0.790166666666667	0.542640686035157
0.791	0.514984130859375
0.791833333333334	0.547409057617188
0.792666666666667	0.623703002929688
0.7935	0.606060028076172
0.794333333333334	0.685691833496094
0.795166666666667	0.679492950439453
0.796	0.623226165771485
0.796833333333334	0.523090362548828
0.797666666666667	0.590801239013672
0.7985	0.512123107910157
0.799333333333334	0.472545623779297
0.800166666666667	0.597953796386719
0.801	0.551700592041016
0.801833333333334	0.451087951660156
0.802666666666667	0.446319580078125
0.8035	0.52642822265625
0.804333333333334	0.43630599975586
0.805166666666667	0.470161437988281
0.806	0.529766082763672
0.806833333333334	0.586509704589844
0.807666666666667	0.632762908935547
0.8085	0.722408294677735
0.809333333333334	0.767230987548828
0.810166666666667	0.632762908935547
0.811	0.656604766845703
0.811833333333334	0.61798095703125
0.812666666666667	0.566482543945313
0.8135	0.461578369140625
0.814333333333334	0.597476959228516
0.815166666666667	0.594615936279297
0.816	0.557899475097657
0.816833333333334	0.591278076171875
0.817666666666667	0.775814056396485
0.8185	0.767230987548828
0.819333333333334	0.714302062988282
0.820166666666667	0.744342803955078
0.821	0.758171081542969
0.821833333333334	0.645160675048828
0.822666666666667	0.582218170166016
0.8235	0.486373901367188
0.824333333333334	0.481128692626953
0.825166666666667	0.423908233642578
0.826	0.463962554931641
0.826833333333334	0.489234924316406
0.827666666666667	0.641822814941407
0.8285	0.69570541381836
0.829333333333334	0.73385238647461
0.830166666666667	0.691413879394532
0.831	0.761032104492188
0.831833333333334	0.685691833496094
0.832666666666667	0.638484954833985
0.8335	0.649452209472657
0.834333333333334	0.74148178100586
0.835166666666667	0.691890716552735
0.836	0.736713409423828
0.836833333333334	0.704765319824219
0.837666666666667	0.663280487060547
0.8385	0.576019287109375
0.839333333333334	0.531196594238282
0.840166666666667	0.584602355957032
0.841	0.71096420288086
0.841833333333334	0.700950622558594
0.842666666666667	0.757694244384766
0.8435	0.83160400390625
0.844333333333334	0.77199935913086
0.845166666666667	0.754356384277344
0.846	0.742912292480469
0.846833333333334	0.707626342773438
0.847666666666667	0.64849853515625
0.8485	0.634193420410157
0.849333333333334	0.501632690429688
0.850166666666667	0.514030456542969
0.851	0.566959381103516
0.851833333333334	0.524997711181641
0.852666666666667	0.599861145019532
0.8535	0.660419464111328
0.854333333333334	0.691890716552735
0.855166666666667	0.668048858642578
0.856	0.760555267333985
0.856833333333334	0.715732574462891
0.857666666666667	0.696659088134766
0.8585	0.664710998535157
0.859333333333334	0.631809234619141
0.860166666666667	0.650405883789063
0.861	0.698089599609375
0.861833333333334	0.681400299072266
0.862666666666667	0.711917877197266
0.8635	0.691413879394532
0.864333333333334	0.63323974609375
0.865166666666667	0.6256103515625
0.866	0.653266906738282
0.866833333333334	0.57220458984375
0.867666666666667	0.617504119873047
0.8685	0.623703002929688
0.869333333333334	0.599384307861328
0.870166666666667	0.566959381103516
0.871	0.621795654296875
0.871833333333334	0.638008117675782
0.872666666666667	0.639438629150391
0.8735	0.636577606201172
0.874333333333334	0.668525695800782
0.875166666666667	0.697135925292969
0.876	0.620841979980469
0.876833333333334	0.652790069580078
0.877666666666667	0.728607177734375
0.8785	0.726699829101563
0.879333333333334	0.72479248046875
0.880166666666667	0.821590423583985
0.881	0.735759735107422
0.881833333333334	0.650405883789063
0.882666666666667	0.678062438964844
0.8835	0.586509704589844
0.884333333333334	0.52642822265625
0.885166666666667	0.645637512207032
0.886	0.682353973388672
0.886833333333334	0.657081604003907
0.887666666666667	0.706672668457032
0.8885	0.680923461914063
0.889333333333334	0.693798065185547
0.890166666666667	0.63323974609375
0.891	0.62704086303711
0.891833333333334	0.581741333007813
0.892666666666667	0.564098358154297
0.8935	0.489234924316406
0.894333333333334	0.593185424804688
0.895166666666667	0.553607940673828
0.896	0.667095184326172
0.896833333333334	0.699520111083985
0.897666666666667	0.708103179931641
0.8985	0.655174255371094
0.899333333333334	0.664234161376953
0.900166666666667	0.608921051025391
0.901	0.579833984375
0.901833333333334	0.557422637939453
0.902666666666667	0.55074691772461
0.9035	0.57220458984375
0.904333333333334	0.643730163574219
0.905166666666667	0.691890716552735
0.906	0.630378723144532
0.906833333333334	0.597953796386719
0.907666666666667	0.551223754882813
0.9085	0.511646270751953
0.909333333333334	0.476837158203125
0.910166666666667	0.615119934082032
0.911	0.628471374511719
0.911833333333334	0.601291656494141
0.912666666666667	0.552654266357422
0.9135	0.574111938476563
0.914333333333334	0.557899475097657
0.915166666666667	0.6103515625
0.916	0.679492950439453
0.916833333333334	0.705718994140625
0.917666666666667	0.734329223632813
0.9185	0.666618347167969
0.919333333333334	0.655174255371094
0.920166666666667	0.595569610595703
0.921	0.608444213867188
0.921833333333334	0.678062438964844
0.922666666666667	0.744819641113282
0.9235	0.614643096923828
0.924333333333334	0.729084014892578
0.925166666666667	0.700950622558594
0.926	0.695228576660157
0.926833333333334	0.608444213867188
0.927666666666667	0.716209411621094
0.9285	0.686168670654297
0.929333333333334	0.675678253173828
0.930166666666667	0.556468963623047
0.931	0.607967376708985
0.931833333333334	0.621795654296875
0.932666666666667	0.565528869628907
0.9335	0.634193420410157
0.934333333333334	0.767707824707032
0.935166666666667	0.655651092529297
0.936	0.628471374511719
0.936833333333334	0.620841979980469
0.937666666666667	0.590801239013672
0.9385	0.514507293701172
0.939333333333334	0.560760498046875
0.940166666666667	0.531196594238282
0.941	0.48208236694336
0.941833333333334	0.433921813964844
0.942666666666667	0.369548797607422
0.9435	0.4425048828125
0.944333333333334	0.511646270751953
0.945166666666667	0.64229965209961
0.946	0.720500946044922
0.946833333333334	0.74911117553711
0.947666666666667	0.739097595214844
0.9485	0.683784484863282
0.949333333333334	0.6103515625
0.950166666666667	0.559806823730469
0.951	0.507354736328125
0.951833333333334	0.474929809570313
0.952666666666667	0.553131103515625
0.9535	0.519752502441407
0.954333333333334	0.6103515625
0.955166666666667	0.662326812744141
0.956	0.776767730712891
0.956833333333334	0.771522521972657
0.957666666666667	0.76436996459961
0.9585	0.637054443359375
0.959333333333334	0.617027282714844
0.960166666666667	0.517845153808594
0.961	0.517845153808594
0.961833333333334	0.612258911132813
0.962666666666667	0.658512115478516
0.9635	0.757217407226563
0.964333333333334	0.729560852050782
0.965166666666667	0.707626342773438
0.966	0.720500946044922
0.966833333333334	0.689983367919922
0.967666666666667	0.766277313232422
0.9685	0.823020935058594
0.969333333333334	0.726699829101563
0.970166666666667	0.746726989746094
0.971	0.798225402832032
0.971833333333334	0.710010528564453
0.972666666666667	0.659942626953125
0.9735	0.68044662475586
0.974333333333334	0.648975372314453
0.975166666666667	0.613689422607422
0.976	0.608444213867188
0.976833333333334	0.60415267944336
0.977666666666667	0.689029693603516
0.9785	0.728130340576172
0.979333333333334	0.678539276123047
0.980166666666667	0.617504119873047
0.981	0.734329223632813
0.981833333333334	0.725269317626953
0.982666666666667	0.729084014892578
0.9835	0.807285308837891
0.984333333333334	0.852584838867188
0.985166666666667	0.780105590820313
0.986	0.639915466308594
0.986833333333334	0.58746337890625
0.987666666666667	0.585079193115235
0.9885	0.553607940673828
0.989333333333334	0.563621520996094
0.990166666666667	0.654220581054688
0.991	0.67281723022461
0.991833333333334	0.607490539550782
0.992666666666667	0.708103179931641
0.9935	0.654697418212891
0.994333333333334	0.664234161376953
0.995166666666667	0.647068023681641
0.996	0.672340393066407
0.996833333333334	0.574588775634766
0.997666666666667	0.609874725341797
0.9985	0.631809234619141
0.999333333333334	0.552654266357422
1.00016666666667	0.483036041259766
1.001	0.55694580078125
1.00183333333334	0.590801239013672
1.00266666666667	0.570297241210938
1.0035	0.639438629150391
1.00433333333334	0.715732574462891
1.00516666666667	0.65755844116211
1.006	0.68044662475586
1.00683333333334	0.632762908935547
1.00766666666667	0.6103515625
1.0085	0.793933868408203
1.00933333333334	0.798702239990235
1.01016666666667	0.643730163574219
1.011	0.693798065185547
1.01183333333334	0.732421875
1.01266666666667	0.569343566894532
1.0135	0.483989715576172
1.01433333333334	0.61798095703125
1.01516666666667	0.675678253173828
1.016	0.566959381103516
1.01683333333334	0.583648681640625
1.01766666666667	0.706672668457032
1.0185	0.697135925292969
1.01933333333334	0.633716583251953
1.02016666666667	0.71096420288086
1.021	0.703811645507813
1.02183333333334	0.618934631347657
1.02266666666667	0.609397888183594
1.0235	0.666618347167969
1.02433333333334	0.709056854248047
1.02516666666667	0.712871551513672
1.026	0.802040100097656
1.02683333333334	0.832080841064453
1.02766666666667	0.857830047607422
1.0285	0.837802886962891
1.02933333333334	0.806331634521485
1.03016666666667	0.714302062988282
1.031	0.673294067382813
1.03183333333334	0.643730163574219
1.03266666666667	0.66518783569336
1.0335	0.662326812744141
1.03433333333334	0.692844390869141
1.03516666666667	0.734806060791016
1.036	0.617504119873047
1.03683333333334	0.574588775634766
1.03766666666667	0.607967376708985
1.0385	0.636100769042969
1.03933333333334	0.627994537353516
1.04016666666667	0.667572021484375
1.041	0.631809234619141
1.04183333333334	0.657081604003907
1.04266666666667	0.603675842285157
1.0435	0.545978546142578
1.04433333333334	0.639915466308594
1.04516666666667	0.691413879394532
1.046	0.712871551513672
1.04683333333334	0.582695007324219
1.04766666666667	0.697612762451172
1.0485	0.621318817138672
1.04933333333334	0.702857971191407
1.05016666666667	0.571250915527344
1.051	0.759601593017578
1.05183333333334	0.68807601928711
1.05266666666667	0.643253326416016
1.0535	0.486850738525391
1.05433333333334	0.607490539550782
1.05516666666667	0.614166259765625
1.056	0.643730163574219
1.05683333333334	0.61941146850586
1.05766666666667	0.711441040039063
1.0585	0.642776489257813
1.05933333333334	0.671863555908203
1.06016666666667	0.658035278320313
1.061	0.715732574462891
1.06183333333334	0.711917877197266
1.06266666666667	0.766277313232422
1.0635	0.736713409423828
1.06433333333334	0.616073608398438
1.06516666666667	0.6103515625
1.066	0.641822814941407
1.06683333333334	0.638961791992188
1.06766666666667	0.557422637939453
1.0685	0.701904296875
1.06933333333334	0.68807601928711
1.07016666666667	0.656604766845703
1.071	0.602245330810547
1.07183333333334	0.627517700195313
1.07266666666667	0.555992126464844
1.0735	0.639438629150391
1.07433333333334	0.617504119873047
1.07516666666667	0.729084014892578
1.076	0.664234161376953
1.07683333333334	0.640869140625
1.07766666666667	0.576019287109375
1.0785	0.6103515625
1.07933333333334	0.487804412841797
1.08016666666667	0.603199005126953
1.081	0.621318817138672
1.08183333333334	0.662803649902344
1.08266666666667	0.641822814941407
1.0835	0.599861145019532
1.08433333333334	0.560283660888672
1.08516666666667	0.571250915527344
1.086	0.58889389038086
1.08683333333334	0.628471374511719
1.08766666666667	0.676631927490235
1.0885	0.633716583251953
1.08933333333334	0.548839569091797
1.09016666666667	0.512123107910157
1.091	0.454902648925781
1.09183333333334	0.446796417236328
1.09266666666667	0.557422637939453
1.0935	0.638008117675782
1.09433333333334	0.563621520996094
1.09516666666667	0.663280487060547
1.096	0.684261322021485
1.09683333333334	0.630855560302735
1.09766666666667	0.609874725341797
1.0985	0.695228576660157
1.09933333333334	0.564098358154297
1.10016666666667	0.672340393066407
1.101	0.651359558105469
1.10183333333334	0.716209411621094
1.10266666666667	0.702857971191407
1.1035	0.672340393066407
1.10433333333334	0.55074691772461
1.10516666666667	0.540733337402344
1.106	0.523090362548828
1.10683333333334	0.517845153808594
1.10766666666667	0.617504119873047
1.1085	0.713825225830078
1.10933333333334	0.673770904541016
1.11016666666667	0.63467025756836
1.111	0.654220581054688
1.11183333333334	0.66518783569336
1.11266666666667	0.585556030273438
1.1135	0.719070434570313
1.11433333333334	0.750064849853516
1.11516666666667	0.759601593017578
1.116	0.711917877197266
1.11683333333334	0.679492950439453
1.11766666666667	0.60415267944336
1.1185	0.52785873413086
1.11933333333334	0.501155853271485
1.12016666666667	0.479221343994141
1.121	0.583171844482422
1.12183333333334	0.592708587646485
1.12266666666667	0.664710998535157
1.1235	0.630855560302735
1.12433333333334	0.690460205078125
1.12516666666667	0.599384307861328
1.126	0.451087951660156
1.12683333333334	0.506877899169922
1.12766666666667	0.551700592041016
1.1285	0.386238098144531
1.12933333333334	0.400066375732422
1.13016666666667	0.526905059814453
1.131	0.365734100341797
1.13183333333334	0.267982482910156
1.13266666666667	0.448703765869141
1.1335	0.380516052246094
1.13433333333334	0.370025634765625
1.13516666666667	0.573158264160157
1.136	0.677108764648438
1.13683333333334	0.639438629150391
1.13766666666667	0.791549682617188
1.1385	0.81777572631836
1.13933333333334	0.734329223632813
1.14016666666667	0.705718994140625
1.141	0.691413879394532
1.14183333333334	0.630855560302735
1.14266666666667	0.523567199707032
1.1435	0.483036041259766
1.14433333333334	0.482559204101563
1.14516666666667	0.467777252197266
1.146	0.470638275146485
1.14683333333334	0.539302825927735
1.14766666666667	0.582218170166016
1.1485	0.636100769042969
1.14933333333334	0.702381134033203
1.15016666666667	0.704288482666016
1.151	0.643730163574219
1.15183333333334	0.544071197509766
1.15266666666667	0.477313995361328
1.1535	0.543594360351563
1.15433333333334	0.673770904541016
1.15516666666667	0.754833221435547
1.156	0.853538513183594
1.15683333333334	0.895023345947266
1.15766666666667	0.824451446533203
1.1585	0.781536102294922
1.15933333333334	0.741958618164063
1.16016666666667	0.604629516601563
1.161	0.669002532958985
1.16183333333334	0.694751739501953
1.16266666666667	0.683784484863282
1.1635	0.676155090332032
1.16433333333334	0.711917877197266
1.16516666666667	0.698566436767578
1.166	0.705242156982422
1.16683333333334	0.686168670654297
1.16766666666667	0.722885131835938
1.1685	0.833511352539063
1.16933333333334	0.706195831298828
1.17016666666667	0.628471374511719
1.171	0.592708587646485
1.17183333333334	0.43630599975586
1.17266666666667	0.455379486083985
1.1735	0.467300415039063
1.17433333333334	0.475406646728516
1.17516666666667	0.506401062011719
1.176	0.557422637939453
1.17683333333334	0.625133514404297
1.17766666666667	0.615119934082032
1.1785	0.707626342773438
1.17933333333334	0.742435455322266
1.18016666666667	0.761985778808594
1.181	0.720024108886719
1.18183333333334	0.777721405029297
1.18266666666667	0.731468200683594
1.1835	0.673770904541016
1.18433333333334	0.72479248046875
1.18516666666667	0.640869140625
1.186	0.710487365722657
1.18683333333334	0.823020935058594
1.18766666666667	0.751972198486328
1.1885	0.789165496826172
1.18933333333334	0.77199935913086
1.19016666666667	0.681400299072266
1.191	0.666618347167969
1.19183333333334	0.719547271728516
1.19266666666667	0.701427459716797
1.1935	0.64992904663086
1.19433333333334	0.677108764648438
1.19516666666667	0.699996948242188
1.196	0.712871551513672
1.19683333333334	0.755786895751953
1.19766666666667	0.800132751464844
1.1985	0.81014633178711
1.19933333333334	0.715255737304688
1.20016666666667	0.632286071777344
1.201	0.496864318847656
1.20183333333334	0.614643096923828
1.20266666666667	0.565528869628907
1.2035	0.667572021484375
1.20433333333334	0.745296478271485
1.20516666666667	0.836372375488281
1.206	0.768661499023438
1.20683333333334	0.86355209350586
1.20766666666667	0.769138336181641
1.2085	0.733375549316407
1.20933333333334	0.767707824707032
1.21016666666667	0.717639923095703
1.211	0.77962875366211
1.21183333333334	0.890731811523438
1.21266666666667	0.91552734375
1.2135	0.846385955810547
1.21433333333334	0.843048095703125
1.21516666666667	0.692367553710938
1.216	0.629901885986328
1.21683333333334	0.611305236816407
1.21766666666667	0.74148178100586
1.2185	0.646591186523438
1.21933333333334	0.699520111083985
1.22016666666667	0.685691833496094
1.221	0.653266906738282
1.22183333333334	0.47445297241211
1.22266666666667	0.58746337890625
1.2235	0.577926635742188
1.22433333333334	0.490188598632813
1.22516666666667	0.435829162597656
1.226	0.663280487060547
1.22683333333334	0.647544860839844
1.22766666666667	0.632762908935547
1.2285	0.748634338378907
1.22933333333334	0.86355209350586
1.23016666666667	0.709056854248047
1.231	0.786781311035157
1.23183333333334	0.713825225830078
1.23266666666667	0.736236572265625
1.2335	0.679492950439453
1.23433333333334	0.683784484863282
1.23516666666667	0.745296478271485
1.236	0.880718231201172
1.23683333333334	0.945568084716797
1.23766666666667	0.9307861328125
1.2385	0.922203063964844
1.23933333333334	0.768184661865235
1.24016666666667	0.654697418212891
1.241	0.539779663085938
1.24183333333334	0.579357147216797
1.24266666666667	0.567913055419922
1.2435	0.607013702392578
1.24433333333334	0.55837631225586
1.24516666666667	0.5645751953125
1.246	0.567436218261719
1.24683333333334	0.514984130859375
1.24766666666667	0.507354736328125
1.2485	0.519275665283203
1.24933333333334	0.437736511230469
1.25016666666667	0.497817993164063
1.251	0.581741333007813
1.25183333333334	0.53548812866211
1.25266666666667	0.582218170166016
1.2535	0.658512115478516
1.25433333333334	0.573158264160157
1.25516666666667	0.546932220458985
1.256	0.633716583251953
1.25683333333334	0.638008117675782
1.25766666666667	0.622272491455078
1.2585	0.644207000732422
1.25933333333334	0.715255737304688
1.26016666666667	0.676631927490235
1.261	0.684738159179688
1.26183333333334	0.668048858642578
1.26266666666667	0.662803649902344
1.2635	0.575065612792969
1.26433333333334	0.501632690429688
1.26516666666667	0.542640686035157
1.266	0.599384307861328
1.26683333333334	0.713348388671875
1.26766666666667	0.675201416015625
1.2685	0.734329223632813
1.26933333333334	0.658512115478516
1.27016666666667	0.623703002929688
1.271	0.483989715576172
1.27183333333334	0.509738922119141
1.27266666666667	0.572681427001953
1.2735	0.637531280517578
1.27433333333334	0.624179840087891
1.27516666666667	0.676155090332032
1.276	0.722885131835938
1.27683333333334	0.69570541381836
1.27766666666667	0.590324401855469
1.2785	0.542163848876953
1.27933333333334	0.598907470703125
1.28016666666667	0.592231750488282
1.281	0.55694580078125
1.28183333333334	0.692844390869141
1.28266666666667	0.732898712158203
1.2835	0.771045684814453
1.28433333333334	0.708103179931641
1.28516666666667	0.729084014892578
1.286	0.682353973388672
1.28683333333334	0.714778900146485
1.28766666666667	0.598430633544922
1.2885	0.74148178100586
1.28933333333334	0.79488754272461
1.29016666666667	0.744342803955078
1.291	0.776767730712891
1.29183333333334	0.796794891357422
1.29266666666667	0.721931457519532
1.2935	0.683784484863282
1.29433333333334	0.798702239990235
1.29516666666667	0.772953033447266
1.296	0.850200653076172
1.29683333333334	0.956535339355469
1.29766666666667	0.928878784179688
1.2985	0.953197479248047
1.29933333333334	0.93984603881836
1.30016666666667	0.827312469482422
1.301	0.703811645507813
1.30183333333334	0.688552856445313
1.30266666666667	0.627517700195313
1.3035	0.514984130859375
1.30433333333334	0.548839569091797
1.30516666666667	0.581741333007813
1.306	0.586032867431641
1.30683333333334	0.643253326416016
1.30766666666667	0.780582427978516
1.3085	0.680923461914063
1.30933333333334	0.691890716552735
1.31016666666667	0.639438629150391
1.311	0.543594360351563
1.31183333333334	0.585079193115235
1.31266666666667	0.6256103515625
1.3135	0.595569610595703
1.31433333333334	0.711917877197266
1.31516666666667	0.712871551513672
1.316	0.713348388671875
1.31683333333334	0.705242156982422
1.31766666666667	0.678062438964844
1.3185	0.713825225830078
1.31933333333334	0.708580017089844
1.32016666666667	0.55694580078125
1.321	0.58889389038086
1.32183333333334	0.684261322021485
1.32266666666667	0.570774078369141
1.3235	0.563144683837891
1.32433333333334	0.735759735107422
1.32516666666667	0.814914703369141
1.326	0.737190246582032
1.32683333333334	0.715255737304688
1.32766666666667	0.849246978759766
1.3285	0.668525695800782
1.32933333333334	0.712871551513672
1.33016666666667	0.677585601806641
1.331	0.708103179931641
1.33183333333334	0.736236572265625
1.33266666666667	0.74148178100586
1.3335	0.728607177734375
1.33433333333334	0.699043273925782
1.33516666666667	0.685691833496094
1.336	0.61178207397461
1.33683333333334	0.706195831298828
1.33766666666667	0.547885894775391
1.3385	0.661373138427735
1.33933333333334	0.695228576660157
1.34016666666667	0.640869140625
1.341	0.59652328491211
1.34183333333334	0.594139099121094
1.34266666666667	0.566482543945313
1.3435	0.579357147216797
1.34433333333334	0.591754913330078
1.34516666666667	0.576019287109375
1.346	0.627517700195313
1.34683333333334	0.705718994140625
1.34766666666667	0.64992904663086
1.3485	0.653743743896485
1.34933333333334	0.705718994140625
1.35016666666667	0.753402709960938
1.351	0.679492950439453
1.35183333333334	0.764846801757813
1.35266666666667	0.689506530761719
1.3535	0.727653503417969
1.35433333333334	0.71096420288086
1.35516666666667	0.778675079345703
1.356	0.750064849853516
1.35683333333334	0.821113586425781
1.35766666666667	0.733375549316407
1.3585	0.799179077148438
1.35933333333334	0.68044662475586
1.36016666666667	0.669479370117188
1.361	0.699520111083985
1.36183333333334	0.735759735107422
1.36266666666667	0.67138671875
1.3635	0.654697418212891
1.36433333333334	0.614643096923828
1.36516666666667	0.61798095703125
1.366	0.547885894775391
1.36683333333334	0.557899475097657
1.36766666666667	0.69427490234375
1.3685	0.667095184326172
1.36933333333334	0.621795654296875
1.37016666666667	0.700473785400391
1.371	0.746726989746094
1.37183333333334	0.594139099121094
1.37266666666667	0.66518783569336
1.3735	0.586032867431641
1.37433333333334	0.58889389038086
1.37516666666667	0.490188598632813
1.376	0.534534454345703
1.37683333333334	0.533103942871094
1.37766666666667	0.557899475097657
1.3785	0.502586364746094
1.37933333333334	0.509738922119141
1.38016666666667	0.605583190917969
1.381	0.575065612792969
1.38183333333334	0.634193420410157
1.38266666666667	0.574111938476563
1.3835	0.604629516601563
1.38433333333334	0.593662261962891
1.38516666666667	0.617027282714844
1.386	0.534534454345703
1.38683333333334	0.61178207397461
1.38766666666667	0.640869140625
1.3885	0.648975372314453
1.38933333333334	0.726699829101563
1.39016666666667	0.791549682617188
1.391	0.802993774414063
1.39183333333334	0.757694244384766
1.39266666666667	0.792503356933594
1.3935	0.7476806640625
1.39433333333334	0.779151916503907
1.39516666666667	0.801563262939453
1.396	0.752449035644532
1.39683333333334	0.593662261962891
1.39766666666667	0.544548034667969
1.3985	0.555992126464844
1.39933333333334	0.622749328613282
1.40016666666667	0.731468200683594
1.401	0.849246978759766
1.40183333333334	0.844955444335938
1.40266666666667	0.73385238647461
1.4035	0.794410705566407
1.40433333333334	0.694751739501953
1.40516666666667	0.680923461914063
1.406	0.672340393066407
1.40683333333334	0.683784484863282
1.40766666666667	0.585556030273438
1.4085	0.650882720947266
1.40933333333334	0.561714172363282
1.41016666666667	0.533580780029297
1.411	0.601768493652344
1.41183333333334	0.563621520996094
1.41266666666667	0.551700592041016
1.4135	0.578403472900391
1.41433333333334	0.6256103515625
1.41516666666667	0.625133514404297
1.416	0.668048858642578
1.41683333333334	0.531196594238282
1.41766666666667	0.642776489257813
1.4185	0.730991363525391
1.41933333333334	0.621795654296875
1.42016666666667	0.607013702392578
1.421	0.761985778808594
1.42183333333334	0.681877136230469
1.42266666666667	0.577926635742188
1.4235	0.601768493652344
1.42433333333334	0.519752502441407
1.42516666666667	0.563621520996094
1.426	0.490665435791016
1.42683333333334	0.634193420410157
1.42766666666667	0.738620758056641
1.4285	0.771522521972657
1.42933333333334	0.784397125244141
1.43016666666667	0.873088836669922
1.431	0.710487365722657
1.43183333333334	0.652313232421875
1.43266666666667	0.627994537353516
1.4335	0.543594360351563
1.43433333333334	0.497817993164063
1.43516666666667	0.496387481689453
1.436	0.624179840087891
1.43683333333334	0.758647918701172
1.43766666666667	0.919818878173828
1.4385	0.973701477050781
1.43933333333334	0.936508178710938
1.44016666666667	0.899791717529297
1.441	0.791072845458985
1.44183333333334	0.699520111083985
1.44266666666667	0.777721405029297
1.4435	0.859737396240235
1.44433333333334	0.794410705566407
1.44516666666667	0.782489776611328
1.446	0.7476806640625
1.44683333333334	0.641822814941407
1.44766666666667	0.6256103515625
1.4485	0.6103515625
1.44933333333334	0.731468200683594
1.45016666666667	0.777244567871094
1.451	0.730037689208985
1.45183333333334	0.64992904663086
1.45266666666667	0.677585601806641
1.4535	0.600814819335938
1.45433333333334	0.522136688232422
1.45516666666667	0.486373901367188
1.456	0.618934631347657
1.45683333333334	0.587940216064453
1.45766666666667	0.582695007324219
1.4585	0.53548812866211
1.45933333333334	0.563144683837891
1.46016666666667	0.57363510131836
1.461	0.584125518798828
1.46183333333334	0.581741333007813
1.46266666666667	0.70953369140625
1.4635	0.730514526367188
1.46433333333334	0.657081604003907
1.46516666666667	0.673770904541016
1.466	0.71859359741211
1.46683333333334	0.713348388671875
1.46766666666667	0.727176666259766
1.4685	0.739097595214844
1.46933333333334	0.722408294677735
1.47016666666667	0.661849975585938
1.471	0.552177429199219
1.47183333333334	0.608444213867188
1.47266666666667	0.638008117675782
1.4735	0.729560852050782
1.47433333333334	0.837326049804688
1.47516666666667	0.868797302246094
1.476	0.922203063964844
1.47683333333334	0.851631164550781
1.47766666666667	0.789642333984375
1.4785	0.770092010498047
1.47933333333334	0.74911117553711
1.48016666666667	0.640869140625
1.481	0.622272491455078
1.48183333333334	0.604629516601563
1.48266666666667	0.500679016113282
1.4835	0.484466552734375
1.48433333333334	0.591754913330078
1.48516666666667	0.693798065185547
1.486	0.646114349365235
1.48683333333334	0.736713409423828
1.48766666666667	0.790596008300782
1.4885	0.683307647705078
1.48933333333334	0.682830810546875
1.49016666666667	0.712871551513672
1.491	0.685214996337891
1.49183333333334	0.664234161376953
1.49266666666667	0.776767730712891
1.4935	0.765800476074219
1.49433333333334	0.777244567871094
1.49516666666667	0.834941864013672
1.496	0.847816467285156
1.49683333333334	0.741958618164063
1.49766666666667	0.743865966796875
1.4985	0.759124755859375
1.49933333333334	0.711441040039063
1.50016666666667	0.761508941650391
1.501	0.796794891357422
1.50183333333334	0.751495361328125
1.50266666666667	0.683784484863282
1.5035	0.632762908935547
1.50433333333334	0.623226165771485
1.50516666666667	0.58126449584961
1.506	0.661373138427735
1.50683333333334	0.751495361328125
1.50766666666667	0.73385238647461
1.5085	0.687599182128907
1.50933333333334	0.781059265136719
1.51016666666667	0.716686248779297
1.511	0.729084014892578
1.51183333333334	0.758171081542969
1.51266666666667	0.76436996459961
1.5135	0.718116760253907
1.51433333333334	0.753879547119141
1.51516666666667	0.676155090332032
1.516	0.708580017089844
1.51683333333334	0.783920288085938
1.51766666666667	0.807285308837891
1.5185	0.847339630126953
1.51933333333334	0.856399536132813
1.52016666666667	0.881195068359375
1.521	0.829219818115235
1.52183333333334	0.720024108886719
1.52266666666667	0.622749328613282
1.5235	0.6866455078125
1.52433333333334	0.530719757080078
1.52516666666667	0.516891479492188
1.526	0.531196594238282
1.52683333333334	0.54168701171875
1.52766666666667	0.452995300292969
1.5285	0.471591949462891
1.52933333333334	0.42724609375
1.53016666666667	0.411510467529297
1.531	0.494003295898438
1.53183333333334	0.585079193115235
1.53266666666667	0.658512115478516
1.5335	0.687599182128907
1.53433333333334	0.746250152587891
1.53516666666667	0.659465789794922
1.536	0.665664672851563
1.53683333333334	0.575542449951172
1.53766666666667	0.611305236816407
1.5385	0.545978546142578
1.53933333333334	0.531673431396485
1.54016666666667	0.48065185546875
1.541	0.542163848876953
1.54183333333334	0.504493713378907
1.54266666666667	0.607013702392578
1.5435	0.64992904663086
1.54433333333334	0.672340393066407
1.54516666666667	0.72622299194336
1.546	0.739574432373047
1.54683333333334	0.70953369140625
1.54766666666667	0.647068023681641
1.5485	0.610828399658203
1.54933333333334	0.659465789794922
1.55016666666667	0.657081604003907
1.551	0.703811645507813
1.55183333333334	0.75531005859375
1.55266666666667	0.787734985351563
1.5535	0.699520111083985
1.55433333333334	0.754356384277344
1.55516666666667	0.700950622558594
1.556	0.638484954833985
1.55683333333334	0.640392303466797
1.55766666666667	0.771522521972657
1.5585	0.776767730712891
1.55933333333334	0.700473785400391
1.56016666666667	0.721931457519532
1.561	0.67138671875
1.56183333333334	0.492572784423828
1.56266666666667	0.514984130859375
1.5635	0.67281723022461
1.56433333333334	0.641822814941407
1.56516666666667	0.703811645507813
1.566	0.789642333984375
1.56683333333334	0.730991363525391
1.56766666666667	0.639438629150391
1.5685	0.739574432373047
1.56933333333334	0.79345703125
1.57016666666667	0.744342803955078
1.571	0.815391540527344
1.57183333333334	0.852108001708985
1.57266666666667	0.876426696777344
1.5735	0.784397125244141
1.57433333333334	0.744342803955078
1.57516666666667	0.641822814941407
1.576	0.598430633544922
1.57683333333334	0.644207000732422
1.57766666666667	0.686168670654297
1.5785	0.726699829101563
1.57933333333334	0.729084014892578
1.58016666666667	0.760555267333985
1.581	0.645160675048828
1.58183333333334	0.594615936279297
1.58266666666667	0.516891479492188
1.5835	0.560760498046875
1.58433333333334	0.52022933959961
1.58516666666667	0.54311752319336
1.586	0.597953796386719
1.58683333333334	0.63323974609375
1.58766666666667	0.603199005126953
1.5885	0.598430633544922
1.58933333333334	0.583171844482422
1.59016666666667	0.469207763671875
1.591	0.68807601928711
1.59183333333334	0.580787658691407
1.59266666666667	0.60415267944336
1.5935	0.607490539550782
1.59433333333334	0.712394714355469
1.59516666666667	0.435829162597656
1.596	0.460624694824219
1.59683333333334	0.433444976806641
1.59766666666667	0.488758087158203
1.5985	0.440597534179688
1.59933333333334	0.548362731933594
1.60016666666667	0.547885894775391
1.601	0.620841979980469
1.60183333333334	0.473976135253906
1.60266666666667	0.568866729736328
1.6035	0.581741333007813
1.60433333333334	0.637531280517578
1.60516666666667	0.563144683837891
1.606	0.635147094726563
1.60683333333334	0.632762908935547
1.60766666666667	0.708580017089844
1.6085	0.824451446533203
1.60933333333334	0.965595245361328
1.61016666666667	0.994205474853516
1.611	0.940799713134766
1.61183333333334	0.859737396240235
1.61266666666667	0.683784484863282
1.6135	0.58746337890625
1.61433333333334	0.615596771240235
1.61516666666667	0.58889389038086
1.616	0.60272216796875
1.61683333333334	0.683784484863282
1.61766666666667	0.779151916503907
1.6185	0.743389129638672
1.61933333333334	0.7476806640625
1.62016666666667	0.817298889160156
1.621	0.838756561279297
1.62183333333334	0.671863555908203
1.62266666666667	0.650405883789063
1.6235	0.695228576660157
1.62433333333334	0.668048858642578
1.62516666666667	0.567913055419922
1.626	0.645637512207032
1.62683333333334	0.575542449951172
1.62766666666667	0.585556030273438
1.6285	0.411033630371094
1.62933333333334	0.48208236694336
1.63016666666667	0.520706176757813
1.631	0.670433044433594
1.63183333333334	0.622272491455078
1.63266666666667	0.743865966796875
1.6335	0.764846801757813
1.63433333333334	0.685691833496094
1.63516666666667	0.64229965209961
1.636	0.597000122070313
1.63683333333334	0.6256103515625
1.63766666666667	0.614643096923828
1.6385	0.612258911132813
1.63933333333334	0.641822814941407
1.64016666666667	0.735282897949219
1.641	0.760555267333985
1.64183333333334	0.818729400634766
1.64266666666667	0.8544921875
1.6435	0.79488754272461
1.64433333333334	0.747203826904297
1.64516666666667	0.701904296875
1.646	0.600814819335938
1.64683333333334	0.55694580078125
1.64766666666667	0.591278076171875
1.6485	0.619888305664063
1.64933333333334	0.58126449584961
1.65016666666667	0.644683837890625
1.651	0.710010528564453
1.65183333333334	0.770092010498047
1.65266666666667	0.7781982421875
1.6535	0.800132751464844
1.65433333333334	0.773429870605469
1.65516666666667	0.755786895751953
1.656	0.720977783203125
1.65683333333334	0.685691833496094
1.65766666666667	0.652313232421875
1.6585	0.720977783203125
1.65933333333334	0.760555267333985
1.66016666666667	0.746726989746094
1.661	0.740528106689453
1.66183333333334	0.843048095703125
1.66266666666667	0.775337219238282
1.6635	0.72622299194336
1.66433333333334	0.700950622558594
1.66516666666667	0.67901611328125
1.666	0.609397888183594
[truncated: 69,469 more rows]
