# Supplementary material for: Chemodiversity of Calophyllum inophyllum L. oil bioactive components related to their specific geographical distribution in the South Pacific region
Source: PeerJ. 2019 May 22;7:e6896. doi: 10.7717/peerj.6896 (PMC6535043; doi:10.7717/peerj.6896)
Supplement: Supplemental Information 4 — Time and absorbance values at 280 nm. The site and the number of the collected sample from French Polynesia are in the separate file names. [file peerj-07-6896-s004.zip › Tuamotu_Rangiroa_z2_N67.CSV]

0.0005	1.75809860229492
0.00133333333333334	1.76620483398438
0.00216666666666667	1.76334381103516
0.003	1.84392929077149
0.00383333333333334	1.88016891479492
0.00466666666666667	1.82342529296875
0.0055	1.800537109375
0.00633333333333334	1.89971923828125
0.00716666666666667	1.78384780883789
0.008	1.74617767333985
0.00883333333333334	1.75237655639649
0.00966666666666667	1.76334381103516
0.0105	1.63555145263672
0.0113333333333334	1.6779899597168
0.0121666666666667	1.59931182861328
0.013	1.70993804931641
0.0138333333333334	1.67322158813477
0.0146666666666667	1.70040130615235
0.0155	1.69849395751953
0.0163333333333334	1.73234939575196
0.0171666666666667	1.69658660888672
0.018	1.63507461547852
0.0188333333333334	1.62076950073242
0.0196666666666667	1.57546997070313
0.0205	1.58405303955078
0.0213333333333334	1.47104263305664
0.0221666666666667	1.55687332153321
0.023	1.56068801879883
0.0238333333333334	1.56068801879883
0.0246666666666667	1.59788131713867
0.0255	1.70183181762696
0.0263333333333334	1.6775131225586
0.0271666666666667	1.65462493896485
0.028	1.78718566894531
0.0288333333333334	1.80244445800781
0.0296666666666667	1.76286697387696
0.0305	1.74760818481446
0.0313333333333333	1.86252593994141
0.0321666666666667	1.75952911376953
0.033	1.75952911376953
0.0338333333333334	1.87873840332031
0.0346666666666667	1.89876556396485
0.0355	1.82104110717774
0.0363333333333334	1.84297561645508
0.0371666666666667	1.8301010131836
0.038	1.73759460449219
0.0388333333333334	1.6469955444336
0.0396666666666667	1.66797637939453
0.0405	1.64365768432617
0.0413333333333334	1.60026550292969
0.0421666666666667	1.67131423950196
0.043	1.76715850830078
0.0438333333333334	1.67274475097656
0.0446666666666667	1.71566009521485
0.0455	1.77955627441406
0.0463333333333334	1.64318084716797
0.0471666666666667	1.61981582641602
0.048	1.70087814331055
0.0488333333333334	1.67942047119141
0.0496666666666667	1.60551071166992
0.0505	1.68514251708985
0.0513333333333334	1.73187255859375
0.0521666666666667	1.79290771484375
0.053	1.76286697387696
0.0538333333333334	1.7995834350586
0.0546666666666667	1.85680389404297
0.0555	1.861572265625
0.0563333333333334	1.76477432250977
0.0571666666666667	1.76429748535156
0.058	1.71375274658203
0.0588333333333334	1.69706344604492
0.0596666666666667	1.75619125366211
0.0605	1.83629989624024
0.0613333333333334	1.88922882080078
0.0621666666666667	1.90925598144531
0.063	1.84726715087891
0.0638333333333334	1.77288055419922
0.0646666666666667	1.6932487487793
0.0655	1.71899795532227
0.0663333333333334	1.67942047119141
0.0671666666666667	1.7385482788086
0.068	1.71470642089844
0.0688333333333334	1.71089172363281
0.0696666666666667	1.61027908325196
0.0705	1.64175033569336
0.0713333333333334	1.59883499145508
0.0721666666666667	1.54972076416016
0.073	1.54304504394531
0.0738333333333334	1.5864372253418
0.0746666666666667	1.61886215209961
0.0755	1.54399871826172
0.0763333333333334	1.6632080078125
0.0771666666666667	1.72662734985352
0.078	1.70707702636719
0.0788333333333334	1.78861618041992
0.0796666666666667	1.85680389404297
0.0805	1.77669525146485
0.0813333333333334	1.79147720336914
0.0821666666666667	1.77049636840821
0.083	1.76858901977539
0.0838333333333334	1.72853469848633
0.0846666666666667	1.80912017822266
0.0855	1.7390251159668
0.0863333333333334	1.7390251159668
0.0871666666666667	1.67655944824219
0.088	1.74188613891602
0.0888333333333333	1.65605545043946
0.0896666666666667	1.67036056518555
0.0905	1.70469284057617
0.0913333333333334	1.62363052368164
0.0921666666666667	1.58786773681641
0.093	1.69229507446289
0.0938333333333334	1.77288055419922
0.0946666666666667	1.89828872680664
0.0955	1.88922882080078
0.0963333333333334	1.9674301147461
0.0971666666666667	1.9831657409668
0.098	1.93929672241211
0.0988333333333334	1.83391571044922
0.0996666666666667	1.90114974975586
0.1005	1.81961059570313
0.101333333333334	1.77764892578125
0.102166666666667	1.78003311157227
0.103	1.79624557495117
0.103833333333334	1.76095962524414
0.104666666666667	1.79672241210938
0.1055	1.76525115966797
0.106333333333334	1.8000602722168
0.107166666666667	1.83820724487305
0.108	1.93500518798828
0.108833333333334	1.91402435302735
0.109666666666667	1.89495086669922
0.1105	1.85012817382813
0.111333333333334	1.78241729736328
0.112166666666667	1.73711776733399
0.113	1.79004669189453
0.113833333333334	1.82580947875977
0.114666666666667	1.81436538696289
0.1155	1.86586380004883
0.116333333333334	1.9369125366211
0.117166666666667	1.92928314208985
0.118	1.89065933227539
0.118833333333334	1.86920166015625
0.119666666666667	1.74713134765625
0.1205	1.67417526245117
0.121333333333334	1.65510177612305
0.122166666666667	1.59454345703125
0.123	1.54542922973633
0.123833333333334	1.60980224609375
0.124666666666667	1.35326385498047
0.1255	0.885963439941406
0.126333333333334	0.483512878417969
0.127166666666667	0.105857849121094
0.128	-0.351428985595703
0.128833333333334	-0.594615936279297
0.129666666666667	-0.694751739501953
0.1305	-0.68807601928711
0.131333333333334	-0.792503356933594
0.132166666666667	-0.837326049804688
0.133	-0.854015350341797
0.133833333333334	-0.864982604980469
0.134666666666667	-1.00469589233399
0.1355	-0.905513763427735
0.136333333333334	-0.857353210449219
0.137166666666667	-0.936985015869141
0.138	-0.915050506591797
0.138833333333334	-0.70333480834961
0.139666666666667	-0.789642333984375
0.1405	-0.868797302246094
0.141333333333334	-0.707626342773438
0.142166666666667	-0.621795654296875
0.143	-0.661373138427735
0.143833333333334	-0.544071197509766
0.144666666666667	-0.356197357177735
0.1455	-0.353336334228516
0.146333333333334	-0.314712524414063
0.147166666666667	-0.257968902587891
0.148	-0.180244445800781
0.148833333333334	-0.143527984619141
0.149666666666667	-0.112533569335938
0.1505	-0.0753402709960938
0.151333333333334	-0.0424385070800781
0.152166666666667	-0.0605583190917969
0.153	-0.00286102294921875
0.153833333333334	0.0362396240234375
0.154666666666667	0.0886917114257813
0.1555	0.0429153442382813
0.156333333333334	0.104427337646485
0.157166666666667	0.0467300415039063
0.158	0.0972747802734375
0.158833333333334	0.0791549682617188
0.159666666666667	0.189781188964844
0.1605	0.196933746337891
0.161333333333334	0.209808349609375
0.162166666666667	0.150203704833985
0.163	-0.0157356262207031
0.163833333333334	-0.18453598022461
0.164666666666667	-0.164985656738281
0.1655	-0.224113464355469
0.166333333333334	-0.299930572509766
0.167166666666667	-0.104904174804688
0.168	0.0281333923339844
0.168833333333334	-0.102043151855469
0.169666666666667	-0.1220703125
0.1705	-0.0391006469726563
0.171333333333334	-0.162601470947266
0.172166666666667	-0.326633453369141
0.173	-0.339031219482422
0.173833333333334	-0.49734115600586
0.174666666666667	-0.630378723144532
0.1755	-0.620365142822266
0.176333333333334	-0.562191009521485
0.177166666666667	-0.580310821533203
0.178	-0.43487548828125
0.178833333333334	-0.243663787841797
0.179666666666667	-0.181198120117188
0.1805	-0.10824203491211
0.181333333333334	0.057220458984375
0.182166666666667	0.134468078613281
0.183	0.107288360595703
0.183833333333334	0.0681877136230469
0.184666666666667	0.173568725585938
0.1855	0.0982284545898438
0.186333333333334	0.249862670898438
0.187166666666667	0.277042388916016
0.188	0.457763671875
0.188833333333334	0.40435791015625
0.189666666666667	0.467300415039063
0.1905	0.310420989990235
0.191333333333334	0.194549560546875
0.192166666666667	0.0519752502441407
0.193	0.0820159912109375
0.193833333333334	0.250816345214844
0.194666666666667	0.388145446777344
0.1955	0.500202178955078
0.196333333333334	0.544548034667969
0.197166666666667	0.602245330810547
0.198	0.491142272949219
0.198833333333334	0.441551208496094
0.199666666666667	0.455379486083985
0.2005	0.398635864257813
0.201333333333334	0.324249267578125
0.202166666666667	0.226974487304688
0.203	0.117778778076172
0.203833333333334	0.0591278076171875
0.204666666666667	0.16021728515625
0.2055	-0.0119209289550781
0.206333333333334	0.0634193420410157
0.207166666666667	0.103950500488281
0.208	0.205039978027344
0.208833333333334	0.178813934326172
0.209666666666667	0.402927398681641
0.2105	0.431060791015625
0.211333333333334	0.473499298095703
0.212166666666667	0.544071197509766
0.213	0.5645751953125
0.213833333333334	0.59652328491211
0.214666666666667	0.535011291503907
0.2155	0.615596771240235
0.216333333333334	0.629901885986328
0.217166666666667	0.628948211669922
0.218	0.689029693603516
0.218833333333334	0.77056884765625
0.219666666666667	0.728130340576172
0.2205	0.683307647705078
0.221333333333334	0.850677490234375
0.222166666666667	0.861644744873047
0.223	0.853061676025391
0.223833333333334	0.95510482788086
0.224666666666667	0.944614410400391
0.2255	0.948905944824219
0.226333333333334	0.86355209350586
0.227166666666667	0.945091247558594
0.228	0.917911529541016
0.228833333333334	0.857353210449219
0.229666666666667	0.797271728515625
0.2305	0.858306884765625
0.231333333333334	0.809192657470703
0.232166666666667	0.796318054199219
0.233	1.03902816772461
0.233833333333334	0.914096832275391
0.234666666666667	0.791072845458985
0.2355	0.718116760253907
0.236333333333334	0.664234161376953
0.237166666666667	0.548839569091797
0.238	0.647544860839844
0.238833333333334	0.848770141601563
0.239666666666667	1.0066032409668
0.2405	1.31464004516602
0.241333333333334	1.48105621337891
0.242166666666667	1.6779899597168
0.243	1.80482864379883
0.243833333333334	1.92928314208985
0.244666666666667	1.84822082519531
0.2455	1.88302993774414
0.246333333333334	1.94311141967774
0.247166666666667	1.89256668090821
0.248	1.85585021972656
0.248833333333334	1.88207626342774
0.249666666666667	1.86586380004883
0.2505	1.7547607421875
0.251333333333334	1.7995834350586
0.252166666666667	1.77049636840821
0.253	1.74951553344727
0.253833333333334	1.78050994873047
0.254666666666667	1.91164016723633
0.2555	1.96599960327149
0.256333333333334	2.12574005126953
0.257166666666667	2.02178955078125
0.258	1.97887420654297
0.258833333333334	1.88493728637696
0.259666666666667	1.77478790283203
0.2605	1.81341171264649
0.261333333333334	1.85060501098633
0.262166666666667	1.68323516845703
0.263	1.71422958374024
0.263833333333334	1.73425674438477
0.264666666666667	1.70946121215821
0.2655	1.68466567993164
0.266333333333334	1.82867050170899
0.267166666666667	1.77764892578125
0.268	1.86443328857422
0.268833333333334	1.90544128417969
0.269666666666667	1.92785263061524
0.2705	1.9826889038086
0.271333333333334	2.04229354858399
0.272166666666667	1.90448760986328
0.273	1.82247161865235
0.273833333333334	1.82199478149414
0.274666666666667	1.75571441650391
0.2755	1.72281265258789
0.276333333333334	1.80959701538086
0.277166666666667	1.77574157714844
0.278	1.81913375854492
0.278833333333334	1.82199478149414
0.279666666666667	1.81388854980469
0.2805	1.69610977172852
0.281333333333334	1.71995162963867
0.282166666666667	1.65414810180664
0.283	1.63507461547852
0.283833333333334	1.68323516845703
0.284666666666667	1.81293487548828
0.2855	1.89590454101563
0.286333333333334	1.99079513549805
0.287166666666667	1.97982788085938
0.288	1.90877914428711
0.288833333333334	1.82771682739258
0.289666666666667	1.75142288208008
0.2905	1.70707702636719
0.291333333333334	1.76191329956055
0.292166666666667	1.8310546875
0.293	1.82867050170899
0.293833333333334	1.92117691040039
0.294666666666667	1.89304351806641
0.2955	1.87015533447266
0.296333333333334	1.8148422241211
0.297166666666667	1.84106826782227
0.298	1.88016891479492
0.298833333333334	1.88446044921875
0.299666666666667	1.88493728637696
0.3005	1.92785263061524
0.301333333333334	2.05802917480469
0.302166666666667	1.94311141967774
0.303	1.95598602294922
0.303833333333334	1.95074081420899
0.304666666666667	1.9221305847168
0.3055	1.78861618041992
0.306333333333334	1.85441970825196
0.307166666666667	1.77669525146485
0.308	1.74427032470703
0.308833333333334	1.71089172363281
0.309666666666667	1.67179107666016
0.3105	1.58262252807617
0.311333333333334	1.70278549194336
0.312166666666667	1.71566009521485
0.313	1.68180465698242
0.313833333333334	1.68848037719727
0.314666666666667	1.76095962524414
0.3155	1.77621841430664
0.316333333333334	1.78289413452149
0.317166666666667	1.8157958984375
0.318	1.85966491699219
0.318833333333334	1.82437896728516
0.319666666666667	1.75046920776367
0.3205	1.74665451049805
0.321333333333334	1.80196762084961
0.322166666666667	1.73759460449219
0.323	1.76429748535156
0.323833333333334	1.76191329956055
0.324666666666667	1.81722640991211
0.3255	1.80959701538086
0.326333333333334	1.82247161865235
0.327166666666667	1.87015533447266
0.328	1.87873840332031
0.328833333333334	1.75523757934571
0.329666666666667	1.74427032470703
0.3305	1.82771682739258
0.331333333333334	1.74188613891602
0.332166666666667	1.70469284057617
0.333	1.89781188964844
0.333833333333334	1.9683837890625
0.334666666666667	1.93881988525391
0.3355	1.95837020874024
0.336333333333334	1.98030471801758
0.337166666666667	1.85203552246094
0.338	1.84297561645508
0.338833333333334	1.8758773803711
0.339666666666667	1.88446044921875
0.3405	1.90496444702149
0.341333333333334	1.9073486328125
0.342166666666667	1.91354751586914
0.343	1.83343887329102
0.343833333333334	1.80864334106446
0.344666666666667	1.78956985473633
0.3455	1.82199478149414
0.346333333333334	1.85966491699219
0.347166666666667	1.90019607543946
0.348	1.93166732788086
0.348833333333334	1.93548202514649
0.349666666666667	1.88064575195313
0.3505	1.82580947875977
0.351333333333334	1.82533264160156
0.352166666666667	1.69086456298828
0.353	1.70326232910156
0.353833333333334	1.78337097167969
0.354666666666667	1.73282623291016
0.3555	1.70135498046875
0.356333333333334	1.86777114868164
0.357166666666667	1.86491012573242
0.358	1.87253952026367
0.358833333333334	1.80912017822266
0.359666666666667	1.88255310058594
0.3605	1.80244445800781
0.361333333333334	1.80959701538086
0.362166666666667	1.7852783203125
0.363	1.90973281860352
0.363833333333334	1.88827514648438
0.364666666666667	1.97315216064453
0.3655	1.99079513549805
0.366333333333334	2.05087661743164
0.367166666666667	2.08139419555664
0.368	2.13336944580078
0.368833333333334	2.05278396606446
0.369666666666667	2.04801559448242
0.3705	1.98698043823242
0.371333333333334	1.88446044921875
0.372166666666667	1.80482864379883
0.373	1.84202194213867
0.373833333333334	1.78956985473633
0.374666666666667	1.79481506347656
0.3755	1.80149078369141
0.376333333333334	1.89256668090821
0.377166666666667	1.9831657409668
0.378	1.99985504150391
0.378833333333334	2.02560424804688
0.379666666666667	2.07567214965821
0.3805	2.02655792236328
0.381333333333334	1.93929672241211
0.382166666666667	1.89018249511719
0.383	1.9216537475586
0.383833333333334	1.88016891479492
0.384666666666667	1.81102752685547
0.3855	1.71518325805664
0.386333333333334	1.75952911376953
0.387166666666667	1.71184539794922
0.388	1.69944763183594
0.388833333333334	1.76477432250977
0.389666666666667	1.81913375854492
0.3905	1.81198120117188
0.391333333333334	1.73187255859375
0.392166666666667	1.75523757934571
0.393	1.65414810180664
0.393833333333334	1.65987014770508
0.394666666666667	1.67322158813477
0.3955	1.69563293457031
0.396333333333334	1.74617767333985
0.397166666666667	1.77526473999024
0.398	1.81674957275391
0.398833333333334	1.83391571044922
0.399666666666667	1.90258026123047
0.4005	1.77335739135742
0.401333333333334	1.8453598022461
0.402166666666667	1.80864334106446
0.403	1.87969207763672
0.403833333333334	1.79147720336914
0.404666666666667	1.85966491699219
0.4055	1.84106826782227
0.406333333333334	1.93500518798828
0.407166666666667	1.89876556396485
0.408	2.02465057373047
0.408833333333334	2.01416015625
0.409666666666667	2.09093093872071
0.4105	2.00700759887696
0.411333333333334	1.96361541748047
0.412166666666667	1.92070007324219
0.413	2.06756591796875
0.413833333333334	1.96313858032227
0.414666666666667	1.95789337158203
0.4155	1.88875198364258
0.416333333333334	1.87397003173828
0.417166666666667	1.73044204711914
0.418	1.76811218261719
0.418833333333334	1.8463134765625
0.419666666666667	1.95741653442383
0.4205	1.90258026123047
0.421333333333334	1.83820724487305
0.422166666666667	1.76095962524414
0.423	1.70469284057617
0.423833333333334	1.66749954223633
0.424666666666667	1.6622543334961
0.4255	1.74951553344727
0.426333333333334	1.94311141967774
0.427166666666667	1.9373893737793
0.428	2.03704833984375
0.428833333333334	2.10857391357422
0.429666666666667	2.11381912231446
0.4305	2.00748443603516
0.431333333333334	2.03704833984375
0.432166666666667	1.92975997924805
0.433	2.06756591796875
0.433833333333334	2.05516815185547
0.434666666666667	2.02417373657227
0.4355	2.0751953125
0.436333333333334	2.10285186767578
0.437166666666667	1.79481506347656
0.438	1.74951553344727
0.438833333333334	1.71613693237305
0.439666666666667	1.64794921875
0.4405	1.73330307006836
0.441333333333334	1.83963775634766
0.442166666666667	1.89590454101563
0.443	1.94215774536133
0.443833333333334	1.89304351806641
0.444666666666667	1.77335739135742
0.4455	1.76095962524414
0.446333333333334	1.79052352905274
0.447166666666667	1.75952911376953
0.448	1.77192687988281
0.448833333333334	1.87158584594727
0.449666666666667	1.88064575195313
0.4505	1.88493728637696
0.451333333333334	1.94263458251953
0.452166666666667	1.88446044921875
0.453	1.71709060668946
0.453833333333334	1.75809860229492
0.454666666666667	1.70612335205078
0.4555	1.65367126464844
0.456333333333334	1.74093246459961
0.457166666666667	1.79529190063477
0.458	1.76286697387696
0.458833333333334	1.76763534545899
0.459666666666667	1.73425674438477
0.4605	1.75523757934571
0.461333333333334	1.77383422851563
0.462166666666667	1.70278549194336
0.463	1.67942047119141
0.463833333333334	1.7232894897461
0.464666666666667	1.68228149414063
0.4655	1.7848014831543
0.466333333333334	1.84345245361328
0.467166666666667	1.86729431152344
0.468	1.89781188964844
0.468833333333334	1.86681747436524
0.469666666666667	1.84822082519531
0.4705	1.8768310546875
0.471333333333334	1.92451477050781
0.472166666666667	1.9221305847168
0.473	1.93643569946289
0.473833333333334	1.85918807983399
0.474666666666667	1.86347961425781
0.4755	1.81722640991211
0.476333333333334	1.76048278808594
0.477166666666667	1.76382064819336
0.478	1.75285339355469
0.478833333333334	1.72662734985352
0.479666666666667	1.71995162963867
0.4805	1.78766250610352
0.481333333333334	1.83534622192383
0.482166666666667	1.84249877929688
0.483	1.88970565795899
0.483833333333334	1.89781188964844
0.484666666666667	1.82199478149414
0.4855	1.85489654541016
0.486333333333334	1.79719924926758
0.487166666666667	1.77669525146485
0.488	1.81055068969727
0.488833333333334	1.82485580444336
0.489666666666667	1.7542839050293
0.4905	1.87492370605469
0.491333333333334	1.88493728637696
0.492166666666667	1.92356109619141
0.493	1.95932388305664
0.493833333333334	1.96361541748047
0.494666666666667	2.02274322509766
0.4955	2.04086303710938
0.496333333333334	1.95837020874024
0.497166666666667	1.92642211914063
0.498	1.93643569946289
0.498833333333334	1.76715850830078
0.499666666666667	1.67560577392578
0.5005	1.6474723815918
0.501333333333334	1.72615051269531
0.502166666666667	1.71995162963867
0.503	1.86681747436524
0.503833333333334	1.94358825683594
0.504666666666667	1.93929672241211
0.5055	1.922607421875
0.506333333333334	1.88732147216797
0.507166666666667	1.7848014831543
0.508	1.76811218261719
0.508833333333334	1.7390251159668
0.509666666666667	1.70326232910156
0.5105	1.7080307006836
0.511333333333334	1.69849395751953
0.512166666666667	1.71184539794922
0.513	1.75523757934571
0.513833333333334	1.71422958374024
0.514666666666667	1.77621841430664
0.5155	1.79481506347656
0.516333333333334	1.8301010131836
0.517166666666667	1.89971923828125
0.518	1.94692611694336
0.518833333333334	1.90830230712891
0.519666666666667	1.98793411254883
0.5205	1.94311141967774
0.521333333333334	1.92117691040039
0.522166666666667	2.00271606445313
0.523	2.06470489501953
0.523833333333334	1.94072723388672
0.524666666666667	1.9073486328125
0.5255	1.9373893737793
0.526333333333334	1.82628631591797
0.527166666666667	1.75905227661133
0.528	1.85871124267578
0.528833333333334	1.88779830932617
0.529666666666667	1.85012817382813
0.5305	1.91593170166016
0.531333333333334	1.98602676391602
0.532166666666667	2.0294189453125
0.533	2.10952758789063
0.533833333333334	2.12812423706055
0.534666666666667	2.08139419555664
0.5355	1.99651718139649
0.536333333333334	1.89876556396485
0.537166666666667	1.9073486328125
0.538	1.86300277709961
0.538833333333334	1.88732147216797
0.539666666666667	1.85585021972656
0.5405	1.81627273559571
0.541333333333334	1.73759460449219
0.542166666666667	1.75046920776367
0.543	1.73044204711914
0.543833333333334	1.83629989624024
0.544666666666667	1.87301635742188
0.5455	1.86729431152344
0.546333333333334	1.89733505249024
0.547166666666667	1.92975997924805
0.548	1.93309783935547
0.548833333333334	1.93119049072266
0.549666666666667	1.91879272460938
0.5505	1.93309783935547
0.551333333333334	1.91497802734375
0.552166666666667	1.8911361694336
0.553	1.86204910278321
0.553833333333334	1.84297561645508
0.554666666666667	1.83820724487305
0.5555	1.89256668090821
0.556333333333334	1.85060501098633
0.557166666666667	1.96695327758789
0.558	1.9979476928711
0.558833333333334	1.96123123168946
0.559666666666667	1.93405151367188
0.5605	2.03847885131836
0.561333333333334	1.9063949584961
0.562166666666667	1.92737579345703
0.563	1.91402435302735
0.563833333333334	1.86824798583985
0.564666666666667	1.85394287109375
0.5655	1.94358825683594
0.566333333333334	1.96886062622071
0.567166666666667	1.91164016723633
0.568	1.92403793334961
0.568833333333334	1.84249877929688
0.569666666666667	1.73282623291016
0.5705	1.76382064819336
0.571333333333334	1.78098678588867
0.572166666666667	1.81674957275391
0.573	1.78813934326172
0.573833333333334	1.79862976074219
0.574666666666667	1.73568725585938
0.5755	1.80387496948242
0.576333333333334	1.71709060668946
0.577166666666667	1.72901153564453
0.578	1.81102752685547
0.578833333333334	1.73091888427735
0.579666666666667	1.67369842529297
0.5805	1.77621841430664
0.581333333333334	1.78813934326172
0.582166666666667	1.72853469848633
0.583	1.80149078369141
0.583833333333334	1.85537338256836
0.584666666666667	1.7547607421875
0.5855	1.79815292358399
0.586333333333334	1.86920166015625
0.587166666666667	1.86443328857422
0.588	1.85060501098633
0.588833333333334	1.79672241210938
0.589666666666667	1.82008743286133
0.5905	1.7848014831543
0.591333333333334	1.68991088867188
0.592166666666667	1.76429748535156
0.593	1.81818008422852
0.593833333333334	1.73568725585938
0.594666666666667	1.74427032470703
0.5955	1.88541412353516
0.596333333333334	1.80959701538086
0.597166666666667	1.83296203613281
0.598	1.86300277709961
0.598833333333334	1.92356109619141
0.599666666666667	1.87206268310547
0.6005	1.84917449951172
0.601333333333334	1.8768310546875
0.602166666666667	1.89733505249024
0.603	1.8763542175293
0.603833333333334	1.90114974975586
0.604666666666667	1.94597244262696
0.6055	1.92403793334961
0.606333333333334	1.86204910278321
0.607166666666667	1.86586380004883
0.608	1.85680389404297
0.608833333333334	1.88684463500977
0.609666666666667	1.83963775634766
0.6105	1.84774398803711
0.611333333333334	1.85537338256836
0.612166666666667	1.85585021972656
0.613	1.87444686889649
0.613833333333334	1.97792053222656
0.614666666666667	1.98888778686524
0.6155	1.93881988525391
0.616333333333334	1.96123123168946
0.617166666666667	1.98125839233399
0.618	1.89208984375
0.618833333333334	1.92499160766602
0.619666666666667	1.90258026123047
0.6205	1.93309783935547
0.621333333333334	1.76429748535156
0.622166666666667	1.82533264160156
0.623	1.80149078369141
0.623833333333334	1.85680389404297
0.624666666666667	1.76239013671875
0.6255	1.77192687988281
0.626333333333334	1.75952911376953
0.627166666666667	1.8453598022461
0.628	1.83296203613281
0.628833333333334	1.76191329956055
0.629666666666667	1.79719924926758
0.6305	1.80912017822266
0.631333333333334	1.72519683837891
0.632166666666667	1.66749954223633
0.633	1.83820724487305
0.633833333333334	1.96933746337891
0.634666666666667	1.96170806884766
0.6355	2.06518173217774
0.636333333333334	2.20394134521485
0.637166666666667	2.17485427856446
0.638	2.04515457153321
0.638833333333334	2.04944610595703
0.639666666666667	2.04229354858399
0.6405	1.88159942626953
0.641333333333334	1.84917449951172
0.642166666666667	1.89971923828125
0.643	1.87110900878906
0.643833333333334	1.70707702636719
0.644666666666667	1.77955627441406
0.6455	1.79862976074219
0.646333333333334	1.77478790283203
0.647166666666667	1.74283981323242
0.648	1.82390213012696
0.648833333333334	1.75762176513672
0.649666666666667	1.7390251159668
0.6505	1.78813934326172
0.651333333333334	1.84011459350586
0.652166666666667	1.85394287109375
0.653	1.96695327758789
0.653833333333334	1.9674301147461
0.654666666666667	1.93119049072266
0.6555	1.94835662841797
0.656333333333334	1.88922882080078
0.657166666666667	1.79576873779297
0.658	1.73234939575196
0.658833333333334	1.71422958374024
0.659666666666667	1.66797637939453
0.6605	1.73473358154297
0.661333333333334	1.77145004272461
0.662166666666667	1.84345245361328
0.663	1.87063217163086
0.663833333333334	1.93071365356446
0.664666666666667	1.9526481628418
0.6655	1.92928314208985
0.666333333333334	1.95407867431641
0.667166666666667	1.89304351806641
0.668	1.79386138916016
0.668833333333334	1.71947479248047
0.669666666666667	1.77764892578125
0.6705	1.73521041870117
0.671333333333334	1.69849395751953
0.672166666666667	1.72567367553711
0.673	1.76572799682617
0.673833333333334	1.71184539794922
0.674666666666667	1.74474716186524
0.6755	1.77240371704102
0.676333333333334	1.7995834350586
0.677166666666667	1.87778472900391
0.678	1.89876556396485
0.678833333333334	1.83916091918946
0.679666666666667	1.94978713989258
0.6805	1.84679031372071
0.681333333333334	1.82962417602539
0.682166666666667	1.81007385253906
0.683	1.93500518798828
0.683833333333334	1.85966491699219
0.684666666666667	2.0289421081543
0.6855	1.92022323608399
0.686333333333334	1.90353393554688
0.687166666666667	1.80816650390625
0.688	1.82294845581055
0.688833333333334	1.82008743286133
0.689666666666667	1.80292129516602
0.6905	1.84917449951172
0.691333333333334	1.79767608642578
0.692166666666667	1.8153190612793
0.693	1.79624557495117
0.693833333333334	1.82199478149414
0.694666666666667	1.79672241210938
0.6955	1.82723999023438
0.696333333333334	1.80912017822266
0.697166666666667	1.85060501098633
0.698	1.90162658691406
0.698833333333334	1.87015533447266
0.699666666666667	1.76334381103516
0.7005	1.80292129516602
0.701333333333334	1.67369842529297
0.702166666666667	1.62553787231446
0.703	1.65987014770508
0.703833333333334	1.75285339355469
0.704666666666667	1.68943405151367
0.7055	1.70946121215821
0.706333333333334	1.71995162963867
0.707166666666667	1.67226791381836
0.708	1.6927719116211
0.708833333333334	1.68180465698242
0.709666666666667	1.73091888427735
0.7105	1.86014175415039
0.711333333333334	1.922607421875
0.712166666666667	1.91974639892578
0.713	1.88207626342774
0.713833333333334	1.86967849731446
0.714666666666667	1.83629989624024
0.7155	1.79147720336914
0.716333333333334	1.80244445800781
0.717166666666667	1.86443328857422
0.718	1.73425674438477
0.718833333333334	1.70087814331055
0.719666666666667	1.89208984375
0.7205	1.86204910278321
0.721333333333334	1.84345245361328
0.722166666666667	1.9979476928711
0.723	1.97601318359375
0.723833333333334	1.8000602722168
0.724666666666667	1.75333023071289
0.7255	1.78575515747071
0.726333333333334	1.69706344604492
0.727166666666667	1.73521041870117
0.728	1.71184539794922
0.728833333333334	1.78623199462891
0.729666666666667	1.74665451049805
0.7305	1.85441970825196
0.731333333333334	1.76763534545899
0.732166666666667	1.81722640991211
0.733	1.82771682739258
0.733833333333334	1.82628631591797
0.734666666666667	1.77669525146485
0.7355	1.7852783203125
0.736333333333334	1.78909301757813
0.737166666666667	1.80768966674805
0.738	1.80625915527344
0.738833333333334	1.78575515747071
0.739666666666667	1.82390213012696
0.7405	1.80530548095703
0.741333333333334	1.7690658569336
0.742166666666667	1.80530548095703
0.743	1.7995834350586
0.743833333333334	1.94597244262696
0.744666666666667	2.00462341308594
0.7455	1.93595886230469
0.746333333333334	1.94978713989258
0.747166666666667	1.99747085571289
0.748	1.75523757934571
0.748833333333334	1.66082382202149
0.749666666666667	1.7690658569336
0.7505	1.84345245361328
0.751333333333334	1.78575515747071
0.752166666666667	1.89304351806641
0.753	1.95693969726563
0.753833333333334	1.92451477050781
0.754666666666667	1.83820724487305
0.7555	1.87730789184571
0.756333333333334	1.80435180664063
0.757166666666667	1.75619125366211
0.758	1.66702270507813
0.758833333333334	1.68085098266602
0.759666666666667	1.68418884277344
0.7605	1.81436538696289
0.761333333333334	1.8606185913086
0.762166666666667	1.88064575195313
0.763	1.85680389404297
0.763833333333334	1.94025039672852
0.764666666666667	1.76763534545899
0.7655	1.68800354003906
0.766333333333334	1.76095962524414
0.767166666666667	1.75571441650391
0.768	1.63650512695313
0.768833333333334	1.80673599243164
0.769666666666667	1.8610954284668
0.7705	1.86538696289063
0.771333333333334	1.89638137817383
0.772166666666667	1.84345245361328
0.773	1.73425674438477
0.773833333333334	1.65224075317383
0.774666666666667	1.60360336303711
0.7755	1.70326232910156
0.776333333333334	1.74665451049805
0.777166666666667	1.77049636840821
0.778	1.99651718139649
0.778833333333334	2.01082229614258
0.779666666666667	1.87301635742188
0.7805	1.922607421875
0.781333333333334	1.90496444702149
0.782166666666667	1.80530548095703
0.783	1.90877914428711
0.783833333333334	1.86538696289063
0.784666666666667	1.75523757934571
0.7855	1.79624557495117
0.786333333333334	1.79338455200196
0.787166666666667	1.71947479248047
0.788	1.8458366394043
0.788833333333334	1.94883346557617
0.789666666666667	1.92689895629883
0.7905	1.953125
0.791333333333334	2.02655792236328
0.792166666666667	1.98125839233399
0.793	2.02322006225586
0.793833333333334	1.99174880981446
0.794666666666667	1.94263458251953
0.7955	1.80959701538086
0.796333333333334	1.80673599243164
0.797166666666667	1.77907943725586
0.798	1.77145004272461
0.798833333333334	1.70326232910156
0.799666666666667	1.79672241210938
0.8005	1.75333023071289
0.801333333333334	1.76143646240235
0.802166666666667	1.83248519897461
0.803	1.91259384155274
0.803833333333334	1.87301635742188
0.804666666666667	1.922607421875
0.8055	1.86586380004883
0.806333333333334	1.82199478149414
0.807166666666667	1.77383422851563
0.808	1.75714492797852
0.808833333333334	1.78956985473633
0.809666666666667	1.75571441650391
0.8105	1.74045562744141
0.811333333333334	1.82533264160156
0.812166666666667	1.85680389404297
0.813	1.86014175415039
0.813833333333334	1.92737579345703
0.814666666666667	1.98841094970703
0.8155	2.01749801635742
0.816333333333334	2.02751159667969
0.817166666666667	1.87492370605469
0.818	1.93023681640625
0.818833333333334	1.90353393554688
0.819666666666667	1.86347961425781
0.8205	1.72901153564453
0.821333333333334	1.76858901977539
0.822166666666667	1.71566009521485
0.823	1.70946121215821
0.823833333333334	1.61504745483399
0.824666666666667	1.80578231811524
0.8255	1.89352035522461
0.826333333333334	1.89638137817383
0.827166666666667	1.87063217163086
0.828	1.89685821533203
0.828833333333334	1.87158584594727
0.829666666666667	1.79147720336914
0.8305	1.78766250610352
0.831333333333334	1.81818008422852
0.832166666666667	1.77860260009766
0.833	1.78575515747071
0.833833333333334	1.8148422241211
0.834666666666667	1.81341171264649
0.8355	1.83200836181641
0.836333333333334	1.90114974975586
0.837166666666667	1.83963775634766
0.838	1.9068717956543
0.838833333333334	1.89399719238281
0.839666666666667	1.87921524047852
0.8405	1.89781188964844
0.841333333333334	1.87921524047852
0.842166666666667	1.73473358154297
0.843	1.76334381103516
0.843833333333334	1.74140930175781
0.844666666666667	1.68180465698242
0.8455	1.67703628540039
0.846333333333334	1.78956985473633
0.847166666666667	1.79004669189453
0.848	1.84345245361328
0.848833333333334	1.91593170166016
0.849666666666667	1.80768966674805
0.8505	1.77431106567383
0.851333333333334	1.80149078369141
0.852166666666667	1.7390251159668
0.853	1.68609619140625
0.853833333333334	1.77907943725586
0.854666666666667	1.69706344604492
0.8555	1.62744522094727
0.856333333333333	1.62410736083985
0.857166666666667	1.67274475097656
0.858	1.67655944824219
0.858833333333334	1.76143646240235
0.859666666666667	1.82008743286133
0.8605	1.87110900878906
0.861333333333334	1.84392929077149
0.862166666666667	1.87921524047852
0.863	1.89542770385742
0.863833333333334	1.90353393554688
0.864666666666667	1.91116333007813
0.8655	1.9378662109375
0.866333333333334	1.97982788085938
0.867166666666667	2.02417373657227
0.868	1.92022323608399
0.868833333333334	1.94120407104492
0.869666666666667	1.92308425903321
0.8705	1.88016891479492
0.871333333333334	1.91211700439453
0.872166666666667	1.93071365356446
0.873	1.89733505249024
0.873833333333334	1.88350677490235
0.874666666666667	1.78718566894531
0.8755	1.739501953125
0.876333333333334	1.80530548095703
0.877166666666667	1.85918807983399
0.878	1.88016891479492
0.878833333333334	2.0136833190918
0.879666666666667	2.01702117919922
0.8805	1.94931030273438
0.881333333333334	1.81293487548828
0.882166666666667	1.77955627441406
0.883	1.63888931274414
0.883833333333334	1.59215927124024
0.884666666666667	1.67417526245117
0.8855	1.7232894897461
0.886333333333334	1.7690658569336
0.887166666666667	1.90496444702149
0.888	1.88636779785156
0.888833333333334	1.81198120117188
0.889666666666667	1.82294845581055
0.8905	1.80149078369141
0.891333333333334	1.78909301757813
0.892166666666667	1.77240371704102
0.893	1.82580947875977
0.893833333333334	1.90210342407227
0.894666666666667	1.9674301147461
0.8955	1.90019607543946
0.896333333333334	2.05087661743164
0.897166666666667	2.01797485351563
0.898	1.79147720336914
0.898833333333334	1.76382064819336
0.899666666666667	1.59168243408203
0.9005	1.65414810180664
0.901333333333334	1.69801712036133
0.902166666666667	1.71518325805664
0.903	1.7848014831543
0.903833333333334	1.800537109375
0.904666666666667	1.78384780883789
0.9055	1.71899795532227
0.906333333333334	1.77335739135742
0.907166666666667	1.68704986572266
0.908	1.8153190612793
0.908833333333334	1.90401077270508
0.909666666666667	2.00796127319336
0.9105	1.94072723388672
0.911333333333334	2.11000442504883
0.912166666666667	1.98411941528321
0.913	1.96361541748047
0.913833333333334	1.97982788085938
0.914666666666667	1.75762176513672
0.9155	1.77764892578125
0.916333333333334	1.77526473999024
0.917166666666667	1.65033340454102
0.918	1.66082382202149
0.918833333333334	1.70755386352539
0.919666666666667	1.73330307006836
0.9205	1.75189971923828
0.921333333333334	1.87540054321289
0.922166666666667	1.84106826782227
0.923	1.72948837280274
0.923833333333334	1.72805786132813
0.924666666666667	1.60646438598633
0.9255	1.66416168212891
0.926333333333334	1.66702270507813
0.927166666666667	1.75857543945313
0.928	1.77764892578125
0.928833333333334	1.86252593994141
0.929666666666667	1.94644927978516
0.9305	1.98554992675781
0.931333333333334	1.93405151367188
0.932166666666667	1.82008743286133
0.933	1.8000602722168
0.933833333333334	1.77383422851563
0.934666666666667	1.68561935424805
0.9355	1.79481506347656
0.936333333333334	1.86967849731446
0.937166666666667	1.87873840332031
0.938	1.92356109619141
0.938833333333334	1.94311141967774
0.939666666666667	1.93309783935547
0.9405	1.94740295410156
0.941333333333334	1.96695327758789
0.942166666666667	1.85728073120117
0.943	1.97172164916992
0.943833333333334	1.86204910278321
0.944666666666667	1.82676315307617
0.9455	1.80530548095703
0.946333333333334	1.78241729736328
0.947166666666667	1.62649154663086
0.948	1.72805786132813
0.948833333333334	1.68132781982422
0.949666666666667	1.63125991821289
0.9505	1.73807144165039
0.951333333333334	1.91020965576172
0.952166666666667	1.96170806884766
0.953	2.06995010375977
0.953833333333334	2.02131271362305
0.954666666666667	1.86634063720703
0.9555	1.8153190612793
0.956333333333334	1.80625915527344
0.957166666666667	1.800537109375
0.958	1.82914733886719
0.958833333333334	1.92832946777344
0.959666666666667	1.91974639892578
0.9605	1.96552276611328
0.961333333333334	1.97267532348633
0.962166666666667	2.00033187866211
0.963	1.922607421875
0.963833333333334	1.95837020874024
0.964666666666667	1.94644927978516
0.9655	1.97505950927735
0.966333333333334	1.84869766235352
0.967166666666667	1.92880630493164
0.968	1.89304351806641
0.968833333333334	1.89781188964844
0.969666666666667	1.82437896728516
0.9705	1.92356109619141
0.971333333333334	1.94978713989258
0.972166666666667	1.90114974975586
0.973	1.87397003173828
0.973833333333334	1.9831657409668
0.974666666666667	1.91164016723633
0.9755	1.83916091918946
0.976333333333334	1.84440612792969
0.977166666666667	1.86920166015625
0.978	1.88064575195313
0.978833333333334	1.76668167114258
0.979666666666667	1.88970565795899
0.9805	1.87969207763672
0.981333333333334	1.83153152465821
0.982166666666667	1.83773040771485
0.983	1.87301635742188
0.983833333333334	1.80864334106446
0.984666666666667	1.7848014831543
0.9855	1.79195404052735
0.986333333333334	1.87206268310547
0.987166666666667	1.91545486450196
0.988	1.96933746337891
0.988833333333334	1.94787979125977
0.989666666666667	2.04133987426758
0.9905	2.07948684692383
0.991333333333334	2.05230712890625
0.992166666666667	2.06804275512696
0.993	2.10857391357422
0.993833333333334	2.02417373657227
0.994666666666667	1.91688537597656
0.9955	1.89590454101563
0.996333333333334	1.93452835083008
0.997166666666667	1.81913375854492
0.998	1.7547607421875
0.998833333333334	1.75952911376953
0.999666666666667	1.79290771484375
1.0005	1.69992446899414
1.00133333333334	1.83391571044922
1.00216666666667	1.86538696289063
1.003	1.76668167114258
1.00383333333334	1.7237663269043
1.00466666666667	1.78050994873047
1.0055	1.68657302856446
1.00633333333334	1.72567367553711
1.00716666666667	1.89352035522461
1.008	1.93929672241211
1.00883333333334	1.85871124267578
1.00966666666667	1.90401077270508
1.0105	1.73282623291016
1.01133333333334	1.64413452148438
1.01216666666667	1.65367126464844
1.013	1.62458419799805
1.01383333333334	1.82819366455078
1.01466666666667	1.76334381103516
1.0155	1.82056427001953
1.01633333333334	1.79100036621094
1.01716666666667	1.89065933227539
1.018	1.81388854980469
1.01883333333334	1.88159942626953
1.01966666666667	1.65081024169922
1.0205	1.62649154663086
1.02133333333334	1.60360336303711
1.02216666666667	1.70373916625977
1.023	1.74856185913086
1.02383333333334	1.94931030273438
1.02466666666667	1.9826889038086
1.0255	1.95169448852539
1.02633333333334	1.92546844482422
1.02716666666667	1.91402435302735
1.028	1.84202194213867
1.02883333333334	1.80912017822266
1.02966666666667	1.89828872680664
1.0305	1.80959701538086
1.03133333333334	1.63602828979492
1.03216666666667	1.61361694335938
1.033	1.61600112915039
1.03383333333334	1.52111053466797
1.03466666666667	1.55735015869141
1.0355	1.77383422851563
1.03633333333334	1.85346603393555
1.03716666666667	1.96075439453125
1.038	1.87540054321289
1.03883333333334	1.74570083618164
1.03966666666667	1.70183181762696
1.0405	1.61266326904297
1.04133333333334	1.52063369750977
1.04216666666667	1.64461135864258
1.043	1.91688537597656
1.04383333333334	1.83868408203125
1.04466666666667	1.89685821533203
1.0455	1.9826889038086
1.04633333333334	1.98602676391602
1.04716666666667	1.82342529296875
1.048	1.84059143066406
1.04883333333334	1.84011459350586
1.04966666666667	1.85680389404297
1.0505	1.8310546875
1.05133333333334	1.86014175415039
1.05216666666667	1.88779830932617
1.053	1.91211700439453
1.05383333333334	1.85632705688477
1.05466666666667	1.83725357055664
1.0555	1.74999237060547
1.05633333333334	1.77001953125
1.05716666666667	1.73997879028321
1.058	1.75857543945313
1.05883333333334	1.69086456298828
1.05966666666667	1.74760818481446
1.0605	1.74760818481446
1.06133333333334	1.65557861328125
1.06216666666667	1.52969360351563
1.063	1.59025192260742
1.06383333333334	1.60503387451172
1.06466666666667	1.46627426147461
1.0655	1.42574310302735
1.06633333333334	1.46961212158203
1.06716666666667	1.37042999267578
1.068	1.21736526489258
1.06883333333334	1.27220153808594
1.06966666666667	1.24788284301758
1.0705	1.251220703125
1.07133333333334	1.42240524291992
1.07216666666667	1.54304504394531
1.073	1.53255462646485
1.07383333333334	1.70230865478516
1.07466666666667	1.74140930175781
1.0755	1.67512893676758
1.07633333333334	1.66559219360352
1.07716666666667	1.78098678588867
1.078	1.8606185913086
1.07883333333334	1.84917449951172
1.07966666666667	1.86252593994141
1.0805	1.93214416503906
1.08133333333334	1.91593170166016
1.08216666666667	1.81293487548828
1.083	1.92594528198242
1.08383333333334	2.00891494750977
1.08466666666667	2.00462341308594
1.0855	2.05373764038086
1.08633333333334	2.06184387207031
1.08716666666667	2.04038619995117
1.088	2.15768814086914
1.08883333333334	2.18486785888672
1.08966666666667	2.11000442504883
1.0905	2.17676162719727
1.09133333333334	2.14385986328125
1.09216666666667	1.99365615844727
1.093	1.99270248413086
1.09383333333334	2.04277038574219
1.09466666666667	1.97982788085938
1.0955	2.02465057373047
1.09633333333334	1.91068649291992
1.09716666666667	1.85966491699219
1.098	1.87778472900391
1.09883333333334	1.88112258911133
1.09966666666667	1.73711776733399
1.1005	1.90067291259766
1.10133333333334	1.85441970825196
1.10216666666667	1.81770324707031
1.103	1.82437896728516
1.10383333333334	1.87730789184571
1.10466666666667	1.7547607421875
1.1055	1.79910659790039
1.10633333333334	1.61838531494141
1.10716666666667	1.66082382202149
1.108	1.80530548095703
1.10883333333334	1.82723999023438
1.10966666666667	1.83534622192383
1.1105	1.84392929077149
1.11133333333334	1.8763542175293
1.11216666666667	1.7542839050293
1.113	1.78194046020508
1.11383333333334	1.91211700439453
1.11466666666667	1.97649002075196
1.1155	1.96504592895508
1.11633333333334	1.98650360107422
1.11716666666667	1.93357467651367
1.118	1.88875198364258
1.11883333333334	1.8763542175293
1.11966666666667	1.79576873779297
1.1205	1.87301635742188
1.12133333333334	1.94454193115235
1.12216666666667	1.96361541748047
1.123	1.93500518798828
1.12383333333334	1.99413299560547
1.12466666666667	1.98650360107422
1.1255	1.91259384155274
1.12633333333334	1.9521713256836
1.12716666666667	2.03847885131836
1.128	2.03514099121094
1.12883333333334	1.87015533447266
1.12966666666667	1.87826156616211
1.1305	1.91307067871094
1.13133333333334	1.84726715087891
1.13216666666667	1.83296203613281
1.133	1.97458267211914
1.13383333333334	1.93357467651367
1.13466666666667	1.90210342407227
1.1355	1.96075439453125
1.13633333333334	1.98745727539063
1.13716666666667	1.97696685791016
1.138	1.93071365356446
1.13883333333334	1.87301635742188
1.13966666666667	1.92308425903321
1.1405	1.80673599243164
1.14133333333334	1.91497802734375
1.14216666666667	1.97792053222656
1.143	1.87444686889649
1.14383333333334	1.93977355957031
1.14466666666667	2.0284652709961
1.1455	1.98984146118164
1.14633333333334	1.9221305847168
1.14716666666667	1.96647644042969
1.148	1.93595886230469
1.14883333333334	1.84011459350586
1.14966666666667	1.86729431152344
1.1505	1.88112258911133
1.15133333333334	1.93405151367188
1.15216666666667	1.97839736938477
1.153	2.12192535400391
1.15383333333334	2.18582153320313
1.15466666666667	2.1820068359375
1.1555	2.14719772338867
1.15633333333334	2.09140777587891
1.15716666666667	1.93119049072266
1.158	1.94025039672852
1.15883333333334	1.91164016723633
1.15966666666667	1.90258026123047
1.1605	1.94215774536133
1.16133333333334	1.95503234863281
1.16216666666667	1.88302993774414
1.163	1.90019607543946
1.16383333333334	1.76382064819336
1.16466666666667	1.63412094116211
1.1655	1.65176391601563
1.16633333333334	1.49059295654297
1.16716666666667	1.50775909423828
1.168	1.62601470947266
1.16883333333334	1.6021728515625
1.16966666666667	1.59740447998047
1.1705	1.66654586791992
1.17133333333334	1.7232894897461
1.17216666666667	1.59072875976563
1.173	1.55687332153321
1.17383333333334	1.58357620239258
1.17466666666667	1.6021728515625
1.1755	1.50299072265625
1.17633333333334	1.55019760131836
1.17716666666667	1.57451629638672
1.178	1.55067443847656
1.17883333333334	1.50585174560547
1.17966666666667	1.60837173461914
1.1805	1.65843963623047
1.18133333333334	1.75571441650391
1.18216666666667	1.85108184814453
1.183	1.8911361694336
1.18383333333334	1.98936462402344
1.18466666666667	1.9831657409668
1.1855	1.83486938476563
1.18633333333334	1.7385482788086
1.18716666666667	1.69706344604492
1.188	1.4486312866211
1.18883333333334	1.27363204956055
1.18966666666667	1.28984451293946
1.1905	1.26504898071289
1.19133333333334	1.20925903320313
1.19216666666667	1.23453140258789
1.193	1.40094757080078
1.19383333333334	1.42002105712891
1.19466666666667	1.39999389648438
1.1955	1.42097473144531
1.19633333333334	1.49345397949219
1.19716666666667	1.32608413696289
1.198	1.29842758178711
1.19883333333334	1.32083892822266
1.19966666666667	1.30987167358399
1.2005	1.17969512939453
1.20133333333334	1.26981735229492
1.20216666666667	1.29318237304688
1.203	1.22499465942383
1.20383333333334	1.2807846069336
1.20466666666667	1.38998031616211
1.2055	1.41000747680664
1.20633333333334	1.31702423095703
1.20716666666667	1.34372711181641
1.208	1.24645233154297
1.20883333333334	1.2807846069336
1.20966666666667	1.23739242553711
1.2105	1.3265609741211
1.21133333333334	1.37901306152344
1.21216666666667	1.48105621337891
1.213	1.4190673828125
1.21383333333334	1.48677825927735
1.21466666666667	1.49250030517578
1.2155	1.43957138061524
1.21633333333334	1.35850906372071
1.21716666666667	1.42955780029297
1.218	1.43146514892578
1.21883333333334	1.43194198608399
1.21966666666667	1.57833099365235
1.2205	1.63459777832031
1.22133333333334	1.66463851928711
1.22216666666667	1.71661376953125
1.223	1.81293487548828
1.22383333333334	1.739501953125
1.22466666666667	1.72519683837891
1.2255	1.62029266357422
1.22633333333334	1.58166885375977
1.22716666666667	1.40714645385742
1.228	1.39188766479492
1.22883333333334	1.37519836425781
1.22966666666667	1.44243240356446
1.2305	1.52921676635742
1.23133333333334	1.59692764282227
1.23216666666667	1.67465209960938
1.233	1.64794921875
1.23383333333334	1.69467926025391
1.23466666666667	1.62696838378906
1.2355	1.59263610839844
1.23633333333334	1.52778625488281
1.23716666666667	1.54590606689453
1.238	1.52349472045899
1.23883333333334	1.43671035766602
1.23966666666667	1.51109695434571
1.2405	1.47294998168946
1.24133333333334	1.56164169311524
1.24216666666667	1.48916244506836
1.243	1.49583816528321
1.24383333333334	1.40237808227539
1.24466666666667	1.42240524291992
1.2455	1.2965202331543
1.24633333333334	1.1587142944336
1.24716666666667	1.08528137207031
1.248	1.06477737426758
1.24883333333334	0.977039337158203
1.24966666666667	0.93841552734375
1.2505	1.07955932617188
1.25133333333334	1.18112564086914
1.25216666666667	1.23929977416992
1.253	1.3580322265625
1.25383333333334	1.42574310302735
1.25466666666667	1.44720077514649
1.2555	1.39141082763672
1.25633333333334	1.44338607788086
1.25716666666667	1.31607055664063
1.258	1.32179260253906
1.25883333333334	1.36613845825196
1.25966666666667	1.43861770629883
1.2605	1.46055221557617
1.26133333333334	1.60360336303711
1.26216666666667	1.69086456298828
1.263	1.66130065917969
1.26383333333334	1.65700912475586
1.26466666666667	1.65891647338867
1.2655	1.62792205810547
1.26633333333334	1.57451629638672
1.26716666666667	1.53541564941406
1.268	1.50299072265625
1.26883333333334	1.39045715332031
1.26966666666667	1.48820877075196
1.2705	1.43671035766602
1.27133333333334	1.495361328125
1.27216666666667	1.52444839477539
1.273	1.63698196411133
1.27383333333334	1.51443481445313
1.27466666666667	1.54161453247071
1.2755	1.52730941772461
1.27633333333334	1.58119201660156
1.27716666666667	1.54924392700196
1.278	1.61314010620117
1.27883333333334	1.6632080078125
1.27966666666667	1.61552429199219
1.2805	1.45721435546875
1.28133333333334	1.38330459594727
1.28216666666667	1.28269195556641
1.283	1.21879577636719
1.28383333333334	1.26981735229492
1.28466666666667	1.33800506591797
1.2855	1.31988525390625
1.28633333333334	1.36613845825196
1.28716666666667	1.43051147460938
1.288	1.42717361450196
1.28883333333334	1.37948989868164
1.28966666666667	1.42288208007813
1.2905	1.36375427246094
1.29133333333334	1.20306015014649
1.29216666666667	1.13344192504883
1.293	1.13344192504883
1.29383333333334	1.01995468139649
1.29466666666667	0.972747802734375
1.2955	1.10149383544922
1.29633333333334	1.15966796875
1.29716666666667	1.16109848022461
1.298	1.27363204956055
1.29883333333334	1.36423110961914
1.29966666666667	1.40857696533203
1.3005	1.3270378112793
1.30133333333334	1.31940841674805
1.30216666666667	1.32131576538086
1.303	1.28746032714844
1.30383333333334	1.21212005615235
1.30466666666667	1.31845474243164
1.3055	1.42621994018555
1.30633333333334	1.44052505493164
1.30716666666667	1.4033317565918
1.308	1.3275146484375
1.30883333333334	1.27458572387696
1.30966666666667	1.31464004516602
1.3105	1.38950347900391
1.31133333333334	1.48868560791016
1.31216666666667	1.57690048217774
1.313	1.54352188110352
1.31383333333334	1.43766403198242
1.31466666666667	1.4638900756836
1.3155	1.52301788330078
1.31633333333334	1.63125991821289
1.31716666666667	1.66988372802735
1.318	1.66368484497071
1.31883333333334	1.62124633789063
1.31966666666667	1.40523910522461
1.3205	1.37138366699219
1.32133333333334	1.36566162109375
1.32216666666667	1.28889083862305
1.323	1.39284133911133
1.32383333333334	1.49822235107422
1.32466666666667	1.53064727783203
1.3255	1.55115127563477
1.32633333333334	1.6322135925293
1.32716666666667	1.55687332153321
1.328	1.60741806030274
1.32883333333334	1.56116485595703
1.32966666666667	1.52254104614258
1.3305	1.40810012817383
1.33133333333334	1.39856338500977
1.33216666666667	1.22356414794922
1.333	1.15251541137696
1.33383333333334	1.06143951416016
1.33466666666667	1.11675262451172
1.3355	1.00898742675781
1.33633333333334	1.0676383972168
1.33716666666667	0.974655151367188
1.338	0.99945068359375
1.33883333333334	1.04331970214844
1.33966666666667	1.18255615234375
1.3405	1.18303298950196
1.34133333333334	1.25312805175781
1.34216666666667	1.36899948120117
1.343	1.30128860473633
1.34383333333334	1.17254257202149
1.34466666666667	1.21688842773438
1.3455	1.30367279052735
1.34633333333334	1.26409530639649
1.34716666666667	1.27553939819336
1.348	1.34611129760742
1.34883333333334	1.32942199707031
1.34966666666667	1.22976303100586
1.3505	1.10101699829102
1.35133333333334	0.933647155761719
1.35216666666667	0.885009765625
1.353	0.803470611572266
1.35383333333334	0.760078430175782
1.35466666666667	0.906467437744141
1.3555	1.11675262451172
1.35633333333334	1.16729736328125
1.35716666666667	1.23453140258789
1.358	1.28221511840821
1.35883333333334	1.21402740478516
1.35966666666667	1.06096267700196
1.3605	1.07240676879883
1.36133333333334	1.03425979614258
1.36216666666667	1.10387802124024
1.363	1.05619430541992
1.36383333333334	1.07002258300781
1.36466666666667	0.960350036621094
1.3655	0.918865203857422
1.36633333333334	0.78725814819336
1.36716666666667	0.844955444335938
1.368	0.907421112060547
1.36883333333334	0.780582427978516
1.36966666666667	0.742912292480469
1.3705	0.779151916503907
1.37133333333334	0.710010528564453
1.37216666666667	0.726699829101563
1.373	0.823974609375
1.37383333333334	0.897407531738281
1.37466666666667	0.844478607177735
1.3755	0.874519348144531
1.37633333333334	0.837326049804688
1.37716666666667	0.99325180053711
1.378	1.007080078125
1.37883333333334	1.04570388793946
1.37966666666667	1.10483169555664
1.3805	1.10483169555664
1.38133333333334	1.07049942016602
1.38216666666667	1.0981559753418
1.383	1.09720230102539
1.38383333333334	1.01947784423828
1.38466666666667	0.984668731689453
1.3855	0.95510482788086
1.38633333333334	0.983715057373047
1.38716666666667	1.00231170654297
1.388	1.08528137207031
1.38883333333334	1.16014480590821
1.38966666666667	1.12485885620117
1.3905	1.10006332397461
1.39133333333334	1.09529495239258
1.39216666666667	1.07908248901367
1.393	1.03759765625
1.39383333333334	1.1134147644043
1.39466666666667	1.08861923217774
1.3955	1.14583969116211
1.39633333333334	1.15203857421875
1.39716666666667	1.08051300048828
1.398	0.939369201660156
1.39883333333334	0.978946685791016
1.39966666666667	0.841140747070313
1.4005	0.732421875
1.40133333333334	0.620841979980469
1.40216666666667	0.521659851074219
1.403	0.317573547363281
1.40383333333334	0.206947326660156
1.40466666666667	-0.0295639038085938
1.4055	-0.19073486328125
1.40633333333334	-0.194072723388672
1.40716666666667	-0.25177001953125
1.408	-0.240325927734375
1.40883333333334	-0.228404998779297
1.40966666666667	-0.128269195556641
1.4105	-0.236034393310547
1.41133333333334	-0.204086303710938
1.41216666666667	-0.237464904785156
1.413	-0.123977661132813
1.41383333333334	-0.102043151855469
1.41466666666667	-0.0996589660644531
1.4155	-0.189304351806641
1.41633333333334	-0.157356262207031
1.41716666666667	-0.288486480712891
1.418	-0.277996063232422
1.41883333333334	-0.173091888427735
1.41966666666667	-0.191211700439453
1.4205	-0.134944915771485
1.42133333333334	-0.0281333923339844
1.42216666666667	-0.153064727783203
1.423	-0.245094299316406
1.42383333333334	-0.181198120117188
1.42466666666667	-0.273227691650391
1.4255	-0.444889068603516
1.42633333333334	-0.332832336425781
1.42716666666667	-0.296592712402344
1.428	-0.285148620605469
1.42883333333334	-0.265121459960938
1.42966666666667	-0.105857849121094
1.4305	-0.0691413879394532
1.43133333333334	-0.091552734375
1.43216666666667	-0.120639801025391
1.433	-0.182628631591797
1.43383333333334	-0.144481658935547
1.43466666666667	-0.121116638183594
1.4355	-0.101089477539063
1.43633333333334	-0.0672340393066407
1.43716666666667	-0.000476837158203125
1.438	0.0224113464355469
1.43883333333334	0.0863075256347656
1.43966666666667	0.277519226074219
1.4405	0.492572784423828
1.44133333333334	0.623226165771485
1.44216666666667	0.706195831298828
1.443	0.768184661865235
1.44383333333334	0.803947448730469
1.44466666666667	0.850200653076172
1.4455	0.987529754638672
1.44633333333334	1.03950500488281
1.44716666666667	1.09958648681641
1.448	1.22690200805664
1.44883333333334	1.39665603637696
1.44966666666667	1.47771835327149
1.4505	1.617431640625
1.45133333333334	1.81770324707031
1.45216666666667	1.90496444702149
1.453	1.93405151367188
1.45383333333334	1.95455551147461
1.45466666666667	1.89733505249024
1.4555	1.91164016723633
1.45633333333334	1.8758773803711
1.45716666666667	1.88446044921875
1.458	1.92832946777344
1.45883333333334	2.1204948425293
1.45966666666667	1.99365615844727
1.4605	1.91164016723633
1.46133333333334	1.89542770385742
1.46216666666667	1.82867050170899
1.463	1.62601470947266
1.46383333333334	1.70612335205078
1.46466666666667	1.71804428100586
1.4655	1.81627273559571
1.46633333333334	1.89018249511719
1.46716666666667	1.98888778686524
1.468	2.00939178466797
1.46883333333334	2.11143493652344
1.46966666666667	2.02369689941406
1.4705	2.0589828491211
1.47133333333334	2.1052360534668
1.47216666666667	2.14147567749024
1.473	1.98793411254883
1.47383333333334	2.03466415405274
1.47466666666667	2.00700759887696
1.4755	1.83200836181641
1.47633333333334	1.96504592895508
1.47716666666667	2.00414657592774
1.478	2.04133987426758
1.47883333333334	2.03990936279297
1.47966666666667	1.96456909179688
1.4805	1.85823440551758
1.48133333333334	1.88302993774414
1.48216666666667	1.91450119018555
1.483	1.94883346557617
1.48383333333334	1.92070007324219
1.48466666666667	1.99604034423828
1.4855	1.89638137817383
1.48633333333334	1.90162658691406
1.48716666666667	2.06899642944336
1.488	2.21300125122071
1.48883333333334	2.20584869384766
1.48966666666667	2.18820571899414
1.4905	2.05135345458985
1.49133333333334	1.93357467651367
1.49216666666667	1.82247161865235
1.493	1.7995834350586
1.49383333333334	1.94454193115235
1.49466666666667	1.99556350708008
1.4955	2.02322006225586
1.49633333333334	2.06661224365235
1.49716666666667	2.08759307861328
1.498	1.92451477050781
1.49883333333334	1.96695327758789
1.49966666666667	2.02655792236328
1.5005	2.00176239013672
1.50133333333334	1.95789337158203
1.50216666666667	2.04324722290039
1.503	1.93977355957031
1.50383333333334	1.86014175415039
1.50466666666667	1.85537338256836
1.5055	1.87444686889649
1.50633333333334	1.8758773803711
1.50716666666667	2.05659866333008
1.508	2.0899772644043
1.50883333333334	2.15291976928711
1.50966666666667	2.23731994628906
1.5105	2.2125244140625
1.51133333333334	2.15816497802735
1.51216666666667	2.22110748291016
1.513	2.21729278564453
1.51383333333334	2.19535827636719
1.51466666666667	2.19345092773438
1.5155	2.23827362060547
1.51633333333334	2.05755233764649
1.51716666666667	2.05707550048828
1.518	1.99556350708008
1.51883333333334	2.05326080322266
1.51966666666667	2.01225280761719
1.5205	2.10380554199219
1.52133333333334	2.07948684692383
1.52216666666667	2.11858749389649
1.523	2.044677734375
1.52383333333334	1.98888778686524
1.52466666666667	2.04181671142578
1.5255	2.03990936279297
1.52633333333334	2.03609466552735
1.52716666666667	2.10952758789063
1.528	2.15721130371094
1.52883333333334	2.1200180053711
1.52966666666667	2.07567214965821
1.5305	2.07042694091797
1.53133333333334	2.05659866333008
1.53216666666667	2.02226638793946
1.533	2.07328796386719
1.53383333333334	2.19345092773438
1.53466666666667	2.1815299987793
1.5355	2.1820068359375
1.53633333333334	2.21538543701172
1.53716666666667	2.28548049926758
1.538	2.25877761840821
1.53883333333334	2.19106674194336
1.53966666666667	2.22063064575196
1.5405	2.14815139770508
1.54133333333334	1.97458267211914
1.54216666666667	1.9526481628418
1.543	2.05469131469727
1.54383333333334	1.9984245300293
1.54466666666667	2.0747184753418
1.5455	2.12526321411133
1.54633333333334	2.20727920532227
1.54716666666667	2.25257873535156
1.548	2.19440460205078
1.54883333333334	2.18629837036133
1.54966666666667	2.12955474853516
1.5505	1.99079513549805
1.55133333333334	1.96027755737305
1.55216666666667	2.02655792236328
1.553	2.11715698242188
1.55383333333334	2.03895568847656
1.55466666666667	2.11954116821289
1.5555	2.17247009277344
1.55633333333334	2.13050842285156
1.55716666666667	2.04181671142578
1.558	2.12287902832031
1.55883333333334	2.14672088623047
1.55966666666667	2.06136703491211
1.5605	2.12955474853516
1.56133333333334	2.15911865234375
1.56216666666667	2.24447250366211
1.563	2.30979919433594
1.56383333333334	2.47335433959961
1.56466666666667	2.41661071777344
1.5655	2.3651123046875
1.56633333333334	2.24065780639649
1.56716666666667	2.12335586547852
1.568	1.97410583496094
1.56883333333334	1.89828872680664
1.56966666666667	1.87969207763672
1.5705	1.89733505249024
1.57133333333334	1.90353393554688
1.57216666666667	1.93262100219727
1.573	1.99460983276367
1.57383333333334	2.03847885131836
1.57466666666667	2.06661224365235
1.5755	2.11286544799805
1.57633333333334	2.11238861083985
1.57716666666667	2.19535827636719
1.578	2.16293334960938
1.57883333333334	2.10714340209961
1.57966666666667	2.03323364257813
1.5805	2.10809707641602
1.58133333333334	1.96266174316406
1.58216666666667	1.93452835083008
1.583	1.94549560546875
1.58383333333334	1.92642211914063
1.58466666666667	1.8305778503418
1.5855	1.87873840332031
1.58633333333334	1.86395645141602
1.58716666666667	1.91736221313477
1.588	1.90401077270508
1.58883333333334	1.93071365356446
1.58966666666667	1.93595886230469
1.5905	2.02369689941406
1.59133333333334	1.99270248413086
1.59216666666667	2.04753875732422
1.593	1.97792053222656
1.59383333333334	1.95074081420899
1.59466666666667	1.83868408203125
1.5955	1.89447402954102
1.59633333333334	1.92117691040039
1.59716666666667	2.04563140869141
1.598	2.05755233764649
1.59883333333334	2.19821929931641
1.59966666666667	2.05278396606446
1.6005	2.01606750488281
1.60133333333334	1.97982788085938
1.60216666666667	2.04229354858399
1.603	1.97219848632813
1.60383333333334	2.04849243164063
1.60466666666667	2.08616256713867
1.6055	2.12621688842774
1.60633333333334	2.12955474853516
1.60716666666667	2.17580795288086
1.608	2.2425651550293
1.60883333333334	2.24781036376953
1.60966666666667	2.19011306762696
1.6105	2.1047592163086
1.61133333333334	2.01797485351563
1.61216666666667	2.02465057373047
1.613	2.02322006225586
1.61383333333334	2.04610824584961
1.61466666666667	2.13146209716797
1.6155	2.23922729492188
1.61633333333334	2.18820571899414
1.61716666666667	2.21586227416992
1.618	2.22158432006836
1.61883333333334	2.1204948425293
1.61966666666667	2.08425521850586
1.6205	2.04896926879883
1.62133333333334	2.01702117919922
1.62216666666667	2.04610824584961
1.623	2.10905075073242
1.62383333333334	2.12240219116211
1.62466666666667	2.09999084472656
1.6255	2.11238861083985
1.62633333333334	2.12192535400391
1.62716666666667	2.12669372558594
1.628	2.07185745239258
1.62883333333334	2.14290618896485
1.62966666666667	2.05230712890625
1.6305	1.9989013671875
1.63133333333334	1.97029113769531
1.63216666666667	2.01892852783203
1.633	1.96886062622071
1.63383333333334	2.06089019775391
1.63466666666667	2.11095809936524
1.6355	2.16054916381836
1.63633333333334	2.05755233764649
1.63716666666667	2.05612182617188
1.638	1.92117691040039
1.63883333333334	1.9679069519043
1.63966666666667	1.94597244262696
1.6405	2.04706192016602
1.64133333333334	2.06995010375977
1.64216666666667	2.26211547851563
1.643	2.20823287963867
1.64383333333334	2.23588943481446
1.64466666666667	2.23970413208008
1.6455	2.28118896484375
1.64633333333334	2.22635269165039
1.64716666666667	2.17771530151367
1.648	2.19345092773438
1.64883333333334	2.14242935180664
1.64966666666667	2.15244293212891
1.6505	2.10142135620117
1.65133333333334	2.18868255615235
1.65216666666667	2.15673446655274
1.653	2.14481353759766
1.65383333333334	2.11668014526367
1.65466666666667	2.16007232666016
1.6555	2.14576721191406
1.65633333333334	2.12287902832031
1.65716666666667	2.18296051025391
1.658	2.15005874633789
1.65883333333334	2.14242935180664
1.65966666666667	2.14147567749024
1.6605	2.14815139770508
1.66133333333334	2.04801559448242
1.66216666666667	2.15435028076172
1.663	2.10094451904297
1.66383333333334	2.09140777587891
1.66466666666667	2.0904541015625
1.6655	2.16913223266602
1.66633333333334	2.08616256713867
[truncated: 69,545 more rows]
