# Supplementary material for: Chemodiversity of Calophyllum inophyllum L. oil bioactive components related to their specific geographical distribution in the South Pacific region
Source: PeerJ. 2019 May 22;7:e6896. doi: 10.7717/peerj.6896 (PMC6535043; doi:10.7717/peerj.6896)
Supplement: Supplemental Information 4 — Time and absorbance values at 280 nm. The site and the number of the collected sample from French Polynesia are in the separate file names. [file peerj-07-6896-s004.zip › TUAMOTU_RAROIA_Z3_N91.csv]

0.0005	-0.0796318054199219
0.00133333333333334	-0.0576972961425782
0.00216666666666667	0.0424385070800781
0.003	0.0405311584472656
0.00383333333333334	0.164985656738281
0.00466666666666667	0.125408172607422
0.0055	0.0963211059570313
0.00633333333333334	0.00429153442382813
0.00716666666666667	0.05340576171875
0.008	0.0476837158203125
0.00883333333333334	0.0295639038085938
0.00966666666666667	-0.011444091796875
0.0105	0.0119209289550781
0.0113333333333334	-0.0333786010742188
0.0121666666666667	-0.0934600830078125
0.013	-0.0863075256347656
0.0138333333333334	-0.0376701354980469
0.0146666666666667	-0.049591064453125
0.0155	-0.0286102294921875
0.0163333333333334	-0.0405311584472656
0.0171666666666667	0.0095367431640625
0.018	0.0176429748535156
0.0188333333333334	-0.003814697265625
0.0196666666666667	-0.0510215759277344
0.0205	-0.0691413879394532
0.0213333333333334	-0.152111053466797
0.0221666666666667	-0.0996589660644531
0.023	-0.102519989013672
0.0238333333333334	-0.116348266601563
0.0246666666666667	-0.113487243652344
0.0255	-0.14638900756836
0.0263333333333334	-0.14495849609375
0.0271666666666667	-0.124454498291016
0.028	-0.0433921813964844
0.0288333333333334	0.0095367431640625
0.0296666666666667	0.0519752502441407
0.0305	0.0362396240234375
0.0313333333333333	0.030517578125
0.0321666666666667	-0.0104904174804688
0.033	-0.0329017639160156
0.0338333333333334	-0.0119209289550781
0.0346666666666667	-0.0324249267578125
0.0355	0.0133514404296875
0.0363333333333334	0.0529289245605469
0.0371666666666667	0.119686126708985
0.038	0.0748634338378907
0.0388333333333334	0.0824928283691406
0.0396666666666667	0.0543594360351563
0.0405	0.0209808349609375
0.0413333333333334	-0.0996589660644531
0.0421666666666667	-0.0233650207519531
0.043	-0.0720024108886719
0.0438333333333334	-0.159740447998047
0.0446666666666667	-0.13113021850586
0.0455	-0.0805854797363281
0.0463333333333334	-0.19216537475586
0.0471666666666667	-0.208854675292969
0.048	-0.0720024108886719
0.0488333333333334	-0.12350082397461
0.0496666666666667	-0.218391418457031
0.0505	-0.111103057861328
0.0513333333333334	-0.0276565551757813
0.0521666666666667	-0.0596046447753907
0.053	-0.00715255737304688
0.0538333333333334	0.152111053466797
0.0546666666666667	0.0543594360351563
0.0555	0.0934600830078125
0.0563333333333334	0.06103515625
0.0571666666666667	0.00715255737304688
0.058	-0.0643730163574219
0.0588333333333334	-0.0162124633789063
0.0596666666666667	-0.117778778076172
0.0605	-0.154495239257813
0.0613333333333334	-0.144481658935547
0.0621666666666667	-0.0925064086914063
0.063	-0.114917755126953
0.0638333333333334	-0.0700950622558594
0.0646666666666667	0.02288818359375
0.0655	-0.00762939453125
0.0663333333333334	-0.107288360595703
0.0671666666666667	-0.0929832458496094
0.068	-0.161170959472656
0.0688333333333334	-0.235080718994141
0.0696666666666667	-0.216960906982422
0.0705	-0.12969970703125
0.0713333333333334	-0.102519989013672
0.0721666666666667	-0.10061264038086
0.073	-0.0696182250976563
0.0738333333333334	-0.00810623168945313
0.0746666666666667	-0.114917755126953
0.0755	-0.198841094970703
0.0763333333333334	-0.112056732177735
0.0771666666666667	-0.0638961791992188
0.078	-0.064849853515625
0.0788333333333334	0.0181198120117188
0.0796666666666667	0.0858306884765625
0.0805	0.107765197753906
0.0813333333333334	0.0324249267578125
0.0821666666666667	0.00429153442382813
0.083	0.0143051147460938
0.0838333333333334	-0.0252723693847656
0.0846666666666667	-0.0815391540527344
0.0855	-0.0391006469726563
0.0863333333333334	-0.0319480895996094
0.0871666666666667	-0.0901222229003906
0.088	-0.0715255737304688
0.0888333333333333	-0.0624656677246094
0.0896666666666667	-0.0391006469726563
0.0905	0.0810623168945313
0.0913333333333334	0.157833099365235
0.0921666666666667	0.213623046875
0.093	0.174999237060547
0.0938333333333334	0.140190124511719
0.0946666666666667	0.00667572021484375
0.0955	0.00286102294921875
0.0963333333333334	-0.0166893005371094
0.0971666666666667	-0.0462532043457031
0.098	-0.011444091796875
0.0988333333333334	0.0505447387695313
0.0996666666666667	0.0753402709960938
0.1005	0.0700950622558594
0.101333333333334	0.141620635986328
0.102166666666667	0.149250030517578
0.103	0.0457763671875
0.103833333333334	0.0224113464355469
0.104666666666667	0.0176429748535156
0.1055	-0.0510215759277344
0.106333333333334	-0.15401840209961
0.107166666666667	-0.095367431640625
0.108	-0.0696182250976563
0.108833333333334	-0.0376701354980469
0.109666666666667	-0.00095367431640625
0.1105	0.06103515625
0.111333333333334	0.0491142272949219
0.112166666666667	-0.0433921813964844
0.113	-0.0152587890625
0.113833333333334	0.0143051147460938
0.114666666666667	0.000476837158203125
0.1155	-0.0677108764648438
0.116333333333334	0.0600814819335938
0.117166666666667	0.0519752502441407
0.118	0.0257492065429688
0.118833333333334	0.057220458984375
0.119666666666667	0.16021728515625
0.1205	0.0438690185546875
0.121333333333334	0.026702880859375
0.122166666666667	0.113010406494141
0.123	0.0972747802734375
0.123833333333334	0.0371932983398438
0.124666666666667	0.0348091125488281
0.1255	-0.0309944152832031
0.126333333333334	-0.111103057861328
0.127166666666667	-0.0176429748535156
0.128	-0.0467300415039063
0.128833333333334	-0.0195503234863281
0.129666666666667	0.0276565551757813
0.1305	0.00524520874023438
0.131333333333334	-0.0519752502441407
0.132166666666667	0.0152587890625
0.133	0.0123977661132813
0.133833333333334	0.030517578125
0.134666666666667	0.0057220458984375
0.1355	0.02288818359375
0.136333333333334	0.0767707824707032
0.137166666666667	0.0891685485839844
0.138	0.117778778076172
0.138833333333334	0.16927719116211
0.139666666666667	0.0863075256347656
0.1405	-0.0553131103515625
0.141333333333334	-0.0476837158203125
0.142166666666667	-0.140666961669922
0.143	-0.165462493896485
0.143833333333334	-0.156402587890625
0.144666666666667	-0.0834465026855469
0.1455	-0.0925064086914063
0.146333333333334	-0.0195503234863281
0.147166666666667	0.0576972961425782
0.148	0.134468078613281
0.148833333333334	0.111579895019531
0.149666666666667	0.12969970703125
0.1505	0.072479248046875
0.151333333333334	-0.08392333984375
0.152166666666667	-0.136375427246094
0.153	-0.120162963867188
0.153833333333334	-0.152587890625
0.154666666666667	-0.19216537475586
0.1555	-0.0338554382324219
0.156333333333334	-0.0491142272949219
0.157166666666667	-0.0715255737304688
0.158	-0.0238418579101563
0.158833333333334	0.0243186950683594
0.159666666666667	-0.0185966491699219
0.1605	0.0367164611816406
0.161333333333334	0.142097473144531
0.162166666666667	0.120639801025391
0.163	0.162124633789063
0.163833333333334	0.200748443603516
0.164666666666667	0.149726867675781
0.1655	0.0123977661132813
0.166333333333334	-0.0653266906738282
0.167166666666667	-0.122547149658203
0.168	-0.263214111328125
0.168833333333334	-0.304222106933594
0.169666666666667	-0.238418579101563
0.1705	-0.128269195556641
0.171333333333334	-0.124931335449219
0.172166666666667	-0.0209808349609375
0.173	0.0333786010742188
0.173833333333334	0.0486373901367188
0.174666666666667	0.0433921813964844
0.1755	0.0982284545898438
0.176333333333334	0.0958442687988281
0.177166666666667	0.112056732177735
0.178	0.216007232666016
0.178833333333334	0.118255615234375
0.179666666666667	0.13875961303711
0.1805	0.119686126708985
0.181333333333334	0.10061264038086
0.182166666666667	-0.0700950622558594
0.183	0.00238418579101563
0.183833333333334	-0.0457763671875
0.184666666666667	0.00619888305664063
0.1855	-0.02288818359375
0.186333333333334	0.0462532043457031
0.187166666666667	-0.0295639038085938
0.188	0.00238418579101563
0.188833333333334	-0.0214576721191406
0.189666666666667	-0.041961669921875
0.1905	-0.05340576171875
0.191333333333334	0
0.192166666666667	-0.0548362731933594
0.193	0.0057220458984375
0.193833333333334	0.0619888305664063
0.194666666666667	0.072479248046875
0.1955	0.109672546386719
0.196333333333334	0.118732452392578
0.197166666666667	0.0123977661132813
0.198	0.00476837158203125
0.198833333333334	-0.0452995300292969
0.199666666666667	-0.0939369201660156
0.2005	-0.0443458557128906
0.201333333333334	-0.0653266906738282
0.202166666666667	0.0376701354980469
0.203	0.0514984130859375
0.203833333333334	0.0548362731933594
0.204666666666667	-0.0200271606445313
0.2055	0.0262260437011719
0.206333333333334	-0.125408172607422
0.207166666666667	-0.124931335449219
0.208	-0.105381011962891
0.208833333333334	-0.0576972961425782
0.209666666666667	-0.0567436218261719
0.2105	-0.0743865966796875
0.211333333333334	-0.125885009765625
0.212166666666667	-0.1220703125
0.213	-0.125408172607422
0.213833333333334	-0.149250030517578
0.214666666666667	-0.0824928283691406
0.2155	-0.0195503234863281
0.216333333333334	-0.0629425048828125
0.217166666666667	-0.112533569335938
0.218	-0.151634216308594
0.218833333333334	-0.222206115722656
0.219666666666667	-0.248432159423828
0.2205	-0.224113464355469
0.221333333333334	-0.186920166015625
0.222166666666667	-0.0977516174316406
0.223	-0.0677108764648438
0.223833333333334	-0.00143051147460938
0.224666666666667	0.0414848327636719
0.2255	0.0300407409667969
0.226333333333334	0.0314712524414063
0.227166666666667	0.137805938720703
0.228	0.0176429748535156
0.228833333333334	-0.0505447387695313
0.229666666666667	-0.0782012939453125
0.2305	-0.0448226928710938
0.231333333333334	-0.0576972961425782
0.232166666666667	0.0486373901367188
0.233	0.103473663330078
0.233833333333334	0.147342681884766
0.234666666666667	0.0600814819335938
0.2355	0.0820159912109375
0.236333333333334	0.0476837158203125
0.237166666666667	0.0486373901367188
0.238	0.026702880859375
0.238833333333334	0.0319480895996094
0.239666666666667	-0.0557899475097657
0.2405	-0.0362396240234375
0.241333333333334	-0.0567436218261719
0.242166666666667	-0.0562667846679688
0.243	0.0166893005371094
0.243833333333334	0.030517578125
0.244666666666667	0.0243186950683594
0.2455	0.0209808349609375
0.246333333333334	0.0567436218261719
0.247166666666667	0.0348091125488281
0.248	-0.0200271606445313
0.248833333333334	-0.0300407409667969
0.249666666666667	-0.0743865966796875
0.2505	-0.0729560852050782
0.251333333333334	-0.15401840209961
0.252166666666667	-0.0820159912109375
0.253	-0.064849853515625
0.253833333333334	-0.0901222229003906
0.254666666666667	-0.101566314697266
0.2555	-0.0586509704589844
0.256333333333334	-0.0314712524414063
0.257166666666667	-0.0452995300292969
0.258	0.0448226928710938
0.258833333333334	0.0586509704589844
0.259666666666667	0.0262260437011719
0.2605	0.00286102294921875
0.261333333333334	0.0567436218261719
0.262166666666667	0.0133514404296875
0.263	-0.0181198120117188
0.263833333333334	0.00429153442382813
0.264666666666667	-0.0281333923339844
0.2655	-0.0700950622558594
0.266333333333334	-0.0457763671875
0.267166666666667	-0.03814697265625
0.268	-0.0429153442382813
0.268833333333334	-0.0452995300292969
0.269666666666667	-0.0309944152832031
0.2705	-0.0667572021484375
0.271333333333334	-0.0362396240234375
0.272166666666667	-0.0205039978027344
0.273	0.0257492065429688
0.273833333333334	0.0019073486328125
0.274666666666667	0.0696182250976563
0.2755	0.0219345092773438
0.276333333333334	0.0662803649902344
0.277166666666667	0.0662803649902344
0.278	0.102043151855469
0.278833333333334	0.123977661132813
0.279666666666667	0.188350677490235
0.2805	0.138282775878906
0.281333333333334	0.103473663330078
0.282166666666667	0.0472068786621094
0.283	0.0295639038085938
0.283833333333334	-0.0281333923339844
0.284666666666667	0.0276565551757813
0.2855	0.0352859497070313
0.286333333333334	-0.00810623168945313
0.287166666666667	-0.0424385070800781
0.288	-0.0844001770019531
0.288833333333334	-0.0510215759277344
0.289666666666667	-0.0271797180175781
0.2905	-0.0224113464355469
0.291333333333334	-0.0119209289550781
0.292166666666667	0.103473663330078
0.293	0.0867843627929688
0.293833333333334	0.0424385070800781
0.294666666666667	0.120639801025391
0.2955	0.1220703125
0.296333333333334	0.135421752929688
0.297166666666667	0.049591064453125
0.298	0.0901222229003906
0.298833333333334	0.0319480895996094
0.299666666666667	0.072479248046875
0.3005	-0.0095367431640625
0.301333333333334	0.0514984130859375
0.302166666666667	0.0729560852050782
0.303	0.1068115234375
0.303833333333334	0.0538825988769532
0.304666666666667	0.0519752502441407
0.3055	0.0257492065429688
0.306333333333334	0.0309944152832031
0.307166666666667	0.128746032714844
0.308	0.180721282958985
0.308833333333334	0.17547607421875
0.309666666666667	0.191211700439453
0.3105	0.146865844726563
0.311333333333334	0.0963211059570313
0.312166666666667	0.0743865966796875
0.313	0.0934600830078125
0.313833333333334	0.0452995300292969
0.314666666666667	0.06103515625
0.3155	0.109195709228516
0.316333333333334	0.107765197753906
0.317166666666667	0.165462493896485
0.318	0.216007232666016
0.318833333333334	0.181198120117188
0.319666666666667	0.107288360595703
0.3205	0.111103057861328
0.321333333333334	0.0276565551757813
0.322166666666667	-0.03814697265625
0.323	0.00095367431640625
0.323833333333334	-0.0104904174804688
0.324666666666667	-0.0348091125488281
0.3255	-0.140190124511719
0.326333333333334	-0.0829696655273438
0.327166666666667	-0.0729560852050782
0.328	-0.0200271606445313
0.328833333333334	0.00524520874023438
0.329666666666667	0.132083892822266
0.3305	0.141143798828125
0.331333333333334	0.109672546386719
0.332166666666667	0.0481605529785156
0.333	-0.0176429748535156
0.333833333333334	-0.0624656677246094
0.334666666666667	-0.0147819519042969
0.3355	-0.057220458984375
0.336333333333334	-0.0748634338378907
0.337166666666667	-0.0171661376953125
0.338	0.0505447387695313
0.338833333333334	-0.00095367431640625
0.339666666666667	0.0524520874023438
0.3405	0.0853538513183594
0.341333333333334	0.0271797180175781
0.342166666666667	0.0634193420410157
0.343	0.0624656677246094
0.343833333333334	0.0634193420410157
0.344666666666667	0.0662803649902344
0.3455	0.113487243652344
0.346333333333334	0.0591278076171875
0.347166666666667	0.00095367431640625
0.348	0
0.348833333333334	-0.0181198120117188
0.349666666666667	-0.0677108764648438
0.3505	-0.0734329223632813
0.351333333333334	-0.003814697265625
0.352166666666667	-0.0123977661132813
0.353	0.0123977661132813
0.353833333333334	0.105381011962891
0.354666666666667	0.117301940917969
0.3555	0.110149383544922
0.356333333333334	0.118255615234375
0.357166666666667	0.0472068786621094
0.358	0
0.358833333333334	0.0739097595214844
0.359666666666667	0.0548362731933594
0.3605	0.030517578125
0.361333333333334	0.0867843627929688
0.362166666666667	0.117778778076172
0.363	0.00429153442382813
0.363833333333334	0.05340576171875
0.364666666666667	0.0243186950683594
0.3655	0.064849853515625
0.366333333333334	0.00619888305664063
0.367166666666667	0.0185966491699219
0.368	-0.00905990600585938
0.368833333333334	0.123977661132813
0.369666666666667	0.0505447387695313
0.3705	0.0596046447753907
0.371333333333334	0.0777244567871094
0.372166666666667	0.0333786010742188
0.373	-0.0376701354980469
0.373833333333334	0.0863075256347656
0.374666666666667	0.0791549682617188
0.3755	0.0290870666503906
0.376333333333334	0.0605583190917969
0.377166666666667	0.0958442687988281
0.378	-0.00095367431640625
0.378833333333334	0.110626220703125
0.379666666666667	0.13875961303711
0.3805	0.158786773681641
0.381333333333334	0.216484069824219
0.382166666666667	0.20742416381836
0.383	0.183582305908203
0.383833333333334	0.205039978027344
0.384666666666667	0.182628631591797
0.3855	0.064849853515625
0.386333333333334	0.112533569335938
0.387166666666667	0.0720024108886719
0.388	0.0948905944824219
0.388833333333334	0.1068115234375
0.389666666666667	0.0786781311035157
0.3905	0.03814697265625
0.391333333333334	-0.0514984130859375
0.392166666666667	-0.0844001770019531
0.393	-0.087738037109375
0.393833333333334	-0.0109672546386719
0.394666666666667	0.0100135803222656
0.3955	0.0758171081542969
0.396333333333334	0.108718872070313
0.397166666666667	0.148296356201172
0.398	0.110626220703125
0.398833333333334	0.111103057861328
0.399666666666667	0.116348266601563
0.4005	0.034332275390625
0.401333333333334	0.0314712524414063
0.402166666666667	0.0705718994140625
0.403	0.0119209289550781
0.403833333333334	-0.0147819519042969
0.404666666666667	0.0295639038085938
0.4055	-0.00429153442382813
0.406333333333334	0.0157356262207031
0.407166666666667	0.0157356262207031
0.408	0.119686126708985
0.408833333333334	0.182151794433594
0.409666666666667	0.11587142944336
0.4105	0.0791549682617188
0.411333333333334	0.212669372558594
0.412166666666667	0.152587890625
0.413	0.118732452392578
0.413833333333334	0.1220703125
0.414666666666667	0.0600814819335938
0.4155	-0.0705718994140625
0.416333333333334	-0.0395774841308594
0.417166666666667	-0.0624656677246094
0.418	-0.0338554382324219
0.418833333333334	0.0505447387695313
0.419666666666667	0.110626220703125
0.4205	0.0319480895996094
0.421333333333334	0.0057220458984375
0.422166666666667	0.0157356262207031
0.423	-0.026702880859375
0.423833333333334	-0.00333786010742188
0.424666666666667	0.0705718994140625
0.4255	0.116348266601563
0.426333333333334	0.0672340393066407
0.427166666666667	0.114917755126953
0.428	0.0958442687988281
0.428833333333334	0.0600814819335938
0.429666666666667	0.155925750732422
0.4305	0.224113464355469
0.431333333333334	0.151157379150391
0.432166666666667	0.0925064086914063
0.433	0.136852264404297
0.433833333333334	0.0219345092773438
0.434666666666667	0.00333786010742188
0.4355	0.0262260437011719
0.436333333333334	0.0696182250976563
0.437166666666667	0.0123977661132813
0.438	0.0514984130859375
0.438833333333334	0.0257492065429688
0.439666666666667	0.0762939453125
0.4405	0.0720024108886719
0.441333333333334	0.0758171081542969
0.442166666666667	0.0643730163574219
0.443	0.150203704833985
0.443833333333334	0.120639801025391
0.444666666666667	0.0672340393066407
0.4455	0.0376701354980469
0.446333333333334	0.0491142272949219
0.447166666666667	-0.00429153442382813
0.448	-0.0901222229003906
0.448833333333334	-0.0157356262207031
0.449666666666667	0.0491142272949219
0.4505	0.0963211059570313
0.451333333333334	0.072479248046875
0.452166666666667	0.0758171081542969
0.453	0.0791549682617188
0.453833333333334	-0.00429153442382813
0.454666666666667	-0.182628631591797
0.4555	-0.16927719116211
0.456333333333334	-0.13113021850586
0.457166666666667	-0.138282775878906
0.458	-0.0863075256347656
0.458833333333334	0.0853538513183594
0.459666666666667	0.0753402709960938
0.4605	0.123023986816406
0.461333333333334	0.186443328857422
0.462166666666667	0.226020812988281
0.463	0.212669372558594
0.463833333333334	0.286102294921875
0.464666666666667	0.233173370361328
0.4655	0.122547149658203
0.466333333333334	0.0748634338378907
0.467166666666667	0.0481605529785156
0.468	0.0386238098144531
0.468833333333334	0.0581741333007813
0.469666666666667	0.147819519042969
0.4705	0.102043151855469
0.471333333333334	0.06866455078125
0.472166666666667	-0.0119209289550781
0.473	-0.0157356262207031
0.473833333333334	-0.113487243652344
0.474666666666667	-0.00476837158203125
0.4755	0.0395774841308594
0.476333333333334	0.102519989013672
0.477166666666667	0.156402587890625
0.478	0.223159790039063
0.478833333333334	0.144004821777344
0.479666666666667	0.0963211059570313
0.4805	0.0696182250976563
0.481333333333334	0.0643730163574219
0.482166666666667	0.125885009765625
0.483	0.0905990600585938
0.483833333333334	0.103473663330078
0.484666666666667	0.0815391540527344
0.4855	0.0653266906738282
0.486333333333334	-0.0748634338378907
0.487166666666667	0.000476837158203125
0.488	0.041961669921875
0.488833333333334	0.0386238098144531
0.489666666666667	0.0295639038085938
0.4905	0.13875961303711
0.491333333333334	0.186443328857422
0.492166666666667	0.216960906982422
0.493	0.293254852294922
0.493833333333334	0.31423568725586
0.494666666666667	0.260353088378906
0.4955	0.211238861083985
0.496333333333334	0.213146209716797
0.497166666666667	0.13875961303711
0.498	0.15401840209961
0.498833333333334	0.107288360595703
0.499666666666667	0.0634193420410157
0.5005	0.0171661376953125
0.501333333333334	0.0786781311035157
0.502166666666667	0.0748634338378907
0.503	0.152587890625
0.503833333333334	0.247001647949219
0.504666666666667	0.205516815185547
0.5055	0.117301940917969
0.506333333333334	0.147342681884766
0.507166666666667	0.0958442687988281
0.508	0.102996826171875
0.508833333333334	0.135421752929688
0.509666666666667	0.267505645751953
0.5105	0.151634216308594
0.511333333333334	0.195503234863281
0.512166666666667	0.165939331054688
0.513	0.165462493896485
0.513833333333334	0.102519989013672
0.514666666666667	0.195503234863281
0.5155	0.175952911376953
0.516333333333334	0.144004821777344
0.517166666666667	0.211238861083985
0.518	0.160694122314453
0.518833333333334	0.0834465026855469
0.519666666666667	0.0152587890625
0.5205	0.10824203491211
0.521333333333334	0.06103515625
0.522166666666667	0.102996826171875
0.523	0.124454498291016
0.523833333333334	0.198841094970703
0.524666666666667	0.0910758972167969
0.5255	0.0996589660644531
0.526333333333334	0.109672546386719
0.527166666666667	0.164031982421875
0.528	0.13875961303711
0.528833333333334	0.136852264404297
0.529666666666667	0.135421752929688
0.5305	0.158786773681641
0.531333333333334	0.117301940917969
0.532166666666667	0.15401840209961
0.533	0.154972076416016
0.533833333333334	0.0095367431640625
0.534666666666667	-0.0300407409667969
0.5355	-0.0505447387695313
0.536333333333334	-0.0791549682617188
0.537166666666667	-0.0433921813964844
0.538	0.144481658935547
0.538833333333334	0.122547149658203
0.539666666666667	0.0872611999511719
0.5405	0.103950500488281
0.541333333333334	0.0667572021484375
0.542166666666667	-0.0214576721191406
0.543	0.0395774841308594
0.543833333333334	0.150680541992188
0.544666666666667	0.127315521240235
0.5455	0.0891685485839844
0.546333333333334	0.191688537597656
0.547166666666667	0.148773193359375
0.548	0.0362396240234375
0.548833333333334	-0.0438690185546875
0.549666666666667	0.0429153442382813
0.5505	-0.0491142272949219
0.551333333333334	0.0448226928710938
0.552166666666667	0.0901222229003906
0.553	0.13875961303711
0.553833333333334	0.0500679016113282
0.554666666666667	0.0634193420410157
0.5555	-0.0481605529785156
0.556333333333334	-0.0481605529785156
0.557166666666667	0.049591064453125
0.558	0.115394592285156
0.558833333333334	0.0834465026855469
0.559666666666667	0.107765197753906
0.5605	0.174999237060547
0.561333333333334	0.145912170410156
0.562166666666667	0.0948905944824219
0.563	0.118732452392578
0.563833333333334	0.102043151855469
0.564666666666667	0.0262260437011719
0.5655	0.0767707824707032
0.566333333333334	0.132083892822266
0.567166666666667	0.127792358398438
0.568	0.117301940917969
0.568833333333334	0.150680541992188
0.569666666666667	0.130653381347656
0.5705	0.091552734375
0.571333333333334	0.0681877136230469
0.572166666666667	0.09918212890625
0.573	0.0643730163574219
0.573833333333334	0.0371932983398438
0.574666666666667	0.0529289245605469
0.5755	0.091552734375
0.576333333333334	0.0681877136230469
0.577166666666667	0.0944137573242188
0.578	0.049591064453125
0.578833333333334	0.05340576171875
0.579666666666667	0.00715255737304688
0.5805	0.00286102294921875
0.581333333333334	-0.0200271606445313
0.582166666666667	0.0200271606445313
0.583	0.0219345092773438
0.583833333333334	0.109672546386719
0.584666666666667	0.106334686279297
0.5855	0.178337097167969
0.586333333333334	0.0896453857421875
0.587166666666667	0.0853538513183594
0.588	0.0181198120117188
0.588833333333334	0.103473663330078
0.589666666666667	0.129222869873047
0.5905	0.255107879638672
0.591333333333334	0.319957733154297
0.592166666666667	0.333309173583985
0.593	0.332832336425781
0.593833333333334	0.270366668701172
0.594666666666667	0.236988067626953
0.5955	0.19979476928711
0.596333333333334	0.215530395507813
0.597166666666667	0.10824203491211
0.598	0.0576972961425782
0.598833333333334	0.0152587890625
0.599666666666667	0.0548362731933594
0.6005	0.0700950622558594
0.601333333333334	0.0624656677246094
0.602166666666667	0.0300407409667969
0.603	0.0820159912109375
0.603833333333334	0.0271797180175781
0.604666666666667	0
0.6055	0.0596046447753907
0.606333333333334	0.179767608642578
0.607166666666667	0.16021728515625
0.608	0.162601470947266
0.608833333333334	0.147342681884766
0.609666666666667	0.17690658569336
0.6105	0.155925750732422
0.611333333333334	0.124931335449219
0.612166666666667	0.150680541992188
0.613	0.16927719116211
0.613833333333334	0.187397003173828
0.614666666666667	0.116348266601563
0.6155	0.109672546386719
0.616333333333334	0.0696182250976563
0.617166666666667	0.0700950622558594
0.618	-0.00524520874023438
0.618833333333334	0.0643730163574219
0.619666666666667	0.1068115234375
0.6205	0.208377838134766
0.621333333333334	0.161170959472656
0.622166666666667	0.1678466796875
0.623	0.0896453857421875
0.623833333333334	0.091552734375
0.624666666666667	-0.0200271606445313
0.6255	0.0166893005371094
0.626333333333334	0.02288818359375
0.627166666666667	0.0576972961425782
0.628	0.0433921813964844
0.628833333333334	0.132560729980469
0.629666666666667	0.165462493896485
0.6305	0.162124633789063
0.631333333333334	0.165939331054688
0.632166666666667	0.157833099365235
0.633	-0.00429153442382813
0.633833333333334	-0.0329017639160156
0.634666666666667	-0.0143051147460938
0.6355	-0.0557899475097657
0.636333333333334	-0.0486373901367188
0.637166666666667	-0.0162124633789063
0.638	-0.0705718994140625
0.638833333333334	-0.154495239257813
0.639666666666667	-0.123023986816406
0.6405	-0.191688537597656
0.641333333333334	-0.174522399902344
0.642166666666667	-0.0987052917480469
0.643	-0.0805854797363281
0.643833333333334	-0.0362396240234375
0.644666666666667	0.101566314697266
0.6455	0.176429748535156
0.646333333333334	0.128269195556641
0.647166666666667	0.198841094970703
0.648	0.103473663330078
0.648833333333334	0.0486373901367188
0.649666666666667	0.0162124633789063
0.6505	0.0367164611816406
0.651333333333334	0.0462532043457031
0.652166666666667	0.13113021850586
0.653	0.109195709228516
0.653833333333334	0.0705718994140625
0.654666666666667	0.0386238098144531
0.6555	-0.00858306884765625
0.656333333333334	-0.0576972961425782
0.657166666666667	-0.0557899475097657
0.658	-0.0176429748535156
0.658833333333334	0.0181198120117188
0.659666666666667	0.0333786010742188
0.6605	0.10824203491211
0.661333333333334	0.102519989013672
0.662166666666667	0.146865844726563
0.663	0.144481658935547
0.663833333333334	0.16927719116211
0.664666666666667	0.182628631591797
0.6655	0.212192535400391
0.666333333333334	0.183582305908203
0.667166666666667	0.192642211914063
0.668	0.134468078613281
0.668833333333334	0.0224113464355469
0.669666666666667	-0.0100135803222656
0.6705	-0.0185966491699219
0.671333333333334	-0.0176429748535156
0.672166666666667	0.0367164611816406
0.673	0.0452995300292969
0.673833333333334	0.0410079956054688
0.674666666666667	0.0872611999511719
0.6755	0.0662803649902344
0.676333333333334	0.0510215759277344
0.677166666666667	0.174045562744141
0.678	0.165462493896485
0.678833333333334	0.109195709228516
0.679666666666667	0.159263610839844
0.6805	0.180721282958985
0.681333333333334	0.13113021850586
0.682166666666667	0.134944915771485
0.683	0.233173370361328
0.683833333333334	0.214576721191406
0.684666666666667	0.194072723388672
0.6855	0.194072723388672
0.686333333333334	0.184059143066406
0.687166666666667	0.095367431640625
0.688	0.105857849121094
0.688833333333334	0.0548362731933594
0.689666666666667	0.00095367431640625
0.6905	-0.0119209289550781
0.691333333333334	0.0166893005371094
0.692166666666667	-0.0247955322265625
0.693	0.0605583190917969
0.693833333333334	0.118255615234375
0.694666666666667	0.186920166015625
0.6955	0.193119049072266
0.696333333333334	0.216960906982422
0.697166666666667	0.193595886230469
0.698	0.204086303710938
0.698833333333334	0.174999237060547
0.699666666666667	0.132083892822266
0.7005	0.136375427246094
0.701333333333334	0.110149383544922
0.702166666666667	0.106334686279297
0.703	0.14638900756836
0.703833333333334	0.150203704833985
0.704666666666667	0.179290771484375
0.7055	0.202178955078125
0.706333333333334	0.165462493896485
0.707166666666667	0.113487243652344
0.708	0.155448913574219
0.708833333333334	0.12969970703125
0.709666666666667	0.132083892822266
0.7105	0.101089477539063
0.711333333333334	0.174045562744141
0.712166666666667	0.220298767089844
0.713	0.208377838134766
0.713833333333334	0.213623046875
0.714666666666667	0.117778778076172
0.7155	0.0410079956054688
0.716333333333334	-0.0472068786621094
0.717166666666667	-0.0896453857421875
0.718	-0.0429153442382813
0.718833333333334	0.17690658569336
0.719666666666667	0.19073486328125
0.7205	0.188350677490235
0.721333333333334	0.216007232666016
0.722166666666667	0.125885009765625
0.723	-0.0157356262207031
0.723833333333334	-0.0524520874023438
0.724666666666667	-0.0720024108886719
0.7255	-0.0762939453125
0.726333333333334	-0.0653266906738282
0.727166666666667	-0.0095367431640625
0.728	0.117301940917969
0.728833333333334	0.12350082397461
0.729666666666667	0.139713287353516
0.7305	0.155448913574219
0.731333333333334	0.0920295715332031
0.732166666666667	0.0433921813964844
0.733	0.0548362731933594
0.733833333333334	0.0491142272949219
0.734666666666667	-0.00667572021484375
0.7355	0.00524520874023438
0.736333333333334	-0.141620635986328
0.737166666666667	-0.0948905944824219
0.738	-0.05340576171875
0.738833333333334	0.0901222229003906
0.739666666666667	0.0886917114257813
0.7405	0.182151794433594
0.741333333333334	0.0972747802734375
0.742166666666667	0.0638961791992188
0.743	-0.0467300415039063
0.743833333333334	-0.00905990600585938
0.744666666666667	0.0247955322265625
0.7455	0.0658035278320313
0.746333333333334	0.0529289245605469
0.747166666666667	0.0562667846679688
0.748	0.0615119934082032
0.748833333333334	0.0510215759277344
0.749666666666667	0.1068115234375
0.7505	0.0977516174316406
0.751333333333334	0.12969970703125
0.752166666666667	0.165462493896485
0.753	0.0433921813964844
0.753833333333334	0.00619888305664063
0.754666666666667	-0.0119209289550781
0.7555	-0.030517578125
0.756333333333334	-0.0815391540527344
0.757166666666667	0.0529289245605469
0.758	0.0586509704589844
0.758833333333334	0.118255615234375
0.759666666666667	0.154495239257813
0.7605	0.224113464355469
0.761333333333334	0.23651123046875
0.762166666666667	0.240325927734375
0.763	0.192642211914063
0.763833333333334	0.18310546875
0.764666666666667	0.170230865478516
0.7655	0.186443328857422
0.766333333333334	0.173091888427735
0.767166666666667	0.26845932006836
0.768	0.246524810791016
0.768833333333334	0.22125244140625
0.769666666666667	0.186920166015625
0.7705	0.203132629394531
0.771333333333334	0.153064727783203
0.772166666666667	0.207901000976563
0.773	0.189304351806641
0.773833333333334	0.164985656738281
0.774666666666667	0.153064727783203
0.7755	0.146865844726563
0.776333333333334	0.049591064453125
0.777166666666667	0.0600814819335938
0.778	0.110149383544922
0.778833333333334	0.0963211059570313
0.779666666666667	0.0591278076171875
0.7805	0.105857849121094
0.781333333333334	0.158786773681641
0.782166666666667	0.153541564941406
0.783	0.136852264404297
0.783833333333334	0.248432159423828
0.784666666666667	0.260353088378906
0.7855	0.168323516845703
0.786333333333334	0.1373291015625
0.787166666666667	0.154495239257813
0.788	0.0615119934082032
0.788833333333334	0.0200271606445313
0.789666666666667	0.110149383544922
0.7905	0.0734329223632813
0.791333333333334	0.0882148742675781
0.792166666666667	0.136375427246094
0.793	0.186920166015625
0.793833333333334	0.147342681884766
0.794666666666667	0.247955322265625
0.7955	0.226497650146485
0.796333333333334	0.177383422851563
0.797166666666667	0.14638900756836
0.798	0.152111053466797
0.798833333333334	0.103473663330078
0.799666666666667	0.0905990600585938
0.8005	0.0476837158203125
0.801333333333334	0.107288360595703
0.802166666666667	0.111579895019531
0.803	0.0901222229003906
0.803833333333334	0.0882148742675781
0.804666666666667	0.138282775878906
0.8055	0.0467300415039063
0.806333333333334	0.109672546386719
0.807166666666667	0.1068115234375
0.808	0.13113021850586
0.808833333333334	0.13875961303711
0.809666666666667	0.284671783447266
0.8105	0.124454498291016
0.811333333333334	0.154972076416016
0.812166666666667	0.150680541992188
0.813	0.125885009765625
0.813833333333334	0.0143051147460938
0.814666666666667	0.0519752502441407
0.8155	0.0395774841308594
0.816333333333334	0.0681877136230469
0.817166666666667	0.106334686279297
0.818	0.104427337646485
0.818833333333334	0.14638900756836
0.819666666666667	0.143527984619141
0.8205	0.12350082397461
0.821333333333334	0.156879425048828
0.822166666666667	0.229358673095703
0.823	0.242233276367188
0.823833333333334	0.20599365234375
0.824666666666667	0.194072723388672
0.8255	0.130176544189453
0.826333333333334	0.134468078613281
0.827166666666667	0.158786773681641
0.828	0.187873840332031
0.828833333333334	0.19216537475586
0.829666666666667	0.191211700439453
0.8305	0.0829696655273438
0.831333333333334	0.0205039978027344
0.832166666666667	0.0700950622558594
0.833	0.0524520874023438
0.833833333333334	0.0391006469726563
0.834666666666667	0.0948905944824219
0.8355	0.136852264404297
0.836333333333334	0.0967979431152344
0.837166666666667	0.121116638183594
0.838	0.0824928283691406
0.838833333333334	0.0920295715332031
0.839666666666667	0.0433921813964844
0.8405	0.0767707824707032
0.841333333333334	0.0910758972167969
0.842166666666667	0.0705718994140625
0.843	0.0524520874023438
0.843833333333334	0.0882148742675781
0.844666666666667	0.0748634338378907
0.8455	0.064849853515625
0.846333333333334	0.0743865966796875
0.847166666666667	0.049591064453125
0.848	0.0658035278320313
0.848833333333334	0.0195503234863281
0.849666666666667	0.0128746032714844
0.8505	0.0486373901367188
0.851333333333334	0.0629425048828125
0.852166666666667	0.0262260437011719
0.853	0.0653266906738282
0.853833333333334	-0.00667572021484375
0.854666666666667	0.0882148742675781
0.8555	0.0538825988769532
0.856333333333333	0.0348091125488281
0.857166666666667	0.0138282775878906
0.858	0.0820159912109375
0.858833333333334	-0.000476837158203125
0.859666666666667	0.0338554382324219
0.8605	0.102043151855469
0.861333333333334	0.0925064086914063
0.862166666666667	0.109195709228516
0.863	0.150203704833985
0.863833333333334	0.190258026123047
0.864666666666667	0.145435333251953
0.8655	0.168800354003906
0.866333333333334	0.225067138671875
0.867166666666667	0.171661376953125
0.868	0.184059143066406
0.868833333333334	0.1373291015625
0.869666666666667	0.20599365234375
0.8705	0.164031982421875
0.871333333333334	0.199317932128906
0.872166666666667	0.225543975830078
0.873	0.271797180175781
0.873833333333334	0.235557556152344
0.874666666666667	0.119209289550781
0.8755	0.0548362731933594
0.876333333333334	0.0247955322265625
0.877166666666667	0.106334686279297
0.878	0.0867843627929688
0.878833333333334	0.119686126708985
0.879666666666667	0.264644622802735
0.8805	0.31423568725586
0.881333333333334	0.218391418457031
0.882166666666667	0.200748443603516
0.883	0.253677368164063
0.883833333333334	0.193595886230469
0.884666666666667	0.123023986816406
0.8855	0.116825103759766
0.886333333333334	0.161170959472656
0.887166666666667	0.123977661132813
0.888	0.080108642578125
0.888833333333334	0.105381011962891
0.889666666666667	0.113964080810547
0.8905	-0.000476837158203125
0.891333333333334	-0.0057220458984375
0.892166666666667	-0.0257492065429688
0.893	-0.00905990600585938
0.893833333333334	0.0157356262207031
0.894666666666667	0.0858306884765625
0.8955	0.195980072021485
0.896333333333334	0.26082992553711
0.897166666666667	0.198841094970703
0.898	0.214576721191406
0.898833333333334	0.190258026123047
0.899666666666667	0.128746032714844
0.9005	0.125885009765625
0.901333333333334	0.129222869873047
0.902166666666667	0.0791549682617188
0.903	0.102996826171875
0.903833333333334	0.0886917114257813
0.904666666666667	0.101566314697266
0.9055	0.174522399902344
0.906333333333334	0.255107879638672
0.907166666666667	0.302314758300781
0.908	0.31423568725586
0.908833333333334	0.272750854492188
0.909666666666667	0.264644622802735
0.9105	0.290870666503906
0.911333333333334	0.179290771484375
0.912166666666667	0.184059143066406
0.913	0.252246856689453
0.913833333333334	0.165462493896485
0.914666666666667	0.0581741333007813
0.9155	0.0820159912109375
0.916333333333334	0.162601470947266
0.917166666666667	0.0815391540527344
0.918	0.155925750732422
0.918833333333334	0.238418579101563
0.919666666666667	0.2288818359375
0.9205	0.182151794433594
0.921333333333334	0.152111053466797
0.922166666666667	0.0510215759277344
0.923	-0.0352859497070313
0.923833333333334	0.0672340393066407
0.924666666666667	0.0476837158203125
0.9255	0.0829696655273438
0.926333333333334	0.102043151855469
0.927166666666667	0.117778778076172
0.928	0.0677108764648438
0.928833333333334	0.091552734375
0.929666666666667	0.0672340393066407
0.9305	0.132560729980469
0.931333333333334	0.155448913574219
0.932166666666667	0.153064727783203
0.933	0.080108642578125
0.933833333333334	0.0944137573242188
0.934666666666667	0.019073486328125
0.9355	0.0200271606445313
0.936333333333334	0.00095367431640625
0.937166666666667	-0.00429153442382813
0.938	0.00429153442382813
0.938833333333334	0.0643730163574219
0.939666666666667	0.0329017639160156
0.9405	0.0619888305664063
0.941333333333334	0.0696182250976563
0.942166666666667	0.0553131103515625
0.943	0.03814697265625
0.943833333333334	0.0882148742675781
0.944666666666667	0.0157356262207031
0.9455	0.0796318054199219
0.946333333333334	0.197887420654297
0.947166666666667	0.2288818359375
0.948	0.256061553955078
0.948833333333334	0.303268432617188
0.949666666666667	0.28228759765625
0.9505	0.108718872070313
0.951333333333334	0.10061264038086
0.952166666666667	0.0691413879394532
0.953	0.0638961791992188
0.953833333333334	0.0905990600585938
0.954666666666667	0.189781188964844
0.9555	0.107765197753906
0.956333333333334	0.138282775878906
0.957166666666667	0.186920166015625
0.958	0.147342681884766
0.958833333333334	0.158309936523438
0.959666666666667	0.302314758300781
0.9605	0.205039978027344
0.961333333333334	0.167369842529297
0.962166666666667	0.219821929931641
0.963	0.133037567138672
0.963833333333334	0.0705718994140625
0.964666666666667	0.103950500488281
0.9655	0.0424385070800781
0.966333333333334	-0.049591064453125
0.967166666666667	0.0128746032714844
0.968	-0.0214576721191406
0.968833333333334	0.0119209289550781
0.969666666666667	0.0882148742675781
0.9705	0.114917755126953
0.971333333333334	0.146865844726563
0.972166666666667	0.264644622802735
0.973	0.206470489501953
0.973833333333334	0.191211700439453
0.974666666666667	0.208377838134766
0.9755	0.115394592285156
0.976333333333334	0.0352859497070313
0.977166666666667	0.0214576721191406
0.978	0.00429153442382813
0.978833333333334	-0.0238418579101563
0.979666666666667	0.0185966491699219
0.9805	-0.0596046447753907
0.981333333333334	-0.123023986816406
0.982166666666667	-0.049591064453125
0.983	-0.0338554382324219
0.983833333333334	-0.0658035278320313
0.984666666666667	0.00333786010742188
0.9855	0.166893005371094
0.986333333333334	0.11444091796875
0.987166666666667	0.1220703125
0.988	0.0982284545898438
0.988833333333334	0.041961669921875
0.989666666666667	0.057220458984375
0.9905	0.0829696655273438
0.991333333333334	0.0967979431152344
0.992166666666667	0.154495239257813
0.993	0.0720024108886719
0.993833333333334	0.0376701354980469
0.994666666666667	0.0591278076171875
0.9955	0.0410079956054688
0.996333333333334	0.124931335449219
0.997166666666667	0.194072723388672
0.998	0.14495849609375
0.998833333333334	0.13113021850586
0.999666666666667	0.101566314697266
1.0005	0.0448226928710938
1.00133333333334	0.0548362731933594
1.00216666666667	0.0615119934082032
1.003	0.126838684082031
1.00383333333334	0.174045562744141
1.00466666666667	0.170707702636719
1.0055	0.290870666503906
1.00633333333334	0.342369079589844
1.00716666666667	0.310897827148438
1.008	0.339984893798828
1.00883333333334	0.242233276367188
1.00966666666667	0.161170959472656
1.0105	0.174999237060547
1.01133333333334	0.149250030517578
1.01216666666667	0.164985656738281
1.013	0.181674957275391
1.01383333333334	0.219821929931641
1.01466666666667	0.171184539794922
1.0155	0.220775604248047
1.01633333333334	0.200748443603516
1.01716666666667	0.219345092773438
1.018	0.19216537475586
1.01883333333334	0.191688537597656
1.01966666666667	0.0743865966796875
1.0205	-0.019073486328125
1.02133333333334	0.0271797180175781
1.02216666666667	0.133991241455078
1.023	0.127315521240235
1.02383333333334	0.0815391540527344
1.02466666666667	0.0939369201660156
1.0255	0.166893005371094
1.02633333333334	0.116825103759766
1.02716666666667	0.148773193359375
1.028	0.229835510253906
1.02883333333334	0.255584716796875
1.02966666666667	0.201225280761719
1.0305	0.158786773681641
1.03133333333334	0.146865844726563
1.03216666666667	0.095367431640625
1.033	0.14638900756836
1.03383333333334	0.191688537597656
1.03466666666667	0.162124633789063
1.0355	0.232219696044922
1.03633333333334	0.278472900390625
1.03716666666667	0.238418579101563
1.038	0.158786773681641
1.03883333333334	0.156402587890625
1.03966666666667	0.0662803649902344
1.0405	-0.003814697265625
1.04133333333334	-0.0104904174804688
1.04216666666667	0.0467300415039063
1.043	0.111103057861328
1.04383333333334	0.124454498291016
1.04466666666667	0.267505645751953
1.0455	0.311851501464844
1.04633333333334	0.254631042480469
1.04716666666667	0.205039978027344
1.048	0.269412994384766
1.04883333333334	0.25177001953125
1.04966666666667	0.26845932006836
1.0505	0.354766845703125
1.05133333333334	0.406265258789063
1.05216666666667	0.377178192138672
1.053	0.373363494873047
1.05383333333334	0.392436981201172
1.05466666666667	0.331401824951172
1.0555	0.322341918945313
1.05633333333334	0.272274017333985
1.05716666666667	0.252723693847656
1.058	0.175952911376953
1.05883333333334	0.0710487365722657
1.05966666666667	0.0920295715332031
1.0605	0.102043151855469
1.06133333333334	0.0362396240234375
1.06216666666667	0.107288360595703
1.063	0.217437744140625
1.06383333333334	0.147819519042969
1.06466666666667	0.0863075256347656
1.0655	0.179767608642578
1.06633333333334	0.113010406494141
1.06716666666667	0.109195709228516
1.068	0.0810623168945313
1.06883333333334	0.106334686279297
1.06966666666667	0.0195503234863281
1.0705	0.0319480895996094
1.07133333333334	0.0219345092773438
1.07216666666667	0.112056732177735
1.073	0.14638900756836
1.07383333333334	0.261306762695313
1.07466666666667	0.244617462158203
1.0755	0.257492065429688
1.07633333333334	0.148773193359375
1.07716666666667	0.109672546386719
1.078	0.00524520874023438
1.07883333333334	0.0376701354980469
1.07966666666667	0.0944137573242188
1.0805	0.0796318054199219
1.08133333333334	0.214099884033203
1.08216666666667	0.16164779663086
1.083	0.2288818359375
1.08383333333334	0.212192535400391
1.08466666666667	0.335693359375
1.0855	0.224590301513672
1.08633333333334	0.386238098144531
1.08716666666667	0.265121459960938
1.088	0.201225280761719
1.08883333333334	0.103473663330078
1.08966666666667	0.165939331054688
1.0905	0.0553131103515625
1.09133333333334	0.0700950622558594
1.09216666666667	0.0314712524414063
1.093	0.0658035278320313
1.09383333333334	-0.003814697265625
1.09466666666667	-0.0309944152832031
1.0955	-0.0171661376953125
1.09633333333334	0.0567436218261719
1.09716666666667	0.0629425048828125
1.098	0.127792358398438
1.09883333333334	0.153541564941406
1.09966666666667	0.198841094970703
1.1005	0.191211700439453
1.10133333333334	0.243663787841797
1.10216666666667	0.216484069824219
1.103	0.212669372558594
1.10383333333334	0.0762939453125
1.10466666666667	0.165939331054688
1.1055	0.0429153442382813
1.10633333333334	-0.0104904174804688
1.10716666666667	-0.011444091796875
1.108	0.102996826171875
1.10883333333334	0.0143051147460938
1.10966666666667	0.0705718994140625
1.1105	0.0629425048828125
1.11133333333334	0.0252723693847656
1.11216666666667	0.02288818359375
1.113	0.0281333923339844
1.11383333333334	0.064849853515625
1.11466666666667	0.123023986816406
1.1155	0.202178955078125
1.11633333333334	0.225543975830078
1.11716666666667	0.167369842529297
1.118	0.165462493896485
1.11883333333334	0.184059143066406
1.11966666666667	0.0844001770019531
1.1205	0.0214576721191406
1.12133333333334	0.0734329223632813
1.12216666666667	0.0591278076171875
1.123	0.0514984130859375
1.12383333333334	0.154495239257813
1.12466666666667	0.178813934326172
1.1255	0.23031234741211
1.12633333333334	0.221729278564453
1.12716666666667	0.225067138671875
1.128	0.196456909179688
1.12883333333334	0.25320053100586
1.12966666666667	0.215530395507813
1.1305	0.231266021728516
1.13133333333334	0.226497650146485
1.13216666666667	0.223159790039063
1.133	0.228404998779297
1.13383333333334	0.257492065429688
1.13466666666667	0.216960906982422
1.1355	0.255107879638672
1.13633333333334	0.254631042480469
1.13716666666667	0.207901000976563
1.138	0.132560729980469
1.13883333333334	0.116825103759766
1.13966666666667	0.0529289245605469
1.1405	0.0844001770019531
1.14133333333334	0.0958442687988281
1.14216666666667	0.149250030517578
1.143	0.177860260009766
1.14383333333334	0.182628631591797
1.14466666666667	0.27608871459961
1.1455	0.248432159423828
1.14633333333334	0.246047973632813
1.14716666666667	0.258445739746094
1.148	0.304698944091797
1.14883333333334	0.238418579101563
1.14966666666667	0.213146209716797
1.1505	0.239849090576172
1.15133333333334	0.276565551757813
1.15216666666667	0.298500061035156
1.153	0.2593994140625
1.15383333333334	0.35238265991211
1.15466666666667	0.298023223876953
1.1555	0.193595886230469
1.15633333333334	0.09918212890625
1.15716666666667	0.0596046447753907
1.158	-0.0472068786621094
1.15883333333334	-0.0176429748535156
1.15966666666667	0.0162124633789063
1.1605	0.0796318054199219
1.16133333333334	0.158309936523438
1.16216666666667	0.16927719116211
1.163	0.150203704833985
1.16383333333334	0.197887420654297
1.16466666666667	0.182628631591797
1.1655	0.159740447998047
1.16633333333334	0.257492065429688
1.16716666666667	0.281810760498047
1.168	0.321388244628906
1.16883333333334	0.318050384521485
1.16966666666667	0.282764434814453
1.1705	0.272274017333985
1.17133333333334	0.271797180175781
1.17216666666667	0.249385833740235
1.173	0.204086303710938
1.17383333333334	0.192642211914063
1.17466666666667	0.216007232666016
1.1755	0.191688537597656
1.17633333333334	0.156879425048828
1.17716666666667	0.235080718994141
1.178	0.287055969238281
1.17883333333334	0.199317932128906
1.17966666666667	0.155925750732422
1.1805	0.181198120117188
1.18133333333334	0.182151794433594
1.18216666666667	0.153541564941406
1.183	0.200748443603516
1.18383333333334	0.27608871459961
1.18466666666667	0.288486480712891
1.1855	0.16164779663086
1.18633333333334	0.180721282958985
1.18716666666667	0.149726867675781
1.188	0.0996589660644531
1.18883333333334	0.0920295715332031
1.18966666666667	0.159263610839844
1.1905	0.139713287353516
1.19133333333334	0.148296356201172
1.19216666666667	0.266075134277344
1.193	0.285148620605469
1.19383333333334	0.358104705810547
1.19466666666667	0.388145446777344
1.1955	0.420093536376953
1.19633333333334	0.241756439208985
1.19716666666667	0.203132629394531
1.198	0.162124633789063
1.19883333333334	0.115394592285156
1.19966666666667	0.0581741333007813
1.2005	0.111579895019531
1.20133333333334	0.113010406494141
1.20216666666667	0.124931335449219
1.203	0.126361846923828
1.20383333333334	0.107765197753906
1.20466666666667	0.11444091796875
1.2055	0.159740447998047
1.20633333333334	0.200748443603516
1.20716666666667	0.204563140869141
1.208	0.262737274169922
1.20883333333334	0.270366668701172
1.20966666666667	0.239372253417969
1.2105	0.279903411865235
1.21133333333334	0.32186508178711
1.21216666666667	0.249385833740235
1.213	0.205516815185547
1.21383333333334	0.119686126708985
1.21466666666667	0.0171661376953125
1.2155	-0.0300407409667969
1.21633333333334	0.0400543212890625
1.21716666666667	0.144004821777344
1.218	0.266551971435547
1.21883333333334	0.264644622802735
1.21966666666667	0.353336334228516
1.2205	0.331878662109375
1.22133333333334	0.220775604248047
1.22216666666667	0.220775604248047
1.223	0.228404998779297
1.22383333333334	0.0782012939453125
1.22466666666667	0.0581741333007813
1.2255	0.113487243652344
1.22633333333334	0.0658035278320313
1.22716666666667	0.0567436218261719
1.228	0.0934600830078125
1.22883333333334	0.144481658935547
1.22966666666667	0.147342681884766
1.2305	0.119209289550781
1.23133333333334	0.114917755126953
1.23216666666667	0.0605583190917969
1.233	0.0653266906738282
1.23383333333334	0.00238418579101563
1.23466666666667	0.011444091796875
1.2355	-0.0257492065429688
1.23633333333334	0.12350082397461
1.23716666666667	0.139713287353516
1.238	0.241279602050781
1.23883333333334	0.295639038085938
1.23966666666667	0.344276428222656
1.2405	0.264644622802735
1.24133333333334	0.196933746337891
1.24216666666667	0.255107879638672
1.243	0.240802764892578
1.24383333333334	0.214099884033203
1.24466666666667	0.20599365234375
1.2455	0.226497650146485
1.24633333333334	0.126838684082031
1.24716666666667	0.158309936523438
1.248	0.191211700439453
1.24883333333334	0.190258026123047
1.24966666666667	0.213623046875
1.2505	0.200271606445313
1.25133333333334	0.166416168212891
1.25216666666667	0.173568725585938
1.253	0.151634216308594
1.25383333333334	0.126361846923828
1.25466666666667	0.150203704833985
1.2555	0.103473663330078
1.25633333333334	0.104904174804688
1.25716666666667	0.182628631591797
1.258	0.233173370361328
1.25883333333334	0.162601470947266
1.25966666666667	0.225067138671875
1.2605	0.18310546875
1.26133333333334	0.19216537475586
1.26216666666667	0.12969970703125
1.263	0.275135040283203
1.26383333333334	0.191688537597656
1.26466666666667	0.188827514648438
1.2655	0.175952911376953
1.26633333333334	0.259876251220703
1.26716666666667	0.145435333251953
1.268	0.191688537597656
1.26883333333334	0.255107879638672
1.26966666666667	0.287055969238281
1.2705	0.188350677490235
1.27133333333334	0.227451324462891
1.27216666666667	0.25177001953125
1.273	0.172138214111328
1.27383333333334	0.195980072021485
1.27466666666667	0.239372253417969
1.2755	0.254154205322266
1.27633333333334	0.317573547363281
1.27716666666667	0.305652618408203
1.278	0.256061553955078
1.27883333333334	0.175952911376953
1.27966666666667	0.130176544189453
1.2805	0.0591278076171875
1.28133333333334	0.0748634338378907
1.28216666666667	0.00905990600585938
1.283	-0.0376701354980469
1.28383333333334	0.0295639038085938
1.28466666666667	-0.00810623168945313
1.2855	-0.0329017639160156
1.28633333333334	-0.0424385070800781
1.28716666666667	0.003814697265625
1.288	-0.0472068786621094
1.28883333333334	-0.0729560852050782
1.28966666666667	-0.0681877136230469
1.2905	-0.095367431640625
1.29133333333334	-0.03814697265625
1.29216666666667	-0.00524520874023438
1.293	0.142097473144531
1.29383333333334	0.203132629394531
1.29466666666667	0.302791595458985
1.2955	0.332355499267578
1.29633333333334	0.40578842163086
1.29716666666667	0.322818756103516
1.298	0.315666198730469
1.29883333333334	0.285148620605469
1.29966666666667	0.279903411865235
1.3005	0.231742858886719
1.30133333333334	0.196933746337891
1.30216666666667	0.186920166015625
1.303	0.191688537597656
1.30383333333334	0.13113021850586
1.30466666666667	0.103950500488281
1.3055	0.1373291015625
1.30633333333334	0.0762939453125
1.30716666666667	0.08392333984375
1.308	0.136375427246094
1.30883333333334	0.112056732177735
1.30966666666667	-0.0233650207519531
1.3105	0.0362396240234375
1.31133333333334	0.0295639038085938
1.31216666666667	0.0019073486328125
1.313	0.0443458557128906
1.31383333333334	0.235557556152344
1.31466666666667	0.249385833740235
1.3155	0.261783599853516
1.31633333333334	0.26702880859375
1.31716666666667	0.250816345214844
1.318	0.214099884033203
1.31883333333334	0.198841094970703
1.31966666666667	0.23794174194336
1.3205	0.235557556152344
1.32133333333334	0.178813934326172
1.32216666666667	0.1678466796875
1.323	0.164985656738281
1.32383333333334	0.0700950622558594
1.32466666666667	0.113964080810547
1.3255	0.173091888427735
1.32633333333334	0.194549560546875
1.32716666666667	0.279903411865235
1.328	0.366687774658203
1.32883333333334	0.341892242431641
1.32966666666667	0.307559967041016
1.3305	0.238895416259766
1.33133333333334	0.164985656738281
1.33216666666667	0.132083892822266
1.333	0.118255615234375
1.33383333333334	0.155925750732422
1.33466666666667	0.181198120117188
1.3355	0.25177001953125
1.33633333333334	0.323772430419922
1.33716666666667	0.373363494873047
1.338	0.310897827148438
1.33883333333334	0.255584716796875
1.33966666666667	0.247955322265625
1.3405	0.191688537597656
1.34133333333334	0.192642211914063
1.34216666666667	0.231266021728516
1.343	0.227928161621094
1.34383333333334	0.235080718994141
1.34466666666667	0.258445739746094
1.3455	0.184059143066406
1.34633333333334	0.185012817382813
1.34716666666667	0.241279602050781
1.348	0.17547607421875
1.34883333333334	0.0481605529785156
1.34966666666667	0.034332275390625
1.3505	0.0514984130859375
1.35133333333334	0.0143051147460938
1.35216666666667	0.0162124633789063
1.353	0.0405311584472656
1.35383333333334	0.0619888305664063
1.35466666666667	0.0395774841308594
1.3555	0.0958442687988281
1.35633333333334	0.0219345092773438
1.35716666666667	0.111103057861328
1.358	0.159263610839844
1.35883333333334	0.170707702636719
1.35966666666667	0.080108642578125
1.3605	0.169754028320313
1.36133333333334	0.14495849609375
1.36216666666667	0.157356262207031
1.363	0.152587890625
1.36383333333334	0.209331512451172
1.36466666666667	0.198841094970703
1.3655	0.187873840332031
1.36633333333334	0.177383422851563
1.36716666666667	0.178813934326172
1.368	0.308513641357422
1.36883333333334	0.250816345214844
1.36966666666667	0.204563140869141
1.3705	0.151157379150391
1.37133333333334	0.0786781311035157
1.37216666666667	-0.034332275390625
1.373	0.019073486328125
1.37383333333334	0.0748634338378907
1.37466666666667	0.130176544189453
1.3755	0.118732452392578
1.37633333333334	0.123023986816406
1.37716666666667	0.0896453857421875
1.378	0.0643730163574219
1.37883333333334	-0.0181198120117188
1.37966666666667	0.0929832458496094
1.3805	0.226974487304688
1.38133333333334	0.346183776855469
1.38216666666667	0.394344329833985
1.383	0.547885894775391
1.38383333333334	0.524520874023438
1.38466666666667	0.423908233642578
1.3855	0.348567962646485
1.38633333333334	0.345230102539063
1.38716666666667	0.261306762695313
1.388	0.246524810791016
1.38883333333334	0.261306762695313
1.38966666666667	0.288486480712891
1.3905	0.252246856689453
1.39133333333334	0.236034393310547
1.39216666666667	0.207901000976563
1.393	0.174522399902344
1.39383333333334	0.133037567138672
1.39466666666667	0.116348266601563
1.3955	0.0925064086914063
1.39633333333334	0.137805938720703
1.39716666666667	0.114917755126953
1.398	0.134468078613281
1.39883333333334	0.163078308105469
1.39966666666667	0.157356262207031
1.4005	0.0739097595214844
1.40133333333334	0.0286102294921875
1.40216666666667	0.136852264404297
1.403	0.240325927734375
1.40383333333334	0.252246856689453
1.40466666666667	0.303745269775391
1.4055	0.353813171386719
1.40633333333334	0.183582305908203
1.40716666666667	0.101089477539063
1.408	0.132560729980469
1.40883333333334	0.0929832458496094
1.40966666666667	0.0977516174316406
1.4105	0.175952911376953
1.41133333333334	0.106334686279297
1.41216666666667	0.0386238098144531
1.413	0.147819519042969
1.41383333333334	0.149250030517578
1.41466666666667	0.153541564941406
1.4155	0.191688537597656
1.41633333333334	0.233173370361328
1.41716666666667	0.200748443603516
1.418	0.150680541992188
1.41883333333334	0.0457763671875
1.41966666666667	0.0967979431152344
1.4205	0.185966491699219
1.42133333333334	0.188350677490235
1.42216666666667	0.262260437011719
1.423	0.307083129882813
1.42383333333334	0.298023223876953
1.42466666666667	0.228404998779297
1.4255	0.209808349609375
1.42633333333334	0.187397003173828
1.42716666666667	0.216960906982422
1.428	0.185489654541016
1.42883333333334	0.247001647949219
1.42966666666667	0.203609466552735
1.4305	0.176429748535156
1.43133333333334	0.16164779663086
1.43216666666667	0.211715698242188
1.433	0.136375427246094
1.43383333333334	0.171184539794922
1.43466666666667	0.205516815185547
1.4355	0.217437744140625
1.43633333333334	0.158309936523438
1.43716666666667	0.148296356201172
1.438	0.0591278076171875
1.43883333333334	0.0209808349609375
1.43966666666667	0.0157356262207031
1.4405	0.0209808349609375
1.44133333333334	0.0562667846679688
1.44216666666667	0.135898590087891
1.443	0.148296356201172
1.44383333333334	0.174522399902344
1.44466666666667	0.197887420654297
1.4455	0.0886917114257813
1.44633333333334	0.140666961669922
1.44716666666667	0.203609466552735
1.448	0.12350082397461
1.44883333333334	0.0872611999511719
1.44966666666667	0.262737274169922
1.4505	0.179767608642578
1.45133333333334	0.1220703125
1.45216666666667	0.154495239257813
1.453	0.257492065429688
1.45383333333334	0.18310546875
1.45466666666667	0.180721282958985
1.4555	0.211238861083985
1.45633333333334	0.240802764892578
1.45716666666667	0.224590301513672
1.458	0.269412994384766
1.45883333333334	0.365257263183594
1.45966666666667	0.315666198730469
1.4605	0.355243682861328
1.46133333333334	0.318527221679688
1.46216666666667	0.279426574707031
1.463	0.194072723388672
1.46383333333334	0.234127044677735
1.46466666666667	0.163078308105469
1.4655	0.206947326660156
1.46633333333334	0.186920166015625
1.46716666666667	0.185489654541016
1.468	0.217437744140625
1.46883333333334	0.20742416381836
1.46966666666667	0.195503234863281
1.4705	0.16927719116211
1.47133333333334	0.252723693847656
1.47216666666667	0.155925750732422
1.473	0.232219696044922
1.47383333333334	0.192642211914063
1.47466666666667	0.256061553955078
1.4755	0.231742858886719
1.47633333333334	0.300884246826172
1.47716666666667	0.195980072021485
1.478	0.202655792236328
1.47883333333334	0.14638900756836
1.47966666666667	0.13113021850586
1.4805	0.0963211059570313
1.48133333333334	0.0834465026855469
1.48216666666667	0.0224113464355469
1.483	0.080108642578125
1.48383333333334	0.0491142272949219
1.48466666666667	0.102519989013672
1.4855	0.163555145263672
1.48633333333334	0.195503234863281
1.48716666666667	0.134944915771485
1.488	0.205039978027344
1.48883333333334	0.165939331054688
1.48966666666667	0.216960906982422
1.4905	0.201702117919922
1.49133333333334	0.215530395507813
1.49216666666667	0.226497650146485
1.493	0.247478485107422
1.49383333333334	0.153064727783203
1.49466666666667	0.158786773681641
1.4955	0.216960906982422
1.49633333333334	0.149726867675781
1.49716666666667	0.121593475341797
1.498	0.208377838134766
1.49883333333334	0.18310546875
1.49966666666667	0.12969970703125
1.5005	0.159740447998047
1.50133333333334	0.127315521240235
1.50216666666667	0.130176544189453
1.503	0.172615051269531
1.50383333333334	0.165939331054688
1.50466666666667	0.226020812988281
1.5055	0.330448150634766
1.50633333333334	0.280380249023438
1.50716666666667	0.340938568115235
1.508	0.278472900390625
1.50883333333334	0.166416168212891
1.50966666666667	0.103950500488281
1.5105	0.1220703125
1.51133333333334	0.00333786010742188
1.51216666666667	0.05340576171875
1.513	0.0467300415039063
1.51383333333334	0.0386238098144531
1.51466666666667	0.0395774841308594
1.5155	0.153064727783203
1.51633333333334	0.1373291015625
1.51716666666667	0.151634216308594
1.518	0.188827514648438
1.51883333333334	0.188827514648438
1.51966666666667	0.0886917114257813
1.5205	0.133991241455078
1.52133333333334	0.225543975830078
1.52216666666667	0.296592712402344
1.523	0.203609466552735
1.52383333333334	0.222206115722656
1.52466666666667	0.174045562744141
1.5255	0.0762939453125
1.52633333333334	-0.000476837158203125
1.52716666666667	0.0591278076171875
1.528	0.143051147460938
1.52883333333334	0.210762023925781
1.52966666666667	0.190258026123047
1.5305	0.212192535400391
1.53133333333334	0.260353088378906
1.53216666666667	0.201702117919922
1.533	0.162124633789063
1.53383333333334	0.179290771484375
1.53466666666667	0.216007232666016
1.5355	0.185489654541016
1.53633333333334	0.214576721191406
1.53716666666667	0.23794174194336
1.538	0.216484069824219
1.53883333333334	0.141143798828125
1.53966666666667	0.111103057861328
1.5405	0.0982284545898438
1.54133333333334	0.0767707824707032
1.54216666666667	0.170707702636719
1.543	0.220775604248047
1.54383333333334	0.263690948486328
1.54466666666667	0.261783599853516
1.5455	0.223636627197266
1.54633333333334	0.174045562744141
1.54716666666667	0.133037567138672
1.548	0.119209289550781
1.54883333333334	0.0324249267578125
1.54966666666667	0.0700950622558594
1.5505	0.124454498291016
1.55133333333334	0.103473663330078
1.55216666666667	0.194072723388672
1.553	0.182151794433594
1.55383333333334	0.139713287353516
1.55466666666667	0.0290870666503906
1.5555	0.0219345092773438
1.55633333333334	0.0357627868652344
1.55716666666667	0.163078308105469
1.558	0.189781188964844
1.55883333333334	0.292301177978516
1.55966666666667	0.255107879638672
1.5605	0.173568725585938
1.56133333333334	0.0939369201660156
1.56216666666667	0.12969970703125
1.563	0.168800354003906
1.56383333333334	0.216007232666016
1.56466666666667	0.123977661132813
1.5655	0.147342681884766
1.56633333333334	0.14495849609375
1.56716666666667	-0.00810623168945313
1.568	0.0338554382324219
1.56883333333334	0.177860260009766
1.56966666666667	0.185012817382813
1.5705	0.16927719116211
1.57133333333334	0.235557556152344
1.57216666666667	0.176429748535156
1.573	0.0824928283691406
1.57383333333334	0.0643730163574219
1.57466666666667	0.181674957275391
1.5755	0.16164779663086
1.57633333333334	0.240802764892578
1.57716666666667	0.288009643554688
1.578	0.32806396484375
1.57883333333334	0.212192535400391
1.57966666666667	0.242233276367188
1.5805	0.152111053466797
1.58133333333334	0.12969970703125
1.58216666666667	0.173091888427735
1.583	0.177383422851563
1.58383333333334	0.136852264404297
1.58466666666667	0.174045562744141
1.5855	0.263690948486328
1.58633333333334	0.206947326660156
1.58716666666667	0.229835510253906
1.588	0.32949447631836
1.58883333333334	0.345230102539063
1.58966666666667	0.262737274169922
1.5905	0.370979309082031
1.59133333333334	0.388622283935547
1.59216666666667	0.281810760498047
1.593	0.26082992553711
1.59383333333334	0.249385833740235
1.59466666666667	0.176429748535156
1.5955	0.113964080810547
1.59633333333334	0.181674957275391
1.59716666666667	0.176429748535156
1.598	0.181198120117188
1.59883333333334	0.159740447998047
1.59966666666667	0.181198120117188
1.6005	0.212669372558594
1.60133333333334	0.291824340820313
1.60216666666667	0.386714935302735
1.603	0.405311584472656
1.60383333333334	0.423908233642578
1.60466666666667	0.408649444580078
1.6055	0.380516052246094
1.60633333333334	0.26845932006836
1.60716666666667	0.292301177978516
1.608	0.294685363769531
1.60883333333334	0.259876251220703
1.60966666666667	0.245094299316406
1.6105	0.257492065429688
1.61133333333334	0.157356262207031
1.61216666666667	0.185012817382813
1.613	0.187397003173828
1.61383333333334	0.1678466796875
1.61466666666667	0.180244445800781
1.6155	0.204086303710938
1.61633333333334	0.118732452392578
1.61716666666667	0.142574310302735
1.618	0.142574310302735
1.61883333333334	0.177860260009766
1.61966666666667	0.229358673095703
1.6205	0.259876251220703
1.62133333333334	0.249862670898438
1.62216666666667	0.246524810791016
1.623	0.118732452392578
1.62383333333334	0.0438690185546875
1.62466666666667	0.003814697265625
1.6255	-0.0166893005371094
1.62633333333334	0.000476837158203125
1.62716666666667	0.034332275390625
1.628	0.0581741333007813
1.62883333333334	0.116348266601563
1.62966666666667	0.17547607421875
1.6305	0.130653381347656
1.63133333333334	0.224590301513672
1.63216666666667	0.239849090576172
1.633	0.19216537475586
1.63383333333334	0.128269195556641
1.63466666666667	0.121116638183594
1.6355	0.118255615234375
1.63633333333334	0.136375427246094
1.63716666666667	0.28371810913086
1.638	0.243186950683594
1.63883333333334	0.216007232666016
1.63966666666667	0.185966491699219
1.6405	0.164031982421875
1.64133333333334	0.0872611999511719
1.64216666666667	0.124931335449219
1.643	0.158786773681641
1.64383333333334	0.0987052917480469
1.64466666666667	0.143051147460938
1.6455	0.16021728515625
1.64633333333334	0.203132629394531
1.64716666666667	0.213146209716797
1.648	0.182151794433594
1.64883333333334	0.0905990600585938
1.64966666666667	0.0257492065429688
1.6505	0.0257492065429688
1.65133333333334	-0.00429153442382813
1.65216666666667	0.0972747802734375
1.653	0.157356262207031
1.65383333333334	0.185966491699219
1.65466666666667	0.216007232666016
1.6555	0.234127044677735
1.65633333333334	0.262260437011719
1.65716666666667	0.269412994384766
1.658	0.203132629394531
1.65883333333334	0.175952911376953
1.65966666666667	0.236988067626953
1.6605	0.215530395507813
1.66133333333334	0.201702117919922
1.66216666666667	0.273704528808594
1.663	0.326156616210938
1.66383333333334	0.199317932128906
1.66466666666667	0.142574310302735
1.6655	0.163078308105469
1.66633333333334	0.0939369201660156
[truncated: 69,640 more rows]
