# Supplementary material for: Chemodiversity of Calophyllum inophyllum L. oil bioactive components related to their specific geographical distribution in the South Pacific region
Source: PeerJ. 2019 May 22;7:e6896. doi: 10.7717/peerj.6896 (PMC6535043; doi:10.7717/peerj.6896)
Supplement: Supplemental Information 4 — Time and absorbance values at 280 nm. The site and the number of the collected sample from French Polynesia are in the separate file names. [file peerj-07-6896-s004.zip › TUAMOTU_TIKEHAU_N117.csv]

0.00166666666666667	-0.173568725585938
0.00833333333333334	-0.162124633789063
0.015	-0.147342681884766
0.0216666666666667	-0.111579895019531
0.0283333333333334	-0.0672340393066407
0.035	-0.0333786010742188
0.0416666666666667	-0.0276565551757813
0.0483333333333334	-0.034332275390625
0.055	-0.0371932983398438
0.0616666666666667	-0.0362396240234375
0.0683333333333334	-0.0329017639160156
0.075	-0.0281333923339844
0.0816666666666667	-0.0243186950683594
0.0883333333333334	-0.0205039978027344
0.095	-0.0176429748535156
0.101666666666667	-0.0143051147460938
0.108333333333334	-0.0104904174804688
0.115	-0.00715255737304688
0.121666666666667	-0.00143051147460938
0.128333333333334	0.00476837158203125
0.135	0.0104904174804688
0.141666666666667	0.0162124633789063
0.148333333333334	0.0219345092773438
0.155	0.0276565551757813
0.161666666666667	0.0324249267578125
0.168333333333334	0.0357627868652344
0.175	0.0376701354980469
0.181666666666667	0.0391006469726563
0.188333333333334	0.0405311584472656
0.195	0.0400543212890625
0.201666666666667	0.0376701354980469
0.208333333333334	0.034332275390625
0.215	0.0324249267578125
0.221666666666667	0.030517578125
0.228333333333334	0.026702880859375
0.235	0.0238418579101563
0.241666666666667	0.02288818359375
0.248333333333334	0.02288818359375
0.255	0.0224113464355469
0.261666666666667	0.0200271606445313
0.268333333333334	0.0152587890625
0.275	0.0109672546386719
0.281666666666667	0.00762939453125
0.288333333333334	0.00476837158203125
0.295	0.0019073486328125
0.301666666666667	-0.000476837158203125
0.308333333333334	0
0.315	0.0019073486328125
0.321666666666667	0.003814697265625
0.328333333333334	0.0057220458984375
0.335	0.00810623168945313
0.341666666666667	0.0100135803222656
0.348333333333334	0.0104904174804688
0.355	0.00858306884765625
0.361666666666667	0.00667572021484375
0.368333333333334	0.00238418579101563
0.375	-0.000476837158203125
0.381666666666667	-0.000476837158203125
0.388333333333334	0.00095367431640625
0.395	0.0019073486328125
0.401666666666667	0.00143051147460938
0.408333333333334	0.000476837158203125
0.415	-0.000476837158203125
0.421666666666667	-0.0019073486328125
0.428333333333334	-0.00476837158203125
0.435	-0.00715255737304688
0.441666666666667	-0.00762939453125
0.448333333333334	-0.00762939453125
0.455	-0.00905990600585938
0.461666666666667	-0.0128746032714844
0.468333333333334	-0.0166893005371094
0.475	-0.019073486328125
0.481666666666667	-0.019073486328125
0.488333333333334	-0.0200271606445313
0.495	-0.0214576721191406
0.501666666666667	-0.0205039978027344
0.508333333333334	-0.0209808349609375
0.515	-0.0252723693847656
0.521666666666667	-0.0324249267578125
0.528333333333334	-0.0376701354980469
0.535	-0.0400543212890625
0.541666666666667	-0.0424385070800781
0.548333333333334	-0.0457763671875
0.555	-0.0491142272949219
0.561666666666667	-0.0519752502441407
0.568333333333334	-0.057220458984375
0.575	-0.0638961791992188
0.581666666666667	-0.0677108764648438
0.588333333333334	-0.0662803649902344
0.595	-0.0619888305664063
0.601666666666667	-0.0567436218261719
0.608333333333334	-0.0514984130859375
0.615	-0.0467300415039063
0.621666666666667	-0.0462532043457031
0.628333333333334	-0.0491142272949219
0.635	-0.0519752502441407
0.641666666666667	-0.05340576171875
0.648333333333334	-0.0529289245605469
0.655	-0.0519752502441407
0.661666666666667	-0.0486373901367188
0.668333333333334	-0.0438690185546875
0.675	-0.0410079956054688
0.681666666666667	-0.0410079956054688
0.688333333333334	-0.0448226928710938
0.695	-0.049591064453125
0.701666666666667	-0.0553131103515625
0.708333333333334	-0.0605583190917969
0.715	-0.0643730163574219
0.721666666666667	-0.0672340393066407
0.728333333333334	-0.0681877136230469
0.735	-0.0681877136230469
0.741666666666667	-0.0691413879394532
0.748333333333334	-0.0691413879394532
0.755	-0.0691413879394532
0.761666666666667	-0.0696182250976563
0.768333333333334	-0.0720024108886719
0.775	-0.0739097595214844
0.781666666666667	-0.0743865966796875
0.788333333333334	-0.0767707824707032
0.795	-0.0796318054199219
0.801666666666667	-0.0815391540527344
0.808333333333334	-0.0796318054199219
0.815	-0.0782012939453125
0.821666666666667	-0.0786781311035157
0.828333333333334	-0.0772476196289063
0.835	-0.0739097595214844
0.841666666666667	-0.0700950622558594
0.848333333333334	-0.0691413879394532
0.855	-0.0672340393066407
0.861666666666667	-0.0634193420410157
0.868333333333334	-0.0581741333007813
0.875	-0.05340576171875
0.881666666666667	-0.0510215759277344
0.888333333333334	-0.049591064453125
0.895	-0.0491142272949219
0.901666666666667	-0.0462532043457031
0.908333333333334	-0.0414848327636719
0.915	-0.0362396240234375
0.921666666666667	-0.0300407409667969
0.928333333333334	-0.0257492065429688
0.935	-0.0219345092773438
0.941666666666667	-0.0205039978027344
0.948333333333334	-0.02288818359375
0.955	-0.0271797180175781
0.961666666666667	-0.0309944152832031
0.968333333333334	-0.0319480895996094
0.975	-0.0309944152832031
0.981666666666667	-0.0295639038085938
0.988333333333334	-0.0300407409667969
0.995	-0.0309944152832031
1.00166666666667	-0.0319480895996094
1.00833333333334	-0.0333786010742188
1.015	-0.034332275390625
1.02166666666667	-0.034332275390625
1.02833333333334	-0.0338554382324219
1.035	-0.0314712524414063
1.04166666666667	-0.0286102294921875
1.04833333333334	-0.0243186950683594
1.055	-0.0224113464355469
1.06166666666667	-0.0219345092773438
1.06833333333334	-0.0238418579101563
1.075	-0.026702880859375
1.08166666666667	-0.030517578125
1.08833333333334	-0.0348091125488281
1.095	-0.0376701354980469
1.10166666666667	-0.0395774841308594
1.10833333333334	-0.0391006469726563
1.115	-0.0371932983398438
1.12166666666667	-0.034332275390625
1.12833333333334	-0.0324249267578125
1.135	-0.0300407409667969
1.14166666666667	-0.0290870666503906
1.14833333333334	-0.030517578125
1.155	-0.0352859497070313
1.16166666666667	-0.0410079956054688
1.16833333333334	-0.0443458557128906
1.175	-0.0467300415039063
1.18166666666667	-0.0500679016113282
1.18833333333334	-0.05340576171875
1.195	-0.05340576171875
1.20166666666667	-0.0519752502441407
1.20833333333334	-0.0510215759277344
1.215	-0.0500679016113282
1.22166666666667	-0.0486373901367188
1.22833333333334	-0.0467300415039063
1.235	-0.0462532043457031
1.24166666666667	-0.0452995300292969
1.24833333333334	-0.0448226928710938
1.255	-0.0443458557128906
1.26166666666667	-0.0448226928710938
1.26833333333334	-0.0467300415039063
1.275	-0.0481605529785156
1.28166666666667	-0.049591064453125
1.28833333333334	-0.0505447387695313
1.295	-0.0519752502441407
1.30166666666667	-0.0519752502441407
1.30833333333334	-0.0486373901367188
1.315	-0.0443458557128906
1.32166666666667	-0.041961669921875
1.32833333333334	-0.0443458557128906
1.335	-0.0457763671875
1.34166666666667	-0.0462532043457031
1.34833333333334	-0.0481605529785156
1.355	-0.049591064453125
1.36166666666667	-0.0481605529785156
1.36833333333334	-0.0443458557128906
1.375	-0.0429153442382813
1.38166666666667	-0.0424385070800781
1.38833333333334	-0.041961669921875
1.395	-0.0424385070800781
1.40166666666667	-0.0452995300292969
1.40833333333334	-0.0476837158203125
1.415	-0.0486373901367188
1.42166666666667	-0.0491142272949219
1.42833333333334	-0.0486373901367188
1.435	-0.0457763671875
1.44166666666667	-0.0414848327636719
1.44833333333334	-0.0367164611816406
1.455	-0.0324249267578125
1.46166666666667	-0.0286102294921875
1.46833333333334	-0.0257492065429688
1.475	-0.0262260437011719
1.48166666666667	-0.0295639038085938
1.48833333333334	-0.0348091125488281
1.495	-0.0395774841308594
1.50166666666667	-0.0462532043457031
1.50833333333334	-0.0538825988769532
1.515	-0.0605583190917969
1.52166666666667	-0.0658035278320313
1.52833333333334	-0.0681877136230469
1.535	-0.06866455078125
1.54166666666667	-0.0643730163574219
1.54833333333334	-0.0553131103515625
1.555	-0.0462532043457031
1.56166666666667	-0.03814697265625
1.56833333333334	-0.0329017639160156
1.575	-0.0300407409667969
1.58166666666667	-0.0338554382324219
1.58833333333334	-0.0433921813964844
1.595	-0.0524520874023438
1.60166666666667	-0.0600814819335938
1.60833333333334	-0.0638961791992188
1.615	-0.0653266906738282
1.62166666666667	-0.0634193420410157
1.62833333333334	-0.0615119934082032
1.635	-0.0596046447753907
1.64166666666667	-0.0581741333007813
1.64833333333334	-0.0591278076171875
1.655	-0.0615119934082032
1.66166666666667	-0.0634193420410157
1.66833333333334	-0.0615119934082032
1.675	-0.0596046447753907
1.68166666666667	-0.0591278076171875
1.68833333333334	-0.0596046447753907
1.695	-0.0591278076171875
1.70166666666667	-0.0581741333007813
1.70833333333334	-0.0586509704589844
1.715	-0.0586509704589844
1.72166666666667	-0.0591278076171875
1.72833333333334	-0.0624656677246094
1.735	-0.0681877136230469
1.74166666666667	-0.0758171081542969
1.74833333333334	-0.0815391540527344
1.755	-0.0867843627929688
1.76166666666667	-0.0896453857421875
1.76833333333334	-0.0872611999511719
1.775	-0.080108642578125
1.78166666666667	-0.0734329223632813
1.78833333333334	-0.0700950622558594
1.795	-0.0696182250976563
1.80166666666667	-0.0700950622558594
1.80833333333334	-0.072479248046875
1.815	-0.0772476196289063
1.82166666666667	-0.0815391540527344
1.82833333333334	-0.08392333984375
1.835	-0.0848770141601563
1.84166666666667	-0.0848770141601563
1.84833333333334	-0.0848770141601563
1.855	-0.0858306884765625
1.86166666666667	-0.0867843627929688
1.86833333333334	-0.0863075256347656
1.875	-0.0858306884765625
1.88166666666667	-0.0882148742675781
1.88833333333334	-0.0925064086914063
1.895	-0.0977516174316406
1.90166666666667	-0.104427337646485
1.90833333333334	-0.113010406494141
1.915	-0.120639801025391
1.92166666666667	-0.123977661132813
1.92833333333334	-0.123023986816406
1.935	-0.120162963867188
1.94166666666667	-0.116348266601563
1.94833333333334	-0.112056732177735
1.955	-0.108718872070313
1.96166666666667	-0.10824203491211
1.96833333333334	-0.110626220703125
1.975	-0.111579895019531
1.98166666666667	-0.112056732177735
1.98833333333334	-0.111579895019531
1.995	-0.112056732177735
2.00166666666667	-0.110149383544922
2.00833333333334	-0.106334686279297
2.015	-0.104427337646485
2.02166666666667	-0.104904174804688
2.02833333333334	-0.105381011962891
2.035	-0.104904174804688
2.04166666666667	-0.1068115234375
2.04833333333334	-0.112533569335938
2.055	-0.119209289550781
2.06166666666667	-0.123023986816406
2.06833333333334	-0.124454498291016
2.075	-0.126361846923828
2.08166666666667	-0.126838684082031
2.08833333333334	-0.124454498291016
2.095	-0.120162963867188
2.10166666666667	-0.118732452392578
2.10833333333334	-0.118255615234375
2.115	-0.117301940917969
2.12166666666667	-0.115394592285156
2.12833333333334	-0.11444091796875
2.135	-0.113487243652344
2.14166666666667	-0.109672546386719
2.14833333333334	-0.105857849121094
2.155	-0.103950500488281
2.16166666666667	-0.103473663330078
2.16833333333334	-0.101566314697266
2.175	-0.0972747802734375
2.18166666666667	-0.0944137573242188
2.18833333333334	-0.0934600830078125
2.195	-0.0934600830078125
2.20166666666667	-0.0920295715332031
2.20833333333334	-0.0886917114257813
2.215	-0.0867843627929688
2.22166666666667	-0.0853538513183594
2.22833333333334	-0.0815391540527344
2.235	-0.0758171081542969
2.24166666666667	-0.0696182250976563
2.24833333333334	-0.0672340393066407
2.255	-0.0672340393066407
2.26166666666667	-0.0658035278320313
2.26833333333334	-0.064849853515625
2.275	-0.0653266906738282
2.28166666666667	-0.0662803649902344
2.28833333333334	-0.0653266906738282
2.295	-0.0638961791992188
2.30166666666667	-0.0619888305664063
2.30833333333334	-0.0581741333007813
2.315	-0.05340576171875
2.32166666666667	-0.0505447387695313
2.32833333333334	-0.0500679016113282
2.335	-0.0481605529785156
2.34166666666667	-0.0452995300292969
2.34833333333334	-0.0424385070800781
2.355	-0.0410079956054688
2.36166666666667	-0.0391006469726563
2.36833333333334	-0.03814697265625
2.375	-0.0376701354980469
2.38166666666667	-0.03814697265625
2.38833333333334	-0.0386238098144531
2.395	-0.0376701354980469
2.40166666666667	-0.0348091125488281
2.40833333333334	-0.0290870666503906
2.415	-0.0233650207519531
2.42166666666667	-0.0195503234863281
2.42833333333334	-0.0176429748535156
2.435	-0.0162124633789063
2.44166666666667	-0.0143051147460938
2.44833333333334	-0.011444091796875
2.455	-0.00905990600585938
2.46166666666667	-0.00762939453125
2.46833333333334	-0.00667572021484375
2.475	-0.00715255737304688
2.48166666666667	-0.0100135803222656
2.48833333333334	-0.0162124633789063
2.495	-0.02288818359375
2.50166666666667	-0.0295639038085938
2.50833333333334	-0.034332275390625
2.515	-0.0371932983398438
2.52166666666667	-0.0367164611816406
2.52833333333334	-0.034332275390625
2.535	-0.0324249267578125
2.54166666666667	-0.0319480895996094
2.54833333333334	-0.0333786010742188
2.555	-0.0357627868652344
2.56166666666667	-0.0386238098144531
2.56833333333334	-0.041961669921875
2.575	-0.0433921813964844
2.58166666666667	-0.0433921813964844
2.58833333333334	-0.0410079956054688
2.595	-0.0405311584472656
2.60166666666667	-0.0414848327636719
2.60833333333334	-0.0429153442382813
2.615	-0.0433921813964844
2.62166666666667	-0.0433921813964844
2.62833333333334	-0.0472068786621094
2.635	-0.0505447387695313
2.64166666666667	-0.0548362731933594
2.64833333333334	-0.0591278076171875
2.655	-0.0643730163574219
2.66166666666667	-0.0681877136230469
2.66833333333334	-0.0662803649902344
2.675	-0.0624656677246094
2.68166666666667	-0.0596046447753907
2.68833333333334	-0.057220458984375
2.695	-0.0557899475097657
2.70166666666667	-0.0576972961425782
2.70833333333334	-0.064849853515625
2.715	-0.0710487365722657
2.72166666666667	-0.0729560852050782
2.72833333333334	-0.0715255737304688
2.735	-0.0710487365722657
2.74166666666667	-0.0715255737304688
2.74833333333334	-0.0720024108886719
2.755	-0.0710487365722657
2.76166666666667	-0.0720024108886719
2.76833333333334	-0.0739097595214844
2.775	-0.072479248046875
2.78166666666667	-0.0672340393066407
2.78833333333334	-0.0600814819335938
2.795	-0.0543594360351563
2.80166666666667	-0.0500679016113282
2.80833333333334	-0.0472068786621094
2.815	-0.0467300415039063
2.82166666666667	-0.0476837158203125
2.82833333333334	-0.0491142272949219
2.835	-0.0505447387695313
2.84166666666667	-0.0524520874023438
2.84833333333334	-0.05340576171875
2.855	-0.0529289245605469
2.86166666666667	-0.0529289245605469
2.86833333333334	-0.0538825988769532
2.875	-0.0548362731933594
2.88166666666667	-0.0548362731933594
2.88833333333334	-0.0548362731933594
2.895	-0.0562667846679688
2.90166666666667	-0.057220458984375
2.90833333333334	-0.0557899475097657
2.915	-0.05340576171875
2.92166666666667	-0.0514984130859375
2.92833333333334	-0.0505447387695313
2.935	-0.0481605529785156
2.94166666666667	-0.0443458557128906
2.94833333333334	-0.041961669921875
2.955	-0.0429153442382813
2.96166666666667	-0.0467300415039063
2.96833333333334	-0.0505447387695313
2.975	-0.05340576171875
2.98166666666667	-0.0548362731933594
2.98833333333334	-0.0557899475097657
2.995	-0.0553131103515625
3.00166666666667	-0.0538825988769532
3.00833333333334	-0.0529289245605469
3.015	-0.0538825988769532
3.02166666666667	-0.057220458984375
3.02833333333334	-0.0619888305664063
3.035	-0.0653266906738282
3.04166666666667	-0.0667572021484375
3.04833333333334	-0.0672340393066407
3.055	-0.0691413879394532
3.06166666666667	-0.0720024108886719
3.06833333333334	-0.0729560852050782
3.075	-0.0729560852050782
3.08166666666667	-0.0743865966796875
3.08833333333334	-0.0758171081542969
3.095	-0.0762939453125
3.10166666666667	-0.0758171081542969
3.10833333333334	-0.0767707824707032
3.115	-0.0786781311035157
3.12166666666667	-0.0829696655273438
3.12833333333334	-0.087738037109375
3.135	-0.0882148742675781
3.14166666666667	-0.08392333984375
3.14833333333334	-0.0777244567871094
3.155	-0.0739097595214844
3.16166666666667	-0.0705718994140625
3.16833333333334	-0.0667572021484375
3.175	-0.0653266906738282
3.18166666666667	-0.0662803649902344
3.18833333333334	-0.0681877136230469
3.195	-0.0677108764648438
3.20166666666667	-0.0658035278320313
3.20833333333334	-0.0624656677246094
3.215	-0.0586509704589844
3.22166666666667	-0.057220458984375
3.22833333333334	-0.0586509704589844
3.235	-0.0615119934082032
3.24166666666667	-0.06103515625
3.24833333333334	-0.0591278076171875
3.255	-0.0562667846679688
3.26166666666667	-0.0538825988769532
3.26833333333334	-0.0500679016113282
3.275	-0.0472068786621094
3.28166666666667	-0.0462532043457031
3.28833333333334	-0.0462532043457031
3.295	-0.0476837158203125
3.30166666666667	-0.049591064453125
3.30833333333334	-0.0500679016113282
3.315	-0.0472068786621094
3.32166666666667	-0.041961669921875
3.32833333333334	-0.0362396240234375
3.335	-0.0286102294921875
3.34166666666667	-0.019073486328125
3.34833333333334	-0.00858306884765625
3.355	-0.000476837158203125
3.36166666666667	0.00476837158203125
3.36833333333334	0.00858306884765625
3.375	0.011444091796875
3.38166666666667	0.0147819519042969
3.38833333333334	0.0195503234863281
3.395	0.0271797180175781
3.40166666666667	0.0348091125488281
3.40833333333334	0.0410079956054688
3.415	0.0452995300292969
3.42166666666667	0.0500679016113282
3.42833333333334	0.0538825988769532
3.435	0.0557899475097657
3.44166666666667	0.057220458984375
3.44833333333334	0.0596046447753907
3.455	0.0629425048828125
3.46166666666667	0.0653266906738282
3.46833333333334	0.0658035278320313
3.475	0.0667572021484375
3.48166666666667	0.0677108764648438
3.48833333333334	0.0677108764648438
3.495	0.0677108764648438
3.50166666666667	0.0672340393066407
3.50833333333334	0.0672340393066407
3.515	0.0672340393066407
3.52166666666667	0.0700950622558594
3.52833333333334	0.0753402709960938
3.535	0.0820159912109375
3.54166666666667	0.0896453857421875
3.54833333333334	0.0982284545898438
3.555	0.109672546386719
3.56166666666667	0.122547149658203
3.56833333333334	0.138282775878906
3.575	0.159740447998047
3.58166666666667	0.191688537597656
3.58833333333334	0.23651123046875
3.595	0.294208526611328
3.60166666666667	0.370979309082031
3.60833333333334	0.470638275146485
3.615	0.592708587646485
3.62166666666667	0.733375549316407
3.62833333333334	0.890254974365235
3.635	1.06191635131836
3.64166666666667	1.24168395996094
3.64833333333334	1.41954421997071
3.655	1.58786773681641
3.66166666666667	1.74093246459961
3.66833333333334	1.87444686889649
3.675	1.98221206665039
3.68166666666667	2.0599365234375
3.68833333333334	2.10285186767578
3.695	2.11286544799805
3.70166666666667	2.09379196166992
3.70833333333334	2.05039978027344
3.715	1.98936462402344
3.72166666666667	1.91545486450196
3.72833333333334	1.83582305908203
3.735	1.75666809082031
3.74166666666667	1.67894363403321
3.74833333333334	1.60503387451172
3.755	1.53446197509766
3.76166666666667	1.46961212158203
3.76833333333334	1.41191482543946
3.775	1.36327743530274
3.78166666666667	1.32274627685547
3.78833333333334	1.28841400146485
3.795	1.25980377197266
3.80166666666667	1.23882293701172
3.80833333333334	1.22451782226563
3.815	1.21402740478516
3.82166666666667	1.20782852172852
3.82833333333334	1.2044906616211
3.835	1.2054443359375
3.84166666666667	1.20973587036133
3.84833333333334	1.21688842773438
3.855	1.22737884521485
3.86166666666667	1.24025344848633
3.86833333333334	1.25598907470703
3.875	1.27315521240235
3.88166666666667	1.28841400146485
3.88833333333334	1.30128860473633
3.895	1.31034851074219
3.90166666666667	1.31654739379883
3.90833333333334	1.31940841674805
3.915	1.31750106811524
3.92166666666667	1.30939483642578
3.92833333333334	1.2960433959961
3.935	1.27601623535156
3.94166666666667	1.24835968017578
3.94833333333334	1.21593475341797
3.955	1.18112564086914
3.96166666666667	1.1444091796875
3.96833333333334	1.10578536987305
3.975	1.0676383972168
3.98166666666667	1.03139877319336
3.98833333333334	0.995159149169922
3.995	0.956535339355469
4.00166666666667	0.919818878173828
4.00833333333334	0.886917114257813
4.015	0.85592269897461
4.02166666666667	0.824451446533203
4.02833333333334	0.79345703125
4.035	0.764846801757813
4.04166666666667	0.736236572265625
4.04833333333334	0.708580017089844
4.055	0.683307647705078
4.06166666666667	0.660896301269532
4.06833333333334	0.641345977783203
4.075	0.623226165771485
4.08166666666667	0.606536865234375
4.08833333333334	0.590324401855469
4.095	0.576019287109375
4.10166666666667	0.560760498046875
4.10833333333334	0.545024871826172
4.115	0.528812408447266
4.12166666666667	0.511646270751953
4.12833333333334	0.494956970214844
4.135	0.477313995361328
4.14166666666667	0.463008880615235
4.14833333333334	0.453472137451172
4.155	0.444889068603516
4.16166666666667	0.435829162597656
4.16833333333334	0.425338745117188
4.175	0.415325164794922
4.18166666666667	0.405311584472656
4.18833333333334	0.393867492675781
4.195	0.383853912353516
4.20166666666667	0.372886657714844
4.20833333333334	0.361442565917969
4.215	0.349998474121094
4.22166666666667	0.339031219482422
4.22833333333334	0.32949447631836
4.235	0.319004058837891
4.24166666666667	0.310897827148438
4.24833333333334	0.305652618408203
4.255	0.298500061035156
4.26166666666667	0.288486480712891
4.26833333333334	0.277519226074219
4.275	0.269412994384766
4.28166666666667	0.264167785644531
4.28833333333334	0.2593994140625
4.295	0.255107879638672
4.30166666666667	0.254154205322266
4.30833333333334	0.256061553955078
4.315	0.257492065429688
4.32166666666667	0.256538391113281
4.32833333333334	0.254154205322266
4.335	0.250339508056641
4.34166666666667	0.246047973632813
4.34833333333334	0.239372253417969
4.355	0.232219696044922
4.36166666666667	0.226497650146485
4.36833333333334	0.223159790039063
4.375	0.218868255615235
4.38166666666667	0.212192535400391
4.38833333333334	0.205039978027344
4.395	0.1983642578125
4.40166666666667	0.19216537475586
4.40833333333334	0.186920166015625
4.415	0.186443328857422
4.42166666666667	0.190258026123047
4.42833333333334	0.193595886230469
4.435	0.193595886230469
4.44166666666667	0.193119049072266
4.44833333333334	0.194072723388672
4.455	0.193595886230469
4.46166666666667	0.191211700439453
4.46833333333334	0.186443328857422
4.475	0.183582305908203
4.48166666666667	0.182151794433594
4.48833333333334	0.181198120117188
4.495	0.179290771484375
4.50166666666667	0.179767608642578
4.50833333333334	0.18453598022461
4.515	0.193119049072266
4.52166666666667	0.200271606445313
4.52833333333334	0.205516815185547
4.535	0.212192535400391
4.54166666666667	0.220775604248047
4.54833333333334	0.231266021728516
4.555	0.239849090576172
4.56166666666667	0.249385833740235
4.56833333333334	0.259876251220703
4.575	0.270366668701172
4.58166666666667	0.278472900390625
4.58833333333334	0.284194946289063
4.595	0.288963317871094
4.60166666666667	0.294208526611328
4.60833333333334	0.299930572509766
4.615	0.305652618408203
4.62166666666667	0.310420989990235
4.62833333333334	0.314712524414063
4.635	0.319957733154297
4.64166666666667	0.329017639160156
4.64833333333334	0.339508056640625
4.655	0.347614288330078
4.66166666666667	0.354290008544922
4.66833333333334	0.362396240234375
4.675	0.374317169189453
4.68166666666667	0.388145446777344
4.68833333333334	0.402450561523438
4.695	0.419139862060547
4.70166666666667	0.436782836914063
4.70833333333334	0.45156478881836
4.715	0.459671020507813
4.72166666666667	0.463008880615235
4.72833333333334	0.467300415039063
4.735	0.473499298095703
4.74166666666667	0.480175018310547
4.74833333333334	0.48828125
4.755	0.496864318847656
4.76166666666667	0.504016876220703
4.76833333333334	0.507354736328125
4.775	0.508785247802735
4.78166666666667	0.512123107910157
4.78833333333334	0.517368316650391
4.795	0.523567199707032
4.80166666666667	0.530242919921875
4.80833333333334	0.537395477294922
4.815	0.544071197509766
4.82166666666667	0.551223754882813
4.82833333333334	0.555992126464844
4.835	0.560760498046875
4.84166666666667	0.568389892578125
4.84833333333334	0.579833984375
4.855	0.595569610595703
4.86166666666667	0.615119934082032
4.86833333333334	0.641822814941407
4.875	0.674247741699219
4.88166666666667	0.710487365722657
4.88833333333334	0.748634338378907
4.895	0.791549682617188
4.90166666666667	0.838756561279297
4.90833333333334	0.889778137207031
4.915	0.945568084716797
4.92166666666667	1.00755691528321
4.92833333333334	1.07860565185547
4.935	1.16157531738281
4.94166666666667	1.25694274902344
4.94833333333334	1.36566162109375
4.955	1.48820877075196
4.96166666666667	1.62553787231446
4.96833333333334	1.77621841430664
4.975	1.9378662109375
4.98166666666667	2.10905075073242
4.98833333333334	2.28929519653321
4.995	2.47716903686524
5.00166666666667	2.6698112487793
5.00833333333334	2.86293029785156
5.015	3.0517578125
5.02166666666667	3.23486328125
5.02833333333334	3.40986251831055
5.035	3.57723236083985
5.04166666666667	3.73268127441406
5.04833333333334	3.8747787475586
5.055	4.00209426879883
5.06166666666667	4.11558151245117
5.06833333333334	4.21667098999024
5.075	4.30679321289063
5.08166666666667	4.39119338989258
5.08833333333334	4.47368621826172
5.095	4.55617904663086
5.10166666666667	4.63628768920899
5.10833333333334	4.71591949462891
5.115	4.79459762573242
5.12166666666667	4.87136840820313
5.12833333333334	4.9428939819336
5.135	5.01060485839844
5.14166666666667	5.07545471191407
5.14833333333334	5.13601303100586
5.155	5.18798828125
5.16166666666667	5.22804260253907
5.16833333333334	5.25665283203125
5.175	5.27381896972657
5.18166666666667	5.279541015625
5.18833333333334	5.27286529541016
5.195	5.25188446044922
5.20166666666667	5.21898269653321
5.20833333333334	5.17606735229492
5.215	5.12313842773438
5.22166666666667	5.05828857421875
5.22833333333334	4.98151779174805
5.235	4.8971176147461
5.24166666666667	4.80842590332031
5.24833333333334	4.71687316894531
5.255	4.6229362487793
5.26166666666667	4.52899932861328
5.26833333333334	4.43410873413086
5.275	4.34112548828125
5.28166666666667	4.24861907958985
5.28833333333334	4.15515899658203
5.295	4.05645370483399
5.30166666666667	3.95584106445313
5.30833333333334	3.85522842407227
5.315	3.75223159790039
5.32166666666667	3.64732742309571
5.32833333333334	3.54051589965821
5.335	3.43608856201172
5.34166666666667	3.33213806152344
5.34833333333334	3.22723388671875
5.355	3.12232971191406
5.36166666666667	3.01790237426758
5.36833333333334	2.91490554809571
5.375	2.81429290771485
5.38166666666667	2.71701812744141
5.38833333333334	2.62212753295899
5.395	2.53009796142578
5.40166666666667	2.43997573852539
5.40833333333334	2.35271453857422
5.415	2.26783752441406
5.42166666666667	2.18296051025391
5.42833333333334	2.09903717041016
5.435	2.01654434204102
5.44166666666667	1.93500518798828
5.44833333333334	1.85346603393555
5.455	1.77288055419922
5.46166666666667	1.69801712036133
5.46833333333334	1.62839889526367
5.475	1.56259536743164
5.48166666666667	1.50012969970703
5.48833333333334	1.43957138061524
5.495	1.38139724731446
5.50166666666667	1.32513046264649
5.50833333333334	1.27029418945313
5.515	1.21593475341797
5.52166666666667	1.16348266601563
5.52833333333334	1.1138916015625
5.535	1.06573104858399
5.54166666666667	1.01995468139649
5.54833333333334	0.978469848632813
5.555	0.942230224609375
5.56166666666667	0.910758972167969
5.56833333333334	0.884056091308594
5.575	0.861644744873047
5.58166666666667	0.842571258544922
5.58833333333334	0.823974609375
5.595	0.806331634521485
5.60166666666667	0.792980194091797
5.60833333333334	0.783920288085938
5.615	0.777244567871094
5.62166666666667	0.773906707763672
5.62833333333334	0.775337219238282
5.635	0.782012939453125
5.64166666666667	0.791072845458985
5.64833333333334	0.802040100097656
5.655	0.813484191894531
5.66166666666667	0.826358795166016
5.66833333333334	0.841617584228516
5.675	0.860214233398438
5.68166666666667	0.879764556884766
5.68833333333334	0.900745391845703
5.695	0.923633575439453
5.70166666666667	0.947952270507813
5.70833333333334	0.971317291259766
5.715	0.992774963378906
5.72166666666667	1.01375579833985
5.72833333333334	1.03378295898438
5.735	1.0523796081543
5.74166666666667	1.06906890869141
5.74833333333334	1.08480453491211
5.755	1.10006332397461
5.76166666666667	1.1138916015625
5.76833333333334	1.1286735534668
5.775	1.1439323425293
5.78166666666667	1.15823745727539
5.78833333333334	1.16920471191406
5.795	1.17683410644531
5.80166666666667	1.18064880371094
5.80833333333334	1.17921829223633
5.815	1.17635726928711
5.82166666666667	1.16920471191406
5.82833333333334	1.1587142944336
5.835	1.1434555053711
5.84166666666667	1.12628936767578
5.84833333333334	1.10912322998047
5.855	1.09052658081055
5.86166666666667	1.07336044311524
5.86833333333334	1.05762481689453
5.875	1.04618072509766
5.88166666666667	1.03616714477539
5.88833333333334	1.02710723876953
5.895	1.02043151855469
5.90166666666667	1.01661682128906
5.90833333333334	1.01804733276367
5.915	1.02424621582031
5.92166666666667	1.03330612182617
5.92833333333334	1.04331970214844
5.935	1.0519027709961
5.94166666666667	1.06143951416016
5.94833333333334	1.07002258300781
5.955	1.07812881469727
5.96166666666667	1.08861923217774
5.96833333333334	1.10578536987305
5.975	1.12962722778321
5.98166666666667	1.15489959716797
5.98833333333334	1.18064880371094
5.995	1.20782852172852
6.00166666666667	1.23739242553711
6.00833333333334	1.26838684082031
6.015	1.29795074462891
6.02166666666667	1.32799148559571
6.02833333333334	1.3575553894043
6.035	1.38425827026367
6.04166666666667	1.40762329101563
6.04833333333334	1.42812728881836
6.055	1.44720077514649
6.06166666666667	1.4638900756836
6.06833333333334	1.47819519042969
6.075	1.49011611938477
6.08166666666667	1.50012969970703
6.08833333333334	1.50728225708008
6.095	1.51205062866211
6.10166666666667	1.51634216308594
6.10833333333334	1.51920318603516
6.115	1.52015686035156
6.12166666666667	1.51824951171875
6.12833333333334	1.51348114013672
6.135	1.50585174560547
6.14166666666667	1.49726867675781
6.14833333333334	1.49011611938477
6.155	1.48391723632813
6.16166666666667	1.47771835327149
6.16833333333334	1.47008895874024
6.175	1.46198272705078
6.18166666666667	1.45339965820313
6.18833333333334	1.44433975219727
6.195	1.4333724975586
6.20166666666667	1.42335891723633
6.20833333333334	1.41525268554688
6.215	1.40666961669922
6.22166666666667	1.39665603637696
6.22833333333334	1.38425827026367
6.235	1.37090682983399
6.24166666666667	1.35660171508789
6.24833333333334	1.34038925170899
6.255	1.32369995117188
6.26166666666667	1.30701065063477
6.26833333333334	1.29079818725586
6.275	1.27696990966797
6.28166666666667	1.26409530639649
6.28833333333334	1.251220703125
6.295	1.2359619140625
6.30166666666667	1.21879577636719
6.30833333333334	1.20067596435547
6.315	1.18112564086914
6.32166666666667	1.16157531738281
6.32833333333334	1.14297866821289
6.335	1.12438201904297
6.34166666666667	1.10769271850586
6.34833333333334	1.09195709228516
6.355	1.07526779174805
6.36166666666667	1.05905532836914
6.36833333333334	1.04379653930664
6.375	1.03187561035156
6.38166666666667	1.0223388671875
6.38833333333334	1.01566314697266
6.395	1.01041793823242
6.40166666666667	1.00469589233399
6.40833333333334	0.997066497802735
6.415	0.988960266113281
6.42166666666667	0.981330871582031
6.42833333333334	0.975131988525391
6.435	0.971794128417969
6.44166666666667	0.972747802734375
6.44833333333334	0.978946685791016
6.455	0.9918212890625
6.46166666666667	1.01041793823242
6.46833333333334	1.03330612182617
6.475	1.06048583984375
6.48166666666667	1.09052658081055
6.48833333333334	1.12009048461914
6.495	1.15013122558594
6.50166666666667	1.18303298950196
6.50833333333334	1.21784210205078
6.515	1.25217437744141
6.52166666666667	1.28698348999024
6.52833333333334	1.32417678833008
6.535	1.36041641235352
6.54166666666667	1.39331817626953
6.54833333333334	1.42240524291992
6.555	1.45053863525391
6.56166666666667	1.4801025390625
6.56833333333334	1.5096664428711
6.575	1.53589248657227
6.58166666666667	1.55830383300781
6.58833333333334	1.57785415649414
6.595	1.59406661987305
6.60166666666667	1.60408020019531
6.60833333333334	1.60980224609375
6.615	1.61409378051758
6.62166666666667	1.61886215209961
6.62833333333334	1.62076950073242
6.635	1.62029266357422
6.64166666666667	1.61790847778321
6.64833333333334	1.61218643188477
6.655	1.6021728515625
6.66166666666667	1.58882141113281
6.66833333333334	1.57594680786133
6.675	1.56211853027344
6.68166666666667	1.54829025268555
6.68833333333334	1.53541564941406
6.695	1.52397155761719
6.70166666666667	1.51205062866211
6.70833333333334	1.49822235107422
6.715	1.48487091064453
6.72166666666667	1.47485733032227
6.72833333333334	1.46627426147461
6.735	1.46007537841797
6.74166666666667	1.45769119262696
6.74833333333334	1.45769119262696
6.755	1.46007537841797
6.76166666666667	1.46198272705078
6.76833333333334	1.46341323852539
6.775	1.46532058715821
6.78166666666667	1.46913528442383
6.78833333333334	1.47485733032227
6.795	1.48105621337891
6.80166666666667	1.48820877075196
6.80833333333334	1.49726867675781
6.815	1.50918960571289
6.82166666666667	1.52301788330078
6.82833333333334	1.53827667236328
6.835	1.55687332153321
6.84166666666667	1.57928466796875
6.84833333333334	1.60694122314453
6.855	1.63602828979492
6.86166666666667	1.66606903076172
6.86833333333334	1.69467926025391
6.875	1.72233581542969
6.88166666666667	1.74951553344727
6.88833333333334	1.77621841430664
6.895	1.80530548095703
6.90166666666667	1.83343887329102
6.90833333333334	1.8610954284668
6.915	1.88827514648438
6.92166666666667	1.91211700439453
6.92833333333334	1.93166732788086
6.935	1.94644927978516
6.94166666666667	1.95884704589844
6.94833333333334	1.9679069519043
6.955	1.97362899780274
6.96166666666667	1.97744369506836
6.96833333333334	1.97887420654297
6.975	1.97839736938477
6.98166666666667	1.97601318359375
6.98833333333334	1.97458267211914
6.995	1.97410583496094
7.00166666666667	1.97029113769531
7.00833333333334	1.96313858032227
7.015	1.9521713256836
7.02166666666667	1.94072723388672
7.02833333333334	1.92928314208985
7.035	1.91688537597656
7.04166666666667	1.90544128417969
7.04833333333334	1.89495086669922
7.055	1.88302993774414
7.06166666666667	1.86538696289063
7.06833333333334	1.84059143066406
7.075	1.81055068969727
7.08166666666667	1.77717208862305
7.08833333333334	1.74188613891602
7.095	1.70516967773438
7.10166666666667	1.66797637939453
7.10833333333334	1.63125991821289
7.115	1.59549713134766
7.12166666666667	1.56021118164063
7.12833333333334	1.52349472045899
7.135	1.48487091064453
7.14166666666667	1.44433975219727
7.14833333333334	1.40380859375
7.155	1.36423110961914
7.16166666666667	1.32465362548828
7.16833333333334	1.28507614135742
7.175	1.24835968017578
7.18166666666667	1.21641159057617
7.18833333333334	1.18827819824219
7.195	1.16109848022461
7.20166666666667	1.13582611083985
7.20833333333334	1.11246109008789
7.215	1.09100341796875
7.22166666666667	1.07145309448242
7.22833333333334	1.0523796081543
7.235	1.03330612182617
7.24166666666667	1.01375579833985
7.24833333333334	0.995159149169922
7.255	0.97799301147461
7.26166666666667	0.960826873779297
7.26833333333334	0.944614410400391
7.275	0.933170318603516
7.28166666666667	0.928401947021485
7.28833333333334	0.926971435546875
7.295	0.92315673828125
7.30166666666667	0.917434692382813
7.30833333333334	0.912666320800781
7.315	0.908851623535156
7.32166666666667	0.901222229003906
7.32833333333334	0.889301300048828
7.335	0.876903533935547
7.34166666666667	0.867366790771485
7.34833333333334	0.857830047607422
7.355	0.844955444335938
7.36166666666667	0.828266143798828
7.36833333333334	0.812530517578125
7.375	0.800132751464844
7.38166666666667	0.788211822509766
7.38833333333334	0.774860382080078
7.395	0.759124755859375
7.40166666666667	0.746726989746094
7.40833333333334	0.734329223632813
7.415	0.719547271728516
7.42166666666667	0.698566436767578
7.42833333333334	0.674247741699219
7.435	0.650882720947266
7.44166666666667	0.628471374511719
7.44833333333334	0.608921051025391
7.455	0.590801239013672
7.46166666666667	0.573158264160157
7.46833333333334	0.554084777832032
7.475	0.533103942871094
7.48166666666667	0.509738922119141
7.48833333333334	0.483989715576172
7.495	0.458240509033203
7.50166666666667	0.438690185546875
7.50833333333334	0.426769256591797
7.515	0.418663024902344
7.52166666666667	0.410079956054688
7.52833333333334	0.400066375732422
7.535	0.38909912109375
7.54166666666667	0.377178192138672
7.54833333333334	0.363349914550781
7.555	0.349521636962891
7.56166666666667	0.338077545166016
7.56833333333334	0.327110290527344
7.575	0.316619873046875
7.58166666666667	0.30660629272461
7.58833333333334	0.296592712402344
7.595	0.288009643554688
7.60166666666667	0.279426574707031
7.60833333333334	0.273704528808594
7.615	0.271320343017578
7.62166666666667	0.26845932006836
7.62833333333334	0.263214111328125
7.635	0.254631042480469
7.64166666666667	0.246047973632813
7.64833333333334	0.238418579101563
7.655	0.232696533203125
7.66166666666667	0.2288818359375
7.66833333333334	0.227451324462891
7.675	0.228404998779297
7.68166666666667	0.23031234741211
7.68833333333334	0.231742858886719
7.695	0.230789184570313
7.70166666666667	0.229358673095703
7.70833333333334	0.2288818359375
7.715	0.228404998779297
7.72166666666667	0.226020812988281
7.72833333333334	0.221729278564453
7.735	0.216960906982422
7.74166666666667	0.212669372558594
7.74833333333334	0.20742416381836
7.755	0.202655792236328
7.76166666666667	0.199317932128906
7.76833333333334	0.196933746337891
7.775	0.192642211914063
7.78166666666667	0.187873840332031
7.78833333333334	0.182151794433594
7.795	0.178337097167969
7.80166666666667	0.175952911376953
7.80833333333334	0.172615051269531
7.815	0.170230865478516
7.82166666666667	0.168800354003906
7.82833333333334	0.167369842529297
7.835	0.164985656738281
7.84166666666667	0.162124633789063
7.84833333333334	0.16021728515625
7.855	0.159740447998047
7.86166666666667	0.159263610839844
7.86833333333334	0.159263610839844
7.875	0.159263610839844
7.88166666666667	0.16021728515625
7.88833333333334	0.164031982421875
7.895	0.166893005371094
7.90166666666667	0.1678466796875
7.90833333333334	0.167369842529297
7.915	0.1678466796875
7.92166666666667	0.170230865478516
7.92833333333334	0.173091888427735
7.935	0.177383422851563
7.94166666666667	0.183582305908203
7.94833333333334	0.191211700439453
7.955	0.198841094970703
7.96166666666667	0.203132629394531
7.96833333333334	0.205516815185547
7.975	0.20742416381836
7.98166666666667	0.207901000976563
7.98833333333334	0.206947326660156
7.995	0.204086303710938
8.00166666666667	0.202178955078125
8.00833333333334	0.203132629394531
8.015	0.205516815185547
8.02166666666667	0.208377838134766
8.02833333333334	0.212192535400391
8.035	0.21505355834961
8.04166666666667	0.216007232666016
8.04833333333334	0.214099884033203
8.055	0.210762023925781
8.06166666666667	0.207901000976563
8.06833333333334	0.20599365234375
8.075	0.204563140869141
8.08166666666667	0.202178955078125
8.08833333333334	0.197887420654297
8.095	0.191688537597656
8.10166666666667	0.182628631591797
8.10833333333334	0.174045562744141
8.115	0.166893005371094
8.12166666666667	0.161170959472656
8.12833333333334	0.156402587890625
8.135	0.153064727783203
8.14166666666667	0.151157379150391
8.14833333333334	0.149250030517578
8.155	0.14495849609375
8.16166666666667	0.139713287353516
8.16833333333334	0.135421752929688
8.175	0.133037567138672
8.18166666666667	0.130653381347656
8.18833333333334	0.126361846923828
8.195	0.123023986816406
8.20166666666667	0.119686126708985
8.20833333333334	0.116825103759766
8.215	0.113010406494141
8.22166666666667	0.110626220703125
8.22833333333334	0.110626220703125
8.235	0.113487243652344
8.24166666666667	0.116825103759766
8.24833333333334	0.120639801025391
8.255	0.124931335449219
8.26166666666667	0.131607055664063
8.26833333333334	0.141143798828125
8.275	0.148296356201172
8.28166666666667	0.15401840209961
8.28833333333334	0.156879425048828
8.295	0.159263610839844
8.30166666666667	0.159263610839844
8.30833333333334	0.157356262207031
8.315	0.158786773681641
8.32166666666667	0.164985656738281
8.32833333333334	0.177860260009766
8.335	0.189781188964844
8.34166666666667	0.199317932128906
8.34833333333334	0.208377838134766
8.355	0.216960906982422
8.36166666666667	0.224590301513672
8.36833333333334	0.227928161621094
8.375	0.231266021728516
8.38166666666667	0.236988067626953
8.38833333333334	0.242710113525391
8.395	0.248432159423828
8.40166666666667	0.25177001953125
8.40833333333334	0.254154205322266
8.415	0.253677368164063
8.42166666666667	0.252246856689453
8.42833333333334	0.250339508056641
8.435	0.246047973632813
8.44166666666667	0.239849090576172
8.44833333333334	0.233650207519531
8.455	0.231266021728516
8.46166666666667	0.231266021728516
8.46833333333334	0.231266021728516
8.475	0.229358673095703
8.48166666666667	0.225543975830078
8.48833333333334	0.219821929931641
8.495	0.210285186767578
8.50166666666667	0.197887420654297
8.50833333333334	0.185489654541016
8.515	0.17547607421875
8.52166666666667	0.1678466796875
8.52833333333334	0.162601470947266
8.535	0.158309936523438
8.54166666666667	0.153064727783203
8.54833333333334	0.145435333251953
8.555	0.136375427246094
8.56166666666667	0.127792358398438
8.56833333333334	0.119686126708985
8.575	0.111579895019531
8.58166666666667	0.102996826171875
8.58833333333334	0.0958442687988281
8.595	0.0896453857421875
8.60166666666667	0.0834465026855469
8.60833333333334	0.0767707824707032
8.615	0.0696182250976563
8.62166666666667	0.0629425048828125
8.62833333333334	0.0567436218261719
8.635	0.0500679016113282
8.64166666666667	0.041961669921875
8.64833333333334	0.0333786010742188
8.65500000000001	0.0262260437011719
8.66166666666667	0.0209808349609375
8.66833333333334	0.0171661376953125
8.675	0.0143051147460938
8.68166666666667	0.0104904174804688
8.68833333333334	0.00619888305664063
8.695	0.000476837158203125
8.70166666666667	-0.0057220458984375
8.70833333333334	-0.0123977661132813
8.715	-0.0162124633789063
8.72166666666667	-0.019073486328125
8.72833333333334	-0.0209808349609375
8.73500000000001	-0.02288818359375
8.74166666666667	-0.0262260437011719
8.74833333333334	-0.0295639038085938
8.755	-0.0362396240234375
8.76166666666667	-0.041961669921875
8.76833333333334	-0.0476837158203125
8.775	-0.0519752502441407
8.78166666666667	-0.0557899475097657
8.78833333333334	-0.0581741333007813
8.795	-0.0576972961425782
8.80166666666667	-0.0576972961425782
8.80833333333334	-0.0581741333007813
8.81500000000001	-0.0581741333007813
8.82166666666667	-0.0586509704589844
8.82833333333334	-0.0615119934082032
8.835	-0.0662803649902344
8.84166666666667	-0.0710487365722657
8.84833333333334	-0.0739097595214844
8.855	-0.0753402709960938
8.86166666666667	-0.0777244567871094
8.86833333333334	-0.0805854797363281
8.875	-0.0824928283691406
8.88166666666667	-0.0844001770019531
8.88833333333334	-0.0863075256347656
8.89500000000001	-0.0886917114257813
8.90166666666667	-0.0891685485839844
8.90833333333334	-0.0872611999511719
8.915	-0.0844001770019531
8.92166666666667	-0.0810623168945313
8.92833333333334	-0.0796318054199219
8.935	-0.0791549682617188
8.94166666666667	-0.0796318054199219
8.94833333333334	-0.0791549682617188
8.955	-0.0772476196289063
8.96166666666667	-0.0753402709960938
8.96833333333334	-0.0739097595214844
8.97500000000001	-0.072479248046875
8.98166666666667	-0.0710487365722657
8.98833333333334	-0.0691413879394532
8.995	-0.0681877136230469
9.00166666666667	-0.0681877136230469
9.00833333333334	-0.0658035278320313
9.015	-0.0596046447753907
9.02166666666667	-0.0505447387695313
9.02833333333334	-0.0429153442382813
9.035	-0.0348091125488281
9.04166666666667	-0.0243186950683594
9.04833333333334	-0.0147819519042969
9.05500000000001	-0.00810623168945313
9.06166666666667	-0.0019073486328125
9.06833333333334	0.00619888305664063
9.075	0.0157356262207031
9.08166666666667	0.026702880859375
9.08833333333334	0.0405311584472656
9.095	0.0548362731933594
9.10166666666667	0.0681877136230469
9.10833333333334	0.0815391540527344
9.115	0.095367431640625
9.12166666666667	0.107765197753906
9.12833333333334	0.119686126708985
9.13500000000001	0.133991241455078
9.14166666666667	0.149250030517578
9.14833333333334	0.162601470947266
9.155	0.173091888427735
9.16166666666667	0.184059143066406
9.16833333333334	0.195503234863281
9.175	0.208377838134766
9.18166666666667	0.221729278564453
9.18833333333334	0.235557556152344
9.195	0.250339508056641
9.20166666666667	0.262737274169922
9.20833333333334	0.273227691650391
9.21500000000001	0.28228759765625
9.22166666666667	0.290393829345703
9.22833333333334	0.297069549560547
9.235	0.301837921142578
9.24166666666667	0.30660629272461
9.24833333333334	0.310420989990235
9.255	0.313282012939453
9.26166666666667	0.313282012939453
9.26833333333334	0.311851501464844
9.275	0.310897827148438
9.28166666666667	0.312328338623047
9.28833333333334	0.31423568725586
9.29500000000001	0.316143035888672
9.30166666666667	0.319957733154297
9.30833333333334	0.325679779052735
9.315	0.330924987792969
9.32166666666667	0.332832336425781
9.32833333333334	0.331878662109375
9.335	0.330448150634766
9.34166666666667	0.326633453369141
9.34833333333334	0.319480895996094
9.355	0.310420989990235
9.36166666666667	0.303268432617188
9.36833333333334	0.296592712402344
9.375	0.288486480712891
9.38166666666667	0.278472900390625
9.38833333333334	0.267505645751953
9.395	0.257968902587891
9.40166666666667	0.250339508056641
9.40833333333334	0.244140625
9.415	0.238418579101563
9.42166666666667	0.234127044677735
9.42833333333334	0.231742858886719
9.435	0.229358673095703
9.44166666666667	0.225067138671875
9.44833333333334	0.219821929931641
9.455	0.215530395507813
9.46166666666667	0.211715698242188
9.46833333333334	0.209331512451172
9.475	0.207901000976563
9.48166666666667	0.206947326660156
9.48833333333334	0.204563140869141
9.495	0.19979476928711
9.50166666666667	0.196456909179688
9.50833333333334	0.195026397705078
9.515	0.194072723388672
9.52166666666667	0.192642211914063
9.52833333333334	0.19073486328125
9.535	0.187873840332031
9.54166666666667	0.18453598022461
9.54833333333334	0.179767608642578
9.555	0.174045562744141
9.56166666666667	0.166893005371094
9.56833333333334	0.161170959472656
9.575	0.155925750732422
9.58166666666667	0.151157379150391
9.58833333333334	0.147342681884766
9.595	0.144004821777344
9.60166666666667	0.139713287353516
9.60833333333334	0.134944915771485
9.615	0.13113021850586
9.62166666666667	0.127792358398438
9.62833333333334	0.123977661132813
9.635	0.121116638183594
9.64166666666667	0.118255615234375
9.64833333333334	0.118255615234375
9.655	0.121593475341797
9.66166666666667	0.127792358398438
9.66833333333334	0.135421752929688
9.675	0.144481658935547
9.68166666666667	0.155925750732422
9.68833333333334	0.169754028320313
9.695	0.184059143066406
9.70166666666667	0.1983642578125
9.70833333333334	0.213146209716797
9.715	0.23031234741211
9.72166666666667	0.252246856689453
9.72833333333334	0.277996063232422
9.73500000000001	0.308990478515625
9.74166666666667	0.34475326538086
9.74833333333334	0.386238098144531
9.755	0.432968139648438
9.76166666666667	0.483512878417969
9.76833333333334	0.537395477294922
9.775	0.595569610595703
9.78166666666667	0.658988952636719
9.78833333333334	0.727176666259766
9.795	0.802993774414063
9.80166666666667	0.885963439941406
9.80833333333334	0.974178314208985
9.815	1.06573104858399
9.82166666666667	1.16062164306641
9.82833333333334	1.25789642333985
9.835	1.35612487792969
9.84166666666667	1.45435333251953
9.84833333333334	1.55210494995117
9.855	1.64794921875
9.86166666666667	1.74188613891602
9.86833333333334	1.83296203613281
9.875	1.91879272460938
9.88166666666667	1.9984245300293
9.88833333333334	2.07042694091797
9.89500000000001	2.13718414306641
9.90166666666667	2.19869613647461
9.90833333333334	2.25496292114258
9.915	2.30598449707031
9.92166666666667	2.35033035278321
9.92833333333334	2.38752365112305
9.935	2.41708755493164
9.94166666666667	2.43854522705078
9.94833333333334	2.45094299316406
9.955	2.45428085327149
9.96166666666667	2.44951248168946
9.96833333333334	2.43997573852539
9.975	2.4261474609375
9.98166666666667	2.40707397460938
9.98833333333334	2.37894058227539
9.995	2.34270095825196
10.0016666666667	2.3036003112793
10.0083333333334	2.26211547851563
10.015	2.21633911132813
10.0216666666667	2.16531753540039
10.0283333333334	2.11429595947266
10.035	2.06279754638672
10.0416666666667	2.00843811035156
10.0483333333334	1.95074081420899
10.055	1.89208984375
10.0616666666667	1.83582305908203
10.0683333333334	1.78098678588867
10.075	1.72901153564453
10.0816666666667	1.68132781982422
10.0883333333334	1.63459777832031
10.095	1.58739089965821
10.1016666666667	1.53923034667969
10.1083333333334	1.49011611938477
10.115	1.43861770629883
10.1216666666667	1.38568878173828
10.1283333333334	1.33466720581055
10.135	1.28650665283203
10.1416666666667	1.24311447143555
10.1483333333334	1.20401382446289
10.155	1.16777420043946
10.1616666666667	1.13391876220703
10.1683333333334	1.10244750976563
10.175	1.07288360595703
10.1816666666667	1.04427337646485
10.1883333333334	1.01518630981446
10.195	0.988006591796875
10.2016666666667	0.965595245361328
10.2083333333334	0.949382781982422
10.215	0.935554504394531
10.2216666666667	0.923633575439453
10.2283333333334	0.916481018066406
10.235	0.916004180908203
10.2416666666667	0.918388366699219
10.2483333333334	0.922203063964844
10.255	0.927448272705078
10.2616666666667	0.936508178710938
10.2683333333334	0.949859619140625
10.275	0.966072082519531
10.2816666666667	0.985145568847656
10.2883333333334	1.007080078125
10.295	1.03282928466797
10.3016666666667	1.06143951416016
10.3083333333334	1.09338760375977
10.315	1.12485885620117
10.3216666666667	1.15633010864258
10.3283333333334	1.18827819824219
10.335	1.22165679931641
10.3416666666667	1.25503540039063
10.3483333333334	1.28650665283203
10.355	1.31654739379883
10.3616666666667	1.34563446044922
10.3683333333334	1.37186050415039
10.375	1.39474868774414
10.3816666666667	1.41143798828125
10.3883333333334	1.42335891723633
10.395	1.43194198608399
10.4016666666667	1.43814086914063
10.4083333333334	1.44433975219727
10.415	1.4486312866211
10.4216666666667	1.45149230957031
10.4283333333334	1.45053863525391
10.435	1.44481658935547
10.4416666666667	1.43527984619141
10.4483333333334	1.42049789428711
10.455	1.40237808227539
10.4616666666667	1.38092041015625
10.4683333333334	1.35660171508789
10.475	1.32894515991211
10.4816666666667	1.29795074462891
10.4883333333334	1.26314163208008
10.495	1.22642517089844
10.5016666666667	1.19209289550781
10.5083333333334	1.1587142944336
10.515	1.12724304199219
10.5216666666667	1.09434127807617
10.5283333333334	1.06191635131836
10.535	1.02853775024414
10.5416666666667	0.992774963378906
10.5483333333334	0.957489013671875
10.555	0.924110412597656
10.5616666666667	0.893592834472656
10.5683333333334	0.864505767822266
10.575	0.834465026855469
10.5816666666667	0.805377960205078
10.5883333333334	0.776290893554688
10.595	0.747203826904297
10.6016666666667	0.7171630859375
10.6083333333334	0.687122344970703
10.615	0.655651092529297
10.6216666666667	0.624656677246094
10.6283333333334	0.595569610595703
10.635	0.568866729736328
10.6416666666667	0.547885894775391
10.6483333333334	0.530242919921875
10.655	0.514507293701172
10.6616666666667	0.496387481689453
10.6683333333334	0.475883483886719
10.675	0.452995300292969
10.6816666666667	0.426292419433594
10.6883333333334	0.397205352783203
10.695	0.369548797607422
10.7016666666667	0.346660614013672
10.7083333333334	0.326156616210938
10.715	0.307083129882813
10.7216666666667	0.289440155029297
10.7283333333334	0.274658203125
10.735	0.26082992553711
10.7416666666667	0.247001647949219
10.7483333333334	0.234603881835938
10.755	0.22268295288086
10.7616666666667	0.211238861083985
10.7683333333334	0.197887420654297
10.775	0.18453598022461
10.7816666666667	0.174045562744141
10.7883333333334	0.164508819580078
10.795	0.154495239257813
10.8016666666667	0.143527984619141
10.8083333333334	0.132083892822266
10.815	0.122547149658203
10.8216666666667	0.113964080810547
10.8283333333334	0.106334686279297
10.835	0.0987052917480469
10.8416666666667	0.0920295715332031
10.8483333333334	0.0867843627929688
10.855	0.0815391540527344
10.8616666666667	0.0748634338378907
10.8683333333334	0.064849853515625
10.875	0.0553131103515625
10.8816666666667	0.049591064453125
10.8883333333334	0.0481605529785156
10.895	0.0491142272949219
10.9016666666667	0.049591064453125
10.9083333333334	0.0519752502441407
10.915	0.0529289245605469
10.9216666666667	0.0500679016113282
10.9283333333334	0.0452995300292969
10.935	0.03814697265625
10.9416666666667	0.0295639038085938
10.9483333333334	0.0200271606445313
10.955	0.0138282775878906
10.9616666666667	0.011444091796875
10.9683333333334	0.00858306884765625
10.975	0.00619888305664063
10.9816666666667	0.00429153442382813
10.9883333333334	0.00429153442382813
10.995	0.00333786010742188
11.0016666666667	-0.0019073486328125
11.0083333333334	-0.00715255737304688
11.015	-0.0095367431640625
11.0216666666667	-0.0095367431640625
11.0283333333334	-0.0100135803222656
11.035	-0.011444091796875
11.0416666666667	-0.0133514404296875
11.0483333333334	-0.0157356262207031
11.055	-0.0209808349609375
11.0616666666667	-0.0271797180175781
11.0683333333334	-0.0319480895996094
11.075	-0.0348091125488281
11.0816666666667	-0.0333786010742188
11.0883333333334	-0.0295639038085938
11.095	-0.0238418579101563
11.1016666666667	-0.0200271606445313
11.1083333333334	-0.0185966491699219
11.115	-0.019073486328125
11.1216666666667	-0.0205039978027344
11.1283333333334	-0.0238418579101563
11.135	-0.0281333923339844
11.1416666666667	-0.0319480895996094
11.1483333333334	-0.0352859497070313
11.155	-0.0376701354980469
11.1616666666667	-0.0395774841308594
11.1683333333334	-0.041961669921875
11.175	-0.0448226928710938
11.1816666666667	-0.0472068786621094
11.1883333333334	-0.0457763671875
11.195	-0.041961669921875
11.2016666666667	-0.03814697265625
11.2083333333334	-0.0348091125488281
11.215	-0.0300407409667969
11.2216666666667	-0.0243186950683594
11.2283333333334	-0.0219345092773438
11.235	-0.0238418579101563
11.2416666666667	-0.0271797180175781
11.2483333333334	-0.0319480895996094
11.255	-0.0376701354980469
11.2616666666667	-0.0443458557128906
11.2683333333334	-0.0505447387695313
11.275	-0.0562667846679688
11.2816666666667	-0.0615119934082032
11.2883333333334	-0.0658035278320313
11.295	-0.0710487365722657
11.3016666666667	-0.0772476196289063
11.3083333333334	-0.08392333984375
11.315	-0.0891685485839844
11.3216666666667	-0.0934600830078125
11.3283333333334	-0.0987052917480469
11.335	-0.102519989013672
11.3416666666667	-0.104904174804688
11.3483333333334	-0.105857849121094
11.355	-0.108718872070313
11.3616666666667	-0.110626220703125
11.3683333333334	-0.112056732177735
11.375	-0.113010406494141
11.3816666666667	-0.114917755126953
11.3883333333334	-0.118255615234375
11.395	-0.123023986816406
11.4016666666667	-0.12969970703125
11.4083333333334	-0.134944915771485
11.415	-0.138282775878906
11.4216666666667	-0.139713287353516
11.4283333333334	-0.140666961669922
11.435	-0.140666961669922
11.4416666666667	-0.140190124511719
11.4483333333334	-0.139713287353516
11.455	-0.141620635986328
11.4616666666667	-0.14638900756836
11.4683333333334	-0.151634216308594
11.475	-0.154495239257813
11.4816666666667	-0.153541564941406
11.4883333333334	-0.151157379150391
11.495	-0.148773193359375
11.5016666666667	-0.145912170410156
11.5083333333334	-0.142097473144531
11.515	-0.137805938720703
11.5216666666667	-0.135421752929688
11.5283333333334	-0.134468078613281
11.535	-0.136375427246094
11.5416666666667	-0.138282775878906
11.5483333333334	-0.137805938720703
11.555	-0.1373291015625
11.5616666666667	-0.137805938720703
11.5683333333334	-0.139236450195313
11.575	-0.1373291015625
11.5816666666667	-0.132560729980469
11.5883333333334	-0.128746032714844
11.595	-0.129222869873047
11.6016666666667	-0.129222869873047
11.6083333333334	-0.126361846923828
11.615	-0.120639801025391
11.6216666666667	-0.116348266601563
11.6283333333334	-0.112056732177735
11.635	-0.105381011962891
11.6416666666667	-0.0987052917480469
11.6483333333334	-0.0944137573242188
11.655	-0.0939369201660156
11.6616666666667	-0.0944137573242188
11.6683333333334	-0.0944137573242188
11.675	-0.0925064086914063
11.6816666666667	-0.0872611999511719
11.6883333333334	-0.0815391540527344
11.695	-0.0748634338378907
11.7016666666667	-0.06866455078125
11.7083333333334	-0.0624656677246094
11.715	-0.0581741333007813
11.7216666666667	-0.0567436218261719
11.7283333333334	-0.0543594360351563
11.735	-0.0486373901367188
11.7416666666667	-0.0395774841308594
11.7483333333334	-0.0300407409667969
11.755	-0.02288818359375
11.7616666666667	-0.0176429748535156
11.7683333333334	-0.0119209289550781
11.775	-0.00762939453125
11.7816666666667	-0.00429153442382813
11.7883333333334	-0.000476837158203125
11.795	0.00667572021484375
11.8016666666667	0.0176429748535156
11.8083333333334	0.0295639038085938
11.815	0.0424385070800781
11.8216666666667	0.057220458984375
11.8283333333334	0.0748634338378907
11.835	0.0963211059570313
11.8416666666667	0.119209289550781
11.8483333333334	0.145435333251953
11.855	0.173568725585938
11.8616666666667	0.205516815185547
11.8683333333334	0.240802764892578
11.875	0.279426574707031
11.8816666666667	0.322818756103516
11.8883333333334	0.370979309082031
11.895	0.421524047851563
11.9016666666667	0.473976135253906
11.9083333333334	0.529766082763672
11.915	0.589370727539063
11.9216666666667	0.652313232421875
11.9283333333334	0.720024108886719
11.935	0.79345703125
11.9416666666667	0.870227813720703
11.9483333333334	0.94747543334961
11.955	1.02615356445313
11.9616666666667	1.10530853271485
11.9683333333334	1.18589401245117
11.975	1.26743316650391
11.9816666666667	1.35278701782227
11.9883333333334	1.44290924072266
11.995	1.53541564941406
12.0016666666667	1.63030624389649
12.0083333333334	1.72519683837891
12.015	1.81865692138672
12.0216666666667	1.90830230712891
12.0283333333334	1.99270248413086
12.035	2.07090377807617
12.0416666666667	2.14290618896485
12.0483333333334	2.20870971679688
12.055	2.26831436157227
12.0616666666667	2.32505798339844
12.0683333333334	2.37894058227539
12.075	2.42996215820313
12.0816666666667	2.47430801391602
12.0883333333334	2.51150131225586
12.095	2.54249572753906
12.1016666666667	2.56586074829102
12.1083333333334	2.57921218872071
12.115	2.58350372314453
12.1216666666667	2.58302688598633
12.1283333333334	2.57730484008789
12.135	2.56395339965821
12.1416666666667	2.54297256469727
12.1483333333334	2.51626968383789
12.155	2.48575210571289
12.1616666666667	2.45094299316406
12.1683333333334	2.41279602050781
12.175	2.37131118774414
12.1816666666667	2.32839584350586
12.1883333333334	2.28261947631836
12.195	2.23541259765625
12.2016666666667	2.18582153320313
12.2083333333334	2.13336944580078
12.215	2.08091735839844
12.2216666666667	2.02989578247071
12.2283333333334	1.98030471801758
12.235	1.92737579345703
12.2416666666667	1.87063217163086
12.2483333333334	1.81245803833008
12.255	1.7538070678711
12.2616666666667	1.69610977172852
12.2683333333334	1.63984298706055
12.275	1.58548355102539
12.2816666666667	1.53541564941406
12.2883333333334	1.48725509643555
12.295	1.43957138061524
12.3016666666667	1.3880729675293
12.3083333333334	1.33514404296875
12.315	1.28269195556641
12.3216666666667	1.23071670532227
12.3283333333334	1.17969512939453
12.335	1.13010406494141
12.3416666666667	1.08194351196289
12.3483333333334	1.03425979614258
12.355	0.988006591796875
12.3616666666667	0.941753387451172
12.3683333333334	0.896930694580078
12.375	0.854015350341797
12.3816666666667	0.813961029052735
12.3883333333334	0.776290893554688
12.395	0.74005126953125
12.4016666666667	0.706672668457032
12.4083333333334	0.674247741699219
12.415	0.641345977783203
12.4216666666667	0.608444213867188
12.4283333333334	0.575542449951172
12.435	0.544548034667969
12.4416666666667	0.514984130859375
12.4483333333334	0.487804412841797
12.455	0.463008880615235
12.4616666666667	0.439167022705078
12.4683333333334	0.415325164794922
12.475	0.391960144042969
12.4816666666667	0.370979309082031
12.4883333333334	0.353813171386719
12.495	0.339508056640625
12.5016666666667	0.32806396484375
12.5083333333334	0.319004058837891
12.515	0.311374664306641
12.5216666666667	0.304698944091797
12.5283333333334	0.29897689819336
12.535	0.295162200927735
12.5416666666667	0.296115875244141
12.5483333333334	0.30517578125
12.555	0.323295593261719
12.5616666666667	0.347614288330078
12.5683333333334	0.376701354980469
12.575	0.412940979003906
12.5816666666667	0.456333160400391
12.5883333333334	0.509738922119141
12.595	0.572681427001953
12.6016666666667	0.64849853515625
12.6083333333334	0.742912292480469
12.615	0.859260559082031
12.6216666666667	0.998020172119141
12.6283333333334	1.1591911315918
12.635	1.34706497192383
12.6416666666667	1.56784057617188
12.6483333333334	1.82485580444336
12.655	2.11858749389649
12.6616666666667	2.4566650390625
12.6683333333334	2.84910202026367
12.675	3.30257415771485
12.6816666666667	3.82089614868164
12.6883333333334	4.41312789916992
12.695	5.09119033813477
12.7016666666667	5.86462020874024
12.7083333333334	6.74152374267578
12.715	7.73382186889649
12.7216666666667	8.85581970214844
12.7283333333334	10.1208686828613
12.735	11.5423202514649
12.7416666666667	13.1325721740723
12.7483333333334	14.9064064025879
12.755	16.8800354003906
12.7616666666667	19.066333770752
12.7683333333334	21.4776992797852
12.775	24.1274833679199
12.7816666666667	27.0276069641113
12.7883333333334	30.1852226257324
12.795	33.6036682128906
12.8016666666667	37.287712097168
12.8083333333334	41.2430763244629
12.815	45.4702377319336
12.8216666666667	49.9677658081055
12.8283333333334	54.7323226928711
12.835	59.7577095031739
12.8416666666667	65.0310516357422
12.8483333333334	70.5304145812989
12.855	76.235294342041
12.8616666666667	82.1213722229004
12.8683333333334	88.1624221801758
12.875	94.322681427002
12.8816666666667	100.56734085083
12.8883333333334	106.858730316162
12.895	113.1591796875
12.9016666666667	119.42720413208
12.9083333333334	125.624179840088
12.915	131.709575653076
12.9216666666667	137.641429901123
12.9283333333334	143.379211425781
12.935	148.880958557129
12.9416666666667	154.108047485352
12.9483333333334	159.022331237793
12.955	163.591384887696
12.9616666666667	167.789459228516
12.9683333333334	171.597003936768
12.975	174.993515014649
12.9816666666667	177.960872650147
12.9883333333334	180.485725402832
12.995	182.567119598389
13.0016666666667	184.204578399658
13.0083333333334	185.396194458008
13.015	186.14673614502
13.0216666666667	186.469078063965
13.0283333333334	186.379909515381
13.035	185.893535614014
13.0416666666667	185.026168823242
13.0483333333334	183.804988861084
13.055	182.252883911133
13.0616666666667	180.393218994141
13.0683333333334	178.246021270752
13.075	175.835609436035
13.0816666666667	173.188209533692
13.0883333333334	170.332431793213
13.095	167.294025421143
13.1016666666667	164.096355438233
13.1083333333334	160.760402679444
13.115	157.308101654053
13.1216666666667	153.759002685547
13.1283333333334	150.12788772583
13.135	146.430969238281
13.1416666666667	142.688751220703
13.1483333333334	138.919830322266
13.155	135.139465332031
13.1616666666667	131.357669830322
13.1683333333334	127.583980560303
13.175	123.826503753662
13.1816666666667	120.093822479248
13.1883333333334	116.389751434326
13.195	112.720966339112
13.2016666666667	109.094619750977
13.2083333333334	105.517387390137
13.215	101.99499130249
13.2216666666667	98.5302925109863
13.2283333333334	95.1290130615235
13.235	91.7925834655762
13.2416666666667	88.5205268859863
13.2483333333334	85.3147506713867
13.255	82.1733474731446
13.2616666666667	79.0982246398926
13.2683333333334	76.0912895202637
13.275	73.1549263000489
13.2816666666667	70.2929496765137
13.2883333333334	67.5048828125
13.295	64.791202545166
13.3016666666667	62.1504783630371
13.3083333333334	59.5798492431641
13.315	57.0797920227051
13.3216666666667	54.649829864502
13.3283333333334	52.2942543029785
[truncated: 7,001 more rows]
