# Supplementary material for: Chemodiversity of Calophyllum inophyllum L. oil bioactive components related to their specific geographical distribution in the South Pacific region
Source: PeerJ. 2019 May 22;7:e6896. doi: 10.7717/peerj.6896 (PMC6535043; doi:10.7717/peerj.6896)
Supplement: Supplemental Information 4 — Time and absorbance values at 280 nm. The site and the number of the collected sample from French Polynesia are in the separate file names. [file peerj-07-6896-s004.zip › TUAMOTU_TIKEHAU_N118.csv]

0.00233333333333334	-0.296592712402344
0.009	-0.320911407470703
0.0156666666666667	-0.335216522216797
0.0223333333333334	-0.331401824951172
0.029	-0.301837921142578
0.0356666666666667	-0.26082992553711
0.0423333333333334	-0.227451324462891
0.049	-0.208377838134766
0.0556666666666667	-0.195026397705078
0.0623333333333334	-0.183582305908203
0.069	-0.177383422851563
0.0756666666666667	-0.17690658569336
0.0823333333333334	-0.178337097167969
0.089	-0.179767608642578
0.0956666666666667	-0.181198120117188
0.102333333333334	-0.183582305908203
0.109	-0.185012817382813
0.115666666666667	-0.18453598022461
0.122333333333334	-0.182628631591797
0.129	-0.180244445800781
0.135666666666667	-0.177383422851563
0.142333333333334	-0.174999237060547
0.149	-0.173568725585938
0.155666666666667	-0.174045562744141
0.162333333333334	-0.174045562744141
0.169	-0.173091888427735
0.175666666666667	-0.172615051269531
0.182333333333334	-0.172138214111328
0.189	-0.169754028320313
0.195666666666667	-0.1678466796875
0.202333333333334	-0.166893005371094
0.209	-0.168323516845703
0.215666666666667	-0.170230865478516
0.222333333333334	-0.173091888427735
0.229	-0.178813934326172
0.235666666666667	-0.18453598022461
0.242333333333334	-0.189304351806641
0.249	-0.192642211914063
0.255666666666667	-0.195026397705078
0.262333333333334	-0.195980072021485
0.269	-0.195503234863281
0.275666666666667	-0.196456909179688
0.282333333333334	-0.198841094970703
0.289	-0.202655792236328
0.295666666666667	-0.207901000976563
0.302333333333334	-0.213146209716797
0.309	-0.217914581298828
0.315666666666667	-0.219345092773438
0.322333333333334	-0.219345092773438
0.329	-0.217437744140625
0.335666666666667	-0.216960906982422
0.342333333333334	-0.218391418457031
0.349	-0.222206115722656
0.355666666666667	-0.226020812988281
0.362333333333334	-0.228404998779297
0.369	-0.231266021728516
0.375666666666667	-0.233650207519531
0.382333333333334	-0.23651123046875
0.389	-0.238895416259766
0.395666666666667	-0.241279602050781
0.402333333333334	-0.242710113525391
0.409	-0.243663787841797
0.415666666666667	-0.244617462158203
0.422333333333334	-0.246524810791016
0.429	-0.248432159423828
0.435666666666667	-0.250339508056641
0.442333333333334	-0.254631042480469
0.449	-0.2593994140625
0.455666666666667	-0.263214111328125
0.462333333333334	-0.262260437011719
0.469	-0.258445739746094
0.475666666666667	-0.254154205322266
0.482333333333334	-0.25177001953125
0.489	-0.252723693847656
0.495666666666667	-0.254631042480469
0.502333333333334	-0.258445739746094
0.509	-0.261783599853516
0.515666666666667	-0.264644622802735
0.522333333333334	-0.265121459960938
0.529	-0.263690948486328
0.535666666666667	-0.262260437011719
0.542333333333334	-0.2593994140625
0.549	-0.257015228271485
0.555666666666667	-0.254631042480469
0.562333333333334	-0.25320053100586
0.569	-0.252723693847656
0.575666666666667	-0.252723693847656
0.582333333333334	-0.25320053100586
0.589	-0.256538391113281
0.595666666666667	-0.260353088378906
0.602333333333334	-0.264644622802735
0.609	-0.266551971435547
0.615666666666667	-0.26702880859375
0.622333333333334	-0.269412994384766
0.629	-0.273227691650391
0.635666666666667	-0.276565551757813
0.642333333333334	-0.277996063232422
0.649	-0.280380249023438
0.655666666666667	-0.28228759765625
0.662333333333334	-0.28371810913086
0.669	-0.284671783447266
0.675666666666667	-0.284671783447266
0.682333333333334	-0.284194946289063
0.689	-0.283241271972656
0.695666666666667	-0.284671783447266
0.702333333333334	-0.288963317871094
0.709	-0.294685363769531
0.715666666666667	-0.300884246826172
0.722333333333334	-0.307083129882813
0.729	-0.31280517578125
0.735666666666667	-0.315189361572266
0.742333333333334	-0.315666198730469
0.749	-0.31423568725586
0.755666666666667	-0.311851501464844
0.762333333333334	-0.309944152832031
0.769	-0.310897827148438
0.775666666666667	-0.315666198730469
0.782333333333334	-0.321388244628906
0.789	-0.326633453369141
0.795666666666667	-0.331878662109375
0.802333333333334	-0.335216522216797
0.809	-0.33712387084961
0.815666666666667	-0.336170196533203
0.822333333333334	-0.333786010742188
0.829	-0.332832336425781
0.835666666666667	-0.332355499267578
0.842333333333334	-0.334262847900391
0.849	-0.337600708007813
0.855666666666667	-0.340461730957031
0.862333333333334	-0.340938568115235
0.869	-0.338554382324219
0.875666666666667	-0.336647033691406
0.882333333333334	-0.333786010742188
0.889	-0.330448150634766
0.895666666666667	-0.32806396484375
0.902333333333334	-0.32806396484375
0.909	-0.329971313476563
0.915666666666667	-0.331401824951172
0.922333333333334	-0.334739685058594
0.929	-0.339984893798828
0.935666666666667	-0.347137451171875
0.942333333333334	-0.353336334228516
0.949	-0.356674194335938
0.955666666666667	-0.35858154296875
0.962333333333334	-0.35858154296875
0.969	-0.355720520019531
0.975666666666667	-0.349998474121094
0.982333333333334	-0.345230102539063
0.989	-0.34332275390625
0.995666666666667	-0.345230102539063
1.00233333333334	-0.349044799804688
1.009	-0.352859497070313
1.01566666666667	-0.358104705810547
1.02233333333334	-0.362873077392578
1.029	-0.3662109375
1.03566666666667	-0.367164611816406
1.04233333333334	-0.3662109375
1.049	-0.365257263183594
1.05566666666667	-0.362873077392578
1.06233333333334	-0.360965728759766
1.069	-0.360965728759766
1.07566666666667	-0.360488891601563
1.08233333333334	-0.357627868652344
1.089	-0.353813171386719
1.09566666666667	-0.352859497070313
1.10233333333334	-0.354766845703125
1.109	-0.354766845703125
1.11566666666667	-0.353813171386719
1.12233333333334	-0.353813171386719
1.129	-0.355243682861328
1.13566666666667	-0.356674194335938
1.14233333333334	-0.356674194335938
1.149	-0.35858154296875
1.15566666666667	-0.362873077392578
1.16233333333334	-0.368595123291016
1.169	-0.373363494873047
1.17566666666667	-0.37527084350586
1.18233333333334	-0.374794006347656
1.189	-0.374794006347656
1.19566666666667	-0.376224517822266
1.20233333333334	-0.379562377929688
1.209	-0.38290023803711
1.21566666666667	-0.384807586669922
1.22233333333334	-0.387191772460938
1.229	-0.38909912109375
1.23566666666667	-0.390052795410156
1.24233333333334	-0.390052795410156
1.249	-0.391960144042969
1.25566666666667	-0.397205352783203
1.26233333333334	-0.400543212890625
1.269	-0.401496887207031
1.27566666666667	-0.401496887207031
1.28233333333334	-0.402450561523438
1.289	-0.402927398681641
1.29566666666667	-0.402450561523438
1.30233333333334	-0.40435791015625
1.309	-0.407695770263672
1.31566666666667	-0.412940979003906
1.32233333333334	-0.417709350585938
1.329	-0.420570373535156
1.33566666666667	-0.41961669921875
1.34233333333334	-0.415802001953125
1.349	-0.411510467529297
1.35566666666667	-0.407218933105469
1.36233333333334	-0.405311584472656
1.369	-0.406742095947266
1.37566666666667	-0.414371490478516
1.38233333333334	-0.426292419433594
1.389	-0.438213348388672
1.39566666666667	-0.446319580078125
1.40233333333334	-0.447750091552735
1.409	-0.446319580078125
1.41566666666667	-0.442028045654297
1.42233333333334	-0.437259674072266
1.429	-0.433921813964844
1.43566666666667	-0.433444976806641
1.44233333333334	-0.435352325439453
1.449	-0.437259674072266
1.45566666666667	-0.439167022705078
1.46233333333334	-0.440597534179688
1.469	-0.440120697021485
1.47566666666667	-0.438213348388672
1.48233333333334	-0.436782836914063
1.489	-0.436782836914063
1.49566666666667	-0.437736511230469
1.50233333333334	-0.438690185546875
1.509	-0.440597534179688
1.51566666666667	-0.442981719970703
1.52233333333334	-0.44393539428711
1.529	-0.442028045654297
1.53566666666667	-0.438690185546875
1.54233333333334	-0.436782836914063
1.549	-0.435829162597656
1.55566666666667	-0.436782836914063
1.56233333333334	-0.438213348388672
1.569	-0.441551208496094
1.57566666666667	-0.445842742919922
1.58233333333334	-0.447750091552735
1.589	-0.446319580078125
1.59566666666667	-0.44393539428711
1.60233333333334	-0.44393539428711
1.609	-0.445842742919922
1.61566666666667	-0.447273254394531
1.62233333333334	-0.449657440185547
1.629	-0.452041625976563
1.63566666666667	-0.452995300292969
1.64233333333334	-0.451087951660156
1.649	-0.447750091552735
1.65566666666667	-0.445842742919922
1.66233333333334	-0.445842742919922
1.669	-0.449180603027344
1.67566666666667	-0.454425811767578
1.68233333333334	-0.460147857666016
1.689	-0.46539306640625
1.69566666666667	-0.471591949462891
1.70233333333334	-0.48065185546875
1.709	-0.486850738525391
1.71566666666667	-0.48971176147461
1.72233333333334	-0.48971176147461
1.729	-0.486850738525391
1.73566666666667	-0.479698181152344
1.74233333333334	-0.468254089355469
1.749	-0.458240509033203
1.75566666666667	-0.452995300292969
1.76233333333334	-0.452518463134766
1.769	-0.454425811767578
1.77566666666667	-0.458240509033203
1.78233333333334	-0.464439392089844
1.789	-0.472545623779297
1.79566666666667	-0.480175018310547
1.80233333333334	-0.485897064208985
1.809	-0.487327575683594
1.81566666666667	-0.484943389892578
1.82233333333334	-0.48065185546875
1.829	-0.476360321044922
1.83566666666667	-0.4730224609375
1.84233333333334	-0.470638275146485
1.849	-0.471591949462891
1.85566666666667	-0.475406646728516
1.86233333333334	-0.478744506835938
1.869	-0.480175018310547
1.87566666666667	-0.481128692626953
1.88233333333334	-0.483512878417969
1.889	-0.487327575683594
1.89566666666667	-0.490665435791016
1.90233333333334	-0.494003295898438
1.909	-0.497817993164063
1.91566666666667	-0.499725341796875
1.92233333333334	-0.499725341796875
1.929	-0.499248504638672
1.93566666666667	-0.502109527587891
1.94233333333334	-0.505447387695313
1.949	-0.506401062011719
1.95566666666667	-0.505924224853516
1.96233333333334	-0.504016876220703
1.969	-0.5035400390625
1.97566666666667	-0.501155853271485
1.98233333333334	-0.49734115600586
1.989	-0.494480133056641
1.99566666666667	-0.493049621582031
2.00233333333334	-0.494956970214844
2.009	-0.496387481689453
2.01566666666667	-0.498294830322266
2.02233333333334	-0.501632690429688
2.029	-0.505924224853516
2.03566666666667	-0.510215759277344
2.04233333333334	-0.513076782226563
2.049	-0.514030456542969
2.05566666666667	-0.514030456542969
2.06233333333334	-0.514984130859375
2.069	-0.516891479492188
2.07566666666667	-0.517368316650391
2.08233333333334	-0.516414642333985
2.089	-0.516414642333985
2.09566666666667	-0.518321990966797
2.10233333333334	-0.519752502441407
2.109	-0.518798828125
2.11566666666667	-0.517368316650391
2.12233333333334	-0.517845153808594
2.129	-0.518798828125
2.13566666666667	-0.518321990966797
2.14233333333334	-0.515937805175782
2.149	-0.513076782226563
2.15566666666667	-0.513076782226563
2.16233333333334	-0.515460968017578
2.169	-0.517368316650391
2.17566666666667	-0.520706176757813
2.18233333333334	-0.524520874023438
2.189	-0.529289245605469
2.19566666666667	-0.531673431396485
2.20233333333334	-0.532627105712891
2.209	-0.531673431396485
2.21566666666667	-0.528335571289063
2.22233333333334	-0.524997711181641
2.229	-0.522613525390625
2.23566666666667	-0.521659851074219
2.24233333333334	-0.521659851074219
2.249	-0.523567199707032
2.25566666666667	-0.528335571289063
2.26233333333334	-0.533580780029297
2.269	-0.537395477294922
2.27566666666667	-0.538349151611328
2.28233333333334	-0.537872314453125
2.289	-0.535964965820313
2.29566666666667	-0.533580780029297
2.30233333333334	-0.530719757080078
2.309	-0.529766082763672
2.31566666666667	-0.530242919921875
2.32233333333334	-0.531196594238282
2.329	-0.532627105712891
2.33566666666667	-0.535011291503907
2.34233333333334	-0.539779663085938
2.349	-0.544548034667969
2.35566666666667	-0.548362731933594
2.36233333333334	-0.551223754882813
2.369	-0.553607940673828
2.37566666666667	-0.554084777832032
2.38233333333334	-0.551700592041016
2.389	-0.548362731933594
2.39566666666667	-0.545978546142578
2.40233333333334	-0.546455383300782
2.409	-0.549793243408203
2.41566666666667	-0.553131103515625
2.42233333333334	-0.557899475097657
2.429	-0.563621520996094
2.43566666666667	-0.569820404052735
2.44233333333334	-0.575542449951172
2.449	-0.577449798583985
2.45566666666667	-0.577449798583985
2.46233333333334	-0.575065612792969
2.469	-0.570774078369141
2.47566666666667	-0.566482543945313
2.48233333333334	-0.564098358154297
2.489	-0.564098358154297
2.49566666666667	-0.566959381103516
2.50233333333334	-0.57363510131836
2.509	-0.58126449584961
2.51566666666667	-0.586032867431641
2.52233333333334	-0.58746337890625
2.529	-0.586986541748047
2.53566666666667	-0.587940216064453
2.54233333333334	-0.586509704589844
2.549	-0.584125518798828
2.55566666666667	-0.584125518798828
2.56233333333334	-0.586509704589844
2.569	-0.588417053222657
2.57566666666667	-0.586986541748047
2.58233333333334	-0.584125518798828
2.589	-0.581741333007813
2.59566666666667	-0.579833984375
2.60233333333334	-0.578880310058594
2.609	-0.578880310058594
2.61566666666667	-0.58126449584961
2.62233333333334	-0.584125518798828
2.629	-0.585556030273438
2.63566666666667	-0.586509704589844
2.64233333333334	-0.586509704589844
2.649	-0.58746337890625
2.65566666666667	-0.589847564697266
2.66233333333334	-0.5950927734375
2.669	-0.600814819335938
2.67566666666667	-0.603675842285157
2.68233333333334	-0.603199005126953
2.689	-0.599861145019532
2.69566666666667	-0.59652328491211
2.70233333333334	-0.591278076171875
2.709	-0.586986541748047
2.71566666666667	-0.584602355957032
2.72233333333334	-0.586986541748047
2.729	-0.591754913330078
2.73566666666667	-0.59652328491211
2.74233333333334	-0.599861145019532
2.749	-0.603199005126953
2.75566666666667	-0.606536865234375
2.76233333333334	-0.608444213867188
2.769	-0.608921051025391
2.77566666666667	-0.6103515625
2.78233333333334	-0.61178207397461
2.789	-0.612258911132813
2.79566666666667	-0.61178207397461
2.80233333333334	-0.611305236816407
2.809	-0.610828399658203
2.81566666666667	-0.608444213867188
2.82233333333334	-0.606536865234375
2.829	-0.605106353759766
2.83566666666667	-0.604629516601563
2.84233333333334	-0.605106353759766
2.849	-0.605583190917969
2.85566666666667	-0.606060028076172
2.86233333333334	-0.607013702392578
2.869	-0.608921051025391
2.87566666666667	-0.610828399658203
2.88233333333334	-0.613212585449219
2.889	-0.615119934082032
2.89566666666667	-0.616550445556641
2.90233333333334	-0.619888305664063
2.909	-0.623703002929688
2.91566666666667	-0.62704086303711
2.92233333333334	-0.628471374511719
2.929	-0.629901885986328
2.93566666666667	-0.631809234619141
2.94233333333334	-0.63323974609375
2.949	-0.63323974609375
2.95566666666667	-0.633716583251953
2.96233333333334	-0.635147094726563
2.969	-0.635623931884766
2.97566666666667	-0.636100769042969
2.98233333333334	-0.636577606201172
2.989	-0.637531280517578
2.99566666666667	-0.637054443359375
3.00233333333334	-0.637054443359375
3.009	-0.636100769042969
3.01566666666667	-0.63467025756836
3.02233333333334	-0.632286071777344
3.029	-0.630855560302735
3.03566666666667	-0.631332397460938
3.04233333333334	-0.63323974609375
3.049	-0.635623931884766
3.05566666666667	-0.638484954833985
3.06233333333334	-0.642776489257813
3.069	-0.645637512207032
3.07566666666667	-0.645160675048828
3.08233333333334	-0.643730163574219
3.089	-0.641822814941407
3.09566666666667	-0.639915466308594
3.10233333333334	-0.637531280517578
3.109	-0.635623931884766
3.11566666666667	-0.635147094726563
3.12233333333334	-0.636100769042969
3.129	-0.638961791992188
3.13566666666667	-0.643253326416016
3.14233333333334	-0.648021697998047
3.149	-0.650882720947266
3.15566666666667	-0.653266906738282
3.16233333333334	-0.6561279296875
3.169	-0.65755844116211
3.17566666666667	-0.658988952636719
3.18233333333334	-0.661373138427735
3.189	-0.666141510009766
3.19566666666667	-0.669956207275391
3.20233333333334	-0.669479370117188
3.209	-0.668048858642578
3.21566666666667	-0.667095184326172
3.22233333333334	-0.66518783569336
3.229	-0.661373138427735
3.23566666666667	-0.661373138427735
3.24233333333334	-0.664234161376953
3.249	-0.667095184326172
3.25566666666667	-0.668048858642578
3.26233333333334	-0.668048858642578
3.269	-0.667095184326172
3.27566666666667	-0.659942626953125
3.28233333333334	-0.652313232421875
3.289	-0.647068023681641
3.29566666666667	-0.642776489257813
3.30233333333334	-0.639438629150391
3.309	-0.636100769042969
3.31566666666667	-0.637531280517578
3.32233333333334	-0.641345977783203
3.329	-0.644207000732422
3.33566666666667	-0.647068023681641
3.34233333333334	-0.64992904663086
3.349	-0.654697418212891
3.35566666666667	-0.658512115478516
3.36233333333334	-0.661373138427735
3.369	-0.662326812744141
3.37566666666667	-0.660419464111328
3.38233333333334	-0.657081604003907
3.389	-0.654697418212891
3.39566666666667	-0.653266906738282
3.40233333333334	-0.652313232421875
3.409	-0.650882720947266
3.41566666666667	-0.650405883789063
3.42233333333334	-0.652313232421875
3.429	-0.655174255371094
3.43566666666667	-0.6561279296875
3.44233333333334	-0.653743743896485
3.449	-0.648975372314453
3.45566666666667	-0.643253326416016
3.46233333333334	-0.637054443359375
3.469	-0.630855560302735
3.47566666666667	-0.627517700195313
3.48233333333334	-0.627517700195313
3.489	-0.631332397460938
3.49566666666667	-0.635147094726563
3.50233333333334	-0.639438629150391
3.509	-0.64229965209961
3.51566666666667	-0.642776489257813
3.52233333333334	-0.643730163574219
3.529	-0.647068023681641
3.53566666666667	-0.651359558105469
3.54233333333334	-0.654220581054688
3.549	-0.654697418212891
3.55566666666667	-0.654220581054688
3.56233333333334	-0.652790069580078
3.569	-0.64849853515625
3.57566666666667	-0.644207000732422
3.58233333333334	-0.64229965209961
3.589	-0.641345977783203
3.59566666666667	-0.641345977783203
3.60233333333334	-0.641822814941407
3.609	-0.64229965209961
3.61566666666667	-0.64229965209961
3.62233333333334	-0.64229965209961
3.629	-0.64229965209961
3.63566666666667	-0.641345977783203
3.64233333333334	-0.637531280517578
3.649	-0.631809234619141
3.65566666666667	-0.625133514404297
3.66233333333334	-0.61798095703125
3.669	-0.6103515625
3.67566666666667	-0.60415267944336
3.68233333333334	-0.599384307861328
3.689	-0.59652328491211
3.69566666666667	-0.594139099121094
3.70233333333334	-0.593662261962891
3.709	-0.595569610595703
3.71566666666667	-0.597000122070313
3.72233333333334	-0.597000122070313
3.729	-0.595569610595703
3.73566666666667	-0.594615936279297
3.74233333333334	-0.593185424804688
3.749	-0.589370727539063
3.75566666666667	-0.584602355957032
3.76233333333334	-0.580787658691407
3.769	-0.578403472900391
3.77566666666667	-0.574111938476563
3.78233333333334	-0.569343566894532
3.789	-0.563621520996094
3.79566666666667	-0.555992126464844
3.80233333333334	-0.545978546142578
3.809	-0.533103942871094
3.81566666666667	-0.519275665283203
3.82233333333334	-0.505447387695313
3.829	-0.490665435791016
3.83566666666667	-0.475406646728516
3.84233333333334	-0.458717346191406
3.849	-0.442028045654297
3.85566666666667	-0.425338745117188
3.86233333333334	-0.407218933105469
3.869	-0.38909912109375
3.87566666666667	-0.371932983398438
3.88233333333334	-0.357151031494141
3.889	-0.340461730957031
3.89566666666667	-0.321388244628906
3.90233333333334	-0.301361083984375
3.909	-0.280380249023438
3.91566666666667	-0.259876251220703
3.92233333333334	-0.240325927734375
3.929	-0.225067138671875
3.93566666666667	-0.21505355834961
3.94233333333334	-0.211238861083985
3.949	-0.212669372558594
3.95566666666667	-0.218868255615235
3.96233333333334	-0.231742858886719
3.969	-0.250339508056641
3.97566666666667	-0.271320343017578
3.98233333333334	-0.293254852294922
3.989	-0.315666198730469
3.99566666666667	-0.341415405273438
4.00233333333334	-0.369071960449219
4.009	-0.396251678466797
4.01566666666667	-0.420093536376953
4.02233333333334	-0.441551208496094
4.029	-0.460624694824219
4.03566666666667	-0.477790832519531
4.04233333333334	-0.492095947265625
4.049	-0.50497055053711
4.05566666666667	-0.52022933959961
4.06233333333334	-0.538349151611328
4.069	-0.555992126464844
4.07566666666667	-0.571727752685547
4.08233333333334	-0.584602355957032
4.089	-0.595569610595703
4.09566666666667	-0.60272216796875
4.10233333333334	-0.608921051025391
4.109	-0.616550445556641
4.11566666666667	-0.626564025878907
4.12233333333334	-0.637054443359375
4.129	-0.64849853515625
4.13566666666667	-0.659465789794922
4.14233333333334	-0.668525695800782
4.149	-0.676155090332032
4.15566666666667	-0.679969787597657
4.16233333333334	-0.681877136230469
4.169	-0.681877136230469
4.17566666666667	-0.68044662475586
4.18233333333334	-0.677585601806641
4.189	-0.671863555908203
4.19566666666667	-0.666141510009766
4.20233333333334	-0.659942626953125
4.209	-0.654697418212891
4.21566666666667	-0.652313232421875
4.22233333333334	-0.650405883789063
4.229	-0.650405883789063
4.23566666666667	-0.64992904663086
4.24233333333334	-0.650882720947266
4.249	-0.651836395263672
4.25566666666667	-0.649452209472657
4.26233333333334	-0.646114349365235
4.269	-0.643730163574219
4.27566666666667	-0.64229965209961
4.28233333333334	-0.638008117675782
4.289	-0.632286071777344
4.29566666666667	-0.628948211669922
4.30233333333334	-0.627994537353516
4.309	-0.627994537353516
4.31566666666667	-0.626564025878907
4.32233333333334	-0.623703002929688
4.329	-0.61941146850586
4.33566666666667	-0.612735748291016
4.34233333333334	-0.605106353759766
4.349	-0.597476959228516
4.35566666666667	-0.591278076171875
4.36233333333334	-0.587940216064453
4.369	-0.586509704589844
4.37566666666667	-0.584602355957032
4.38233333333334	-0.581741333007813
4.389	-0.577449798583985
4.39566666666667	-0.574111938476563
4.40233333333334	-0.571250915527344
4.409	-0.570774078369141
4.41566666666667	-0.572681427001953
4.42233333333334	-0.575542449951172
4.429	-0.578403472900391
4.43566666666667	-0.579357147216797
4.44233333333334	-0.578880310058594
4.449	-0.576019287109375
4.45566666666667	-0.573158264160157
4.46233333333334	-0.571250915527344
4.469	-0.570297241210938
4.47566666666667	-0.569343566894532
4.48233333333334	-0.567913055419922
4.489	-0.566482543945313
4.49566666666667	-0.566959381103516
4.50233333333334	-0.569820404052735
4.509	-0.574111938476563
4.51566666666667	-0.576972961425782
4.52233333333334	-0.578880310058594
4.529	-0.580787658691407
4.53566666666667	-0.58126449584961
4.54233333333334	-0.579357147216797
4.549	-0.57363510131836
4.55566666666667	-0.566482543945313
4.56233333333334	-0.561237335205078
4.569	-0.55837631225586
4.57566666666667	-0.554561614990235
4.58233333333334	-0.54931640625
4.589	-0.542640686035157
4.59566666666667	-0.536918640136719
4.60233333333334	-0.533103942871094
4.609	-0.52642822265625
4.61566666666667	-0.52022933959961
4.62233333333334	-0.515460968017578
4.629	-0.515937805175782
4.63566666666667	-0.517368316650391
4.64233333333334	-0.516891479492188
4.649	-0.515460968017578
4.65566666666667	-0.51116943359375
4.66233333333334	-0.504493713378907
4.669	-0.494480133056641
4.67566666666667	-0.483989715576172
4.68233333333334	-0.47445297241211
4.689	-0.467300415039063
4.69566666666667	-0.46539306640625
4.70233333333334	-0.465869903564453
4.709	-0.46682357788086
4.71566666666667	-0.46682357788086
4.72233333333334	-0.464916229248047
4.729	-0.463485717773438
4.73566666666667	-0.461578369140625
4.74233333333334	-0.461101531982422
4.749	-0.462055206298828
4.75566666666667	-0.464439392089844
4.76233333333334	-0.46682357788086
4.769	-0.468730926513672
4.77566666666667	-0.469684600830078
4.78233333333334	-0.469684600830078
4.789	-0.468254089355469
4.79566666666667	-0.463485717773438
4.80233333333334	-0.457286834716797
4.809	-0.45156478881836
4.81566666666667	-0.445365905761719
4.82233333333334	-0.435829162597656
4.829	-0.425338745117188
4.83566666666667	-0.416755676269531
4.84233333333334	-0.411510467529297
4.849	-0.405311584472656
4.85566666666667	-0.396728515625
4.86233333333334	-0.388622283935547
4.869	-0.380992889404297
4.87566666666667	-0.372409820556641
4.88233333333334	-0.358104705810547
4.889	-0.339508056640625
4.89566666666667	-0.318527221679688
4.90233333333334	-0.294208526611328
4.909	-0.26845932006836
4.91566666666667	-0.239372253417969
4.92233333333334	-0.209808349609375
4.929	-0.178337097167969
4.93566666666667	-0.141143798828125
4.94233333333334	-0.0982284545898438
4.949	-0.0476837158203125
4.95566666666667	0.00905990600585938
4.96233333333334	0.0758171081542969
4.969	0.151634216308594
4.97566666666667	0.235080718994141
4.98233333333334	0.325202941894531
4.989	0.419139862060547
4.99566666666667	0.516891479492188
5.00233333333334	0.615596771240235
5.009	0.717639923095703
5.01566666666667	0.820636749267578
5.02233333333334	0.921726226806641
5.029	1.01995468139649
5.03566666666667	1.1134147644043
5.04233333333334	1.20115280151367
5.049	1.27887725830078
5.05566666666667	1.34515762329102
5.06233333333334	1.4028549194336
5.069	1.45673751831055
5.07566666666667	1.50871276855469
5.08233333333334	1.55687332153321
5.089	1.6012191772461
5.09566666666667	1.64318084716797
5.10233333333334	1.68418884277344
5.109	1.72472000122071
5.11566666666667	1.76286697387696
5.12233333333334	1.79910659790039
5.129	1.83486938476563
5.13566666666667	1.86920166015625
5.14233333333334	1.89876556396485
5.149	1.92356109619141
5.15566666666667	1.94501876831055
5.16233333333334	1.96266174316406
5.169	1.97601318359375
5.17566666666667	1.983642578125
5.18233333333334	1.98650360107422
5.189	1.98125839233399
5.19566666666667	1.9679069519043
5.20233333333334	1.94692611694336
5.209	1.92070007324219
5.21566666666667	1.88827514648438
5.22233333333334	1.85108184814453
5.229	1.81055068969727
5.23566666666667	1.7690658569336
5.24233333333334	1.72567367553711
5.249	1.67989730834961
5.25566666666667	1.63459777832031
5.26233333333334	1.58929824829102
5.269	1.54256820678711
5.27566666666667	1.49345397949219
5.28233333333334	1.44052505493164
5.289	1.38473510742188
5.29566666666667	1.32799148559571
5.30233333333334	1.27220153808594
5.309	1.21784210205078
5.31566666666667	1.16348266601563
5.32233333333334	1.11007690429688
5.329	1.05571746826172
5.33566666666667	1.00040435791016
5.34233333333334	0.942707061767578
5.349	0.885963439941406
5.35566666666667	0.831127166748047
5.36233333333334	0.7781982421875
5.369	0.728607177734375
5.37566666666667	0.681400299072266
5.38233333333334	0.635147094726563
5.389	0.58746337890625
5.39566666666667	0.540256500244141
5.40233333333334	0.494003295898438
5.409	0.446319580078125
5.41566666666667	0.397682189941406
5.42233333333334	0.350475311279297
5.429	0.305652618408203
5.43566666666667	0.261306762695313
5.44233333333334	0.215530395507813
5.449	0.172138214111328
5.45566666666667	0.133991241455078
5.46233333333334	0.101566314697266
5.469	0.0720024108886719
5.47566666666667	0.0457763671875
5.48233333333334	0.0224113464355469
5.489	0
5.49566666666667	-0.02288818359375
5.50233333333334	-0.0486373901367188
5.509	-0.0758171081542969
5.51566666666667	-0.102996826171875
5.52233333333334	-0.128269195556641
5.529	-0.151634216308594
5.53566666666667	-0.172615051269531
5.54233333333334	-0.191688537597656
5.549	-0.208854675292969
5.55566666666667	-0.224590301513672
5.56233333333334	-0.23794174194336
5.569	-0.249862670898438
5.57566666666667	-0.262260437011719
5.58233333333334	-0.273227691650391
5.589	-0.282764434814453
5.59566666666667	-0.288963317871094
5.60233333333334	-0.291824340820313
5.609	-0.292778015136719
5.61566666666667	-0.290870666503906
5.62233333333334	-0.289440155029297
5.629	-0.288486480712891
5.63566666666667	-0.2899169921875
5.64233333333334	-0.291824340820313
5.649	-0.292301177978516
5.65566666666667	-0.290393829345703
5.66233333333334	-0.284194946289063
5.669	-0.274658203125
5.67566666666667	-0.263690948486328
5.68233333333334	-0.25320053100586
5.689	-0.244617462158203
5.69566666666667	-0.236988067626953
5.70233333333334	-0.229358673095703
5.709	-0.22268295288086
5.71566666666667	-0.213146209716797
5.72233333333334	-0.198841094970703
5.729	-0.181198120117188
5.73566666666667	-0.161170959472656
5.74233333333334	-0.142097473144531
5.749	-0.123023986816406
5.75566666666667	-0.104904174804688
5.76233333333334	-0.0901222229003906
5.769	-0.0782012939453125
5.77566666666667	-0.0700950622558594
5.78233333333334	-0.0638961791992188
5.789	-0.0576972961425782
5.79566666666667	-0.0514984130859375
5.80233333333334	-0.0462532043457031
5.809	-0.0438690185546875
5.81566666666667	-0.0448226928710938
5.82233333333334	-0.0448226928710938
5.829	-0.0452995300292969
5.83566666666667	-0.0476837158203125
5.84233333333334	-0.0538825988769532
5.849	-0.0605583190917969
5.85566666666667	-0.064849853515625
5.86233333333334	-0.0691413879394532
5.869	-0.0758171081542969
5.87566666666667	-0.0834465026855469
5.88233333333334	-0.0872611999511719
5.889	-0.0882148742675781
5.89566666666667	-0.0872611999511719
5.90233333333334	-0.0858306884765625
5.909	-0.0834465026855469
5.91566666666667	-0.080108642578125
5.92233333333334	-0.0767707824707032
5.929	-0.0734329223632813
5.93566666666667	-0.0705718994140625
5.94233333333334	-0.0677108764648438
5.949	-0.0638961791992188
5.95566666666667	-0.0591278076171875
5.96233333333334	-0.0519752502441407
5.969	-0.041961669921875
5.97566666666667	-0.0295639038085938
5.98233333333334	-0.0176429748535156
5.989	-0.003814697265625
5.99566666666667	0.0133514404296875
6.00233333333334	0.0300407409667969
6.009	0.0438690185546875
6.01566666666667	0.0567436218261719
6.02233333333334	0.0720024108886719
6.029	0.0853538513183594
6.03566666666667	0.0925064086914063
6.04233333333334	0.0958442687988281
6.049	0.0987052917480469
6.05566666666667	0.101566314697266
6.06233333333334	0.104904174804688
6.069	0.108718872070313
6.07566666666667	0.113964080810547
6.08233333333334	0.121593475341797
6.089	0.12969970703125
6.09566666666667	0.134944915771485
6.10233333333334	0.135898590087891
6.109	0.136375427246094
6.11566666666667	0.139713287353516
6.12233333333334	0.143051147460938
6.129	0.143051147460938
6.13566666666667	0.140190124511719
6.14233333333334	0.140666961669922
6.149	0.143527984619141
6.15566666666667	0.145912170410156
6.16233333333334	0.147342681884766
6.169	0.149726867675781
6.17566666666667	0.15401840209961
6.18233333333334	0.159740447998047
6.189	0.164985656738281
6.19566666666667	0.16927719116211
6.20233333333334	0.174045562744141
6.209	0.179767608642578
6.21566666666667	0.183582305908203
6.22233333333334	0.185489654541016
6.229	0.185012817382813
6.23566666666667	0.183582305908203
6.24233333333334	0.181674957275391
6.249	0.178337097167969
6.25566666666667	0.172615051269531
6.26233333333334	0.164508819580078
6.269	0.155448913574219
6.27566666666667	0.148773193359375
6.28233333333334	0.143051147460938
6.289	0.138282775878906
6.29566666666667	0.134468078613281
6.30233333333334	0.133514404296875
6.309	0.133037567138672
6.31566666666667	0.128746032714844
6.32233333333334	0.1220703125
6.329	0.113010406494141
6.33566666666667	0.104427337646485
6.34233333333334	0.0944137573242188
6.349	0.0829696655273438
6.35566666666667	0.0710487365722657
6.36233333333334	0.0605583190917969
6.369	0.0529289245605469
6.37566666666667	0.0448226928710938
6.38233333333334	0.0362396240234375
6.389	0.0276565551757813
6.39566666666667	0.0200271606445313
6.40233333333334	0.0143051147460938
6.409	0.0095367431640625
6.41566666666667	0.0057220458984375
6.42233333333334	0.00476837158203125
6.429	0.00762939453125
6.43566666666667	0.0128746032714844
6.44233333333334	0.019073486328125
6.449	0.0247955322265625
6.45566666666667	0.030517578125
6.46233333333334	0.0357627868652344
6.469	0.0405311584472656
6.47566666666667	0.0443458557128906
6.48233333333334	0.049591064453125
6.489	0.0576972961425782
6.49566666666667	0.0691413879394532
6.50233333333334	0.0848770141601563
6.509	0.102043151855469
6.51566666666667	0.121593475341797
6.52233333333334	0.140190124511719
6.529	0.155925750732422
6.53566666666667	0.169754028320313
6.54233333333334	0.178813934326172
6.549	0.185012817382813
6.55566666666667	0.187873840332031
6.56233333333334	0.192642211914063
6.569	0.199317932128906
6.57566666666667	0.208377838134766
6.58233333333334	0.218868255615235
6.589	0.231266021728516
6.59566666666667	0.244140625
6.60233333333334	0.254631042480469
6.609	0.261306762695313
6.61566666666667	0.265598297119141
6.62233333333334	0.270366668701172
6.629	0.274181365966797
6.63566666666667	0.27608871459961
6.64233333333334	0.277519226074219
6.649	0.278472900390625
6.65566666666667	0.277996063232422
6.66233333333334	0.275611877441406
6.669	0.272274017333985
6.67566666666667	0.270843505859375
6.68233333333334	0.270843505859375
6.689	0.271797180175781
6.69566666666667	0.273227691650391
6.70233333333334	0.274658203125
6.709	0.274658203125
6.71566666666667	0.273227691650391
6.72233333333334	0.269412994384766
6.729	0.26702880859375
6.73566666666667	0.26845932006836
6.74233333333334	0.271320343017578
6.749	0.275611877441406
6.75566666666667	0.280380249023438
6.76233333333334	0.288486480712891
6.769	0.296592712402344
6.77566666666667	0.302314758300781
6.78233333333334	0.308990478515625
6.789	0.318050384521485
6.79566666666667	0.330924987792969
6.80233333333334	0.345706939697266
6.809	0.360488891601563
6.81566666666667	0.374317169189453
6.82233333333334	0.387668609619141
6.829	0.401020050048828
6.83566666666667	0.413894653320313
6.84233333333334	0.426292419433594
6.849	0.439167022705078
6.85566666666667	0.454425811767578
6.86233333333334	0.471591949462891
6.869	0.490188598632813
6.87566666666667	0.507354736328125
6.88233333333334	0.524044036865235
6.889	0.541210174560547
6.89566666666667	0.558853149414063
6.90233333333334	0.574588775634766
6.909	0.58746337890625
6.91566666666667	0.599384307861328
6.92233333333334	0.610828399658203
6.929	0.618934631347657
6.93566666666667	0.624179840087891
6.94233333333334	0.627994537353516
6.949	0.630378723144532
6.95566666666667	0.630378723144532
6.96233333333334	0.629425048828125
6.969	0.628471374511719
6.97566666666667	0.627994537353516
6.98233333333334	0.625133514404297
6.989	0.621795654296875
6.99566666666667	0.61798095703125
7.00233333333334	0.613212585449219
7.009	0.605583190917969
7.01566666666667	0.594615936279297
7.02233333333334	0.582695007324219
7.029	0.571727752685547
7.03566666666667	0.562667846679688
7.04233333333334	0.553131103515625
7.049	0.544071197509766
7.05566666666667	0.535011291503907
7.06233333333334	0.52642822265625
7.069	0.516414642333985
7.07566666666667	0.503063201904297
7.08233333333334	0.486850738525391
7.089	0.469207763671875
7.09566666666667	0.452995300292969
7.10233333333334	0.43630599975586
7.109	0.417709350585938
7.11566666666667	0.397205352783203
7.12233333333334	0.376701354980469
7.129	0.358104705810547
7.13566666666667	0.340938568115235
7.14233333333334	0.324249267578125
7.149	0.307559967041016
7.15566666666667	0.290870666503906
7.16233333333334	0.273704528808594
7.169	0.255584716796875
7.17566666666667	0.236034393310547
7.18233333333334	0.216484069824219
7.189	0.200271606445313
7.19566666666667	0.186443328857422
7.20233333333334	0.173568725585938
7.209	0.161170959472656
7.21566666666667	0.147819519042969
7.22233333333334	0.133037567138672
7.229	0.117778778076172
7.23566666666667	0.103473663330078
7.24233333333334	0.0920295715332031
7.249	0.0815391540527344
7.25566666666667	0.0729560852050782
7.26233333333334	0.064849853515625
7.269	0.0562667846679688
7.27566666666667	0.0467300415039063
7.28233333333334	0.0367164611816406
7.289	0.0281333923339844
7.29566666666667	0.0205039978027344
7.30233333333334	0.0143051147460938
7.309	0.0100135803222656
7.31566666666667	0.00524520874023438
7.32233333333334	-0.0019073486328125
7.329	-0.0104904174804688
7.33566666666667	-0.0181198120117188
7.34233333333334	-0.0243186950683594
7.349	-0.0333786010742188
7.35566666666667	-0.0452995300292969
7.36233333333334	-0.0567436218261719
7.369	-0.0653266906738282
7.37566666666667	-0.0748634338378907
7.38233333333334	-0.087738037109375
7.389	-0.10061264038086
7.39566666666667	-0.110626220703125
7.40233333333334	-0.117778778076172
7.409	-0.127792358398438
7.41566666666667	-0.139713287353516
7.42233333333334	-0.150680541992188
7.429	-0.159263610839844
7.43566666666667	-0.167369842529297
7.44233333333334	-0.176429748535156
7.449	-0.185966491699219
7.45566666666667	-0.195503234863281
7.46233333333334	-0.20742416381836
7.469	-0.220775604248047
7.47566666666667	-0.232696533203125
7.48233333333334	-0.243663787841797
7.489	-0.253677368164063
7.49566666666667	-0.264167785644531
7.50233333333334	-0.272750854492188
7.509	-0.280380249023438
7.51566666666667	-0.2899169921875
7.52233333333334	-0.299930572509766
7.529	-0.308990478515625
7.53566666666667	-0.31423568725586
7.54233333333334	-0.317096710205078
7.549	-0.320911407470703
7.55566666666667	-0.324726104736328
7.56233333333334	-0.329017639160156
7.569	-0.335216522216797
7.57566666666667	-0.344276428222656
7.58233333333334	-0.353813171386719
7.589	-0.35858154296875
7.59566666666667	-0.36001205444336
7.60233333333334	-0.360965728759766
7.609	-0.361442565917969
7.61566666666667	-0.362396240234375
7.62233333333334	-0.364303588867188
7.629	-0.371456146240235
7.63566666666667	-0.3814697265625
7.64233333333334	-0.38909912109375
7.649	-0.392913818359375
7.65566666666667	-0.392913818359375
7.66233333333334	-0.39052963256836
7.669	-0.386238098144531
7.67566666666667	-0.3814697265625
7.68233333333334	-0.377178192138672
7.689	-0.378131866455078
7.69566666666667	-0.3814697265625
7.70233333333334	-0.386238098144531
7.709	-0.38909912109375
7.71566666666667	-0.391960144042969
7.72233333333334	-0.396728515625
7.729	-0.400543212890625
7.73566666666667	-0.402450561523438
7.74233333333334	-0.40435791015625
7.749	-0.406742095947266
7.75566666666667	-0.408649444580078
7.76233333333334	-0.408649444580078
7.769	-0.408172607421875
7.77566666666667	-0.410556793212891
7.78233333333334	-0.414848327636719
7.789	-0.420570373535156
7.79566666666667	-0.424385070800781
7.80233333333334	-0.425815582275391
7.809	-0.426769256591797
7.81566666666667	-0.426292419433594
7.82233333333334	-0.422954559326172
7.829	-0.418663024902344
7.83566666666667	-0.416755676269531
7.84233333333334	-0.416278839111328
7.849	-0.414848327636719
7.85566666666667	-0.412940979003906
7.86233333333334	-0.4119873046875
7.869	-0.411510467529297
7.87566666666667	-0.410556793212891
7.88233333333334	-0.410556793212891
7.889	-0.41341781616211
7.89566666666667	-0.415325164794922
7.90233333333334	-0.41341781616211
7.909	-0.406265258789063
7.91566666666667	-0.397205352783203
7.92233333333334	-0.388145446777344
7.929	-0.379085540771485
7.93566666666667	-0.372886657714844
7.94233333333334	-0.370502471923828
7.949	-0.372886657714844
7.95566666666667	-0.376224517822266
7.96233333333334	-0.379562377929688
7.969	-0.380039215087891
7.97566666666667	-0.378131866455078
7.98233333333334	-0.374794006347656
7.989	-0.370979309082031
7.99566666666667	-0.369071960449219
8.00233333333333	-0.367164611816406
8.009	-0.365734100341797
8.01566666666667	-0.363826751708985
8.02233333333334	-0.362396240234375
8.029	-0.361442565917969
8.03566666666667	-0.361919403076172
8.04233333333334	-0.363349914550781
8.049	-0.3662109375
8.05566666666667	-0.369548797607422
8.06233333333334	-0.373363494873047
8.069	-0.377178192138672
8.07566666666667	-0.380516052246094
8.08233333333333	-0.383853912353516
8.089	-0.385761260986328
8.09566666666667	-0.387668609619141
8.10233333333334	-0.389575958251953
8.109	-0.393390655517578
8.11566666666667	-0.396728515625
8.12233333333334	-0.397682189941406
8.129	-0.397205352783203
8.13566666666667	-0.396251678466797
8.14233333333334	-0.395298004150391
8.149	-0.393390655517578
8.15566666666667	-0.392436981201172
8.16233333333333	-0.393390655517578
8.169	-0.396728515625
8.17566666666667	-0.400066375732422
8.18233333333333	-0.40435791015625
8.189	-0.408172607421875
8.19566666666667	-0.409603118896485
8.20233333333334	-0.410556793212891
8.209	-0.411510467529297
8.21566666666667	-0.412940979003906
8.22233333333334	-0.414848327636719
8.229	-0.416755676269531
8.23566666666667	-0.417709350585938
8.24233333333333	-0.417232513427735
8.249	-0.415325164794922
8.25566666666667	-0.41341781616211
8.26233333333334	-0.409126281738281
8.269	-0.403404235839844
8.27566666666667	-0.397205352783203
8.28233333333334	-0.392436981201172
8.289	-0.386714935302735
8.29566666666667	-0.3814697265625
8.30233333333334	-0.376701354980469
8.309	-0.372886657714844
8.31566666666667	-0.368595123291016
8.32233333333334	-0.363349914550781
8.329	-0.357627868652344
8.33566666666667	-0.351905822753906
8.34233333333333	-0.346183776855469
8.349	-0.340938568115235
8.35566666666667	-0.33712387084961
8.36233333333334	-0.334739685058594
8.369	-0.331878662109375
8.37566666666667	-0.329971313476563
8.38233333333334	-0.328540802001953
8.389	-0.327587127685547
8.39566666666667	-0.325679779052735
8.40233333333334	-0.322818756103516
8.409	-0.319957733154297
8.41566666666667	-0.316619873046875
8.42233333333334	-0.31280517578125
8.429	-0.307559967041016
8.43566666666667	-0.302314758300781
8.44233333333334	-0.300407409667969
8.449	-0.301837921142578
8.45566666666667	-0.307083129882813
8.46233333333334	-0.313758850097656
8.469	-0.320911407470703
8.47566666666667	-0.327587127685547
8.48233333333334	-0.332355499267578
8.489	-0.335216522216797
8.49566666666667	-0.336170196533203
8.50233333333333	-0.335693359375
8.509	-0.336170196533203
8.51566666666667	-0.338554382324219
8.52233333333334	-0.342845916748047
8.529	-0.348091125488281
8.53566666666667	-0.353813171386719
8.54233333333334	-0.361442565917969
8.549	-0.368595123291016
8.55566666666667	-0.375747680664063
8.56233333333334	-0.380516052246094
8.569	-0.384330749511719
8.57566666666667	-0.385761260986328
8.58233333333334	-0.386238098144531
8.589	-0.387191772460938
8.59566666666667	-0.38909912109375
8.60233333333334	-0.392913818359375
8.609	-0.396728515625
8.61566666666667	-0.401496887207031
8.62233333333334	-0.404834747314453
8.629	-0.407695770263672
8.63566666666667	-0.411510467529297
8.64233333333334	-0.414848327636719
8.649	-0.418663024902344
8.65566666666667	-0.423908233642578
8.66233333333333	-0.430583953857422
8.669	-0.43630599975586
8.67566666666667	-0.440597534179688
8.68233333333333	-0.44393539428711
8.689	-0.447273254394531
8.69566666666667	-0.448703765869141
8.70233333333334	-0.45013427734375
8.709	-0.450611114501953
8.71566666666667	-0.450611114501953
8.72233333333334	-0.447750091552735
8.729	-0.445365905761719
8.73566666666667	-0.444889068603516
8.74233333333334	-0.4425048828125
8.749	-0.438690185546875
8.75566666666667	-0.434398651123047
8.76233333333333	-0.432491302490235
8.769	-0.431537628173828
8.77566666666667	-0.431537628173828
8.78233333333334	-0.433444976806641
8.789	-0.437259674072266
8.79566666666667	-0.442981719970703
8.80233333333334	-0.449180603027344
8.809	-0.454425811767578
8.81566666666667	-0.458717346191406
8.82233333333334	-0.462532043457031
8.829	-0.467300415039063
8.83566666666667	-0.471591949462891
8.84233333333333	-0.47445297241211
8.849	-0.474929809570313
8.85566666666667	-0.473976135253906
8.86233333333334	-0.473499298095703
8.869	-0.473499298095703
8.87566666666667	-0.476837158203125
8.88233333333334	-0.481128692626953
8.889	-0.484466552734375
8.89566666666667	-0.487804412841797
8.90233333333334	-0.491619110107422
8.909	-0.493049621582031
8.91566666666667	-0.489234924316406
8.92233333333333	-0.484466552734375
8.929	-0.48065185546875
8.93566666666667	-0.480175018310547
8.94233333333334	-0.482559204101563
8.949	-0.486850738525391
8.95566666666667	-0.494956970214844
8.96233333333334	-0.505447387695313
8.969	-0.514507293701172
8.97566666666667	-0.519752502441407
8.98233333333334	-0.52022933959961
8.989	-0.519752502441407
8.99566666666667	-0.519275665283203
9.00233333333333	-0.521183013916016
9.009	-0.525951385498047
9.01566666666667	-0.531196594238282
9.02233333333334	-0.53548812866211
9.029	-0.536441802978516
9.03566666666667	-0.5340576171875
9.04233333333334	-0.528335571289063
9.049	-0.521183013916016
9.05566666666667	-0.515937805175782
9.06233333333334	-0.514984130859375
9.069	-0.517368316650391
9.07566666666667	-0.521183013916016
9.08233333333333	-0.524520874023438
9.089	-0.525474548339844
9.09566666666667	-0.523090362548828
9.10233333333334	-0.519275665283203
9.109	-0.516414642333985
9.11566666666667	-0.513076782226563
9.12233333333334	-0.509738922119141
9.129	-0.505447387695313
9.13566666666667	-0.502109527587891
9.14233333333334	-0.497817993164063
9.149	-0.492095947265625
9.15566666666667	-0.486373901367188
9.16233333333333	-0.481128692626953
9.169	-0.476837158203125
9.17566666666667	-0.471591949462891
9.18233333333333	-0.464916229248047
9.189	-0.456809997558594
9.19566666666667	-0.447750091552735
9.20233333333334	-0.439167022705078
9.209	-0.432491302490235
9.21566666666667	-0.42724609375
9.22233333333334	-0.421524047851563
9.229	-0.414371490478516
9.23566666666667	-0.406742095947266
9.24233333333333	-0.398635864257813
9.249	-0.388622283935547
9.25566666666667	-0.374794006347656
9.26233333333333	-0.362396240234375
9.269	-0.35238265991211
9.27566666666667	-0.344276428222656
9.28233333333334	-0.33712387084961
9.289	-0.332355499267578
9.29566666666667	-0.328540802001953
9.30233333333334	-0.323295593261719
9.309	-0.317096710205078
9.31566666666667	-0.31280517578125
9.32233333333334	-0.310420989990235
9.329	-0.308990478515625
9.33566666666667	-0.307083129882813
9.34233333333333	-0.308036804199219
9.349	-0.310420989990235
9.35566666666667	-0.311851501464844
9.36233333333334	-0.311851501464844
9.369	-0.313282012939453
9.37566666666667	-0.316143035888672
9.38233333333334	-0.319480895996094
9.389	-0.324726104736328
9.39566666666667	-0.330924987792969
9.40233333333334	-0.336170196533203
9.409	-0.339508056640625
9.41566666666667	-0.342369079589844
9.42233333333333	-0.34475326538086
9.429	-0.346660614013672
9.43566666666667	-0.348091125488281
9.44233333333334	-0.349998474121094
9.449	-0.353336334228516
9.45566666666667	-0.35858154296875
9.46233333333334	-0.365257263183594
9.469	-0.370979309082031
9.47566666666667	-0.377178192138672
9.48233333333334	-0.384807586669922
9.489	-0.392913818359375
9.49566666666667	-0.399589538574219
9.50233333333333	-0.406265258789063
9.509	-0.412464141845703
9.51566666666667	-0.417232513427735
9.52233333333334	-0.419139862060547
9.529	-0.420570373535156
9.53566666666667	-0.423431396484375
9.54233333333334	-0.427722930908203
9.549	-0.432491302490235
9.55566666666667	-0.437736511230469
9.56233333333334	-0.442028045654297
9.569	-0.443458557128906
9.57566666666667	-0.442981719970703
9.58233333333333	-0.442981719970703
9.589	-0.44393539428711
9.59566666666667	-0.444412231445313
9.60233333333334	-0.446319580078125
9.609	-0.452041625976563
9.61566666666667	-0.460147857666016
9.62233333333334	-0.466346740722656
9.629	-0.470638275146485
9.63566666666667	-0.474929809570313
9.64233333333334	-0.478744506835938
9.649	-0.479221343994141
9.65566666666667	-0.47445297241211
9.66233333333333	-0.468254089355469
9.669	-0.462055206298828
9.67566666666667	-0.456333160400391
9.68233333333334	-0.448226928710938
9.689	-0.438213348388672
9.69566666666667	-0.425815582275391
9.70233333333334	-0.411033630371094
9.709	-0.392913818359375
9.71566666666667	-0.370025634765625
9.72233333333334	-0.343799591064453
9.729	-0.315189361572266
9.73566666666667	-0.28371810913086
9.74233333333333	-0.246524810791016
9.749	-0.202655792236328
9.75566666666667	-0.153064727783203
9.76233333333334	-0.0996589660644531
9.769	-0.041961669921875
9.77566666666667	0.0224113464355469
9.78233333333334	0.0910758972167969
9.789	0.165939331054688
9.79566666666667	0.248908996582031
9.80233333333334	0.339984893798828
9.809	0.438213348388672
9.81566666666667	0.542163848876953
9.82233333333334	0.650405883789063
9.829	0.763416290283203
9.83566666666667	0.87881088256836
9.84233333333334	0.995635986328125
9.849	1.1129379272461
9.85566666666667	1.22737884521485
9.86233333333334	1.33943557739258
9.869	1.4486312866211
9.87566666666667	1.5559196472168
9.88233333333334	1.65987014770508
9.889	1.75952911376953
9.89566666666667	1.85394287109375
9.90233333333334	1.94358825683594
9.909	2.02560424804688
9.91566666666667	2.09999084472656
9.92233333333334	2.16293334960938
9.929	2.21538543701172
9.93566666666667	2.25830078125
9.94233333333334	2.29263305664063
9.949	2.3183822631836
9.95566666666667	2.3336410522461
9.96233333333334	2.34127044677735
9.969	2.34317779541016
9.97566666666667	2.33840942382813
9.98233333333334	2.32458114624024
9.989	2.30169296264649
9.99566666666667	2.27069854736328
10.0023333333334	2.23302841186524
10.009	2.18772888183594
10.0156666666667	2.13718414306641
10.0223333333334	2.08187103271485
10.029	2.02369689941406
10.0356666666667	1.96599960327149
10.0423333333334	1.90877914428711
10.049	1.85060501098633
10.0556666666667	1.78956985473633
10.0623333333334	1.72710418701172
10.069	1.6632080078125
10.0756666666667	1.59740447998047
10.0823333333334	1.53112411499024
10.089	1.46579742431641
10.0956666666667	1.40190124511719
10.1023333333334	1.33991241455078
10.109	1.27887725830078
10.1156666666667	1.2202262878418
10.1223333333334	1.16109848022461
10.129	1.10149383544922
10.1356666666667	1.04236602783203
10.1423333333334	0.987529754638672
10.149	0.936031341552735
10.1556666666667	0.886917114257813
10.1623333333334	0.841140747070313
10.169	0.800609588623047
10.1756666666667	0.763416290283203
10.1823333333334	0.728607177734375
10.189	0.695228576660157
10.1956666666667	0.663280487060547
10.2023333333334	0.633716583251953
10.209	0.607490539550782
10.2156666666667	0.586509704589844
10.2223333333334	0.570774078369141
10.229	0.560283660888672
10.2356666666667	0.556468963623047
10.2423333333334	0.55694580078125
10.249	0.560760498046875
10.2556666666667	0.568389892578125
10.2623333333334	0.579833984375
10.269	0.5950927734375
10.2756666666667	0.615119934082032
10.2823333333334	0.639915466308594
10.289	0.669956207275391
10.2956666666667	0.703811645507813
10.3023333333334	0.742435455322266
10.309	0.784873962402344
10.3156666666667	0.831127166748047
10.3223333333334	0.880241394042969
10.329	0.931262969970703
10.3356666666667	0.984668731689453
10.3423333333334	1.03807449340821
10.349	1.09100341796875
10.3556666666667	1.14202499389649
10.3623333333334	1.1897087097168
10.369	1.2354850769043
10.3756666666667	1.27840042114258
10.3823333333334	1.31893157958985
10.389	1.35421752929688
10.3956666666667	1.38425827026367
10.4023333333334	1.41048431396485
10.409	1.43146514892578
10.4156666666667	1.44577026367188
10.4223333333334	1.45339965820313
10.429	1.45769119262696
10.4356666666667	1.45721435546875
10.4423333333334	1.45244598388672
10.449	1.44290924072266
10.4556666666667	1.42860412597656
10.4623333333334	1.40905380249024
10.469	1.38473510742188
10.4756666666667	1.3570785522461
10.4823333333334	1.32799148559571
10.489	1.29508972167969
10.4956666666667	1.25980377197266
10.5023333333334	1.22356414794922
10.509	1.18494033813477
10.5156666666667	1.14488601684571
10.5223333333334	1.10149383544922
10.529	1.05762481689453
10.5356666666667	1.01041793823242
10.5423333333334	0.960350036621094
10.549	0.908374786376953
10.5556666666667	0.856399536132813
10.5623333333334	0.806808471679688
10.569	0.758647918701172
10.5756666666667	0.714302062988282
10.5823333333334	0.672340393066407
10.589	0.631809234619141
10.5956666666667	0.590801239013672
10.6023333333334	0.549793243408203
10.609	0.509738922119141
10.6156666666667	0.467777252197266
10.6223333333334	0.424861907958985
10.629	0.38290023803711
10.6356666666667	0.341415405273438
10.6423333333334	0.299930572509766
10.649	0.2593994140625
10.6556666666667	0.220298767089844
10.6623333333334	0.182628631591797
10.669	0.145435333251953
10.6756666666667	0.10824203491211
10.6823333333334	0.072479248046875
10.689	0.0391006469726563
10.6956666666667	0.00810623168945313
10.7023333333334	-0.0224113464355469
10.709	-0.0510215759277344
10.7156666666667	-0.0758171081542969
10.7223333333334	-0.0977516174316406
10.729	-0.119209289550781
10.7356666666667	-0.140666961669922
10.7423333333334	-0.16164779663086
10.749	-0.182151794433594
10.7556666666667	-0.203609466552735
10.7623333333334	-0.226974487304688
10.769	-0.251293182373047
10.7756666666667	-0.276565551757813
10.7823333333334	-0.300884246826172
10.789	-0.324249267578125
10.7956666666667	-0.34475326538086
10.8023333333334	-0.361919403076172
10.809	-0.376224517822266
10.8156666666667	-0.388622283935547
10.8223333333334	-0.398635864257813
10.829	-0.407695770263672
10.8356666666667	-0.415802001953125
10.8423333333334	-0.424861907958985
10.849	-0.43630599975586
10.8556666666667	-0.448703765869141
10.8623333333334	-0.459671020507813
10.869	-0.468730926513672
10.8756666666667	-0.479698181152344
10.8823333333334	-0.492095947265625
10.889	-0.502586364746094
10.8956666666667	-0.510215759277344
10.9023333333334	-0.517368316650391
10.909	-0.525474548339844
10.9156666666667	-0.531673431396485
10.9223333333334	-0.535964965820313
10.929	-0.540256500244141
10.9356666666667	-0.545978546142578
10.9423333333334	-0.552654266357422
10.949	-0.559329986572266
10.9556666666667	-0.567436218261719
10.9623333333334	-0.575065612792969
10.969	-0.582695007324219
10.9756666666667	-0.58889389038086
10.9823333333334	-0.594139099121094
10.989	-0.598907470703125
10.9956666666667	-0.60272216796875
11.0023333333334	-0.607013702392578
11.009	-0.611305236816407
11.0156666666667	-0.615596771240235
11.0223333333334	-0.61941146850586
11.029	-0.624179840087891
11.0356666666667	-0.629901885986328
11.0423333333334	-0.635623931884766
11.049	-0.640869140625
11.0556666666667	-0.645637512207032
11.0623333333334	-0.648021697998047
11.069	-0.649452209472657
11.0756666666667	-0.649452209472657
11.0823333333334	-0.64849853515625
11.089	-0.648021697998047
11.0956666666667	-0.649452209472657
11.1023333333334	-0.654697418212891
11.109	-0.662326812744141
11.1156666666667	-0.670909881591797
11.1223333333334	-0.677585601806641
11.129	-0.683784484863282
11.1356666666667	-0.688552856445313
11.1423333333334	-0.691413879394532
11.149	-0.692844390869141
11.1556666666667	-0.695228576660157
11.1623333333334	-0.698089599609375
11.169	-0.701427459716797
11.1756666666667	-0.705242156982422
11.1823333333334	-0.709056854248047
11.189	-0.712871551513672
11.1956666666667	-0.715255737304688
11.2023333333334	-0.717639923095703
11.209	-0.720500946044922
11.2156666666667	-0.722885131835938
11.2223333333334	-0.724315643310547
11.229	-0.725746154785157
11.2356666666667	-0.728130340576172
11.2423333333334	-0.731945037841797
11.249	-0.736236572265625
11.2556666666667	-0.741004943847657
11.2623333333334	-0.743389129638672
11.269	-0.743865966796875
11.2756666666667	-0.742912292480469
11.2823333333334	-0.744819641113282
11.289	-0.7476806640625
11.2956666666667	-0.751018524169922
11.3023333333334	-0.75674057006836
11.309	-0.767230987548828
11.3156666666667	-0.7781982421875
11.3223333333334	-0.785350799560547
11.329	-0.788688659667969
11.3356666666667	-0.791072845458985
11.3423333333334	-0.792026519775391
11.349	-0.792980194091797
11.3556666666667	-0.79488754272461
11.3623333333334	-0.798225402832032
11.369	-0.802040100097656
11.3756666666667	-0.805854797363281
11.3823333333334	-0.809669494628906
11.389	-0.811576843261719
11.3956666666667	-0.810623168945313
11.4023333333334	-0.807762145996094
11.409	-0.809192657470703
11.4156666666667	-0.812530517578125
11.4223333333334	-0.815868377685547
11.429	-0.818729400634766
11.4356666666667	-0.819683074951172
11.4423333333334	-0.819683074951172
11.449	-0.81777572631836
11.4556666666667	-0.814914703369141
11.4623333333334	-0.812053680419922
11.469	-0.809192657470703
11.4756666666667	-0.8087158203125
11.4823333333334	-0.81014633178711
11.489	-0.812053680419922
11.4956666666667	-0.813484191894531
11.5023333333334	-0.814914703369141
11.509	-0.816822052001953
11.5156666666667	-0.819683074951172
11.5223333333334	-0.822067260742188
11.529	-0.823974609375
11.5356666666667	-0.826835632324219
11.5423333333334	-0.828742980957031
11.549	-0.830650329589844
11.5556666666667	-0.832557678222656
11.5623333333334	-0.835418701171875
11.569	-0.837326049804688
11.5756666666667	-0.837326049804688
11.5823333333334	-0.838279724121094
11.589	-0.841140747070313
11.5956666666667	-0.843524932861328
11.6023333333334	-0.844478607177735
11.609	-0.844955444335938
11.6156666666667	-0.846385955810547
11.6223333333334	-0.847339630126953
11.629	-0.844478607177735
11.6356666666667	-0.840187072753906
11.6423333333334	-0.834941864013672
11.649	-0.831127166748047
11.6556666666667	-0.827789306640625
11.6623333333334	-0.826358795166016
11.669	-0.825881958007813
11.6756666666667	-0.823974609375
11.6823333333334	-0.821590423583985
11.689	-0.818729400634766
11.6956666666667	-0.815868377685547
11.7023333333334	-0.812053680419922
11.709	-0.809192657470703
11.7156666666667	-0.8087158203125
11.7223333333334	-0.810623168945313
11.729	-0.812053680419922
11.7356666666667	-0.811576843261719
11.7423333333334	-0.809192657470703
11.749	-0.804901123046875
11.7556666666667	-0.798702239990235
11.7623333333334	-0.788688659667969
11.769	-0.777244567871094
11.7756666666667	-0.767230987548828
11.7823333333334	-0.758647918701172
11.789	-0.74911117553711
11.7956666666667	-0.738620758056641
11.8023333333334	-0.727653503417969
11.809	-0.715255737304688
11.8156666666667	-0.696659088134766
11.8223333333334	-0.67281723022461
11.829	-0.644683837890625
11.8356666666667	-0.615119934082032
11.8423333333334	-0.58126449584961
11.849	-0.542640686035157
11.8556666666667	-0.502109527587891
11.8623333333334	-0.460624694824219
11.869	-0.417232513427735
11.8756666666667	-0.369071960449219
11.8823333333334	-0.316143035888672
11.889	-0.257492065429688
11.8956666666667	-0.19073486328125
11.9023333333334	-0.115394592285156
11.909	-0.030517578125
11.9156666666667	0.06103515625
11.9223333333334	0.156402587890625
11.929	0.254631042480469
11.9356666666667	0.355720520019531
11.9423333333334	0.460147857666016
11.949	0.570297241210938
11.9556666666667	0.684738159179688
11.9623333333334	0.806331634521485
11.969	0.932693481445313
11.9756666666667	1.06048583984375
11.9823333333334	1.18875503540039
11.989	1.31511688232422
11.9956666666667	1.44195556640625
12.0023333333334	1.56736373901367
12.009	1.69134140014649
12.0156666666667	1.81341171264649
12.0223333333334	1.93357467651367
12.029	2.05087661743164
12.0356666666667	2.16341018676758
12.0423333333334	2.27069854736328
12.049	2.37131118774414
12.0556666666667	2.46381759643555
12.0623333333334	2.54678726196289
12.069	2.62069702148438
12.0756666666667	2.68411636352539
12.0823333333334	2.73752212524414
12.089	2.78091430664063
12.0956666666667	2.81333923339844
12.1023333333334	2.83527374267578
12.109	2.84433364868164
12.1156666666667	2.84385681152344
12.1223333333334	2.83384323120117
12.129	2.81667709350586
12.1356666666667	2.79378890991211
12.1423333333334	2.76565551757813
12.149	2.73466110229492
12.1556666666667	2.69937515258789
12.1623333333334	2.65932083129883
12.169	2.61116027832031
12.1756666666667	2.55537033081055
12.1823333333334	2.49385833740235
12.189	2.42805480957031
12.1956666666667	2.35652923583985
12.2023333333334	2.28309631347656
12.209	2.20918655395508
12.2156666666667	2.1357536315918
12.2223333333334	2.06184387207031
12.229	1.98745727539063
12.2356666666667	1.91307067871094
12.2423333333334	1.83629989624024
12.249	1.75809860229492
12.2556666666667	1.67942047119141
12.2623333333334	1.60408020019531
12.269	1.52921676635742
12.2756666666667	1.45292282104492
12.2823333333334	1.37805938720703
12.289	1.30701065063477
12.2956666666667	1.23882293701172
12.3023333333334	1.17206573486328
12.309	1.10483169555664
12.3156666666667	1.03807449340821
12.3223333333334	0.971794128417969
12.329	0.904560089111328
12.3356666666667	0.834941864013672
12.3423333333334	0.762462615966797
12.349	0.692844390869141
12.3556666666667	0.626564025878907
12.3623333333334	0.565528869628907
12.369	0.506401062011719
12.3756666666667	0.45013427734375
12.3823333333334	0.39815902709961
12.389	0.346660614013672
12.3956666666667	0.294208526611328
12.4023333333334	0.241279602050781
12.409	0.194549560546875
12.4156666666667	0.151634216308594
12.4223333333334	0.111103057861328
12.429	0.0743865966796875
12.4356666666667	0.0405311584472656
12.4423333333334	0.00667572021484375
12.449	-0.0314712524414063
12.4556666666667	-0.0705718994140625
12.4623333333334	-0.107765197753906
12.469	-0.144481658935547
12.4756666666667	-0.180244445800781
12.4823333333334	-0.214099884033203
12.489	-0.245094299316406
12.4956666666667	-0.274658203125
12.5023333333334	-0.305652618408203
12.509	-0.335693359375
12.5156666666667	-0.360965728759766
12.5223333333334	-0.38290023803711
12.529	-0.39815902709961
12.5356666666667	-0.408649444580078
12.5423333333334	-0.4119873046875
12.549	-0.411510467529297
12.5556666666667	-0.408172607421875
12.5623333333334	-0.402927398681641
12.569	-0.397205352783203
12.5756666666667	-0.389575958251953
12.5823333333334	-0.378131866455078
12.589	-0.359058380126953
12.5956666666667	-0.331878662109375
12.6023333333334	-0.295639038085938
12.609	-0.248908996582031
12.6156666666667	-0.190258026123047
12.6223333333334	-0.121593475341797
12.629	-0.0414848327636719
12.6356666666667	0.0524520874023438
12.6423333333334	0.164031982421875
12.649	0.295162200927735
12.6556666666667	0.448703765869141
12.6623333333334	0.627994537353516
12.669	0.834465026855469
12.6756666666667	1.07383728027344
12.6823333333334	1.34944915771485
12.689	1.66749954223633
12.6956666666667	2.03227996826172
12.7023333333334	2.45046615600586
12.709	2.9296875
12.7156666666667	3.47375869750977
12.7223333333334	4.08506393432617
12.729	4.76837158203125
12.7356666666667	5.53131103515625
12.7423333333334	6.38198852539063
12.749	7.32517242431641
12.7556666666667	8.36992263793946
12.7623333333334	9.52529907226563
12.769	10.8022689819336
12.7756666666667	12.2065544128418
12.7823333333334	13.7405395507813
12.789	15.4070854187012
12.7956666666667	17.2114372253418
12.8023333333334	19.1569328308106
12.809	21.2421417236328
12.8156666666667	23.465633392334
12.8223333333334	25.8269309997559
12.829	28.3246040344238
12.8356666666667	30.9538841247559
12.8423333333334	33.7066650390625
12.849	36.5724563598633
12.8556666666667	39.5402908325196
12.8623333333334	42.6011085510254
12.869	45.7406044006348
12.8756666666667	48.9397048950196
12.8823333333334	52.1817207336426
12.889	55.4509162902832
12.8956666666667	58.7263107299805
12.9023333333334	61.9859695434571
12.909	65.2093887329102
12.9156666666667	68.3746337890625
12.9223333333334	71.4545249938965
12.929	74.4247436523438
12.9356666666667	77.265739440918
12.9423333333334	79.9622535705567
12.949	82.4961662292481
12.9556666666667	84.8512649536133
12.9623333333334	87.0156288146973
12.969	88.9782905578613
12.9756666666667	90.7268524169922
12.9823333333334	92.2555923461914
12.989	93.5544967651367
12.9956666666667	94.6183204650879
13.0023333333334	95.4489707946778
13.009	96.0516929626465
13.0156666666667	96.4274406433106
13.0223333333334	96.5747833251953
13.029	96.5051651000977
13.0356666666667	96.2300300598145
13.0423333333334	95.7589149475098
13.049	95.0975418090821
13.0556666666667	94.2611694335938
13.0623333333334	93.2669639587403
13.069	92.1292304992676
13.0756666666667	90.8598899841309
13.0823333333334	89.4708633422852
13.089	87.9759788513184
13.0956666666667	86.3866806030274
13.1023333333334	84.712028503418
13.109	82.9620361328125
13.1156666666667	81.146240234375
13.1223333333334	79.277515411377
13.129	77.3696899414063
13.1356666666667	75.4332542419434
13.1423333333334	73.4782218933106
13.149	71.5098381042481
13.1556666666667	69.5338249206543
13.1623333333334	67.5578117370606
13.169	65.5870437622071
13.1756666666667	63.6229515075684
13.1823333333334	61.6674423217774
13.189	59.7276687622071
13.1956666666667	57.8112602233887
13.2023333333334	55.9229850769043
13.209	54.0628433227539
13.2156666666667	52.2327423095703
13.2223333333334	50.436019897461
13.229	48.6721992492676
13.2356666666667	46.9393730163574
13.2423333333334	45.2356338500977
13.249	43.5647964477539
13.2556666666667	41.9306755065918
13.2623333333334	40.334701538086
13.269	38.7763977050781
13.2756666666667	37.2557640075684
13.2823333333334	35.7708930969238
13.289	34.3208312988281
13.2956666666667	32.9060554504395
13.3023333333334	31.5284729003906
13.309	30.1866531372071
13.3156666666667	28.8820266723633
13.3223333333334	27.620792388916
13.329	26.4015197753906
[truncated: 7,001 more rows]
