# Supplementary material for: Chemodiversity of Calophyllum inophyllum L. oil bioactive components related to their specific geographical distribution in the South Pacific region
Source: PeerJ. 2019 May 22;7:e6896. doi: 10.7717/peerj.6896 (PMC6535043; doi:10.7717/peerj.6896)
Supplement: Supplemental Information 4 — Time and absorbance values at 280 nm. The site and the number of the collected sample from French Polynesia are in the separate file names. [file peerj-07-6896-s004.zip › TUAMUTU-Rangiroa.csv]

0.000666667	-0.48494339
0.0015	-0.498771667
0.002333333	-0.408649445
0.003166667	-0.280380249
0.004	-0.181674957
0.004833333	-0.149250031
0.005666667	-0.150203705
0.0065	-0.279903412
0.007333333	-0.436306
0.008166667	-0.553131104
0.009	-0.65612793
0.009833333	-0.707626343
0.010666667	-0.643253326
0.0115	-0.59223175
0.012333333	-0.539302826
0.013166667	-0.451564789
0.014	-0.427246094
0.014833333	-0.455379486
0.015666667	-0.44631958
0.0165	-0.417709351
0.017333333	-0.415802002
0.018166667	-0.395298004
0.019	-0.32377243
0.019833333	-0.342845917
0.020666667	-0.373363495
0.0215	-0.346660614
0.022333333	-0.376224518
0.023166667	-0.41437149
0.024	-0.427722931
0.024833333	-0.417232513
0.025666667	-0.492572784
0.0265	-0.482559204
0.027333333	-0.48828125
0.028166667	-0.520706177
0.029	-0.571250916
0.029833333	-0.544548035
0.030666667	-0.527381897
0.0315	-0.566005707
0.032333333	-0.524044037
0.033166667	-0.445842743
0.034	-0.433921814
0.034833333	-0.441074371
0.035666667	-0.407218933
0.0365	-0.39768219
0.037333333	-0.38766861
0.038166667	-0.388622284
0.039	-0.426292419
0.039833333	-0.409126282
0.040666667	-0.425338745
0.0415	-0.477790833
0.042333333	-0.492572784
0.043166667	-0.477313995
0.044	-0.493526459
0.044833333	-0.546455383
0.045666667	-0.514507294
0.0465	-0.477790833
0.047333333	-0.457763672
0.048166667	-0.419616699
0.049	-0.364303589
0.049833333	-0.366210938
0.050666667	-0.403404236
0.0515	-0.421524048
0.052333333	-0.409126282
0.053166667	-0.353336334
0.054	-0.386714935
0.054833333	-0.321865082
0.055666667	-0.271320343
0.0565	-0.313282013
0.057333333	-0.349998474
0.058166667	-0.311374664
0.059	-0.350475311
0.059833333	-0.393867493
0.060666667	-0.417709351
0.0615	-0.452041626
0.062333333	-0.455379486
0.063166667	-0.494480133
0.064	-0.481128693
0.064833333	-0.44298172
0.065666667	-0.418186188
0.0665	-0.448703766
0.067333333	-0.417709351
0.068166667	-0.398635864
0.069	-0.414848328
0.069833333	-0.431060791
0.070666667	-0.403881073
0.0715	-0.39100647
0.072333333	-0.411510468
0.073166667	-0.416755676
0.074	-0.43296814
0.074833333	-0.465393066
0.075666667	-0.488758087
0.0765	-0.518321991
0.077333333	-0.512599945
0.078166667	-0.437259674
0.079	-0.380516052
0.079833333	-0.399112701
0.080666667	-0.422000885
0.0815	-0.432491302
0.082333333	-0.499248505
0.083166667	-0.560760498
0.084	-0.57554245
0.084833333	-0.535011292
0.085666667	-0.543117523
0.0865	-0.558853149
0.087333333	-0.542163849
0.088166667	-0.490665436
0.089	-0.454425812
0.089833333	-0.47826767
0.090666667	-0.451564789
0.0915	-0.479698181
0.092333333	-0.515937805
0.093166667	-0.583171844
0.094	-0.54359436
0.094833333	-0.542640686
0.095666667	-0.52022934
0.0965	-0.525474548
0.097333333	-0.480651855
0.098166667	-0.467777252
0.099	-0.455856323
0.099833333	-0.386238098
0.100666667	-0.328540802
0.1015	-0.355243683
0.102333333	-0.378131866
0.103166667	-0.39100647
0.104	-0.49829483
0.104833333	-0.590324402
0.105666667	-0.583648682
0.1065	-0.633239746
0.107333333	-0.599384308
0.108166667	-0.5402565
0.109	-0.488758087
0.109833333	-0.474452972
0.110666667	-0.415325165
0.1115	-0.423431396
0.112333333	-0.45633316
0.113166667	-0.449180603
0.114	-0.462055206
0.114833333	-0.488758087
0.115666667	-0.545501709
0.1165	-0.548362732
0.117333333	-0.565052032
0.118166667	-0.566482544
0.119	-0.589847565
0.119833333	-0.551700592
0.120666667	-0.497817993
0.1215	-0.53691864
0.122333333	-0.529766083
0.123166667	-0.465869904
0.124	-0.454902649
0.124833333	-0.505924225
0.125666667	-0.454902649
0.1265	-0.436782837
0.127333333	-0.417709351
0.128166667	-0.460624695
0.129	-0.426769257
0.129833333	-0.426292419
0.130666667	-0.431537628
0.1315	-0.44965744
0.132333333	-0.425338745
0.133166667	-0.437736511
0.134	-0.445842743
0.134833333	-0.4529953
0.135666667	-0.504970551
0.1365	-0.508785248
0.137333333	-0.490188599
0.138166667	-0.503540039
0.139	-0.495433807
0.139833333	-0.493049622
0.140666667	-0.513076782
0.1415	-0.552177429
0.142333333	-0.525951385
0.143166667	-0.509738922
0.144	-0.480651855
0.144833333	-0.481128693
0.145666667	-0.463008881
0.1465	-0.452041626
0.147333333	-0.532627106
0.148166667	-0.504016876
0.149	-0.487804413
0.149833333	-0.481128693
0.150666667	-0.48160553
0.1515	-0.449180603
0.152333333	-0.482559204
0.153166667	-0.454902649
0.154	-0.440597534
0.154833333	-0.396728516
0.155666667	-0.361442566
0.1565	-0.388145447
0.157333333	-0.373363495
0.158166667	-0.386238098
0.159	-0.427722931
0.159833333	-0.4529953
0.160666667	-0.434398651
0.1615	-0.448703766
0.162333333	-0.480175018
0.163166667	-0.448703766
0.164	-0.450611115
0.164833333	-0.462055206
0.165666667	-0.514030457
0.1665	-0.48494339
0.167333333	-0.454902649
0.168166667	-0.459671021
0.169	-0.424385071
0.169833333	-0.352859497
0.170666667	-0.394821167
0.1715	-0.432014465
0.172333333	-0.406742096
0.173166667	-0.458240509
0.174	-0.477790833
0.174833333	-0.448703766
0.175666667	-0.430107117
0.1765	-0.409603119
0.177333333	-0.385761261
0.178166667	-0.395298004
0.179	-0.353336334
0.179833333	-0.374317169
0.180666667	-0.451087952
0.1815	-0.503540039
0.182333333	-0.510215759
0.183166667	-0.608921051
0.184	-0.583171844
0.184833333	-0.593185425
0.185666667	-0.524044037
0.1865	-0.526428223
0.187333333	-0.471591949
0.188166667	-0.485897064
0.189	-0.461101532
0.189833333	-0.486850739
0.190666667	-0.518798828
0.1915	-0.507354736
0.192333333	-0.482082367
0.193166667	-0.45633316
0.194	-0.427246094
0.194833333	-0.439167023
0.195666667	-0.463008881
0.1965	-0.469207764
0.197333333	-0.504493713
0.198166667	-0.465393066
0.199	-0.469207764
0.199833333	-0.445842743
0.200666667	-0.465393066
0.2015	-0.459671021
0.202333333	-0.473022461
0.203166667	-0.470161438
0.204	-0.475406647
0.204833333	-0.470161438
0.205666667	-0.443458557
0.2065	-0.463008881
0.207333333	-0.447750092
0.208166667	-0.487804413
0.209	-0.450611115
0.209833333	-0.430583954
0.210666667	-0.433921814
0.2115	-0.500679016
0.212333333	-0.512599945
0.213166667	-0.532150269
0.214	-0.585079193
0.214833333	-0.567913055
0.215666667	-0.550746918
0.2165	-0.507831573
0.217333333	-0.499248505
0.218166667	-0.477790833
0.219	-0.459194183
0.219833333	-0.431060791
0.220666667	-0.434875488
0.2215	-0.423908234
0.222333333	-0.424861908
0.223166667	-0.474452972
0.224	-0.503540039
0.224833333	-0.523090363
0.225666667	-0.573158264
0.2265	-0.606060028
0.227333333	-0.599384308
0.228166667	-0.555038452
0.229	-0.486373901
0.229833333	-0.458717346
0.230666667	-0.47826767
0.2315	-0.464439392
0.232333333	-0.508308411
0.233166667	-0.53691864
0.234	-0.518798828
0.234833333	-0.457286835
0.235666667	-0.470161438
0.2365	-0.428199768
0.237333333	-0.475406647
0.238166667	-0.500679016
0.239	-0.518321991
0.239833333	-0.528812408
0.240666667	-0.574588776
0.2415	-0.568389893
0.242333333	-0.559329987
0.243166667	-0.551700592
0.244	-0.550746918
0.244833333	-0.48160553
0.245666667	-0.487327576
0.2465	-0.529289246
0.247333333	-0.513076782
0.248166667	-0.528335571
0.249	-0.552654266
0.249833333	-0.533103943
0.250666667	-0.532627106
0.2515	-0.531673431
0.252333333	-0.494480133
0.253166667	-0.492095947
0.254	-0.500679016
0.254833333	-0.48494339
0.255666667	-0.512599945
0.2565	-0.513553619
0.257333333	-0.565052032
0.258166667	-0.562667847
0.259	-0.531196594
0.259833333	-0.496387482
0.260666667	-0.529766083
0.2615	-0.548362732
0.262333333	-0.548362732
0.263166667	-0.594139099
0.264	-0.645637512
0.264833333	-0.617980957
0.265666667	-0.546455383
0.2665	-0.567913055
0.267333333	-0.56886673
0.268166667	-0.566005707
0.269	-0.586032867
0.269833333	-0.615596771
0.270666667	-0.601768494
0.2715	-0.569820404
0.272333333	-0.580787659
0.273166667	-0.559806824
0.274	-0.541687012
0.274833333	-0.507831573
0.275666667	-0.518321991
0.2765	-0.488758087
0.277333333	-0.476837158
0.278166667	-0.475883484
0.279	-0.5235672
0.279833333	-0.507831573
0.280666667	-0.552654266
0.2815	-0.587463379
0.282333333	-0.600337982
0.283166667	-0.580787659
0.284	-0.593662262
0.284833333	-0.589370728
0.285666667	-0.570297241
0.2865	-0.551223755
0.287333333	-0.554561615
0.288166667	-0.586509705
0.289	-0.541687012
0.289833333	-0.5402565
0.290666667	-0.565052032
0.2915	-0.562667847
0.292333333	-0.57888031
0.293166667	-0.550746918
0.294	-0.513553619
0.294833333	-0.534534454
0.295666667	-0.528812408
0.2965	-0.538825989
0.297333333	-0.582695007
0.298166667	-0.590801239
0.299	-0.567436218
0.299833333	-0.591278076
0.300666667	-0.589847565
0.3015	-0.631332397
0.302333333	-0.667572021
0.303166667	-0.679969788
0.304	-0.609874725
0.304833333	-0.581264496
0.305666667	-0.502109528
0.3065	-0.467777252
0.307333333	-0.461101532
0.308166667	-0.508308411
0.309	-0.547885895
0.309833333	-0.608444214
0.310666667	-0.622749329
0.3115	-0.590324402
0.312333333	-0.584125519
0.313166667	-0.530719757
0.314	-0.514984131
0.314833333	-0.545501709
0.315666667	-0.56219101
0.3165	-0.571250916
0.317333333	-0.565052032
0.318166667	-0.589847565
0.319	-0.602722168
0.319833333	-0.615596771
0.320666667	-0.622749329
0.3215	-0.634670258
0.322333333	-0.603199005
0.323166667	-0.563144684
0.324	-0.585079193
0.324833333	-0.61416626
0.325666667	-0.678062439
0.3265	-0.690937042
0.327333333	-0.697135925
0.328166667	-0.643253326
0.329	-0.606536865
0.329833333	-0.54359436
0.330666667	-0.512599945
0.3315	-0.525951385
0.332333333	-0.560760498
0.333166667	-0.521183014
0.334	-0.547885895
0.334833333	-0.54693222
0.335666667	-0.559806824
0.3365	-0.62084198
0.337333333	-0.681400299
0.338166667	-0.70476532
0.339	-0.743865967
0.339833333	-0.689506531
0.340666667	-0.654697418
0.3415	-0.645160675
0.342333333	-0.579357147
0.343166667	-0.573158264
0.344	-0.633716583
0.344833333	-0.648021698
0.345666667	-0.631332397
0.3465	-0.657558441
0.347333333	-0.656604767
0.348166667	-0.620365143
0.349	-0.569343567
0.349833333	-0.570297241
0.350666667	-0.613212585
0.3515	-0.634670258
0.352333333	-0.636100769
0.353166667	-0.660419464
0.354	-0.624656677
0.354833333	-0.618457794
0.355666667	-0.590801239
0.3565	-0.56886673
0.357333333	-0.611305237
0.358166667	-0.584602356
0.359	-0.61750412
0.359833333	-0.597000122
0.360666667	-0.617980957
0.3615	-0.606536865
0.362333333	-0.623703003
0.363166667	-0.601291656
0.364	-0.649452209
0.364833333	-0.669956207
0.365666667	-0.686645508
0.3665	-0.678539276
0.367333333	-0.680446625
0.368166667	-0.670909882
0.369	-0.679016113
0.369833333	-0.700473785
0.370666667	-0.674724579
0.3715	-0.644683838
0.372333333	-0.66614151
0.373166667	-0.638484955
0.374	-0.603199005
0.374833333	-0.609874725
0.375666667	-0.605583191
0.3765	-0.571727753
0.377333333	-0.567436218
0.378166667	-0.576019287
0.379	-0.621795654
0.379833333	-0.626087189
0.380666667	-0.627994537
0.3815	-0.650882721
0.382333333	-0.65279007
0.383166667	-0.606536865
0.384	-0.601291656
0.384833333	-0.601768494
0.385666667	-0.553131104
0.3865	-0.542163849
0.387333333	-0.524997711
0.388166667	-0.531196594
0.389	-0.619888306
0.389833333	-0.66614151
0.390666667	-0.648498535
0.3915	-0.631809235
0.392333333	-0.591754913
0.393166667	-0.565052032
0.394	-0.512123108
0.394833333	-0.551223755
0.395666667	-0.535964966
0.3965	-0.573635101
0.397333333	-0.569820404
0.398166667	-0.609874725
0.399	-0.623703003
0.399833333	-0.648498535
0.400666667	-0.621318817
0.4015	-0.630378723
0.402333333	-0.607013702
0.403166667	-0.619888306
0.404	-0.58889389
0.404833333	-0.631809235
0.405666667	-0.624656677
0.4065	-0.607967377
0.407333333	-0.566005707
0.408166667	-0.570774078
0.409	-0.557422638
0.409833333	-0.556468964
0.410666667	-0.56886673
0.4115	-0.607967377
0.412333333	-0.606536865
0.413166667	-0.647544861
0.414	-0.6275177
0.414833333	-0.672340393
0.415666667	-0.644207001
0.4165	-0.661373138
0.417333333	-0.610351563
0.418166667	-0.619411469
0.419	-0.594139099
0.419833333	-0.58889389
0.420666667	-0.589370728
0.4215	-0.618934631
0.422333333	-0.605583191
0.423166667	-0.593185425
0.424	-0.597953796
0.424833333	-0.622749329
0.425666667	-0.646591187
0.4265	-0.640869141
0.427333333	-0.623703003
0.428166667	-0.593185425
0.429	-0.548839569
0.429833333	-0.522613525
0.430666667	-0.5402565
0.4315	-0.598430634
0.432333333	-0.609397888
0.433166667	-0.638008118
0.434	-0.63085556
0.434833333	-0.665664673
0.435666667	-0.619888306
0.4365	-0.665187836
0.437333333	-0.685214996
0.438166667	-0.712871552
0.439	-0.731945038
0.439833333	-0.739097595
0.440666667	-0.725746155
0.4415	-0.669002533
0.442333333	-0.61750412
0.443166667	-0.578403473
0.444	-0.573635101
0.444833333	-0.598907471
0.445666667	-0.606536865
0.4465	-0.635623932
0.447333333	-0.635623932
0.448166667	-0.626564026
0.449	-0.571250916
0.449833333	-0.58555603
0.450666667	-0.594615936
0.4515	-0.57554245
0.452333333	-0.644683838
0.453166667	-0.627994537
0.454	-0.646591187
0.454833333	-0.596523285
0.455666667	-0.649929047
0.4565	-0.602245331
0.457333333	-0.663757324
0.458166667	-0.643730164
0.459	-0.651359558
0.459833333	-0.604629517
0.460666667	-0.604629517
0.4615	-0.543117523
0.462333333	-0.567913055
0.463166667	-0.634670258
0.464	-0.642776489
0.464833333	-0.67615509
0.465666667	-0.733852386
0.4665	-0.779628754
0.467333333	-0.754356384
0.468166667	-0.775814056
0.469	-0.731945038
0.469833333	-0.686645508
0.470666667	-0.632762909
0.4715	-0.645160675
0.472333333	-0.598907471
0.473166667	-0.568389893
0.474	-0.644207001
0.474833333	-0.628471375
0.475666667	-0.618457794
0.4765	-0.613212585
0.477333333	-0.644207001
0.478166667	-0.573158264
0.479	-0.631332397
0.479833333	-0.641345978
0.480666667	-0.646591187
0.4815	-0.688076019
0.482333333	-0.745773315
0.483166667	-0.686645508
0.484	-0.668048859
0.484833333	-0.736236572
0.485666667	-0.733375549
0.4865	-0.686168671
0.487333333	-0.703811646
0.488166667	-0.647068024
0.489	-0.661373138
0.489833333	-0.675201416
0.490666667	-0.730037689
0.4915	-0.754833221
0.492333333	-0.848770142
0.493166667	-0.764369965
0.494	-0.727176666
0.494833333	-0.681400299
0.495666667	-0.646591187
0.4965	-0.589847565
0.497333333	-0.603199005
0.498166667	-0.635147095
0.499	-0.62417984
0.499833333	-0.583171844
0.500666667	-0.583648682
0.5015	-0.636577606
0.502333333	-0.67281723
0.503166667	-0.687122345
0.504	-0.670909882
0.504833333	-0.632286072
0.505666667	-0.677108765
0.5065	-0.649929047
0.507333333	-0.677108765
0.508166667	-0.699043274
0.509	-0.730991364
0.509833333	-0.673770905
0.510666667	-0.706672668
0.5115	-0.694274902
0.512333333	-0.650882721
0.513166667	-0.619888306
0.514	-0.70476532
0.514833333	-0.69475174
0.515666667	-0.72479248
0.5165	-0.769615173
0.517333333	-0.776767731
0.518166667	-0.681400299
0.519	-0.703334808
0.519833333	-0.66947937
0.520666667	-0.616073608
0.5215	-0.614643097
0.522333333	-0.664234161
0.523166667	-0.615119934
0.524	-0.589370728
0.524833333	-0.634670258
0.525666667	-0.657081604
0.5265	-0.631332397
0.527333333	-0.623703003
0.528166667	-0.670433044
0.529	-0.653266907
0.529833333	-0.618457794
0.530666667	-0.632286072
0.5315	-0.623703003
0.532333333	-0.628948212
0.533166667	-0.638961792
0.534	-0.687599182
0.534833333	-0.669956207
0.535666667	-0.719547272
0.5365	-0.721931458
0.537333333	-0.732421875
0.538166667	-0.719547272
0.539	-0.76007843
0.539833333	-0.715732574
0.540666667	-0.717639923
0.5415	-0.691890717
0.542333333	-0.673770905
0.543166667	-0.677108765
0.544	-0.692367554
0.544833333	-0.669956207
0.545666667	-0.705242157
0.5465	-0.779628754
0.547333333	-0.724315643
0.548166667	-0.717639923
0.549	-0.71144104
0.549833333	-0.69475174
0.550666667	-0.631809235
0.5515	-0.616073608
0.552333333	-0.607013702
0.553166667	-0.602722168
0.554	-0.58221817
0.554833333	-0.586032867
0.555666667	-0.617980957
0.5565	-0.690937042
0.557333333	-0.6980896
0.558166667	-0.752449036
0.559	-0.725746155
0.559833333	-0.763893127
0.560666667	-0.790596008
0.5615	-0.76007843
0.562333333	-0.711917877
0.563166667	-0.71144104
0.564	-0.703811646
0.564833333	-0.675678253
0.565666667	-0.693798065
0.5665	-0.684738159
0.567333333	-0.713825226
0.568166667	-0.696659088
0.569	-0.70810318
0.569833333	-0.712871552
0.570666667	-0.682353973
0.5715	-0.688552856
0.572333333	-0.633716583
0.573166667	-0.545501709
0.574	-0.589847565
0.574833333	-0.633716583
0.575666667	-0.627994537
0.5765	-0.684738159
0.577333333	-0.736713409
0.578166667	-0.71144104
0.579	-0.66614151
0.579833333	-0.670909882
0.580666667	-0.681877136
0.5815	-0.635147095
0.582333333	-0.649929047
0.583166667	-0.710487366
0.584	-0.683307648
0.584833333	-0.687122345
0.585666667	-0.708580017
0.5865	-0.678539276
0.587333333	-0.704288483
0.588166667	-0.722885132
0.589	-0.70142746
0.589833333	-0.731468201
0.590666667	-0.747680664
0.5915	-0.74338913
0.592333333	-0.698566437
0.593166667	-0.714302063
0.594	-0.681400299
0.594833333	-0.671863556
0.595666667	-0.644683838
0.5965	-0.696659088
0.597333333	-0.700473785
0.598166667	-0.741004944
0.599	-0.781536102
0.599833333	-0.798225403
0.600666667	-0.854492188
0.6015	-0.844478607
0.602333333	-0.836372375
0.603166667	-0.863552094
0.604	-0.823974609
0.604833333	-0.782012939
0.605666667	-0.787734985
0.6065	-0.77009201
0.607333333	-0.705718994
0.608166667	-0.718593597
0.609	-0.721931458
0.609833333	-0.718593597
0.610666667	-0.730514526
0.6115	-0.739097595
0.612333333	-0.742912292
0.613166667	-0.712394714
0.614	-0.730037689
0.614833333	-0.727653503
0.615666667	-0.726699829
0.6165	-0.729084015
0.617333333	-0.77009201
0.618166667	-0.774860382
0.619	-0.745296478
0.619833333	-0.728130341
0.620666667	-0.730037689
0.6215	-0.715255737
0.622333333	-0.692844391
0.623166667	-0.751972198
0.624	-0.736236572
0.624833333	-0.687599182
0.625666667	-0.623226166
0.6265	-0.619411469
0.627333333	-0.682353973
0.628166667	-0.709056854
0.629	-0.781536102
0.629833333	-0.813007355
0.630666667	-0.811100006
0.6315	-0.725746155
0.632333333	-0.741481781
0.633166667	-0.747680664
0.634	-0.790119171
0.634833333	-0.784397125
0.635666667	-0.771999359
0.6365	-0.759601593
0.637333333	-0.737667084
0.638166667	-0.690937042
0.639	-0.689029694
0.639833333	-0.678062439
0.640666667	-0.663757324
0.6415	-0.667095184
0.642333333	-0.71811676
0.643166667	-0.726699829
0.644	-0.729084015
0.644833333	-0.735282898
0.645666667	-0.792503357
0.6465	-0.791549683
0.647333333	-0.827789307
0.648166667	-0.852584839
0.649	-0.921726227
0.649833333	-0.837802887
0.650666667	-0.803470612
0.6515	-0.786304474
0.652333333	-0.79536438
0.653166667	-0.718593597
0.654	-0.758647919
0.654833333	-0.699043274
0.655666667	-0.681400299
0.6565	-0.723361969
0.657333333	-0.716209412
0.658166667	-0.671386719
0.659	-0.713348389
0.659833333	-0.739097595
0.660666667	-0.751018524
0.6615	-0.750541687
0.662333333	-0.817775726
0.663166667	-0.813961029
0.664	-0.817298889
0.664833333	-0.787258148
0.665666667	-0.802516937
0.6665	-0.778675079
0.667333333	-0.821113586
0.668166667	-0.8020401
0.669	-0.784397125
0.669833333	-0.814914703
0.670666667	-0.826358795
0.6715	-0.758171082
0.672333333	-0.760555267
0.673166667	-0.751495361
0.674	-0.695705414
0.674833333	-0.692844391
0.675666667	-0.734329224
0.6765	-0.675201416
0.677333333	-0.735759735
0.678166667	-0.79202652
0.679	-0.76675415
0.679833333	-0.737190247
0.680666667	-0.755786896
0.6815	-0.714302063
0.682333333	-0.649929047
0.683166667	-0.62084198
0.684	-0.619411469
0.684833333	-0.61750412
0.685666667	-0.6275177
0.6865	-0.685691833
0.687333333	-0.683307648
0.688166667	-0.719070435
0.689	-0.769615173
0.689833333	-0.811576843
0.690666667	-0.750541687
0.6915	-0.751972198
0.692333333	-0.763893127
0.693166667	-0.754833221
0.694	-0.739097595
0.694833333	-0.804901123
0.695666667	-0.873565674
0.6965	-0.833034515
0.697333333	-0.804424286
0.698166667	-0.786781311
0.699	-0.74338913
0.699833333	-0.696659088
0.700666667	-0.701904297
0.7015	-0.699520111
0.702333333	-0.686645508
0.703166667	-0.691890717
0.704	-0.739097595
0.704833333	-0.755310059
0.705666667	-0.785827637
0.7065	-0.782012939
0.707333333	-0.797271729
0.708166667	-0.745773315
0.709	-0.75006485
0.709833333	-0.775814056
0.710666667	-0.768661499
0.7115	-0.756263733
0.712333333	-0.755310059
0.713166667	-0.761032104
0.714	-0.76675415
0.714833333	-0.80871582
0.715666667	-0.844955444
0.7165	-0.849723816
0.717333333	-0.806808472
0.718166667	-0.773429871
0.719	-0.759124756
0.719833333	-0.772953033
0.720666667	-0.747203827
0.7215	-0.781536102
0.722333333	-0.77009201
0.723166667	-0.733852386
0.724	-0.683307648
0.724833333	-0.692367554
0.725666667	-0.675678253
0.7265	-0.667572021
0.727333333	-0.686168671
0.728166667	-0.711917877
0.729	-0.754833221
0.729833333	-0.738143921
0.730666667	-0.735282898
0.7315	-0.730514526
0.732333333	-0.760555267
0.733166667	-0.749111176
0.734	-0.792980194
0.734833333	-0.825405121
0.735666667	-0.834941864
0.7365	-0.79202652
0.737333333	-0.748157501
0.738166667	-0.727176666
0.739	-0.711917877
0.739833333	-0.730991364
0.740666667	-0.729560852
0.7415	-0.791072845
0.742333333	-0.777244568
0.743166667	-0.793457031
0.744	-0.775814056
0.744833333	-0.758171082
0.745666667	-0.693798065
0.7465	-0.712394714
0.747333333	-0.655651093
0.748166667	-0.660419464
0.749	-0.654697418
0.749833333	-0.671386719
0.750666667	-0.689506531
0.7515	-0.751972198
0.752333333	-0.717163086
0.753166667	-0.740528107
0.754	-0.756263733
0.754833333	-0.738620758
0.755666667	-0.670909882
0.7565	-0.733375549
0.757333333	-0.730991364
0.758166667	-0.732421875
0.759	-0.700950623
0.759833333	-0.754356384
0.760666667	-0.759124756
0.7615	-0.706672668
0.762333333	-0.702381134
0.763166667	-0.731468201
0.764	-0.707149506
0.764833333	-0.673294067
0.765666667	-0.76007843
0.7665	-0.764846802
0.767333333	-0.763893127
0.768166667	-0.794887543
0.769	-0.792503357
0.769833333	-0.777721405
0.770666667	-0.760555267
0.7715	-0.769138336
0.772333333	-0.801086426
0.773166667	-0.815391541
0.774	-0.789165497
0.774833333	-0.803470612
0.775666667	-0.827312469
0.7765	-0.763893127
0.777333333	-0.723361969
0.778166667	-0.733375549
0.779	-0.700473785
0.779833333	-0.686645508
0.780666667	-0.738143921
0.7815	-0.75006485
0.782333333	-0.741004944
0.783166667	-0.76341629
0.784	-0.72479248
0.784833333	-0.67281723
0.785666667	-0.684261322
0.7865	-0.700950623
0.787333333	-0.6980896
0.788166667	-0.751018524
0.789	-0.824451447
0.789833333	-0.809669495
0.790666667	-0.814437866
0.7915	-0.865936279
0.792333333	-0.85735321
0.793166667	-0.829696655
0.794	-0.850200653
0.794833333	-0.863552094
0.795666667	-0.799655914
0.7965	-0.776767731
0.797333333	-0.746250153
0.798166667	-0.716686249
0.799	-0.697612762
0.799833333	-0.752449036
0.800666667	-0.754356384
0.8015	-0.766277313
0.802333333	-0.791072845
0.803166667	-0.821590424
0.804	-0.782489777
0.804833333	-0.77009201
0.805666667	-0.767707825
0.8065	-0.784397125
0.807333333	-0.757217407
0.808166667	-0.771045685
0.809	-0.827789307
0.809833333	-0.84733963
0.810666667	-0.895023346
0.8115	-0.951290131
0.812333333	-0.92458725
0.813166667	-0.881195068
0.814	-0.864505768
0.814833333	-0.775337219
0.815666667	-0.69475174
0.8165	-0.713825226
0.817333333	-0.772953033
0.818166667	-0.744342804
0.819	-0.714302063
0.819833333	-0.745296478
0.820666667	-0.723361969
0.8215	-0.663280487
0.822333333	-0.679016113
0.823166667	-0.777721405
0.824	-0.76341629
0.824833333	-0.792980194
0.825666667	-0.802516937
0.8265	-0.829219818
0.827333333	-0.813961029
0.828166667	-0.803470612
0.829	-0.779151917
0.829833333	-0.773906708
0.830666667	-0.770568848
0.8315	-0.75674057
0.832333333	-0.761508942
0.833166667	-0.783443451
0.834	-0.753879547
0.834833333	-0.719547272
0.835666667	-0.690460205
0.8365	-0.679016113
0.837333333	-0.666618347
0.838166667	-0.698566437
0.839	-0.730991364
0.839833333	-0.759601593
0.840666667	-0.788211823
0.8415	-0.836372375
0.842333333	-0.818729401
0.843166667	-0.843048096
0.844	-0.778198242
0.844833333	-0.79536438
0.845666667	-0.771522522
0.8465	-0.780105591
0.847333333	-0.752449036
0.848166667	-0.786304474
0.849	-0.77009201
0.849833333	-0.751495361
0.850666667	-0.734329224
0.8515	-0.737667084
0.852333333	-0.762462616
0.853166667	-0.717163086
0.854	-0.74338913
0.854833333	-0.778198242
0.855666667	-0.707149506
0.8565	-0.716209412
0.857333333	-0.797748566
0.858166667	-0.76675415
0.859	-0.762939453
0.859833333	-0.832557678
0.860666667	-0.853061676
0.8615	-0.80871582
0.862333333	-0.826835632
0.863166667	-0.802993774
0.864	-0.779151917
0.864833333	-0.703811646
0.865666667	-0.71144104
0.8665	-0.729560852
0.867333333	-0.785827637
0.868166667	-0.823020935
0.869	-0.868797302
0.869833333	-0.884532928
0.870666667	-0.872612
0.8715	-0.855445862
0.872333333	-0.811100006
0.873166667	-0.847816467
0.874	-0.846862793
0.874833333	-0.809192657
0.875666667	-0.771045685
0.8765	-0.780105591
0.877333333	-0.730037689
0.878166667	-0.706195831
0.879	-0.746250153
0.879833333	-0.761508942
0.880666667	-0.788211823
0.8815	-0.799655914
0.882333333	-0.804424286
0.883166667	-0.83398819
0.884	-0.842571259
0.884833333	-0.837802887
0.885666667	-0.828266144
0.8865	-0.828266144
0.887333333	-0.803947449
0.888166667	-0.800132751
0.889	-0.751495361
0.889833333	-0.736236572
0.890666667	-0.730991364
0.8915	-0.739574432
0.892333333	-0.719547272
0.893166667	-0.786781311
0.894	-0.828742981
0.894833333	-0.787734985
0.895666667	-0.752925873
0.8965	-0.79536438
0.897333333	-0.751018524
0.898166667	-0.772953033
0.899	-0.841140747
0.899833333	-0.821113586
0.900666667	-0.789165497
0.9015	-0.791549683
0.902333333	-0.751972198
0.903166667	-0.75674057
0.904	-0.790119171
0.904833333	-0.817775726
0.905666667	-0.838756561
0.9065	-0.842094421
0.907333333	-0.85401535
0.908166667	-0.901222229
0.909	-0.886440277
0.909833333	-0.864505768
0.910666667	-0.866413116
0.9115	-0.792980194
0.912333333	-0.713825226
0.913166667	-0.717163086
0.914	-0.741481781
0.914833333	-0.707626343
0.915666667	-0.741481781
0.9165	-0.76007843
0.917333333	-0.775814056
0.918166667	-0.780105591
0.919	-0.827789307
0.919833333	-0.870704651
0.920666667	-0.870704651
0.9215	-0.799655914
0.922333333	-0.799179077
0.923166667	-0.78868866
0.924	-0.729084015
0.924833333	-0.772476196
0.925666667	-0.8020401
0.9265	-0.801563263
0.927333333	-0.792980194
0.928166667	-0.798225403
0.929	-0.778198242
0.929833333	-0.827312469
0.930666667	-0.817775726
0.9315	-0.831604004
0.932333333	-0.821113586
0.933166667	-0.875473022
0.934	-0.844955444
0.934833333	-0.865936279
0.935666667	-0.84400177
0.9365	-0.892162323
0.937333333	-0.834465027
0.938166667	-0.834941864
0.939	-0.817298889
0.939833333	-0.819206238
0.940666667	-0.790596008
0.9415	-0.823020935
0.942333333	-0.821113586
0.943166667	-0.839710236
0.944	-0.879764557
0.944833333	-0.87594986
0.945666667	-0.821113586
0.9465	-0.781536102
0.947333333	-0.811576843
0.948166667	-0.802993774
0.949	-0.860214233
0.949833333	-0.881671906
0.950666667	-0.794887543
0.9515	-0.813484192
0.952333333	-0.807762146
0.953166667	-0.741958618
0.954	-0.810146332
0.954833333	-0.858306885
0.955666667	-0.844478607
0.9565	-0.853538513
0.957333333	-0.887393951
0.958166667	-0.821113586
0.959	-0.786781311
0.959833333	-0.770568848
0.960666667	-0.684261322
0.9615	-0.651836395
0.962333333	-0.681400299
0.963166667	-0.705718994
0.964	-0.755786896
0.964833333	-0.806808472
0.965666667	-0.84733963
0.9665	-0.864505768
0.967333333	-0.864028931
0.968166667	-0.851154327
0.969	-0.84400177
0.969833333	-0.839710236
0.970666667	-0.833511353
0.9715	-0.833034515
0.972333333	-0.813007355
0.973166667	-0.854969025
0.974	-0.87928772
0.974833333	-0.884056091
0.975666667	-0.898838043
0.9765	-0.901222229
0.977333333	-0.867366791
0.978166667	-0.823020935
0.979	-0.827312469
0.979833333	-0.787734985
0.980666667	-0.793933868
0.9815	-0.786781311
0.982333333	-0.838279724
0.983166667	-0.811576843
0.984	-0.839233398
0.984833333	-0.834465027
0.985666667	-0.876903534
0.9865	-0.861167908
0.987333333	-0.887393951
0.988166667	-0.858306885
0.989	-0.85735321
0.989833333	-0.862121582
0.990666667	-0.818729401
0.9915	-0.755786896
0.992333333	-0.76007843
0.993166667	-0.772953033
0.994	-0.697612762
0.994833333	-0.690937042
0.995666667	-0.689506531
0.9965	-0.716209412
0.997333333	-0.733852386
0.998166667	-0.800132751
0.999	-0.799179077
0.999833333	-0.811576843
1.000666667	-0.834465027
1.0015	-0.839233398
1.002333333	-0.824451447
1.003166667	-0.880241394
1.004	-0.916004181
1.004833333	-0.882148743
1.005666667	-0.896453857
1.0065	-0.890254974
1.007333333	-0.886440277
1.008166667	-0.888824463
1.009	-0.934123993
1.009833333	-0.895023346
1.010666667	-0.901222229
1.0115	-0.858783722
1.012333333	-0.816345215
1.013166667	-0.74672699
1.014	-0.761032104
1.014833333	-0.772953033
1.015666667	-0.773906708
1.0165	-0.791072845
1.017333333	-0.779151917
1.018166667	-0.768661499
1.019	-0.797748566
1.019833333	-0.834941864
1.020666667	-0.859737396
1.0215	-0.865459442
1.022333333	-0.883102417
1.023166667	-0.870704651
1.024	-0.823974609
1.024833333	-0.836849213
1.025666667	-0.792503357
1.0265	-0.803947449
1.027333333	-0.812530518
1.028166667	-0.863552094
1.029	-0.877857208
1.029833333	-0.938415527
1.030666667	-0.926494598
1.0315	-0.876426697
1.032333333	-0.824451447
1.033166667	-0.813007355
1.034	-0.793933868
1.034833333	-0.74005127
1.035666667	-0.774383545
1.0365	-0.814437866
1.037333333	-0.800609589
1.038166667	-0.829696655
1.039	-0.867366791
1.039833333	-0.894069672
1.040666667	-0.839710236
1.0415	-0.85401535
1.042333333	-0.823020935
1.043166667	-0.84733963
1.044	-0.792980194
1.044833333	-0.857830048
1.045666667	-0.84400177
1.0465	-0.834465027
1.047333333	-0.83398819
1.048166667	-0.857830048
1.049	-0.83732605
1.049833333	-0.809669495
1.050666667	-0.809192657
1.0515	-0.810623169
1.052333333	-0.787734985
1.053166667	-0.826835632
1.054	-0.836849213
1.054833333	-0.806331635
1.055666667	-0.747203827
1.0565	-0.770568848
1.057333333	-0.730514526
1.058166667	-0.758647919
1.059	-0.803470612
1.059833333	-0.847816467
1.060666667	-0.839233398
1.0615	-0.869274139
1.062333333	-0.809669495
1.063166667	-0.796794891
1.064	-0.822544098
1.064833333	-0.784397125
1.065666667	-0.745296478
1.0665	-0.801086426
1.067333333	-0.778675079
1.068166667	-0.757217407
1.069	-0.81205368
1.069833333	-0.810623169
1.070666667	-0.821590424
1.0715	-0.836849213
1.072333333	-0.860214233
1.073166667	-0.876426697
1.074	-0.858783722
1.074833333	-0.83398819
1.075666667	-0.831604004
1.0765	-0.794410706
1.077333333	-0.784397125
1.078166667	-0.834941864
1.079	-0.84733963
1.079833333	-0.834465027
1.080666667	-0.858306885
1.0815	-0.886917114
1.082333333	-0.813961029
1.083166667	-0.819683075
1.084	-0.871181488
1.084833333	-0.83065033
1.085666667	-0.780582428
1.0865	-0.813961029
1.087333333	-0.774383545
1.088166667	-0.831127167
1.089	-0.866889954
1.089833333	-0.893115997
1.090666667	-0.863552094
1.0915	-0.87594986
1.092333333	-0.864505768
1.093166667	-0.85735321
1.094	-0.790596008
1.094833333	-0.824451447
1.095666667	-0.857830048
1.0965	-0.79536438
1.097333333	-0.798225403
1.098166667	-0.849723816
1.099	-0.832557678
1.099833333	-0.791549683
1.100666667	-0.8893013
1.1015	-0.884056091
1.102333333	-0.901699066
1.103166667	-0.873088837
1.104	-0.867366791
1.104833333	-0.799655914
1.105666667	-0.776767731
1.1065	-0.738143921
1.107333333	-0.764369965
1.108166667	-0.777244568
1.109	-0.776767731
1.109833333	-0.783443451
1.110666667	-0.79870224
1.1115	-0.84733963
1.112333333	-0.820636749
1.113166667	-0.847816467
1.114	-0.848293304
1.114833333	-0.857830048
1.115666667	-0.858306885
1.1165	-0.869750977
1.117333333	-0.893592834
1.118166667	-0.933647156
1.119	-0.916481018
1.119833333	-0.905036926
1.120666667	-0.948429108
1.1215	-0.903129578
1.122333333	-0.826358795
1.123166667	-0.847816467
1.124	-0.861167908
1.124833333	-0.834465027
1.125666667	-0.852584839
1.1265	-0.915527344
1.127333333	-0.887393951
1.128166667	-0.895500183
1.129	-0.922203064
1.129833333	-0.905990601
1.130666667	-0.898361206
1.1315	-0.922203064
1.132333333	-0.860691071
1.133166667	-0.851154327
1.134	-0.85735321
1.134833333	-0.869750977
1.135666667	-0.862121582
1.1365	-0.879764557
1.137333333	-0.88596344
1.138166667	-0.923633575
1.139	-0.89597702
1.139833333	-0.911235809
1.140666667	-0.91791153
1.1415	-0.856399536
1.142333333	-0.841617584
1.143166667	-0.866889954
1.144	-0.871181488
1.144833333	-0.878334045
1.145666667	-0.878810883
1.1465	-0.869274139
1.147333333	-0.833511353
1.148166667	-0.877380371
1.149	-0.81205368
1.149833333	-0.854969025
1.150666667	-0.873565674
1.1515	-0.880241394
1.152333333	-0.861167908
1.153166667	-0.883579254
1.154	-0.926494598
1.154833333	-0.916004181
1.155666667	-0.916004181
1.1565	-0.896453857
1.157333333	-0.941753387
1.158166667	-0.884532928
1.159	-0.870227814
1.159833333	-0.909328461
1.160666667	-0.874519348
1.1615	-0.874519348
1.162333333	-0.896453857
1.163166667	-0.897884369
1.164	-0.883102417
1.164833333	-0.873565674
1.165666667	-0.874042511
1.1665	-0.883102417
1.167333333	-0.853538513
1.168166667	-0.864505768
1.169	-0.883102417
1.169833333	-0.877380371
1.170666667	-0.837802887
1.1715	-0.89931488
1.172333333	-0.906467438
1.173166667	-0.891685486
1.174	-0.909805298
1.174833333	-0.920772552
1.175666667	-0.930786133
1.1765	-0.896453857
1.177333333	-0.891208649
1.178166667	-0.881195068
1.179	-0.890254974
1.179833333	-0.871658325
1.180666667	-0.833511353
1.1815	-0.844478607
1.182333333	-0.81205368
1.183166667	-0.806808472
1.184	-0.781536102
1.184833333	-0.79870224
1.185666667	-0.823974609
1.1865	-0.859737396
1.187333333	-0.874996185
1.188166667	-0.838279724
1.189	-0.896930695
1.189833333	-0.905036926
1.190666667	-0.878334045
1.1915	-0.880718231
1.192333333	-0.883102417
1.193166667	-0.884056091
1.194	-0.861644745
1.194833333	-0.87928772
1.195666667	-0.851631165
1.1965	-0.892162323
1.197333333	-0.861167908
1.198166667	-0.835418701
1.199	-0.825405121
1.199833333	-0.815391541
1.200666667	-0.811100006
1.2015	-0.759124756
1.202333333	-0.799655914
1.203166667	-0.807762146
1.204	-0.822067261
1.204833333	-0.839710236
1.205666667	-0.83398819
1.2065	-0.849246979
1.207333333	-0.842094421
1.208166667	-0.846862793
1.209	-0.821590424
1.209833333	-0.862121582
1.210666667	-0.83065033
1.2115	-0.832080841
1.212333333	-0.827789307
1.213166667	-0.771045685
1.214	-0.786304474
1.214833333	-0.801086426
1.215666667	-0.820636749
1.2165	-0.801086426
1.217333333	-0.825881958
1.218166667	-0.807285309
1.219	-0.735282898
1.219833333	-0.720977783
1.220666667	-0.700950623
1.2215	-0.72479248
1.222333333	-0.731945038
1.223166667	-0.806331635
1.224	-0.804424286
1.224833333	-0.864028931
1.225666667	-0.907421112
1.2265	-0.890731812
1.227333333	-0.858783722
1.228166667	-0.810623169
1.229	-0.806808472
1.229833333	-0.776767731
1.230666667	-0.838756561
1.2315	-0.834465027
1.232333333	-0.897407532
1.233166667	-0.883102417
1.234	-0.905990601
1.234833333	-0.841140747
1.235666667	-0.852108002
1.2365	-0.819206238
1.237333333	-0.809669495
1.238166667	-0.752925873
1.239	-0.789642334
1.239833333	-0.74672699
1.240666667	-0.750541687
1.2415	-0.772476196
1.242333333	-0.814914703
1.243166667	-0.771999359
1.244	-0.768661499
1.244833333	-0.783920288
1.245666667	-0.829696655
1.2465	-0.831604004
1.247333333	-0.845909119
1.248166667	-0.930309296
1.249	-0.946998596
1.249833333	-0.873565674
1.250666667	-0.880718231
1.2515	-0.880241394
1.252333333	-0.798225403
1.253166667	-0.812530518
1.254	-0.821590424
1.254833333	-0.804424286
1.255666667	-0.802993774
1.2565	-0.852584839
1.257333333	-0.84066391
1.258166667	-0.850200653
1.259	-0.846385956
1.259833333	-0.832557678
1.260666667	-0.834941864
1.2615	-0.806808472
1.262333333	-0.814914703
1.263166667	-0.847816467
1.264	-0.874519348
1.264833333	-0.88262558
1.265666667	-0.843524933
1.2665	-0.835418701
1.267333333	-0.832080841
1.268166667	-0.900268555
1.269	-0.910758972
1.269833333	-0.928401947
1.270666667	-0.942707062
1.2715	-0.875473022
1.272333333	-0.770568848
1.273166667	-0.760555267
1.274	-0.782966614
1.274833333	-0.7853508
1.275666667	-0.806331635
1.2765	-0.824451447
1.277333333	-0.83065033
1.278166667	-0.803947449
1.279	-0.761508942
1.279833333	-0.816345215
1.280666667	-0.852584839
1.2815	-0.799179077
1.282333333	-0.821590424
1.283166667	-0.844955444
1.284	-0.811576843
1.284833333	-0.787258148
1.285666667	-0.831604004
1.2865	-0.818729401
1.287333333	-0.821590424
1.288166667	-0.852108002
1.289	-0.845909119
1.289833333	-0.842571259
1.290666667	-0.849723816
1.2915	-0.833034515
1.292333333	-0.826835632
1.293166667	-0.826358795
1.294	-0.823497772
1.294833333	-0.862121582
1.295666667	-0.904560089
1.2965	-0.855922699
1.297333333	-0.835418701
1.298166667	-0.884056091
1.299	-0.89931488
1.299833333	-0.8893013
1.300666667	-0.898361206
1.3015	-0.935077667
1.302333333	-0.908374786
1.303166667	-0.874519348
1.304	-0.848770142
1.304833333	-0.857830048
1.305666667	-0.864505768
1.3065	-0.841140747
1.307333333	-0.8020401
1.308166667	-0.826358795
1.309	-0.815391541
1.309833333	-0.78868866
1.310666667	-0.768184662
1.3115	-0.818729401
1.312333333	-0.792503357
1.313166667	-0.809192657
1.314	-0.804424286
1.314833333	-0.792503357
1.315666667	-0.813007355
1.3165	-0.83398819
1.317333333	-0.818729401
1.318166667	-0.833034515
1.319	-0.857830048
1.319833333	-0.809669495
1.320666667	-0.824928284
1.3215	-0.874519348
1.322333333	-0.887870789
1.323166667	-0.89931488
1.324	-0.914096832
1.324833333	-0.926971436
1.325666667	-0.852584839
1.3265	-0.853538513
1.327333333	-0.844478607
1.328166667	-0.822067261
1.329	-0.751972198
1.329833333	-0.810623169
1.330666667	-0.773429871
1.3315	-0.79870224
1.332333333	-0.803947449
1.333166667	-0.833034515
1.334	-0.802993774
1.334833333	-0.827312469
1.335666667	-0.835418701
1.3365	-0.863552094
1.337333333	-0.880718231
1.338166667	-0.89931488
1.339	-0.88596344
1.339833333	-0.820159912
1.340666667	-0.854492188
1.3415	-0.847816467
1.342333333	-0.859737396
1.343166667	-0.918388367
1.344	-0.976085663
1.344833333	-0.928401947
1.345666667	-0.918388367
1.3465	-0.908851624
1.347333333	-0.895023346
1.348166667	-0.870227814
1.349	-0.896930695
1.349833333	-0.894069672
1.350666667	-0.863075256
1.3515	-0.809669495
1.352333333	-0.831604004
1.353166667	-0.769138336
1.354	-0.78868866
1.354833333	-0.810623169
1.355666667	-0.842571259
1.3565	-0.801086426
1.357333333	-0.817298889
1.358166667	-0.788211823
1.359	-0.792503357
1.359833333	-0.807762146
1.360666667	-0.819683075
1.3615	-0.817298889
1.362333333	-0.842571259
1.363166667	-0.814437866
1.364	-0.786781311
1.364833333	-0.772476196
1.365666667	-0.802516937
1.3665	-0.735282898
1.367333333	-0.756263733
1.368166667	-0.778675079
1.369	-0.828266144
1.369833333	-0.817298889
1.370666667	-0.910758972
1.3715	-0.871658325
1.372333333	-0.860214233
1.373166667	-0.834465027
1.374	-0.823974609
1.374833333	-0.787734985
1.375666667	-0.800132751
1.3765	-0.768661499
1.377333333	-0.782012939
1.378166667	-0.754356384
1.379	-0.735282898
1.379833333	-0.736236572
1.380666667	-0.794410706
1.3815	-0.809192657
1.382333333	-0.810623169
1.383166667	-0.846862793
1.384	-0.861644745
1.384833333	-0.828266144
1.385666667	-0.752449036
1.3865	-0.806331635
1.387333333	-0.758647919
1.388166667	-0.779151917
1.389	-0.819683075
1.389833333	-0.803470612
1.390666667	-0.81205368
1.3915	-0.832557678
1.392333333	-0.842094421
1.393166667	-0.802993774
1.394	-0.800609589
1.394833333	-0.833034515
1.395666667	-0.790119171
1.3965	-0.8020401
1.397333333	-0.809192657
1.398166667	-0.780105591
1.399	-0.762939453
1.399833333	-0.772476196
1.400666667	-0.751018524
1.4015	-0.824451447
1.402333333	-0.851154327
1.403166667	-0.8893013
1.404	-0.893115997
1.404833333	-0.93126297
1.405666667	-0.871181488
1.4065	-0.843048096
1.407333333	-0.761985779
1.408166667	-0.785827637
1.409	-0.750541687
1.409833333	-0.753879547
1.410666667	-0.769615173
1.4115	-0.792503357
1.412333333	-0.75006485
1.413166667	-0.742912292
1.414	-0.76675415
1.414833333	-0.776767731
1.415666667	-0.793457031
1.4165	-0.804424286
1.417333333	-0.824928284
1.418166667	-0.759601593
1.419	-0.755310059
1.419833333	-0.748634338
1.420666667	-0.687599182
1.4215	-0.689029694
1.422333333	-0.707149506
1.423166667	-0.696659088
1.424	-0.700950623
1.424833333	-0.751495361
1.425666667	-0.744819641
1.4265	-0.773429871
1.427333333	-0.788211823
1.428166667	-0.772476196
1.429	-0.791072845
1.429833333	-0.779628754
1.430666667	-0.770568848
1.4315	-0.79536438
1.432333333	-0.822067261
1.433166667	-0.856399536
1.434	-0.841140747
1.434833333	-0.866889954
1.435666667	-0.859737396
1.4365	-0.848293304
1.437333333	-0.780105591
1.438166667	-0.805854797
1.439	-0.799179077
1.439833333	-0.790119171
1.440666667	-0.796794891
1.4415	-0.829696655
1.442333333	-0.839233398
1.443166667	-0.824451447
1.444	-0.782489777
1.444833333	-0.774860382
1.445666667	-0.752449036
1.4465	-0.704288483
1.447333333	-0.682830811
1.448166667	-0.720500946
1.449	-0.734329224
1.449833333	-0.746250153
1.450666667	-0.780582428
1.4515	-0.800132751
1.452333333	-0.802516937
1.453166667	-0.778675079
1.454	-0.777721405
1.454833333	-0.752449036
1.455666667	-0.735759735
1.4565	-0.715732574
1.457333333	-0.731945038
1.458166667	-0.730514526
1.459	-0.769615173
1.459833333	-0.809192657
1.460666667	-0.867366791
1.4615	-0.894069672
1.462333333	-0.951290131
1.463166667	-0.929355621
1.464	-0.896453857
1.464833333	-0.866889954
1.465666667	-0.831127167
1.4665	-0.782966614
1.467333333	-0.824451447
1.468166667	-0.818729401
1.469	-0.879764557
1.469833333	-0.866889954
1.470666667	-0.875473022
1.4715	-0.880241394
1.472333333	-0.871181488
1.473166667	-0.825405121
1.474	-0.874519348
1.474833333	-0.810623169
1.475666667	-0.773429871
1.4765	-0.792980194
1.477333333	-0.754833221
1.478166667	-0.716209412
1.479	-0.795841217
1.479833333	-0.786781311
1.480666667	-0.782966614
1.4815	-0.777721405
1.482333333	-0.801563263
1.483166667	-0.775337219
1.484	-0.792503357
1.484833333	-0.783920288
1.485666667	-0.84066391
1.4865	-0.862121582
1.487333333	-0.881671906
1.488166667	-0.942707062
1.489	-0.886917114
1.489833333	-0.897884369
1.490666667	-0.85067749
1.4915	-0.813007355
1.492333333	-0.792980194
1.493166667	-0.812530518
1.494	-0.794410706
1.494833333	-0.831604004
1.495666667	-0.885486603
1.4965	-0.840187073
1.497333333	-0.829696655
1.498166667	-0.772476196
1.499	-0.794887543
1.499833333	-0.773429871
1.500666667	-0.83732605
1.5015	-0.856399536
1.502333333	-0.912666321
1.503166667	-0.898838043
1.504	-0.887870789
1.504833333	-0.834941864
1.505666667	-0.842571259
1.5065	-0.84733963
1.507333333	-0.806331635
1.508166667	-0.782489777
1.509	-0.812530518
1.509833333	-0.804424286
1.510666667	-0.764369965
1.5115	-0.802516937
1.512333333	-0.824451447
1.513166667	-0.832080841
1.514	-0.80537796
1.514833333	-0.833511353
1.515666667	-0.854492188
1.5165	-0.871181488
1.517333333	-0.869750977
1.518166667	-0.908374786
1.519	-0.903129578
1.519833333	-0.901222229
1.520666667	-0.872612
1.5215	-0.876426697
1.522333333	-0.877380371
1.523166667	-0.877380371
1.524	-0.900745392
1.524833333	-0.93126297
1.525666667	-0.873088837
1.5265	-0.796318054
1.527333333	-0.851631165
1.528166667	-0.835418701
1.529	-0.85067749
1.529833333	-0.89597702
1.530666667	-0.958442688
1.5315	-0.929355621
1.532333333	-0.917434692
1.533166667	-0.907897949
1.534	-0.886440277
1.534833333	-0.904083252
1.535666667	-0.931739807
1.5365	-0.92458725
1.537333333	-0.924110413
1.538166667	-0.981807709
1.539	-0.950336456
1.539833333	-0.895023346
1.540666667	-0.913619995
1.5415	-0.896453857
1.542333333	-0.862598419
1.543166667	-0.853538513
1.544	-0.859737396
1.544833333	-0.832080841
1.545666667	-0.836372375
1.5465	-0.856399536
1.547333333	-0.885486603
1.548166667	-0.85735321
1.549	-0.87928772
1.549833333	-0.881671906
1.550666667	-0.883102417
1.5515	-0.863552094
1.552333333	-0.872612
1.553166667	-0.881195068
1.554	-0.883579254
1.554833333	-0.894069672
1.555666667	-0.933170319
1.5565	-0.966072083
1.557333333	-0.94127655
1.558166667	-0.9765625
1.559	-0.923633575
1.559833333	-0.894546509
1.560666667	-0.893115997
1.5615	-0.90265274
1.562333333	-0.88262558
1.563166667	-0.938415527
1.564	-0.933170319
1.564833333	-0.906467438
1.565666667	-0.903606415
1.5665	-0.888347626
1.567333333	-0.858783722
1.568166667	-0.859737396
1.569	-0.872135162
1.569833333	-0.89597702
1.570666667	-0.920772552
1.5715	-0.937461853
1.572333333	-0.938415527
1.573166667	-0.94127655
1.574	-0.945568085
1.574833333	-0.957489014
1.575666667	-0.917434692
1.5765	-0.922203064
1.577333333	-0.943660736
1.578166667	-0.923633575
1.579	-0.869274139
1.579833333	-0.869750977
1.580666667	-0.884532928
1.5815	-0.864028931
1.582333333	-0.887393951
1.583166667	-0.946044922
1.584	-0.956535339
1.584833333	-0.891208649
1.585666667	-0.895500183
1.5865	-0.85067749
1.587333333	-0.833511353
1.588166667	-0.843524933
1.589	-0.957489014
1.589833333	-0.988483429
1.590666667	-0.97990036
1.5915	-0.943183899
1.592333333	-0.905036926
1.593166667	-0.829696655
1.594	-0.815868378
1.594833333	-0.860214233
1.595666667	-0.871181488
1.5965	-0.885009766
1.597333333	-0.915050507
1.598166667	-0.932216644
1.599	-0.886917114
1.599833333	-0.905513763
1.600666667	-0.943183899
1.6015	-0.938892365
1.602333333	-0.915050507
1.603166667	-0.915050507
1.604	-0.908374786
1.604833333	-0.833034515
1.605666667	-0.811576843
1.6065	-0.843524933
1.607333333	-0.896930695
1.608166667	-0.93126297
1.609	-0.967025757
1.609833333	-0.958919525
1.610666667	-0.926494598
1.6115	-0.872135162
1.612333333	-0.848770142
1.613166667	-0.894069672
1.614	-0.921726227
1.614833333	-0.910758972
1.615666667	-0.929355621
1.6165	-0.915050507
1.617333333	-0.915527344
1.618166667	-0.940322876
1.619	-0.920772552
1.619833333	-0.946044922
1.620666667	-0.966072083
1.6215	-0.929355621
1.622333333	-0.900745392
1.623166667	-0.958919525
1.624	-0.977993011
1.624833333	-0.916957855
1.625666667	-0.967025757
1.6265	-1.000881195
1.627333333	-0.965118408
1.628166667	-0.943660736
1.629	-0.957489014
1.629833333	-0.988006592
1.630666667	-0.959396362
1.6315	-0.988960266
1.632333333	-0.975608826
1.633166667	-0.981330872
1.634	-0.89263916
1.634833333	-0.855922699
1.635666667	-0.854969025
1.6365	-0.842094421
1.637333333	-0.877857208
1.638166667	-0.864982605
1.639	-0.886440277
1.639833333	-0.90265274
1.640666667	-0.895023346
1.6415	-0.837802887
1.642333333	-0.90265274
1.643166667	-0.912189484
1.644	-0.865936279
1.644833333	-0.849723816
1.645666667	-0.909328461
1.6465	-0.903129578
1.647333333	-0.874519348
1.648166667	-0.898361206
1.649	-0.938892365
1.649833333	-0.918388367
1.650666667	-0.883102417
1.6515	-0.988006592
1.652333333	-1.021385193
1.653166667	-1.022815704
1.654	-1.042366028
1.654833333	-1.080513
1.655666667	-0.979423523
1.6565	-0.926971436
1.657333333	-0.92124939
1.658166667	-0.91791153
1.659	-0.93126297
1.659833333	-0.983715057
1.660666667	-0.993728638
1.6615	-1.005649567
1.662333333	-1.034736633
1.663166667	-1.030921936
1.664	-1.040458679
1.664833333	-1.052379608
1.665666667	-1.083374023
1.6665	-1.042842865
[truncated: 57,399 more rows]
